# Supplementary material for: Abnormal global alternative RNA splicing in COVID-19 patients
Source: PLoS Genet. 2022 Apr 14;18(4):e1010137. doi: 10.1371/journal.pgen.1010137 (PMC9089920; doi:10.1371/journal.pgen.1010137)
Supplement: S1 Table — (XLSX) [file pgen.1010137.s010.xlsx]

## Sheet: Sheet1
Symbol	Protein description	Wuhan_case_1	Wuhan_case_2	Wuhan_case_3	Wuhan_case_4	Wuhan_case_5	Wuhan_case_6	Wuhan_case_7	Wuhan_case_8	Wuhan_case_9	Wuhan_control_1	Wuhan_control_2	Wuhan_control_3	Wuhan_control_4	Wuhan_control_5	Wuhan_control_6	Wuhan_control_7	Wuhan_control_8	Wuhan_control_9	Wuhan_control_10	log2 FC	FA/FB P value
IGLV4-69	Immunoglobulin lambda variable 4-69 OS=Homo sapiens OX=9606 GN=IGLV4-69 PE=1 SV=1				2.843									0.4		0.511	0.246				2.88199
IGLV8-61	Immunoglobulin lambda variable 8-61 OS=Homo sapiens OX=9606 GN=IGLV8-61 PE=3 SV=7	1.344		1.414	0.637				0.405	0.553		0.745			0.597	1.764		0.479	2.4	0.66	-0.347225	0.648
IGLV4-60	Immunoglobulin lambda variable 4-60 OS=Homo sapiens OX=9606 GN=IGLV4-60 PE=3 SV=1
IGLV2-18	Immunoglobulin lambda variable 2-18 OS=Homo sapiens OX=9606 GN=IGLV2-18 PE=3 SV=2	1.105										0.895									0.304087
IGLV3-10	Immunoglobulin lambda variable 3-10 OS=Homo sapiens OX=9606 GN=IGLV3-10 PE=3 SV=2	1.185	0.742	2.401	0.824	0.375		1.236	3.894	1.471		0.827	0.168		0.785	0.222	0.213	0.291		0.367	1.88507	0.00338
IGKV2-28	Immunoglobulin kappa variable 2-28 OS=Homo sapiens OX=9606 GN=IGKV2-28 PE=3 SV=1
IGKV3D-11	Immunoglobulin kappa variable 3D-11 OS=Homo sapiens OX=9606 GN=IGKV3D-11 PE=3 SV=6
IGHV3-49	Immunoglobulin heavy variable 3-49 OS=Homo sapiens OX=9606 GN=IGHV3-49 PE=3 SV=1		3.84	0.672	0.385		0.872	0.385		0.797		0.519			0.865	1.29		0.375			0.603922	0.747
IGKV6D-21	Immunoglobulin kappa variable 6D-21 OS=Homo sapiens OX=9606 GN=IGKV6D-21 PE=3 SV=1
IGHV3-15	Immunoglobulin heavy variable 3-15 OS=Homo sapiens OX=9606 GN=IGHV3-15 PE=3 SV=1				0.621			0.34	2.504	0.708	0.604	3.033	0.337	0.514				0.524		0.816	0.103047	0.869
IGHV3-74	Immunoglobulin heavy variable 3-74 OS=Homo sapiens OX=9606 GN=IGHV3-74 PE=3 SV=1
IGHV3-43	Immunoglobulin heavy variable 3-43 OS=Homo sapiens OX=9606 GN=IGHV3-43 PE=3 SV=1
IGHV3-72	Immunoglobulin heavy variable 3-72 OS=Homo sapiens OX=9606 GN=IGHV3-72 PE=3 SV=1							0.801			1.557	1.295		0.674		1.098	1.024	0.552			-0.367432
PIGBOS1	Protein PIGBOS1 OS=Homo sapiens OX=9606 GN=PIGBOS1 PE=1 SV=1
IGKV6-21	Immunoglobulin kappa variable 6-21 OS=Homo sapiens OX=9606 GN=IGKV6-21 PE=3 SV=1
IGKV3D-20	Immunoglobulin kappa variable 3D-20 OS=Homo sapiens OX=9606 GN=IGKV3D-20 PE=3 SV=1
IGHV1-3	Immunoglobulin heavy variable 1-3 OS=Homo sapiens OX=9606 GN=IGHV1-3 PE=3 SV=1			0.885	0.939			1.286	2.009	0.581	1.512	1.267	0.618			1.008	0.69	0.558		0.646	0.341266	0.398
IGHV1-18	Immunoglobulin heavy variable 1-18 OS=Homo sapiens OX=9606 GN=IGHV1-18 PE=3 SV=1	0.872	6.043	0.206	0.723	0.382	0.423	0.378	0.286	2.255	0.935	1.229	0.188	0.27		1.031	0.329			0.449	1.02187	0.556
IGHV3-35	Probable non-functional immunoglobulin heavy variable 3-35 OS=Homo sapiens OX=9606 GN=IGHV3-35 PE=5 SV=1									1.211		0.789									0.618102
IGHV3-38	Probable non-functional immunoglobulin heavy variable 3-38 OS=Homo sapiens OX=9606 GN=IGHV3-38 PE=5 SV=1							1.418		0.371	1.211		0.596			1.554	0.849				-0.234667	0.582
IGHV5-51	Immunoglobulin heavy variable 5-51 OS=Homo sapiens OX=9606 GN=IGHV5-51 PE=3 SV=1								0.438	1.562
IGKV1-8	Immunoglobulin kappa variable 1-8 OS=Homo sapiens OX=9606 GN=IGKV1-8 PE=3 SV=1
IGKV2-24	Immunoglobulin kappa variable 2-24 OS=Homo sapiens OX=9606 GN=IGKV2-24 PE=3 SV=1
IGHV3-64D	Immunoglobulin heavy variable 3-64D OS=Homo sapiens OX=9606 GN=IGHV3-64D PE=3 SV=1			0.607				0.675	2.798	0.942	0.556	1.502					0.646	0.544		0.731	0.657784	0.409
MMP24OS	Protein MMP24OS OS=Homo sapiens OX=9606 GN=MMP24OS PE=1 SV=1
GOLGA6L7	Golgin subfamily A member 6-like protein 7 OS=Homo sapiens OX=9606 GN=GOLGA6L7 PE=3 SV=1
TLE7	Transducin-like enhancer protein 7 OS=Homo sapiens OX=9606 GN=TLE7 PE=3 SV=1
RBM47	RNA-binding protein 47 OS=Homo sapiens OX=9606 GN=RBM47 PE=1 SV=2				1.003				0.791	0.763	1.527	0.829	1.127				0.96				-0.382044	0.209
UBA6	Ubiquitin-like modifier-activating enzyme 6 OS=Homo sapiens OX=9606 GN=UBA6 PE=1 SV=1			0.899				0.844	0.791	1.551		1.178	1.169					0.796		0.772	0.0613238	0.906
ESYT2	Extended synaptotagmin-2 OS=Homo sapiens OX=9606 GN=ESYT2 PE=1 SV=1	0.339			0.684	0.481		0.573	0.845	1.498	1.513	1.431	1.23	0.85	1.231	1.045	2.167	0.553		0.56	-0.674259	0.071
IGLC7	Immunoglobulin lambda constant 7 OS=Homo sapiens OX=9606 GN=IGLC7 PE=1 SV=3		1.16			0.782	1.058
SHTN1	Shootin-1 OS=Homo sapiens OX=9606 GN=SHTN1 PE=1 SV=4				1.318								0.682								0.950507
MEX3A	RNA-binding protein MEX3A OS=Homo sapiens OX=9606 GN=MEX3A PE=1 SV=1
ILVBL	2-hydroxyacyl-CoA lyase 2 OS=Homo sapiens OX=9606 GN=ILVBL PE=1 SV=2
SSC5D	Soluble scavenger receptor cysteine-rich domain-containing protein SSC5D OS=Homo sapiens OX=9606 GN=SSC5D PE=1 SV=3			0.492	1.923	0.872	3.41	0.654	0.554	0.172	1.009	0.328	0.216	1.858		0.61	0.657	0.595	0.64	2.011	0.390161	0.804
IGKV2-29	Immunoglobulin kappa variable 2-29 OS=Homo sapiens OX=9606 GN=IGKV2-29 PE=3 SV=2	1.77		1.466				1.102	1.134	0.911	0.363	1.727	0.379		1.536	0.745	0.719	0.472	0.677		0.625911	0.0703
NBAS	Neuroblastoma-amplified sequence OS=Homo sapiens OX=9606 GN=NBAS PE=1 SV=2
TARS3	Threonine--tRNA ligase 2, cytoplasmic OS=Homo sapiens OX=9606 GN=TARS3 PE=1 SV=1
WDR91	WD repeat-containing protein 91 OS=Homo sapiens OX=9606 GN=WDR91 PE=1 SV=2						0.737			0.488	1.305	0.735	1.219	1.009	0.962	1.166	1.379				-0.858706	0.014
KLRG2	Killer cell lectin-like receptor subfamily G member 2 OS=Homo sapiens OX=9606 GN=KLRG2 PE=1 SV=3
ANKRD34B	Ankyrin repeat domain-containing protein 34B OS=Homo sapiens OX=9606 GN=ANKRD34B PE=2 SV=3
CNOT1	CCR4-NOT transcription complex subunit 1 OS=Homo sapiens OX=9606 GN=CNOT1 PE=1 SV=2	1.206							0.75	0.978	0.768	0.679	1.241		0.914		1.147			1.316	-0.0476388	0.909
CCDC88B	Coiled-coil domain-containing protein 88B OS=Homo sapiens OX=9606 GN=CCDC88B PE=1 SV=1										1.359	0.683	0.958
PGP	Glycerol-3-phosphate phosphatase OS=Homo sapiens OX=9606 GN=PGP PE=1 SV=1
GGT3P	Putative glutathione hydrolase 3 proenzyme OS=Homo sapiens OX=9606 GN=GGT3P PE=5 SV=2
TUBAL3	Tubulin alpha chain-like 3 OS=Homo sapiens OX=9606 GN=TUBAL3 PE=1 SV=2
FBLL1	rRNA/tRNA 2'-O-methyltransferase fibrillarin-like protein 1 OS=Homo sapiens OX=9606 GN=FBLL1 PE=3 SV=2
SMCHD1	Structural maintenance of chromosomes flexible hinge domain-containing protein 1 OS=Homo sapiens OX=9606 GN=SMCHD1 PE=1 SV=2								0.666		1.27		0.765		1.361	0.99	0.948				-0.679696
UNC119B	Protein unc-119 homolog B OS=Homo sapiens OX=9606 GN=UNC119B PE=1 SV=1		0.994		0.701	0.934		0.775	0.906	0.625	0.808		0.64	1.944	1.24	1.078	1.181	0.907	1.561	0.706	-0.443263	0.134
IGIP	IgA-inducing protein homolog OS=Homo sapiens OX=9606 GN=IGIP PE=3 SV=1
CCDC85C	Coiled-coil domain-containing protein 85C OS=Homo sapiens OX=9606 GN=CCDC85C PE=1 SV=1
PCP4L1	Purkinje cell protein 4-like protein 1 OS=Homo sapiens OX=9606 GN=PCP4L1 PE=3 SV=3
COL6A6	Collagen alpha-6(VI) chain OS=Homo sapiens OX=9606 GN=COL6A6 PE=1 SV=2	0.055		0.049	0.277	0.683	0.247	0.135	0.16	0.042	0.756	0.518	2.293	0.627	1.083	2.776	0.844	2.442	1.633	3.38	-2.98875	2.2e-05
---	Putative POM121-like protein 1-like OS=Homo sapiens OX=9606 PE=5 SV=3
HIDE1	Protein HIDE1 OS=Homo sapiens OX=9606 GN=HIDE1 PE=1 SV=2
KIAA1324L	UPF0577 protein KIAA1324-like OS=Homo sapiens OX=9606 GN=KIAA1324L PE=1 SV=2
ODF3B	Outer dense fiber protein 3B OS=Homo sapiens OX=9606 GN=ODF3B PE=1 SV=1
COL6A5	Collagen alpha-5(VI) chain OS=Homo sapiens OX=9606 GN=COL6A5 PE=1 SV=1					0.937						0.571	0.295	0.694	1.452	0.847	2.467	0.788	1.084	0.867	-0.104261
MYO1G	Unconventional myosin-Ig OS=Homo sapiens OX=9606 GN=MYO1G PE=1 SV=2					0.287			0.749	1.052	1.704	1.123	1.319	0.61	0.869	0.925	2.104			0.256	-0.678266	0.347
SMIM1	Small integral membrane protein 1 OS=Homo sapiens OX=9606 GN=SMIM1 PE=1 SV=1			0.773	1.18			2.065		0.496	0.583	0.359	0.791	2.499	0.652				0.561	1.04	0.284655	0.536
WASH3P	Putative WAS protein family homolog 3 OS=Homo sapiens OX=9606 GN=WASH3P PE=1 SV=2			0.744		0.965	1.331	0.749	0.423	0.885	0.866	0.769	1.115	1.863		1.31	0.897		1.388	0.693	-0.389282	0.176
MCRIP1	Mapk-regulated corepressor-interacting protein 1 OS=Homo sapiens OX=9606 GN=MCRIP1 PE=1 SV=1			0.882	0.986	0.495					0.691	0.903				0.467	0.764			2.811	-0.517086	0.68
NACA	Nascent polypeptide-associated complex subunit alpha, muscle-specific form OS=Homo sapiens OX=9606 GN=NACA PE=1 SV=1	0.634	0.365	0.868	1.76	1.529	1.019	0.686	0.479	0.049	1.237	0.611	0.917	1.671	0.144	1.539	1.168	1.304	1.484	1.534	-0.49979	0.235
NDUFC2-KCTD14	NADH dehydrogenase [ubiquinone] 1 subunit C2, isoform 2 OS=Homo sapiens OX=9606 GN=NDUFC2-KCTD14 PE=1 SV=1				1.493				0.507
C11orf98	Uncharacterized protein C11orf98 OS=Homo sapiens OX=9606 GN=C11orf98 PE=4 SV=2	1.155		0.622	1.16	1.988		1.64	0.797	0.595	0.636	0.691	0.669	1.126	0.511	0.998	0.865	1.135	1.027	1.383	0.330315	0.353
C15orf65	Uncharacterized protein C15orf65 OS=Homo sapiens OX=9606 GN=C15orf65 PE=1 SV=1										1
CROCC2	Putative ciliary rootlet coiled-coil protein 2 OS=Homo sapiens OX=9606 GN=CROCC2 PE=5 SV=4				0.715						0.517			1.768							-0.676179
SLC35A4	SLC35A4 upstream open reading frame protein OS=Homo sapiens OX=9606 GN=SLC35A4 PE=3 SV=1	1.064		1.317				1.005	0.742						1.084			0.832		0.957	0.107847	0.713
MIEF1	MIEF1 upstream open reading frame protein OS=Homo sapiens OX=9606 GN=MIEF1 PE=1 SV=1							0.858	2.203				0.36					0.579			1.70481	0.172
DNASE2	Deoxyribonuclease-2-alpha OS=Homo sapiens OX=9606 GN=DNASE2 PE=1 SV=2	1.619	0.674	0.561	1.6	1.989	1.85	1.101	0.495	0.212	0.118	0.244	0.326	1.648	0.374	1.152	0.581	0.65	2.363	1.444	0.334624	0.355
AGPS	Alkyldihydroxyacetonephosphate synthase, peroxisomal OS=Homo sapiens OX=9606 GN=AGPS PE=1 SV=1	0.628		0.879		1.048		0.801	1.244	1.15	1.146	1.231	1.076	1.169	0.907	1.179	1.042	0.61		0.89	-0.100929	0.546
KIF2A	Kinesin-like protein KIF2A OS=Homo sapiens OX=9606 GN=KIF2A PE=1 SV=3
TK2	Thymidine kinase 2, mitochondrial OS=Homo sapiens OX=9606 GN=TK2 PE=1 SV=4			1.019		0.811			0.505	0.407				0.784				2.26		1.214	-1.04998	0.109
PDLIM1	PDZ and LIM domain protein 1 OS=Homo sapiens OX=9606 GN=PDLIM1 PE=1 SV=4	0.482	0.354	1.116	1.449	0.867	0.633	1.203	0.946	0.951	1.233	1.277	1.293	1.352	0.931	0.675	0.834	1.428	0.844	1.131	-0.306986	0.126
ACOT7	Cytosolic acyl coenzyme A thioester hydrolase OS=Homo sapiens OX=9606 GN=ACOT7 PE=1 SV=3
MYO1C	Unconventional myosin-Ic OS=Homo sapiens OX=9606 GN=MYO1C PE=1 SV=4	0.198	0.338	0.257	0.439	0.464	0.595	0.391	0.584	0.659	0.981	2.304	2.181	0.664	1.552	1.171	2.06	1.077	2.209	0.874	-1.7892	4.79e-06
MYO1F	Unconventional myosin-If OS=Homo sapiens OX=9606 GN=MYO1F PE=1 SV=3	1.208		0.517		1.224	0.431		1.06	1.319	1.783	0.819	1.079	1.309	0.84	1.488	0.836	0.475	0.508	1.101	-0.0930781	0.758
SNAP23	Synaptosomal-associated protein 23 OS=Homo sapiens OX=9606 GN=SNAP23 PE=1 SV=1	1.177	0.603	1.275	1.3	0.855	1.448	0.7	0.54	0.607	0.807	0.833	0.789	1.618	0.514	0.82	0.735	1.376	1.3	1.704	-0.151453	0.581
FXYD1	Phospholemman OS=Homo sapiens OX=9606 GN=FXYD1 PE=1 SV=2
AIP	AH receptor-interacting protein OS=Homo sapiens OX=9606 GN=AIP PE=1 SV=2			0.735	0.862	0.614		0.376	0.591	0.926	1.67	0.689	1.699	1.724	0.998	1.302	1.723	0.979	0.366	0.745	-0.798287	0.0564
GTPBP1	GTP-binding protein 1 OS=Homo sapiens OX=9606 GN=GTPBP1 PE=1 SV=3										1.113	0.736	1.211			0.872	1.403	0.664
LGALS9	Galectin-9 OS=Homo sapiens OX=9606 GN=LGALS9 PE=1 SV=2		1.019	0.927	1.457	2.108		0.336	0.765	1.292	0.981	0.61		1.627	0.573	1.108	0.866	0.429	1.175	0.725	0.3283	0.49
STXBP3	Syntaxin-binding protein 3 OS=Homo sapiens OX=9606 GN=STXBP3 PE=1 SV=2								0.42	0.868	1.523	1.221	1.364	0.635	0.986	0.666	1.874	0.442			-0.757706	0.253
MASP2	Mannan-binding lectin serine protease 2 OS=Homo sapiens OX=9606 GN=MASP2 PE=1 SV=4	0.546	0.33	0.922	0.61	0.998		0.87	2.262	0.703	0.759	0.833	0.576	2.548	0.681	0.616	0.314	1.224		2.206	-0.260324	0.688
SMAP	Small acidic protein OS=Homo sapiens OX=9606 GN=SMAP PE=1 SV=1				0.437						1.792	1.47	1.559	0.72	0.244	0.444				1.334	-1.3059
RAB27B	Ras-related protein Rab-27B OS=Homo sapiens OX=9606 GN=RAB27B PE=1 SV=4			0.515		1.441		1.159	0.976	1.24	0.581	0.671	0.49				0.687	1.557		1.683	0.174346	0.533
AP3B1	AP-3 complex subunit beta-1 OS=Homo sapiens OX=9606 GN=AP3B1 PE=1 SV=3	1.195		1.425					0.875	1.598	0.651	1.077	0.826		1.147	0.712	0.792			0.701	0.593689	0.0213
SULT2B1	Sulfotransferase 2B1 OS=Homo sapiens OX=9606 GN=SULT2B1 PE=1 SV=2											1.013						1.111		0.875
LGALS8	Galectin-8 OS=Homo sapiens OX=9606 GN=LGALS8 PE=1 SV=4			0.621	0.594	0.985				0.439									2.362		-1.84002
NDUFS8	NADH dehydrogenase [ubiquinone] iron-sulfur protein 8, mitochondrial OS=Homo sapiens OX=9606 GN=NDUFS8 PE=1 SV=1	0.583	0.734		1.787	0.727	1.52	1.4			0.452	0.658	0.526	1.279	0.478	0.791	0.638		2.19	1.239	0.295495	0.363
PSMD11	26S proteasome non-ATPase regulatory subunit 11 OS=Homo sapiens OX=9606 GN=PSMD11 PE=1 SV=3	0.711		1.07	0.748	0.91	0.569	0.855	1.053	1.856	1.159	1.329	1.268	0.56	2.383	0.806	0.497	0.727	0.695	0.804	-0.0742382	0.989
PSMD12	26S proteasome non-ATPase regulatory subunit 12 OS=Homo sapiens OX=9606 GN=PSMD12 PE=1 SV=3								0.79	1.562			0.648								0.859822
PSMD9	26S proteasome non-ATPase regulatory subunit 9 OS=Homo sapiens OX=9606 GN=PSMD9 PE=1 SV=3	0.82	1.088	1.213	1.355	0.877	1.796	0.932	0.59	0.859	0.607	0.996	0.668	1.731	0.6	0.94	0.739	0.833	1.498	0.859	0.160963	0.434
ATOX1	Copper transport protein ATOX1 OS=Homo sapiens OX=9606 GN=ATOX1 PE=1 SV=1
PGRMC1	Membrane-associated progesterone receptor component 1 OS=Homo sapiens OX=9606 GN=PGRMC1 PE=1 SV=3	0.159	0.68	0.31	1.389	1.573	2.59	0.478	0.261	0.47	0.702	0.627	0.74	1.049	0.324	1.752	0.804	0.872	3.114	1.106	-0.335507	0.248
SUPT5H	Transcription elongation factor SPT5 OS=Homo sapiens OX=9606 GN=SUPT5H PE=1 SV=1				0.44	0.198		0.229	0.278	1.884	1.705	0.829	3.448	1.246	0.977	1.724	1.655	0.097	0.15	0.141	-0.982751	0.382
DFFA	DNA fragmentation factor subunit alpha OS=Homo sapiens OX=9606 GN=DFFA PE=1 SV=1			0.81							1.157	1.373	0.838				0.822				-0.370956
RFXAP	Regulatory factor X-associated protein OS=Homo sapiens OX=9606 GN=RFXAP PE=1 SV=1
HIP1	Huntingtin-interacting protein 1 OS=Homo sapiens OX=9606 GN=HIP1 PE=1 SV=5	1.317			0.388	0.722				1.118	1.293	0.977	1.674	0.895	1.178	0.838	1.945	0.571	0.676	0.409	-0.238545	0.584
LEFTY2	Left-right determination factor 2 OS=Homo sapiens OX=9606 GN=LEFTY2 PE=1 SV=2										0.476				0.754		0.388	1.918		1.464
CLIC1	Chloride intracellular channel protein 1 OS=Homo sapiens OX=9606 GN=CLIC1 PE=1 SV=4	0.707	0.167	1.526	0.841	0.639	0.693	1.577	1.431	2.015	0.835	1.213	1.018	0.498	0.987	0.603	0.676	1.402	1.009	1.164	0.181008	0.931
EIF3F	Eukaryotic translation initiation factor 3 subunit F OS=Homo sapiens OX=9606 GN=EIF3F PE=1 SV=1	1.68	0.923	1.018	0.607	0.574	1.095	0.977	1.11	1.257	1.267	1.107	1.338	0.503	0.747	1.182	1.082	0.828	0.823	0.883	0.0731709	0.79
PIK3CD	Phosphatidylinositol 4,5-bisphosphate 3-kinase catalytic subunit delta isoform OS=Homo sapiens OX=9606 GN=PIK3CD PE=1 SV=2									1
PDHX	Pyruvate dehydrogenase protein X component, mitochondrial OS=Homo sapiens OX=9606 GN=PDHX PE=1 SV=3
QSOX1	Sulfhydryl oxidase 1 OS=Homo sapiens OX=9606 GN=QSOX1 PE=1 SV=3	0.359	1.588	0.866	1.314	1.443	1.184	0.691	1.425	1.596	0.871	0.749	0.717	2.022	0.618	0.522	0.414	0.64	0.873	1.107	0.446588	0.157
PDE2A	cGMP-dependent 3',5'-cyclic phosphodiesterase OS=Homo sapiens OX=9606 GN=PDE2A PE=1 SV=1				0.563			1.147	2.007			0.228		0.636	2.36		0.058				0.594601	0.326
IPO5	Importin-5 OS=Homo sapiens OX=9606 GN=IPO5 PE=1 SV=4	1.061		0.829	1.792	0.474		0.69	0.938	1.522	0.999	1.102	0.646		0.783	0.979	1.184				0.1375	0.89
SAP18	Histone deacetylase complex subunit SAP18 OS=Homo sapiens OX=9606 GN=SAP18 PE=1 SV=1	1.839	0.378	1.069	0.568	1.767	0.793	1.348	0.862	0.519	0.558	0.497	0.718	1.544	0.685	1.002	0.921	1.09	2.02	0.82	0.0438148	0.966
EML1	Echinoderm microtubule-associated protein-like 1 OS=Homo sapiens OX=9606 GN=EML1 PE=1 SV=3		0.348		0.576	0.873		0.313		0.273	0.625	1.322	1.534	0.665	0.725	1.039	1.268	1.269	3.229	0.941	-1.40452	0.00328
DNM1L	Dynamin-1-like protein OS=Homo sapiens OX=9606 GN=DNM1L PE=1 SV=2				1.273	1.2		0.388	0.78	1.123	1.333	0.84	1.456	0.702	0.706		1.74		0.46		-0.117792	0.814
GOLIM4	Golgi integral membrane protein 4 OS=Homo sapiens OX=9606 GN=GOLIM4 PE=1 SV=1				1.524			0.743		0.845	1.415	0.86	1.121	0.998	0.756	0.787	1.23	0.861	0.859		0.0711081	0.913
MANBA	Beta-mannosidase OS=Homo sapiens OX=9606 GN=MANBA PE=1 SV=3
AGRN	Agrin OS=Homo sapiens OX=9606 GN=AGRN PE=1 SV=6	0.168	1.293	0.31	0.689	1.22	2.031	0.386	0.551	0.193	0.612	0.794	0.74	1.137	0.773	1.153	1.144	1.44	2.416	1.951	-0.677861	0.0386
PLOD2	Procollagen-lysine,2-oxoglutarate 5-dioxygenase 2 OS=Homo sapiens OX=9606 GN=PLOD2 PE=1 SV=2
EXOC5	Exocyst complex component 5 OS=Homo sapiens OX=9606 GN=EXOC5 PE=1 SV=1				0.789	0.984			0.938		0.876		0.829			2.125	1.035			0.425	-0.227477	0.938
BTN3A3	Butyrophilin subfamily 3 member A3 OS=Homo sapiens OX=9606 GN=BTN3A3 PE=1 SV=1				0.626						0.749	1.622	0.869		0.893		1.261	0.83		1.151	-0.751054
HMGN4	High mobility group nucleosome-binding domain-containing protein 4 OS=Homo sapiens OX=9606 GN=HMGN4 PE=1 SV=3	0.515	1.318	0.195	1.551	1.996	2.536	0.715	0.196	0.291	0.615	0.497	0.605	1.725	0.642	0.934	0.789	1.011	2.031	0.837	0.0953481	0.563
NDUFA4	Cytochrome c oxidase subunit NDUFA4 OS=Homo sapiens OX=9606 GN=NDUFA4 PE=1 SV=1		0.637	0.231	1.568	1.99	0.423	1.192	0.679	0.759	0.905	0.722	1.087	1.391	0.728	0.85	0.954		1.729	1.153	-0.17804	0.317
PSMD14	26S proteasome non-ATPase regulatory subunit 14 OS=Homo sapiens OX=9606 GN=PSMD14 PE=1 SV=1									1.234	0.704		1.062								0.482857
BIN1	Myc box-dependent-interacting protein 1 OS=Homo sapiens OX=9606 GN=BIN1 PE=1 SV=1						0.848				0.575			1.725		1.152	0.7				-0.29167
CLDN5	Claudin-5 OS=Homo sapiens OX=9606 GN=CLDN5 PE=1 SV=1											0.423			1.577
KPNA3	Importin subunit alpha-4 OS=Homo sapiens OX=9606 GN=KPNA3 PE=1 SV=2									0.955		1.045									-0.12993
LAD1	Ladinin-1 OS=Homo sapiens OX=9606 GN=LAD1 PE=1 SV=2
VWA5A	von Willebrand factor A domain-containing protein 5A OS=Homo sapiens OX=9606 GN=VWA5A PE=1 SV=2			0.443	0.234	0.261	0.406	0.19	0.767	0.716	1.75	1.378	3.024	0.953	1.089	1.637	2.925	0.744	0.191	0.291	-1.69781	0.0194
CACNA1A	Voltage-dependent P/Q-type calcium channel subunit alpha-1A OS=Homo sapiens OX=9606 GN=CACNA1A PE=1 SV=3
SDCBP	Syntenin-1 OS=Homo sapiens OX=9606 GN=SDCBP PE=1 SV=1	0.624		1.666				1.086	1.386	2.25	0.521	1.533	0.474		0.524	0.688	0.478	0.777		0.992	0.906065	0.0305
NOP56	Nucleolar protein 56 OS=Homo sapiens OX=9606 GN=NOP56 PE=1 SV=4	1.092		0.739				0.71	1.758	2.917	0.623	0.945	1.042	0.382	0.719		0.825		0.438	0.811	0.996954	0.046
DDX3X	ATP-dependent RNA helicase DDX3X OS=Homo sapiens OX=9606 GN=DDX3X PE=1 SV=3	0.867	1.066	0.765	0.714	1.681	1.186	0.643	1.009	1.359	0.974	0.76	0.975	0.966	0.774	1.312	1.083	0.869	1.35	0.646	0.088359	0.75
RNASET2	Ribonuclease T2 OS=Homo sapiens OX=9606 GN=RNASET2 PE=1 SV=2	2.173	0.649	1.013	1.04	1.388		0.901	1.472	0.658	0.836	0.526	0.473	1.152	0.44	0.712	0.552	1.498	0.997	1.52	0.416218	0.16
PODXL	Podocalyxin OS=Homo sapiens OX=9606 GN=PODXL PE=1 SV=2	0.627		1.021	0.635	1.839	1.252	0.609	0.464	0.253	0.246	0.726	0.959	0.438	0.714	1.757	1.373	1.528	2.113	1.447	-0.432289	0.366
FCN1	Ficolin-1 OS=Homo sapiens OX=9606 GN=FCN1 PE=1 SV=2					1.227					1.464	0.757								0.552	0.40865
CCN1	CCN family member 1 OS=Homo sapiens OX=9606 GN=CCN1 PE=1 SV=1					2.18			0.811	0.591	0.418										1.51423
PIR	Pirin OS=Homo sapiens OX=9606 GN=PIR PE=1 SV=1			0.952	0.802	2.749	1.403	0.831	0.396	1.49	0.775	0.713	0.75	1.394	0.31	0.663	0.584	0.355	1.647	1.187	0.556157	0.224
KPNA4	Importin subunit alpha-3 OS=Homo sapiens OX=9606 GN=KPNA4 PE=1 SV=1													1.163		0.804	1.034
NFIB	Nuclear factor 1 B-type OS=Homo sapiens OX=9606 GN=NFIB PE=1 SV=2
PPP6C	Serine/threonine-protein phosphatase 6 catalytic subunit OS=Homo sapiens OX=9606 GN=PPP6C PE=1 SV=1	0.835		0.77	0.645			0.713	1.014	1.654	1.32	1.735	0.911		0.87		0.903	0.941		0.689	-0.165685	0.498
NME4	Nucleoside diphosphate kinase, mitochondrial OS=Homo sapiens OX=9606 GN=NME4 PE=1 SV=1
MAN2B1	Lysosomal alpha-mannosidase OS=Homo sapiens OX=9606 GN=MAN2B1 PE=1 SV=3	1.605	0.651	0.722	1.493	1.687	0.277	1.306	1.524	0.405	0.516	0.615	0.466	0.868	0.788	0.745	0.565	1.759	1.223	1.786	0.203487	0.751
WNT7A	Protein Wnt-7a OS=Homo sapiens OX=9606 GN=WNT7A PE=1 SV=2
FBP2	Fructose-1,6-bisphosphatase isozyme 2 OS=Homo sapiens OX=9606 GN=FBP2 PE=1 SV=2
PDXK	Pyridoxal kinase OS=Homo sapiens OX=9606 GN=PDXK PE=1 SV=1	0.462		1.222	0.66	0.379		0.916	0.705	1.139	1.438	1.32	1.649	1.407	0.901	0.657	0.858	1.783	0.253	1.25	-0.556029	0.204
PLPP3	Phospholipid phosphatase 3 OS=Homo sapiens OX=9606 GN=PLPP3 PE=1 SV=1
ARID1A	AT-rich interactive domain-containing protein 1A OS=Homo sapiens OX=9606 GN=ARID1A PE=1 SV=3						1.676				0.884	0.489	0.897	1.084	0.745	0.868	1.356				0.891768
ISLR	Immunoglobulin superfamily containing leucine-rich repeat protein OS=Homo sapiens OX=9606 GN=ISLR PE=2 SV=1			1.394					1.229			0.742	0.788		0.889		0.432			1.527	0.582874	0.214
SDHD	Succinate dehydrogenase [ubiquinone] cytochrome b small subunit, mitochondrial OS=Homo sapiens OX=9606 GN=SDHD PE=1 SV=1
DPYSL4	Dihydropyrimidinase-related protein 4 OS=Homo sapiens OX=9606 GN=DPYSL4 PE=1 SV=2			1.244							0.613		1.01		1.125			0.968		1.041	0.386863
TRAFD1	TRAF-type zinc finger domain-containing protein 1 OS=Homo sapiens OX=9606 GN=TRAFD1 PE=1 SV=1
HSPB6	Heat shock protein beta-6 OS=Homo sapiens OX=9606 GN=HSPB6 PE=1 SV=2	0.167	0.112	1.233	1.396	0.876	0.103	1.14	0.679	0.505	1.432	0.899	0.945	2.797	0.565	0.393	0.615	1.564	0.72	2.858	-0.88989	0.0637
NDUFAB1	Acyl carrier protein, mitochondrial OS=Homo sapiens OX=9606 GN=NDUFAB1 PE=1 SV=3
CYB561D2	Cytochrome b561 domain-containing protein 2 OS=Homo sapiens OX=9606 GN=CYB561D2 PE=1 SV=1
COPE	Coatomer subunit epsilon OS=Homo sapiens OX=9606 GN=COPE PE=1 SV=3	0.596		1.016	1.252	0.49		1.518	1.68	1.457	1.201	1.161	1.503	0.547	0.603	0.379	0.487	1.066		1.043	0.365997	0.299
TMSB4Y	Thymosin beta-4, Y-chromosomal OS=Homo sapiens OX=9606 GN=TMSB4Y PE=1 SV=3
AP3D1	AP-3 complex subunit delta-1 OS=Homo sapiens OX=9606 GN=AP3D1 PE=1 SV=1	1.638		1.302						0.903	0.493	0.642	0.692		1.895		0.942	0.492			0.575981	0.172
CCS	Copper chaperone for superoxide dismutase OS=Homo sapiens OX=9606 GN=CCS PE=1 SV=1		0.796		0.822	1.397	0.402	1.129	0.729		0.716	0.912		1.606	0.98	1.182	1.214	0.612	1.368	1.137	-0.297861	0.231
ABLIM1	Actin-binding LIM protein 1 OS=Homo sapiens OX=9606 GN=ABLIM1 PE=1 SV=3	2.975		0.15	0.588	0.627	0.864	0.495	0.231	0.479	0.886	0.878	0.939	1.963	1.077	1.093	1.527	0.924	1.384	0.919	-0.532781	0.0591
DVL2	Segment polarity protein dishevelled homolog DVL-2 OS=Homo sapiens OX=9606 GN=DVL2 PE=1 SV=1
GOSR2	Golgi SNAP receptor complex member 2 OS=Homo sapiens OX=9606 GN=GOSR2 PE=1 SV=2
TOR1A	Torsin-1A OS=Homo sapiens OX=9606 GN=TOR1A PE=1 SV=1
TOR1B	Torsin-1B OS=Homo sapiens OX=9606 GN=TOR1B PE=1 SV=2				0.714										1.286						-0.848895
ADAM10	Disintegrin and metalloproteinase domain-containing protein 10 OS=Homo sapiens OX=9606 GN=ADAM10 PE=1 SV=1	0.362		0.441	0.571	0.912	0.385	0.475	0.525	0.781	1.058	1.722	1.344	1.174	1.282	0.96	1.738	1.371	1.411	1.486	-1.28341	6.34e-07
EI24	Etoposide-induced protein 2.4 homolog OS=Homo sapiens OX=9606 GN=EI24 PE=1 SV=4
TP53I11	Tumor protein p53-inducible protein 11 OS=Homo sapiens OX=9606 GN=TP53I11 PE=1 SV=2			0.662		0.888			0.37	1.461	0.901		1.14		1.411	0.455	1.027	1.685			-0.384201	0.37
CDIPT	CDP-diacylglycerol--inositol 3-phosphatidyltransferase OS=Homo sapiens OX=9606 GN=CDIPT PE=1 SV=1	0.395	0.604	0.419	1.599	1.387	0.687	0.709	0.653	0.599	1.203	0.734	1.154	1.541	0.789	1.68	1.157	0.987	1.427	1.276	-0.608662	0.0109
PDCD5	Programmed cell death protein 5 OS=Homo sapiens OX=9606 GN=PDCD5 PE=1 SV=3	1.964		1.343	0.615	0.449	0.804	1.732	1.337	0.785	0.762	1.26	0.667	0.675	0.781	0.539	0.567	1.428	0.5	1.79	0.331547	0.367
PRMT5	Protein arginine N-methyltransferase 5 OS=Homo sapiens OX=9606 GN=PRMT5 PE=1 SV=4	1.606	2.18	0.396	1.349	1.842	2.113	0.296	0.296	0.712	0.743	0.55	1.026	0.637	1.14	1.609	0.499	0.568	0.441		0.581024	0.492
SLC9A3R1	Na(+)/H(+) exchange regulatory cofactor NHE-RF1 OS=Homo sapiens OX=9606 GN=SLC9A3R1 PE=1 SV=4	0.969	2.281	0.67	0.823	1.953	3.175	0.459	0.215	0.295	0.473	0.474	0.517	1.251	0.68	1.059	0.884	0.615	1.86	0.346	0.561904	0.638
HSD17B6	17-beta-hydroxysteroid dehydrogenase type 6 OS=Homo sapiens OX=9606 GN=HSD17B6 PE=1 SV=1	0.655				0.808						1.037	2.117	0.374	0.879	0.706	1.771	0.589		1.065	-0.544968	0.573
TPP1	Tripeptidyl-peptidase 1 OS=Homo sapiens OX=9606 GN=TPP1 PE=1 SV=2	0.475		1.284	0.728	0.165	1.016	2.097	1.058	1.037	1.811	1.682	1.187	0.318	0.65	0.388	0.37	1.832	0.063	1.84	-0.0456706	0.737
TCERG1	Transcription elongation regulator 1 OS=Homo sapiens OX=9606 GN=TCERG1 PE=1 SV=2			0.638	0.527			0.676	0.565	1.063	0.917	0.712	1.627	1.337	1.02	0.697	2.222				-0.812937	0.0423
NRP1	Neuropilin-1 OS=Homo sapiens OX=9606 GN=NRP1 PE=1 SV=3					0.565		0.506		0.666	2.442		0.359		0.835		2.079	0.547			-1.11306	0.342
APOL1	Apolipoprotein L1 OS=Homo sapiens OX=9606 GN=APOL1 PE=1 SV=5	0.557		1.671	1.366	1.571	0.174	0.693	0.865	0.24	0.812	0.893	0.389	2.383	1.204	1.588	0.761	0.707	1.548	0.578	-0.284105	0.334
TNFRSF10C	Tumor necrosis factor receptor superfamily member 10C OS=Homo sapiens OX=9606 GN=TNFRSF10C PE=1 SV=3
PSMA7	Proteasome subunit alpha type-7 OS=Homo sapiens OX=9606 GN=PSMA7 PE=1 SV=1	0.913	0.478	2.03	1.804	1.046	0.963	1.182	0.842	0.83	0.821	1.08	0.961	0.734	0.853	0.856	0.813	1.041	0.509	1.249	0.330013	0.294
SCAMP3	Secretory carrier-associated membrane protein 3 OS=Homo sapiens OX=9606 GN=SCAMP3 PE=1 SV=3		0.668	0.747	0.78	0.964			1.182	0.924	1.004	0.854	1.158	1.069	0.867	1.489	1.348	0.944	1.135	0.866	-0.290717	0.0662
OPLAH	5-oxoprolinase OS=Homo sapiens OX=9606 GN=OPLAH PE=1 SV=3
MGST3	Microsomal glutathione S-transferase 3 OS=Homo sapiens OX=9606 GN=MGST3 PE=1 SV=1							0.726		1.752	0.262	1.26									0.703208	0.532
TAX1BP3	Tax1-binding protein 3 OS=Homo sapiens OX=9606 GN=TAX1BP3 PE=1 SV=2			0.845	1.076	1.055	0.315	1.133	0.701	0.459	0.688	1.006	0.803	0.77		0.837	0.839	1.614	2.217	1.643	-0.536999	0.116
GIPC1	PDZ domain-containing protein GIPC1 OS=Homo sapiens OX=9606 GN=GIPC1 PE=1 SV=2
LIN7A	Protein lin-7 homolog A OS=Homo sapiens OX=9606 GN=LIN7A PE=1 SV=2
CASK	Peripheral plasma membrane protein CASK OS=Homo sapiens OX=9606 GN=CASK PE=1 SV=3						1.829							0.171							3.41899
UQCRQ	Cytochrome b-c1 complex subunit 8 OS=Homo sapiens OX=9606 GN=UQCRQ PE=1 SV=4			0.772				1.871	1.27	0.977	0.362	0.669	1.064	0.97	0.553	0.621	0.69	1.526		1.656	0.43988	0.228
HGS	Hepatocyte growth factor-regulated tyrosine kinase substrate OS=Homo sapiens OX=9606 GN=HGS PE=1 SV=1			0.677			1.451		1.16	1.079	0.969	0.756	0.76	1.035		1.022	1.091				0.217702	0.431
VPS26C	Vacuolar protein sorting-associated protein 26C OS=Homo sapiens OX=9606 GN=VPS26C PE=1 SV=1			0.652		1.037		0.403		0.767	0.814	0.869		1.529		1.334	1.596				-0.78127	0.0506
PPP1R12A	Protein phosphatase 1 regulatory subunit 12A OS=Homo sapiens OX=9606 GN=PPP1R12A PE=1 SV=1	0.846	1.462	0.655	1.478	0.807	2.058	0.822	0.575	0.607	1.148	0.587	0.882	1.139	1.236	0.892	1.232	0.516	1.07	0.99	0.0939899	0.971
GAK	Cyclin-G-associated kinase OS=Homo sapiens OX=9606 GN=GAK PE=1 SV=2									0.866			1.216				0.918				-0.301121
HNRNPDL	Heterogeneous nuclear ribonucleoprotein D-like OS=Homo sapiens OX=9606 GN=HNRNPDL PE=1 SV=3				0.558			0.433		0.447	1.115	1.623	0.877	1.852	0.948		0.931	1.365		0.851	-1.31821	0.000978
XPO1	Exportin-1 OS=Homo sapiens OX=9606 GN=XPO1 PE=1 SV=1			0.541				0.548	0.994	1.389	1.21	1.38	1.361		0.995	1.073	0.509				-0.325912	0.356
SEC16A	Protein transport protein Sec16A OS=Homo sapiens OX=9606 GN=SEC16A PE=1 SV=4	0.784	0.928		1.342	1.663	2.57			0.457	0.666	0.303	0.738	1.427	0.67	0.797	0.813		0.842		0.722876	0.147
PLXNB2	Plexin-B2 OS=Homo sapiens OX=9606 GN=PLXNB2 PE=1 SV=3			0.552	1.937	0.642		1.121	0.643	0.645	1.361	0.908	1.235	0.721	1.348	1.168	0.744	0.903		1.072	-0.186992	0.271
U2SURP	U2 snRNP-associated SURP motif-containing protein OS=Homo sapiens OX=9606 GN=U2SURP PE=1 SV=2									1.255	0.883	0.661	1.085		1.116						0.422722
SETD1A	Histone-lysine N-methyltransferase SETD1A OS=Homo sapiens OX=9606 GN=SETD1A PE=1 SV=3													0.568		0.811	1.62
SYNM	Synemin OS=Homo sapiens OX=9606 GN=SYNM PE=1 SV=2		3.55		0.55	1.357		0.61	1.873		0.564	0.315	0.81	0.898	0.56	0.603	0.719	0.68	1.181	0.73	1.16947	0.166
KIF3B	Kinesin-like protein KIF3B OS=Homo sapiens OX=9606 GN=KIF3B PE=1 SV=1
PFAS	Phosphoribosylformylglycinamidine synthase OS=Homo sapiens OX=9606 GN=PFAS PE=1 SV=4	1.04		0.842	0.766	0.681	1.155	0.853	1.113	1.465	1.241	0.87	1.103	1.003	0.786	1.327	1.439	0.664	0.651		-0.0288134	0.939
FYB1	FYN-binding protein 1 OS=Homo sapiens OX=9606 GN=FYB1 PE=1 SV=2					1.474		0.669	1.152	1.058	1.157	0.749	0.942			0.971	0.828				0.227638	0.462
NPC1	NPC intracellular cholesterol transporter 1 OS=Homo sapiens OX=9606 GN=NPC1 PE=1 SV=2	0.546				1.153	0.656	0.484	1.719	1.198	1.06	1.165	1.252	0.431	1.065	1.625	1.459	0.672	0.955	0.56	-0.0946751	0.685
SCAMP1	Secretory carrier-associated membrane protein 1 OS=Homo sapiens OX=9606 GN=SCAMP1 PE=1 SV=2	0.315		0.38	0.894						1.583	0.693	1.616			1.13		1.578	1.165	0.645	-1.18159	0.0205
SCAMP2	Secretory carrier-associated membrane protein 2 OS=Homo sapiens OX=9606 GN=SCAMP2 PE=1 SV=2				0.76	0.301		0.64		1.038	1.477	1.509	1.509	1.035	1.258	0.617	0.749	1.038		1.068	-0.735385	0.0335
ARPC1B	Actin-related protein 2/3 complex subunit 1B OS=Homo sapiens OX=9606 GN=ARPC1B PE=1 SV=3	0.849	0.449	1.236	1.522	1.266	0.919	0.605	0.752	1.187	1.589	0.778	1.182	1.632	0.834	1.11	1.245	0.54	0.754	0.549	-0.0652894	0.83
ARPC2	Actin-related protein 2/3 complex subunit 2 OS=Homo sapiens OX=9606 GN=ARPC2 PE=1 SV=1	1.759	0.278	1.932	0.917	1.037	0.306	1.04	1.096	1.622	0.928	1.326	1	0.747	1.213	0.569	0.751	1.017	0.492	0.97	0.300047	0.786
ARPC3	Actin-related protein 2/3 complex subunit 3 OS=Homo sapiens OX=9606 GN=ARPC3 PE=1 SV=3	1.518	0.588	2.994	0.279	1.92	0.891	1.475	0.45	0.847	0.872	0.606	0.738	0.219	1.777	0.771	0.635	0.593	0.703	1.126	0.599247	0.328
POLR1C	DNA-directed RNA polymerases I and III subunit RPAC1 OS=Homo sapiens OX=9606 GN=POLR1C PE=1 SV=1	0.713	0.606	0.653	1.486	1.186			0.969	0.64	1.026	0.611		2.311	0.822	1.012	1.324		0.848	0.792	-0.29143	0.385
PLSCR1	Phospholipid scramblase 1 OS=Homo sapiens OX=9606 GN=PLSCR1 PE=1 SV=1	1.426	1.104	0.979	1.49	1.502	1.177	0.692			0.795		0.679	0.74		1.287	0.78	0.673		0.676	0.572093	0.0145
PGRMC2	Membrane-associated progesterone receptor component 2 OS=Homo sapiens OX=9606 GN=PGRMC2 PE=1 SV=1	0.644	0.618	0.882	1.438	1.426	0.985	0.888	0.774	0.474	0.755	0.749	0.833	1.756	0.567	1.139	1.063	1.073	1.414	1.52	-0.267066	0.272
PFDN6	Prefoldin subunit 6 OS=Homo sapiens OX=9606 GN=PFDN6 PE=1 SV=1		0.838	1.037	1.5	2.308	0.862	1.093	0.547	0.586	0.291	0.953		1.75	0.483		0.589	0.983	0.715	1.463	0.279344	0.4
LAMA5	Laminin subunit alpha-5 OS=Homo sapiens OX=9606 GN=LAMA5 PE=1 SV=8	0.309	1.162	0.406	0.966	1.302	1.536	0.545	0.488	0.169	0.549	0.74	0.648	1.802	0.82	1.095	0.809	1.087	2.677	1.89	-0.66392	0.076
ZNF185	Zinc finger protein 185 OS=Homo sapiens OX=9606 GN=ZNF185 PE=1 SV=3	0.705	0.923		1.635	1.457	2.187	0.431	0.338		0.478	0.589	0.672	1.944	1.687	1.09	1.236	0.434	0.95	0.243	0.234134	0.663
MATN3	Matrilin-3 OS=Homo sapiens OX=9606 GN=MATN3 PE=1 SV=2		1.77									0.23									2.94404
CASC3	Protein CASC3 OS=Homo sapiens OX=9606 GN=CASC3 PE=1 SV=2
LEPROT	Leptin receptor gene-related protein OS=Homo sapiens OX=9606 GN=LEPROT PE=1 SV=1
CLIC2	Chloride intracellular channel protein 2 OS=Homo sapiens OX=9606 GN=CLIC2 PE=1 SV=3	0.354		1.006	0.221	0.691	0.488	0.804	0.349	0.709	0.645	1.803	1.217	0.952	1.74	0.946	1.149	1.577	1.704	1.645	-1.21135	0.000416
RER1	Protein RER1 OS=Homo sapiens OX=9606 GN=RER1 PE=1 SV=1			0.739	0.835		1.291		0.936	1.302	0.795	0.67	1.127	1.245	0.628			0.739		1.693	0.0508035	0.723
SURF4	Surfeit locus protein 4 OS=Homo sapiens OX=9606 GN=SURF4 PE=1 SV=3									2.301	0.363	0.336									2.7189
SPTLC1	Serine palmitoyltransferase 1 OS=Homo sapiens OX=9606 GN=SPTLC1 PE=1 SV=1
OGT	UDP-N-acetylglucosamine--peptide N-acetylglucosaminyltransferase 110 kDa subunit OS=Homo sapiens OX=9606 GN=OGT PE=1 SV=3		0.94	0.807	1.631	0.862	1.752	0.822	0.693	0.507		0.888		1.107	1.024		1.062		1.071	0.835	0.00565174	0.664
ALOX15B	Arachidonate 15-lipoxygenase B OS=Homo sapiens OX=9606 GN=ALOX15B PE=1 SV=3
TM9SF1	Transmembrane 9 superfamily member 1 OS=Homo sapiens OX=9606 GN=TM9SF1 PE=2 SV=2				0.708	0.861	1.128		1.05		1.223		1.073				0.818		1.139		-0.182745	0.373
CHAD	Chondroadherin OS=Homo sapiens OX=9606 GN=CHAD PE=1 SV=2		3.281					0.042	0.023	1.635		0.019									6.03429
HMGB3	High mobility group protein B3 OS=Homo sapiens OX=9606 GN=HMGB3 PE=1 SV=4	2.408		0.589				1.038	0.775	1.236		0.727			0.227						1.34199	0.113
PPM1G	Protein phosphatase 1G OS=Homo sapiens OX=9606 GN=PPM1G PE=1 SV=1		0.792		0.559	1.401			0.875	0.829	1.084	0.316	1.044	1.373	0.391	1.657	1.855	0.55	1.763	0.512	-0.242738	0.909
INPPL1	Phosphatidylinositol 3,4,5-trisphosphate 5-phosphatase 2 OS=Homo sapiens OX=9606 GN=INPPL1 PE=1 SV=2
EIF3D	Eukaryotic translation initiation factor 3 subunit D OS=Homo sapiens OX=9606 GN=EIF3D PE=1 SV=1	1.073		1.244	0.679	0.298		0.289	1.165	1.499	1.577	1.015	1.308	0.632	1.206	1.267	1.369	0.611		0.767	-0.279965	0.253
EIF3H	Eukaryotic translation initiation factor 3 subunit H OS=Homo sapiens OX=9606 GN=EIF3H PE=1 SV=1	0.896		1.132				0.733	0.787	1.246	0.828	1.193	0.784		1.263		1.152	1.001		0.984	-0.102342	0.524
BCAT2	Branched-chain-amino-acid aminotransferase, mitochondrial OS=Homo sapiens OX=9606 GN=BCAT2 PE=1 SV=2	0.203		2.485	0.313	0.408		1.825	0.567	1.985	0.888	2.555	0.948		1.034	0.112	0.266	0.846		0.564	0.302928	0.782
NCAM2	Neural cell adhesion molecule 2 OS=Homo sapiens OX=9606 GN=NCAM2 PE=1 SV=2										1.984		1.079		0.443			0.697		0.797
STX7	Syntaxin-7 OS=Homo sapiens OX=9606 GN=STX7 PE=1 SV=4	0.396	0.328	0.774	0.872	1.131	0.862	0.679	0.642	0.558	0.961	0.985	0.926	1.682	0.958	1.166	0.999	1.334	2.308	1.44	-0.879432	0.00108
P4HA2	Prolyl 4-hydroxylase subunit alpha-2 OS=Homo sapiens OX=9606 GN=P4HA2 PE=1 SV=1			1.094	1.043				1.048											0.815	0.381459
YKT6	Synaptobrevin homolog YKT6 OS=Homo sapiens OX=9606 GN=YKT6 PE=1 SV=1	1.222		1.193	1.163			1.502	1.154	1.07	0.764	1.106	0.561	0.917	0.606		0.836	0.88		1.025	0.54064	0.00302
ARPC5	Actin-related protein 2/3 complex subunit 5 OS=Homo sapiens OX=9606 GN=ARPC5 PE=1 SV=3	0.657		2.305		1.62	0.804	0.988	1.082	1.758	0.753	1.583	0.776	0.29	1.041	0.505	0.391	0.993	0.824	0.63	0.757518	0.0365
DDX3Y	ATP-dependent RNA helicase DDX3Y OS=Homo sapiens OX=9606 GN=DDX3Y PE=1 SV=2
TAPBP	Tapasin OS=Homo sapiens OX=9606 GN=TAPBP PE=1 SV=1	1.234	0.562	1.414	0.821	1.666	0.929	0.56	0.64	0.264	0.69	0.621	0.955	0.915	0.997	2.267	1.514	0.716	1.554	0.68	-0.279304	0.323
CLDN3	Claudin-3 OS=Homo sapiens OX=9606 GN=CLDN3 PE=1 SV=1									1.384	0.525	1.24						0.851			0.666444
DHX15	Pre-mRNA-splicing factor ATP-dependent RNA helicase DHX15 OS=Homo sapiens OX=9606 GN=DHX15 PE=1 SV=2	0.4	0.743	0.369	0.602	0.889	1.185	0.83	0.829	2.033	1.311	1.524	2.16	0.749	1.137	1.318	1.205	0.518	0.515	0.684	-0.345016	0.265
RNMT	mRNA cap guanine-N7 methyltransferase OS=Homo sapiens OX=9606 GN=RNMT PE=1 SV=1			0.805	0.764	0.951					1.464	0.826	0.91	1.226		1.054					-0.383787	0.136
ZZEF1	Zinc finger ZZ-type and EF-hand domain-containing protein 1 OS=Homo sapiens OX=9606 GN=ZZEF1 PE=1 SV=6									0.787	1.251	0.607	0.771			1.321	1.47	0.862		0.932	-0.389009
RRP8	Ribosomal RNA-processing protein 8 OS=Homo sapiens OX=9606 GN=RRP8 PE=1 SV=2
CYB5B	Cytochrome b5 type B OS=Homo sapiens OX=9606 GN=CYB5B PE=1 SV=3			0.695	0.261			1.35	0.834	0.593	0.54	1.134	0.617					2.082		1.893	-0.747209	0.23
PRPF4	U4/U6 small nuclear ribonucleoprotein Prp4 OS=Homo sapiens OX=9606 GN=PRPF4 PE=1 SV=2					0.692	0.856			1.952		0.691	0.66	1.573		0.885	1.16	0.532			0.347661	0.539
PHGDH	D-3-phosphoglycerate dehydrogenase OS=Homo sapiens OX=9606 GN=PHGDH PE=1 SV=4		2.71	1.125	0.452	0.956	1.173	0.367	0.656	1.088	0.859	0.847	0.756	1.582	0.884	1.409	1.395	0.591	0.654	0.496	0.170145	0.965
NDUFS4	NADH dehydrogenase [ubiquinone] iron-sulfur protein 4, mitochondrial OS=Homo sapiens OX=9606 GN=NDUFS4 PE=1 SV=1									0.589								1.411			-1.26038
DYNC1LI2	Cytoplasmic dynein 1 light intermediate chain 2 OS=Homo sapiens OX=9606 GN=DYNC1LI2 PE=1 SV=1	0.769	0.723	0.776	0.694	1.662	3	0.863	0.459	0.477	0.976	0.582	1.001	0.986	1.08	1.006	1.126	0.655	1.512	0.656	0.128164	0.79
PSMD3	26S proteasome non-ATPase regulatory subunit 3 OS=Homo sapiens OX=9606 GN=PSMD3 PE=1 SV=2	0.548	0.624	0.977	0.699	1.174		0.652	1.197	1.89	1.43	0.79	1.35	0.781	1.076	1.346	1.65	0.44	0.774	0.602	-0.0778323	0.773
PAPSS1	Bifunctional 3'-phosphoadenosine 5'-phosphosulfate synthase 1 OS=Homo sapiens OX=9606 GN=PAPSS1 PE=1 SV=2									1.008	1.335	0.903	1.237				0.517				0.0143839
ZW10	Centromere/kinetochore protein zw10 homolog OS=Homo sapiens OX=9606 GN=ZW10 PE=1 SV=3									1.54	0.673	1.045	0.742								0.909235
PRODH	Proline dehydrogenase 1, mitochondrial OS=Homo sapiens OX=9606 GN=PRODH PE=1 SV=3				0.712				0.952	0.84	1.254	1.062	0.879			0.408	2.806	0.516		0.57	-0.359301	0.893
SPINT1	Kunitz-type protease inhibitor 1 OS=Homo sapiens OX=9606 GN=SPINT1 PE=1 SV=2		1.381	0.76	0.87	0.83	1.643	0.61		0.392	0.446	0.723	0.77	0.84	0.995	1.05	0.866	1.107	2.551	1.165	-0.1822	0.587
SART1	U4/U6.U5 tri-snRNP-associated protein 1 OS=Homo sapiens OX=9606 GN=SART1 PE=1 SV=1	1.059						0.623		0.921	1.126	1.177	0.937	1.154	1.01	0.854	2.088	0.572		0.477	-0.266755	0.647
SPINT2	Kunitz-type protease inhibitor 2 OS=Homo sapiens OX=9606 GN=SPINT2 PE=1 SV=2				0.599	0.551					0.455		0.505	2.274		1.73	0.722	0.229	2.322	0.612	-0.943881	0.58
TGFB1I1	Transforming growth factor beta-1-induced transcript 1 protein OS=Homo sapiens OX=9606 GN=TGFB1I1 PE=1 SV=2
AP5Z1	AP-5 complex subunit zeta-1 OS=Homo sapiens OX=9606 GN=AP5Z1 PE=1 SV=2
HSPA12A	Heat shock 70 kDa protein 12A OS=Homo sapiens OX=9606 GN=HSPA12A PE=1 SV=2		0.442			0.52	1.069				1.009	0.589	0.762	1.205	0.877	2.799	1.488	0.576	1.002	0.662	-0.696204	0.191
EEF1E1	Eukaryotic translation elongation factor 1 epsilon-1 OS=Homo sapiens OX=9606 GN=EEF1E1 PE=1 SV=1						1.12		1.7			0.46					0.365	1.355			0.95633	0.231
RASA4	Ras GTPase-activating protein 4 OS=Homo sapiens OX=9606 GN=RASA4 PE=2 SV=2										0.777						1.223
HNRNPR	Heterogeneous nuclear ribonucleoprotein R OS=Homo sapiens OX=9606 GN=HNRNPR PE=1 SV=1	0.401	0.461	0.434	0.908	0.77	0.164	0.643	0.583	1.163	1.888	1.288	1.75	1.145	1.406	1.278	1.895	1.295	0.556	0.972	-1.1335	0.00102
TXNL1	Thioredoxin-like protein 1 OS=Homo sapiens OX=9606 GN=TXNL1 PE=1 SV=3			0.612	1.293	0.782	1.996		0.854	0.769	1.208	0.687	0.633	1.661		0.852		0.877	1.016	0.76	0.128029	0.803
TPD52L2	Tumor protein D54 OS=Homo sapiens OX=9606 GN=TPD52L2 PE=1 SV=2	1.423	0.364	1.84	0.69	0.649	0.303	1.721	1.202	0.855	0.566	1.329	0.773	0.356	1.173	0.539	0.413	1.84	1.072	1.894	0.0140212	0.989
EMC8	ER membrane protein complex subunit 8 OS=Homo sapiens OX=9606 GN=EMC8 PE=1 SV=1				1.253		0.747
SYNJ1	Synaptojanin-1 OS=Homo sapiens OX=9606 GN=SYNJ1 PE=1 SV=2
PPIH	Peptidyl-prolyl cis-trans isomerase H OS=Homo sapiens OX=9606 GN=PPIH PE=1 SV=1	0.946		1.055	0.626	1.314		1.045	0.765	1.002	0.877	1.1	0.863		1.199	0.917	1.06	1.135		1.095	-0.0955208	0.408
MGAM	Maltase-glucoamylase, intestinal OS=Homo sapiens OX=9606 GN=MGAM PE=1 SV=5	3.512						0.498	0.78		0.5	0.384								0.326	1.98502	0.164
HTRA2	Serine protease HTRA2, mitochondrial OS=Homo sapiens OX=9606 GN=HTRA2 PE=1 SV=2	1.114			0.934	1.171		1.848	0.905		0.191			0.853	0.745	0.999		1.094		1.145	0.511551	0.195
AKR7A2	Aflatoxin B1 aldehyde reductase member 2 OS=Homo sapiens OX=9606 GN=AKR7A2 PE=1 SV=3	0.794	0.237	1.939	0.347	0.971	0.372	1.34	0.681	0.982	1.25	0.87	1.153	0.715	1.219	1.107	1.363	0.971	1.349	1.34	-0.413055	0.085
EPB41L2	Band 4.1-like protein 2 OS=Homo sapiens OX=9606 GN=EPB41L2 PE=1 SV=1	0.136	0.738	0.423	0.328	0.519	1.556	0.362	0.214	0.447	1.897	0.67	1.63	1.524	1.16	1.427	2.224	0.894	2.122	0.73	-1.44402	0.000417
TGOLN2	Trans-Golgi network integral membrane protein 2 OS=Homo sapiens OX=9606 GN=TGOLN2 PE=1 SV=4	0.487	1.57	0.617	1.354	1.304	4.983	0.468	0.467	0.405	0.588	0.575	0.374	0.602	0.408	0.992	0.629	0.902	1.717	0.559	0.817921	0.339
LAMTOR5	Ragulator complex protein LAMTOR5 OS=Homo sapiens OX=9606 GN=LAMTOR5 PE=1 SV=1			1.045				2.952	0.885		0.781		0.852	0.523	0.506		0.456				1.38382	0.0404
WIPF1	WAS/WASL-interacting protein family member 1 OS=Homo sapiens OX=9606 GN=WIPF1 PE=1 SV=3	2.306		1.061	0.622	1.489		0.638	0.529	0.498	2.057	0.893	0.77	1.138		1.192	0.529	0.649	0.631		0.0548294	0.917
SGCE	Epsilon-sarcoglycan OS=Homo sapiens OX=9606 GN=SGCE PE=1 SV=6	0.31	0.793	0.647	0.982	1.108	1.24	0.689	0.259	0.329	0.818	1.209	0.69	1.058	1.063	0.64	0.977	1.552	1.961	2.673	-0.83969	0.0185
LAT	Linker for activation of T-cells family member 1 OS=Homo sapiens OX=9606 GN=LAT PE=1 SV=1
XPOT	Exportin-T OS=Homo sapiens OX=9606 GN=XPOT PE=1 SV=2
DNPH1	2'-deoxynucleoside 5'-phosphate N-hydrolase 1 OS=Homo sapiens OX=9606 GN=DNPH1 PE=1 SV=1			0.665				1.188	0.489	0.982		1.129						1.522		1.025	-0.560254	0.152
TIMM44	Mitochondrial import inner membrane translocase subunit TIM44 OS=Homo sapiens OX=9606 GN=TIMM44 PE=1 SV=2					0.758			0.621	0.981	1.17	1.024	1.075	0.663		0.971	2.098	0.64			-0.472582	0.307
TRAPPC3	Trafficking protein particle complex subunit 3 OS=Homo sapiens OX=9606 GN=TRAPPC3 PE=1 SV=1				2.399	0.79		0.792		0.299	0.982	1.232	0.804	2.15	0.694	1.15	0.737	0.858	0.562	0.553	0.138286	0.791
CHMP2A	Charged multivesicular body protein 2a OS=Homo sapiens OX=9606 GN=CHMP2A PE=1 SV=1	1.657		0.984	0.801	0.914		0.499	0.914	0.479	0.551	0.971		1.916	0.49	0.98	0.517	0.999	1.82	1.507	-0.279586	0.546
NCK2	Cytoplasmic protein NCK2 OS=Homo sapiens OX=9606 GN=NCK2 PE=1 SV=2					0.629			0.891	0.59	1.315		1.396	1.5	0.88	0.921	1.082	1.081	0.714		-0.659741	0.0256
TSPAN6	Tetraspanin-6 OS=Homo sapiens OX=9606 GN=TSPAN6 PE=1 SV=1		5.769		0.276	0.122	1.644			0.307	0.544	0.618					0.124	0.33	0.265		2.10962	0.408
PLRG1	Pleiotropic regulator 1 OS=Homo sapiens OX=9606 GN=PLRG1 PE=1 SV=1							0.905			1.17	0.876	1.012	1.292			1.047		0.699		-0.166911
RGS10	Regulator of G-protein signaling 10 OS=Homo sapiens OX=9606 GN=RGS10 PE=1 SV=3												1.258					0.973		0.768
ZNF207	BUB3-interacting and GLEBS motif-containing protein ZNF207 OS=Homo sapiens OX=9606 GN=ZNF207 PE=1 SV=1	0.876			1.219	0.615		0.935	0.853	1.089	1.344	1.104	1.134	1.305	0.881	0.514	1.717	0.794		0.619	-0.167465	0.685
NDUFB3	NADH dehydrogenase [ubiquinone] 1 beta subcomplex subunit 3 OS=Homo sapiens OX=9606 GN=NDUFB3 PE=1 SV=3	2.945		0.797				1.772	1.002	1.025		0.569	0.384		0.63		0.346	0.864	0.242	1.424	1.24346	0.023
NDUFA2	NADH dehydrogenase [ubiquinone] 1 alpha subcomplex subunit 2 OS=Homo sapiens OX=9606 GN=NDUFA2 PE=1 SV=3
GET3	ATPase GET3 OS=Homo sapiens OX=9606 GN=GET3 PE=1 SV=2			0.529				0.933	0.832	1.165	1.008	1.348	1.009		1.068	0.926	0.768	1.293	1.011	1.109	-0.293709	0.117
BUB3	Mitotic checkpoint protein BUB3 OS=Homo sapiens OX=9606 GN=BUB3 PE=1 SV=1	0.745	0.406	0.538	0.764	1.402	1.535	0.569	0.51	1.041	1.196	0.9	1.291	1.871	0.847	1.345	1.594	0.66	1.323	0.462	-0.461365	0.111
PI15	Peptidase inhibitor 15 OS=Homo sapiens OX=9606 GN=PI15 PE=1 SV=1	1.174							0.826
ACTN4	Alpha-actinin-4 OS=Homo sapiens OX=9606 GN=ACTN4 PE=1 SV=2	0.394	0.701	0.537	0.63	0.802	0.859	0.428	0.939	1.756	1.714	1.683	1.851	0.928	0.889	1.044	1.363	0.916	0.753	0.813	-0.610614	0.0197
GSTZ1	Maleylacetoacetate isomerase OS=Homo sapiens OX=9606 GN=GSTZ1 PE=1 SV=3			1.422								0.578									1.29878
TRIAP1	TP53-regulated inhibitor of apoptosis 1 OS=Homo sapiens OX=9606 GN=TRIAP1 PE=1 SV=1				1.259	1.274		0.65			0.476	0.325	0.398	1.201		1.115	0.898	1.298	1.655	1.449	0.115389	0.651
HTATSF1	HIV Tat-specific factor 1 OS=Homo sapiens OX=9606 GN=HTATSF1 PE=1 SV=1										0.975	1.115	0.589				1.321
CYTH3	Cytohesin-3 OS=Homo sapiens OX=9606 GN=CYTH3 PE=1 SV=2
AP1G1	AP-1 complex subunit gamma-1 OS=Homo sapiens OX=9606 GN=AP1G1 PE=1 SV=5			0.52	0.627				1.189	0.895		1.442	0.937	0.947	0.889	0.981	1.575				-0.482426	0.1
STX6	Syntaxin-6 OS=Homo sapiens OX=9606 GN=STX6 PE=1 SV=1	1.007		1.475		0.457		0.93	0.81		0.176		0.439	1.639	0.952	0.516	0.375	2.248		1.975	-0.152311	0.741
SYNGR1	Synaptogyrin-1 OS=Homo sapiens OX=9606 GN=SYNGR1 PE=1 SV=2		1.128		1.069	0.872								1.193			0.838		1.534	0.366	0.0579098	0.686
SYNGR2	Synaptogyrin-2 OS=Homo sapiens OX=9606 GN=SYNGR2 PE=1 SV=1	1.248	0.746	0.333	1.097	1.794	1.563	0.759	0.908	0.675	0.502	0.522	0.791	0.749	1.29	1.163	0.821	0.87	2.201	0.965	0.0378768	0.95
SGTA	Small glutamine-rich tetratricopeptide repeat-containing protein alpha OS=Homo sapiens OX=9606 GN=SGTA PE=1 SV=1	1.24		1.481					1.072	1.352	0.587	1.234	0.832				0.508	0.694			0.738368	0.0199
ENSA	Alpha-endosulfine OS=Homo sapiens OX=9606 GN=ENSA PE=1 SV=1	0.612	0.577	0.548	1.429	1.682	1.583	0.819	0.31	0.287	0.617	0.546	0.636	1.509	0.612	0.99	0.724	0.965	3.279	1.274	-0.355086	0.349
SLC25A20	Mitochondrial carnitine/acylcarnitine carrier protein OS=Homo sapiens OX=9606 GN=SLC25A20 PE=1 SV=1			0.709				0.989	0.4	2.01										0.892	0.203321
MYO1B	Unconventional myosin-Ib OS=Homo sapiens OX=9606 GN=MYO1B PE=1 SV=3	0.658	0.524	1.033	0.659	0.518	1.313	0.473	0.939	0.723	0.784	1.708	1.474	0.713	1.999	0.815	1.977	0.662	1.526	0.503	-0.678191	0.0573
SSNA1	Sjoegren syndrome nuclear autoantigen 1 OS=Homo sapiens OX=9606 GN=SSNA1 PE=1 SV=2
NUDT21	Cleavage and polyadenylation specificity factor subunit 5 OS=Homo sapiens OX=9606 GN=NUDT21 PE=1 SV=1	1.592		0.593	0.29	0.225		1.818	1.003	1.446	0.47	1.896	1.059		0.755	0.202	0.306	1.842		1.503	-0.0127562	0.994
LANCL1	Glutathione S-transferase LANCL1 OS=Homo sapiens OX=9606 GN=LANCL1 PE=1 SV=1	0.572		1.073		0.616		1.097	0.64	1.029	0.883	1.401	1.155		1.533	0.356	0.794	1.24	1.16	1.451	-0.403367	0.272
STRN	Striatin OS=Homo sapiens OX=9606 GN=STRN PE=1 SV=4							0.47		1.584	1.204	0.696	0.931				1.359			0.756	0.054102	0.8
RRP9	U3 small nucleolar RNA-interacting protein 2 OS=Homo sapiens OX=9606 GN=RRP9 PE=1 SV=1									1.538		0.931	0.532								1.07213
SCO2	Protein SCO2 homolog, mitochondrial OS=Homo sapiens OX=9606 GN=SCO2 PE=1 SV=3				1.204	1.336	1.139	1.224	1.296	1.191			0.622			0.905	0.387	0.656	1.383	0.656	0.681121	0.026
AKAP8	A-kinase anchor protein 8 OS=Homo sapiens OX=9606 GN=AKAP8 PE=1 SV=1
IDH3B	Isocitrate dehydrogenase [NAD] subunit beta, mitochondrial OS=Homo sapiens OX=9606 GN=IDH3B PE=1 SV=2	0.52			0.308	0.845		0.793		1.941	1.53	1.803	1.045		0.766	0.809	0.789	0.851			-0.299446	0.279
CALU	Calumenin OS=Homo sapiens OX=9606 GN=CALU PE=1 SV=2	1.014	0.673	1.754	2.229	0.826	0.188	1.202	1.143	0.895	0.759	0.656	0.892	1.121	0.754	0.814	0.74	1.299	0.955	1.085	0.281027	0.861
EDIL3	EGF-like repeat and discoidin I-like domain-containing protein 3 OS=Homo sapiens OX=9606 GN=EDIL3 PE=1 SV=1
AHCYL1	S-adenosylhomocysteine hydrolase-like protein 1 OS=Homo sapiens OX=9606 GN=AHCYL1 PE=1 SV=2												0.966			1.023	1.011
CD5L	CD5 antigen-like OS=Homo sapiens OX=9606 GN=CD5L PE=1 SV=1	0.387	1.707	0.716	1.034	0.83	0.134	0.221	0.776	0.426	0.796	1.849	0.466	1.186	2.756	1.564	0.751	0.91	1.567	0.923	-0.882994	0.0267
KIF1C	Kinesin-like protein KIF1C OS=Homo sapiens OX=9606 GN=KIF1C PE=1 SV=3							0.996				0.874	0.699	1.346	1.006	0.945	1.594		0.633	0.908	-0.00668376
TYROBP	TYRO protein tyrosine kinase-binding protein OS=Homo sapiens OX=9606 GN=TYROBP PE=1 SV=1				1.423	1.049		0.362	0.888	0.275	1.335	0.407	1.117	1.751		0.299	0.862	1.477		1.755	-0.493416	0.374
NDUFS5	NADH dehydrogenase [ubiquinone] iron-sulfur protein 5 OS=Homo sapiens OX=9606 GN=NDUFS5 PE=1 SV=3			0.663				1.471	0.756	1.287	0.769	0.901	0.751		0.865			1.202		1.336	0.105419	0.84
RAD21	Double-strand-break repair protein rad21 homolog OS=Homo sapiens OX=9606 GN=RAD21 PE=1 SV=2						0.993			0.524	1.7	0.745	1.386	0.611	0.902	1.143	0.995				-0.494848	0.287
TIMM8A	Mitochondrial import inner membrane translocase subunit Tim8 A OS=Homo sapiens OX=9606 GN=TIMM8A PE=1 SV=1	0.572		1.611	1.309	1.185	0.631	1.909	1.402	0.833	0.542	0.829	0.581	1.85	0.233	0.726	0.399	1.169	0.865	1.357	0.466455	0.14
DHX16	Pre-mRNA-splicing factor ATP-dependent RNA helicase DHX16 OS=Homo sapiens OX=9606 GN=DHX16 PE=1 SV=2									0.653		0.812	1.571	0.45			1.513				-0.734533
GMFG	Glia maturation factor gamma OS=Homo sapiens OX=9606 GN=GMFG PE=1 SV=1	1.293	0.309	0.766	1.352	2.457	0.298	0.833	0.684	0.976	0.931	0.755	0.669	1.86	0.501	1.147	1.074	0.835	1.487	0.775	-0.0100356	0.604
PPP1R12B	Protein phosphatase 1 regulatory subunit 12B OS=Homo sapiens OX=9606 GN=PPP1R12B PE=1 SV=2		0.834	0.356		1.013		0.337	0.339	0.357	0.944	0.553	0.78	3.432	0.737	0.705	1.026	1.445	1.594	1.546	-1.24261	0.00858
BNIP3L	BCL2/adenovirus E1B 19 kDa protein-interacting protein 3-like OS=Homo sapiens OX=9606 GN=BNIP3L PE=1 SV=1				1.132							0.794	0.576	1.873		0.665	1.199			0.761	0.210968
PLIN1	Perilipin-1 OS=Homo sapiens OX=9606 GN=PLIN1 PE=1 SV=2		2.989							0.881	0.065	0.065									4.89575	1e-50
PCDH7	Protocadherin-7 OS=Homo sapiens OX=9606 GN=PCDH7 PE=1 SV=2				0.502		2.15							0.348							1.92992
PRPSAP2	Phosphoribosyl pyrophosphate synthase-associated protein 2 OS=Homo sapiens OX=9606 GN=PRPSAP2 PE=1 SV=1		0.732	1.377	0.948	0.65		0.586		1.079	1.283	1.408	1.679	1.207	1.288	0.949	1.319	0.414	0.538	0.543	-0.247373	0.598
GNG7	Guanine nucleotide-binding protein G(I)/G(S)/G(O) subunit gamma-7 OS=Homo sapiens OX=9606 GN=GNG7 PE=1 SV=1										0.519	0.881	0.681	2.365	0.508		0.815	1.029		1.201
SMARCA5	SWI/SNF-related matrix-associated actin-dependent regulator of chromatin subfamily A member 5 OS=Homo sapiens OX=9606 GN=SMARCA5 PE=1 SV=1	0.638		0.808	0.409	0.58				1.085	1.666	0.405	1.86	1.215	1.575	1.365	1.863	0.288		0.245	-0.72627	0.453
SPAG9	C-Jun-amino-terminal kinase-interacting protein 4 OS=Homo sapiens OX=9606 GN=SPAG9 PE=1 SV=4		0.411	0.461	1.833	0.961	2.885	0.956	0.466	0.69	1.112	0.687	1.181	0.992	1.005	1.164	1.054	0.495	1.182	0.466	0.213681	0.901
AQR	RNA helicase aquarius OS=Homo sapiens OX=9606 GN=AQR PE=1 SV=4											0.632	1.33				1.038
OPA1	Dynamin-like 120 kDa protein, mitochondrial OS=Homo sapiens OX=9606 GN=OPA1 PE=1 SV=3							0.329		1.465	1.175	1.758	0.782		1.054		0.725	0.908		0.803	-0.198464	0.724
PIP5K1C	Phosphatidylinositol 4-phosphate 5-kinase type-1 gamma OS=Homo sapiens OX=9606 GN=PIP5K1C PE=1 SV=2										1.012		0.988
KDM1A	Lysine-specific histone demethylase 1A OS=Homo sapiens OX=9606 GN=KDM1A PE=1 SV=2
TBC1D4	TBC1 domain family member 4 OS=Homo sapiens OX=9606 GN=TBC1D4 PE=1 SV=2
PHLPP1	PH domain leucine-rich repeat-containing protein phosphatase 1 OS=Homo sapiens OX=9606 GN=PHLPP1 PE=1 SV=3
NME2P1	Putative nucleoside diphosphate kinase OS=Homo sapiens OX=9606 GN=NME2P1 PE=5 SV=1
PPL	Periplakin OS=Homo sapiens OX=9606 GN=PPL PE=1 SV=4	0.16	1.027	0.139	1.417	0.748	1.942	0.56	0.391	0.556	0.777	1.692	1.416	1.412	1.584	1.518	1.992	0.468	0.692	0.507	-0.64498	0.0709
GSDME	Gasdermin-E OS=Homo sapiens OX=9606 GN=GSDME PE=1 SV=2
LY75	Lymphocyte antigen 75 OS=Homo sapiens OX=9606 GN=LY75 PE=1 SV=3
ACSL4	Long-chain-fatty-acid--CoA ligase 4 OS=Homo sapiens OX=9606 GN=ACSL4 PE=1 SV=2									1.296						0.704					0.880418
SNX3	Sorting nexin-3 OS=Homo sapiens OX=9606 GN=SNX3 PE=1 SV=3	1.205	1.162	0.654	0.866	2.219	2.087	0.561	0.881	0.37	0.356	0.272	0.485	1.189	0.403	0.786	0.494	0.872	3.122	1.018	0.305208	0.294
DOK2	Docking protein 2 OS=Homo sapiens OX=9606 GN=DOK2 PE=1 SV=2			0.768	1.029	0.643	1.142	0.32	0.883	1.161	1.405	0.729	0.847	1.893	1.275	1.838	0.941	0.459		0.667	-0.395208	0.311
STX10	Syntaxin-10 OS=Homo sapiens OX=9606 GN=STX10 PE=1 SV=1
SORBS3	Vinexin OS=Homo sapiens OX=9606 GN=SORBS3 PE=1 SV=2	0.133	0.18	0.755	1.229	2.302	0.657	0.718	0.29	0.285	0.565	1.236	0.441	2.122	0.471	0.749	0.965	1.085	3.474	1.344	-0.775028	0.0723
SYNCRIP	Heterogeneous nuclear ribonucleoprotein Q OS=Homo sapiens OX=9606 GN=SYNCRIP PE=1 SV=2	0.575	0.477	0.975	0.568	0.512		1.22	1.107	1.651	1.412	1.361	1.528	0.523	1.054	0.849	1.493	1.201	0.456	1.038	-0.301544	0.285
NEMF	Nuclear export mediator factor NEMF OS=Homo sapiens OX=9606 GN=NEMF PE=1 SV=4										1.408	0.613	0.665				1.313
GMDS	GDP-mannose 4,6 dehydratase OS=Homo sapiens OX=9606 GN=GMDS PE=1 SV=1	0.699	1.386	1.095	0.874	0.703		1.357	1.008	1.465	0.816	0.924	1.027	0.929	1.152	1.172	0.535	0.878	0.99	0.991	0.189274	0.365
PLOD3	Multifunctional procollagen lysine hydroxylase and glycosyltransferase LH3 OS=Homo sapiens OX=9606 GN=PLOD3 PE=1 SV=1			0.833	1.195	0.779	3.316	0.333	0.463	1.042	0.845	1.223	0.991	0.85	0.718	1.423	1.404	0.362	0.762	0.461	0.33136	0.843
EIF4E2	Eukaryotic translation initiation factor 4E type 2 OS=Homo sapiens OX=9606 GN=EIF4E2 PE=1 SV=1									0.885		1.26						0.95		0.904	-0.230057
TLR2	Toll-like receptor 2 OS=Homo sapiens OX=9606 GN=TLR2 PE=1 SV=1	0.721		0.73				0.464	2.306	1.287	0.986	0.697	0.997			1.34	0.473				0.293849	0.764
DIAPH1	Protein diaphanous homolog 1 OS=Homo sapiens OX=9606 GN=DIAPH1 PE=1 SV=2						1.188		0.917	1.079	1.482	1.191	0.869	0.703		0.887	1.286	0.396			0.124731	0.578
SELENOF	Selenoprotein F OS=Homo sapiens OX=9606 GN=SELENOF PE=1 SV=4				1.327									1.243			0.431				0.664869
EXOC3	Exocyst complex component 3 OS=Homo sapiens OX=9606 GN=EXOC3 PE=1 SV=3
PLIN3	Perilipin-3 OS=Homo sapiens OX=9606 GN=PLIN3 PE=1 SV=3	1.52		3.2	0.505	0.941	0.716	1.653	1.514	0.715	0.769	0.787	0.738	0.515	0.675	0.342	0.488	1.181	0.816	0.924	0.895077	0.0376
KPNA6	Importin subunit alpha-7 OS=Homo sapiens OX=9606 GN=KPNA6 PE=1 SV=1									1.924	0.817	0.747	0.898				1.353	0.262			1.23853
SRPX2	Sushi repeat-containing protein SRPX2 OS=Homo sapiens OX=9606 GN=SRPX2 PE=1 SV=1		10.59	0.133	0.182	0.153	0.13			0.152	0.086		0.093	0.279		0.509	0.169		0.231	0.293	2.99456	0.603
UGDH	UDP-glucose 6-dehydrogenase OS=Homo sapiens OX=9606 GN=UGDH PE=1 SV=1	1.563	0.417	3.124	0.51	0.487	0.564	1.011	1.444	2.729	1.338	1.095	1.237	0.402	0.428	0.528	0.429	0.439		0.254	0.946107	0.106
CTNND1	Catenin delta-1 OS=Homo sapiens OX=9606 GN=CTNND1 PE=1 SV=1		2.02	0.332	1.067	1.351	1.468	0.47	0.504	0.336	0.736	0.914	1.11	1.285	0.987	0.832	1.414	0.816	1.556	0.802	-0.147685	0.315
SNX2	Sorting nexin-2 OS=Homo sapiens OX=9606 GN=SNX2 PE=1 SV=2	0.539	0.47	1.22	1.188	0.816	0.449	0.738	0.631	0.825	1.492	1.057	1.253	1.531	0.834	1.296	1.26	0.971	1.333	1.096	-0.666102	0.00132
DPM1	Dolichol-phosphate mannosyltransferase subunit 1 OS=Homo sapiens OX=9606 GN=DPM1 PE=1 SV=1	1.864	0.701	1.799	0.958	0.883		1.352	1.812	0.83	0.54	1.242	0.643	0.289	1.019	0.497	0.573	0.57	0.737	1.691	0.708625	0.0253
USO1	General vesicular transport factor p115 OS=Homo sapiens OX=9606 GN=USO1 PE=1 SV=2	0.701	1.381	0.523	1.078	0.658	2.239	0.696	0.962	1.646	1.225	1.165	1.482	0.885	1.397	1.105	0.956	0.3	0.292	0.307	0.269014	0.375
MRPS14	28S ribosomal protein S14, mitochondrial OS=Homo sapiens OX=9606 GN=MRPS14 PE=1 SV=1							1.791		0.833	0.563		0.421					1.391			0.728803	0.373
TOM1	Target of Myb protein 1 OS=Homo sapiens OX=9606 GN=TOM1 PE=1 SV=2	1.193		1.091	1.071	0.5		1.222	0.723	0.785	1.4	1.161	1.217	0.911	0.622	1.136	1.003	0.826		1.139	-0.153208	0.399
H2BC12	Histone H2B type 1-K OS=Homo sapiens OX=9606 GN=H2BC12 PE=1 SV=3	2.037	0.313	0.825	0.889	1.377	0.263	2.021	1.413	0.86	0.653	0.467	0.82	0.914	0.819	0.76	0.726	1.209	1.164	1.468	0.303718	0.835
PFKFB2	6-phosphofructo-2-kinase/fructose-2,6-bisphosphatase 2 OS=Homo sapiens OX=9606 GN=PFKFB2 PE=1 SV=2	0.96				0.685		0.704	0.873	2.12	0.821	1.126	1.668			0.907	1.068	0.579		0.489	0.167718	0.724
CCDC22	Coiled-coil domain-containing protein 22 OS=Homo sapiens OX=9606 GN=CCDC22 PE=1 SV=1									0.706	1.322	1.259	1.034	0.771	0.686		1.222				-0.571275
PQBP1	Polyglutamine-binding protein 1 OS=Homo sapiens OX=9606 GN=PQBP1 PE=1 SV=1
PRAF2	PRA1 family protein 2 OS=Homo sapiens OX=9606 GN=PRAF2 PE=1 SV=1			0.921			1.335		0.943				0.438		0.743	1.15	0.981		1.49		0.150951	0.582
DKC1	H/ACA ribonucleoprotein complex subunit DKC1 OS=Homo sapiens OX=9606 GN=DKC1 PE=1 SV=3			1.069	2.003			0.953	0.661	2.583	0.745	0.411	0.866	0.406			0.821			0.481	1.22562	0.0204
EIF5B	Eukaryotic translation initiation factor 5B OS=Homo sapiens OX=9606 GN=EIF5B PE=1 SV=4			1.179	0.555					1.833	1.15	0.749	0.609				0.926				0.469859	0.502
EDF1	Endothelial differentiation-related factor 1 OS=Homo sapiens OX=9606 GN=EDF1 PE=1 SV=1	1.371	0.487	0.959	2.555	0.528	1.283	1.198	0.778	0.534	0.623	0.748	0.558	1.298	0.715	0.629	0.486	1.462	0.815	1.972	0.210785	0.644
DIAPH2	Protein diaphanous homolog 2 OS=Homo sapiens OX=9606 GN=DIAPH2 PE=1 SV=1										0.763						1.237
SH2D1A	SH2 domain-containing protein 1A OS=Homo sapiens OX=9606 GN=SH2D1A PE=1 SV=1
DNAJA2	DnaJ homolog subfamily A member 2 OS=Homo sapiens OX=9606 GN=DNAJA2 PE=1 SV=1			0.77	1.126					1.149	1.213		0.916	1.09	0.9	0.816	1.481	0.77		0.77	0.0294365	0.855
BRD4	Bromodomain-containing protein 4 OS=Homo sapiens OX=9606 GN=BRD4 PE=1 SV=2
CUTA	Protein CutA OS=Homo sapiens OX=9606 GN=CUTA PE=1 SV=2
PFDN1	Prefoldin subunit 1 OS=Homo sapiens OX=9606 GN=PFDN1 PE=1 SV=2	0.924		1.245	2.292	0.59		1.02	0.665	0.571	0.678	0.634	0.23	2.849	0.478	0.758	0.833	0.866	1.227	1.141	0.10676	0.605
PPP1R11	E3 ubiquitin-protein ligase PPP1R11 OS=Homo sapiens OX=9606 GN=PPP1R11 PE=1 SV=1			0.693	1.626			0.421		0.396	0.656	0.569	0.715	3.258		0.697	0.819	1.155		0.995	-0.499032	0.355
NBN	Nibrin OS=Homo sapiens OX=9606 GN=NBN PE=1 SV=1										1.275	0.822	1.204				0.699
NOL3	Nucleolar protein 3 OS=Homo sapiens OX=9606 GN=NOL3 PE=1 SV=2
LILRB3	Leukocyte immunoglobulin-like receptor subfamily B member 3 OS=Homo sapiens OX=9606 GN=LILRB3 PE=1 SV=3
KIF21B	Kinesin-like protein KIF21B OS=Homo sapiens OX=9606 GN=KIF21B PE=1 SV=2		1.11			1.005				0.336		1.163				1.183	1.203				-0.534042	0.325
WDR1	WD repeat-containing protein 1 OS=Homo sapiens OX=9606 GN=WDR1 PE=1 SV=4	0.686	0.68	1.002	0.597	0.944	0.491	0.786	1.212	1.582	1.652	1.137	1.571	0.832	0.987	0.882	1.572	0.85	0.84	0.698	-0.313791	0.153
MEGF6	Multiple epidermal growth factor-like domains protein 6 OS=Homo sapiens OX=9606 GN=MEGF6 PE=1 SV=4													0.916					1.084
ROCK2	Rho-associated protein kinase 2 OS=Homo sapiens OX=9606 GN=ROCK2 PE=1 SV=4		0.714	0.472	0.82		1.358	1.844	1.214	0.834	1.18	0.476	1.268	0.851	0.819	1.034	1.294	1.446	0.658	0.718	0.0892335	0.887
CLASP2	CLIP-associating protein 2 OS=Homo sapiens OX=9606 GN=CLASP2 PE=1 SV=3
CPNE3	Copine-3 OS=Homo sapiens OX=9606 GN=CPNE3 PE=1 SV=1	1.217	0.924	0.554	0.713		0.854	0.517	0.849	1.965	1.58	1.689	1.321	1.123	1.216	0.625	1.144	0.697	0.474	0.536	-0.132607	0.677
RNF40	E3 ubiquitin-protein ligase BRE1B OS=Homo sapiens OX=9606 GN=RNF40 PE=1 SV=5									0.928	0.981	0.662	1.24	0.642	1.257	0.812	1.478				-0.122567
CLUH	Clustered mitochondria protein homolog OS=Homo sapiens OX=9606 GN=CLUH PE=1 SV=2
DNAJC13	DnaJ homolog subfamily C member 13 OS=Homo sapiens OX=9606 GN=DNAJC13 PE=1 SV=5									1.678	1.347	0.678				0.607	0.691				1.01426
PHACTR2	Phosphatase and actin regulator 2 OS=Homo sapiens OX=9606 GN=PHACTR2 PE=1 SV=2										0.745			1.73		0.898		0.845		0.781
ADAMTS4	A disintegrin and metalloproteinase with thrombospondin motifs 4 OS=Homo sapiens OX=9606 GN=ADAMTS4 PE=1 SV=3
CNOT3	CCR4-NOT transcription complex subunit 3 OS=Homo sapiens OX=9606 GN=CNOT3 PE=1 SV=1										0.65		0.351				1.999
SIN3B	Paired amphipathic helix protein Sin3b OS=Homo sapiens OX=9606 GN=SIN3B PE=1 SV=2
DNAJB6	DnaJ homolog subfamily B member 6 OS=Homo sapiens OX=9606 GN=DNAJB6 PE=1 SV=2		1.02								1.401	1.394					0.811	0.495		0.879	0.0343515
COQ9	Ubiquinone biosynthesis protein COQ9, mitochondrial OS=Homo sapiens OX=9606 GN=COQ9 PE=1 SV=1
GGCT	Gamma-glutamylcyclotransferase OS=Homo sapiens OX=9606 GN=GGCT PE=1 SV=1	0.695	0.449	0.677	2.377	1.425	1.597	1.57	0.733	0.882	0.171	0.613	0.68	0.964	0.703	0.655	1.08	0.837	2.153	0.741	0.427375	0.246
NDUFS7	NADH dehydrogenase [ubiquinone] iron-sulfur protein 7, mitochondrial OS=Homo sapiens OX=9606 GN=NDUFS7 PE=1 SV=3	0.727		0.526	1.468		0.875	0.93	0.573	0.978	0.731	1.251	1.219	0.898		1.068	0.749	1.342	1.112	1.554	-0.344992	0.104
NDUFS2	NADH dehydrogenase [ubiquinone] iron-sulfur protein 2, mitochondrial OS=Homo sapiens OX=9606 GN=NDUFS2 PE=1 SV=2											1.218	0.782
ZPR1	Zinc finger protein ZPR1 OS=Homo sapiens OX=9606 GN=ZPR1 PE=1 SV=1
NIPSNAP2	Protein NipSnap homolog 2 OS=Homo sapiens OX=9606 GN=NIPSNAP2 PE=1 SV=1	0.564	0.811	2.01	1.135	0.916	0.736	1.371	0.419	0.727	0.559	1.04	0.862	1.849	0.934	0.68	0.873	1.13	1.133	1.252	-0.095059	0.537
CILP	Cartilage intermediate layer protein 1 OS=Homo sapiens OX=9606 GN=CILP PE=1 SV=4		0.462	0.222			3.145			0.17
PDCD6	Programmed cell death protein 6 OS=Homo sapiens OX=9606 GN=PDCD6 PE=1 SV=1	0.469		0.969			0.717	1.88	1.142	0.84	0.191	1.241	0.434		0.43			1.462		2.226	0.00793418	0.594
TBCA	Tubulin-specific chaperone A OS=Homo sapiens OX=9606 GN=TBCA PE=1 SV=3	1.042	1.081	0.699	1.485	1.668	2.144	0.841	0.713	0.481	0.491	0.538	0.599	1.616	0.59	0.777	0.45	0.736	2.083	0.964	0.35128	0.241
ATP6V1G1	V-type proton ATPase subunit G 1 OS=Homo sapiens OX=9606 GN=ATP6V1G1 PE=1 SV=3	0.434	0.866	0.984	1.222	1.441	1.818	0.632	0.737	0.916	1.161	0.864	0.776	2.021	0.377	1.183	0.831	0.815	1.118	0.806	0.0149344	0.965
VPS4B	Vacuolar protein sorting-associated protein 4B OS=Homo sapiens OX=9606 GN=VPS4B PE=1 SV=2							0.485		1.149	1.434	1.352	1.345				0.608	0.78		0.847	-0.377017	0.406
MPDU1	Mannose-P-dolichol utilization defect 1 protein OS=Homo sapiens OX=9606 GN=MPDU1 PE=1 SV=2					0.522			1.531	1.347	1.1	1.322	0.839	0.308	1.046	1.063	1.172	0.933		0.818	0.245993	0.675
MACROH2A1	Core histone macro-H2A.1 OS=Homo sapiens OX=9606 GN=MACROH2A1 PE=1 SV=4	1.437	0.879	1.334	0.901	1.215	0.966	1.3	0.771	1.206	0.939	0.535	0.837	1.321	1.08	0.676	1.13	1.011	0.81	0.652	0.306747	0.0694
SH3BGRL	SH3 domain-binding glutamic acid-rich-like protein OS=Homo sapiens OX=9606 GN=SH3BGRL PE=1 SV=1	1.042	0.521	0.758	0.863	1.377	0.78	1.809	1.051	0.475	0.835	0.718	0.807	0.851	0.805	0.676	0.619	1.565	1.636	1.811	-0.0987572	0.7
FLNB	Filamin-B OS=Homo sapiens OX=9606 GN=FLNB PE=1 SV=2	0.272	1.605	0.265	0.846	0.789	2.273	0.652	0.815	1.443	1.064	1.534	1.304	0.945	1.283	0.917	1.63	0.399	0.716	0.247	-0.0120418	0.767
NCOR1	Nuclear receptor corepressor 1 OS=Homo sapiens OX=9606 GN=NCOR1 PE=1 SV=2				1.288	0.75		1.132			0.83										0.348337
VAMP4	Vesicle-associated membrane protein 4 OS=Homo sapiens OX=9606 GN=VAMP4 PE=1 SV=2
NDUFS6	NADH dehydrogenase [ubiquinone] iron-sulfur protein 6, mitochondrial OS=Homo sapiens OX=9606 GN=NDUFS6 PE=1 SV=1	0.807		0.619	2.315	0.66	1.286	0.596	0.353	0.415	0.743	0.77	0.84	3.111	0.621	1.088	0.72	1.171	0.607	1.276	-0.312708	0.318
PEX14	Peroxisomal membrane protein PEX14 OS=Homo sapiens OX=9606 GN=PEX14 PE=1 SV=1				0.881	0.947		0.504			0.991	0.558	0.715			2.386	1.018				-0.544306	0.464
TRIM3	Tripartite motif-containing protein 3 OS=Homo sapiens OX=9606 GN=TRIM3 PE=1 SV=2
CS	Citrate synthase, mitochondrial OS=Homo sapiens OX=9606 GN=CS PE=1 SV=2	0.946	0.799	0.967	0.622	1.255	1.028	1.084	1.071	1.598	0.963	1.669	0.895	0.966	0.986	0.891	1.11	0.684	0.843	0.622	0.112666	0.515
MRPL33	39S ribosomal protein L33, mitochondrial OS=Homo sapiens OX=9606 GN=MRPL33 PE=1 SV=1			0.756				1.174	0.973	1.617	0.509							0.97			0.611701	0.233
SEC22B	Vesicle-trafficking protein SEC22b OS=Homo sapiens OX=9606 GN=SEC22B PE=1 SV=4	1.037	0.507	1.22	0.837	1.187	0.727	0.949	0.935	1.052	1.021	1.217	1.067	0.766	0.864	1.22	0.958	1.333	0.702	1.4	-0.167772	0.306
PRPF40A	Pre-mRNA-processing factor 40 homolog A OS=Homo sapiens OX=9606 GN=PRPF40A PE=1 SV=2							0.556	0.876	1.111	1.515	1.065	1.176		1.19	0.842	1.268			0.401	-0.329671	0.509
TACC1	Transforming acidic coiled-coil-containing protein 1 OS=Homo sapiens OX=9606 GN=TACC1 PE=1 SV=2	1.504		1.058	0.771				1.271	0.522	0.885	1.273	0.735		0.843		1.137				0.0730233	0.982
NME6	Nucleoside diphosphate kinase 6 OS=Homo sapiens OX=9606 GN=NME6 PE=1 SV=3
MTX2	Metaxin-2 OS=Homo sapiens OX=9606 GN=MTX2 PE=1 SV=1			0.684						1.525	1.112	1.059					0.826	0.944		0.85	0.204995	0.89
VPS26A	Vacuolar protein sorting-associated protein 26A OS=Homo sapiens OX=9606 GN=VPS26A PE=1 SV=2	0.282	0.428	0.91	0.786	0.731	0.637	0.873	0.877	1.311	1.392	1.711	1.471	0.971	1.108	1.33	1.511	1.074	0.579	1.018	-0.67972	0.00994
NDUFB1	NADH dehydrogenase [ubiquinone] 1 beta subcomplex subunit 1 OS=Homo sapiens OX=9606 GN=NDUFB1 PE=1 SV=1
PMPCB	Mitochondrial-processing peptidase subunit beta OS=Homo sapiens OX=9606 GN=PMPCB PE=1 SV=2	0.95		0.871		1.259		0.764	0.989	1.254	1.217	1.018	1.074				1.176	0.718		0.71	0.0418411	0.786
KATNA1	Katanin p60 ATPase-containing subunit A1 OS=Homo sapiens OX=9606 GN=KATNA1 PE=1 SV=1
PSIP1	PC4 and SFRS1-interacting protein OS=Homo sapiens OX=9606 GN=PSIP1 PE=1 SV=1	0.581		0.589	0.401	0.529	1.56	0.58	0.34	0.722	1.728	0.806	1.755	1.138	1.151	1.072	1.829	1.346	0.628	1.245	-0.938065	0.00176
ERLIN1	Erlin-1 OS=Homo sapiens OX=9606 GN=ERLIN1 PE=1 SV=2										1.057		0.927		0.818	1.1	1.098
GPC4	Glypican-4 OS=Homo sapiens OX=9606 GN=GPC4 PE=1 SV=4							0.524		0.656					0.317			2.267		1.235	-1.10945	0.56
NDUFS3	NADH dehydrogenase [ubiquinone] iron-sulfur protein 3, mitochondrial OS=Homo sapiens OX=9606 GN=NDUFS3 PE=1 SV=1	1.178		1.07	0.688	0.297		1.217	0.495	1.699	0.45	1.743	0.721	0.52	1.103		0.867	2.339		0.613	-0.138115	0.806
SRSF10	Serine/arginine-rich splicing factor 10 OS=Homo sapiens OX=9606 GN=SRSF10 PE=1 SV=1	0.813		0.542	1.553		0.645	0.89	0.75	1.187	0.791	1.237	1.224	1.051		0.711	1.183	1.333		1.089	-0.241319	0.204
HSBP1	Heat shock factor-binding protein 1 OS=Homo sapiens OX=9606 GN=HSBP1 PE=1 SV=1
ECI2	Enoyl-CoA delta isomerase 2, mitochondrial OS=Homo sapiens OX=9606 GN=ECI2 PE=1 SV=4			0.956						0.589	1.614	1.148	1.171				0.798	0.724			-0.498044	0.279
KHDRBS3	KH domain-containing, RNA-binding, signal transduction-associated protein 3 OS=Homo sapiens OX=9606 GN=KHDRBS3 PE=1 SV=1									0.422	0.389	0.409						0.562	3.218		-1.4394
BANF1	Barrier-to-autointegration factor OS=Homo sapiens OX=9606 GN=BANF1 PE=1 SV=1	1.137		0.856	1.055	1.201	0.546	2.082	1.071	0.526	0.99	0.934	0.738	1.476	0.91	0.733	0.786	1.558	0.46	0.94	0.153252	0.699
SF3B1	Splicing factor 3B subunit 1 OS=Homo sapiens OX=9606 GN=SF3B1 PE=1 SV=3	0.892	0.427	0.292	0.967	0.183	0.996	0.569	0.668	1.593	1.741	1.477	1.799	1.342	1.254	0.93	2.278	0.37		0.224	-0.793237	0.144
CSDE1	Cold shock domain-containing protein E1 OS=Homo sapiens OX=9606 GN=CSDE1 PE=1 SV=2	0.876		0.333				0.612	1.388	1.322	1.425	1.085	1.578		0.902	1.386	1.023	0.461		0.609	-0.22429	0.48
STX11	Syntaxin-11 OS=Homo sapiens OX=9606 GN=STX11 PE=1 SV=1					0.533				0.785	0.604	1.439	0.995	3.248	0.49	0.636	0.708	0.562			-0.719677	0.539
SKAP2	Src kinase-associated phosphoprotein 2 OS=Homo sapiens OX=9606 GN=SKAP2 PE=1 SV=1	2.158							0.874	0.977	1.433	0.552	0.594			0.413					0.83717	0.183
PRKRA	Interferon-inducible double-stranded RNA-dependent protein kinase activator A OS=Homo sapiens OX=9606 GN=PRKRA PE=1 SV=1	0.591		1.345	0.809	1.232	1.106	0.676	0.716	0.805	1.133	1.319	1.247	1.498	1.048		0.875	0.925		0.674	-0.260224	0.189
ITGA10	Integrin alpha-10 OS=Homo sapiens OX=9606 GN=ITGA10 PE=2 SV=2
RPS6KA5	Ribosomal protein S6 kinase alpha-5 OS=Homo sapiens OX=9606 GN=RPS6KA5 PE=1 SV=1
PGLYRP1	Peptidoglycan recognition protein 1 OS=Homo sapiens OX=9606 GN=PGLYRP1 PE=1 SV=1	2.502		0.842				0.796	0.74	0.743	0.887	0.824						1.021		0.644	0.414097	0.569
CLEC3A	C-type lectin domain family 3 member A OS=Homo sapiens OX=9606 GN=CLEC3A PE=1 SV=1	0.074	12.294		0.02			0.015		0.398	0.068	0.014	0.011	0.022	0.019	0.022		0.02		0.024	6.67818	0.181
NPM3	Nucleoplasmin-3 OS=Homo sapiens OX=9606 GN=NPM3 PE=1 SV=3									1
LYPLA1	Acyl-protein thioesterase 1 OS=Homo sapiens OX=9606 GN=LYPLA1 PE=1 SV=1	2.774		2.833				0.889	0.413	1.119	0.243	0.964	0.308	0.37				0.768		0.319	1.69664	0.029
REM1	GTP-binding protein REM 1 OS=Homo sapiens OX=9606 GN=REM1 PE=1 SV=2				1.675						1.52		0.426				0.5		0.879		1.01081
FCN3	Ficolin-3 OS=Homo sapiens OX=9606 GN=FCN3 PE=1 SV=2	1.054	0.201	1.974	0.476	1.435	0.247	0.994	1.714	0.407	0.449	0.685	0.391	0.848	0.276	2.284	1.458	0.849	2.336	0.923	-0.152375	0.663
SNRNP200	U5 small nuclear ribonucleoprotein 200 kDa helicase OS=Homo sapiens OX=9606 GN=SNRNP200 PE=1 SV=2		0.402	0.201	0.164	0.189	0.434		0.275	1.901	1.624	0.82	2.24	1.476	1.225	0.943	2.106				-1.54891	0.00168
TIPRL	TIP41-like protein OS=Homo sapiens OX=9606 GN=TIPRL PE=1 SV=2	0.926	0.558		1.661	1.423	1.407				0.809	0.67	0.622	1.534		0.94		0.793	1.196	0.461	0.444512	0.216
PPM1B	Protein phosphatase 1B OS=Homo sapiens OX=9606 GN=PPM1B PE=1 SV=1									0.593	1.229		0.795	1.383							-0.937435
NUP155	Nuclear pore complex protein Nup155 OS=Homo sapiens OX=9606 GN=NUP155 PE=1 SV=1
RP2	Protein XRP2 OS=Homo sapiens OX=9606 GN=RP2 PE=1 SV=4	1.196	0.957	0.995	1.063	1.504	1.256	0.538	0.505	1.17	0.92	1.106	0.861	0.887	1.014	1.302	0.69	0.736	1.715	0.585	0.0559905	0.854
CRTAP	Cartilage-associated protein OS=Homo sapiens OX=9606 GN=CRTAP PE=1 SV=1			0.946				0.702		1.617	0.735										0.566304
SLC25A12	Calcium-binding mitochondrial carrier protein Aralar1 OS=Homo sapiens OX=9606 GN=SLC25A12 PE=1 SV=2			1.221		0.511		0.986	0.993	1.99	1.378	1.727	0.984	0.509	0.712	0.778	0.623	0.798		0.789	0.306448	0.436
TCEA3	Transcription elongation factor A protein 3 OS=Homo sapiens OX=9606 GN=TCEA3 PE=1 SV=2
PALM	Paralemmin-1 OS=Homo sapiens OX=9606 GN=PALM PE=1 SV=2		0.666	0.256	0.672	0.974	0.933	0.176			1.04	0.769	0.885	1.453	0.181	1.37	1.249	1.34	3.088	0.948	-1.00779	0.0838
ATP6AP2	Renin receptor OS=Homo sapiens OX=9606 GN=ATP6AP2 PE=1 SV=2	1.807		1.324	0.557	1.066	0.335	2.24	1.943	0.979	0.519	0.766	0.607	0.465	0.714		0.57	0.991	0.874	1.243	0.772944	0.105
GRAP2	GRB2-related adapter protein 2 OS=Homo sapiens OX=9606 GN=GRAP2 PE=1 SV=1										0.247	0.348					1.266			2.139
EIF3G	Eukaryotic translation initiation factor 3 subunit G OS=Homo sapiens OX=9606 GN=EIF3G PE=1 SV=2			1.374	0.952	0.523	1.715	0.379	0.687	0.752	1.236	0.958	0.765	1.465	1.226	1.512	0.905	0.742	1.121	0.689	-0.219994	0.252
EIF3J	Eukaryotic translation initiation factor 3 subunit J OS=Homo sapiens OX=9606 GN=EIF3J PE=1 SV=2	1.38		1.333	1.195			0.767	1.022	1.507	0.969	0.888	0.759		0.883	0.721	0.615	0.865		1.096	0.49915	0.0121
CBR3	Carbonyl reductase [NADPH] 3 OS=Homo sapiens OX=9606 GN=CBR3 PE=1 SV=3			1.281	1.026						1.542	0.971	1.086	0.775			0.721	0.841		0.757	0.27072	0.329
CNMD	Leukocyte cell-derived chemotaxin 1 OS=Homo sapiens OX=9606 GN=CNMD PE=1 SV=1		3.707					0.02	0.013	0.26
PSMD10	26S proteasome non-ATPase regulatory subunit 10 OS=Homo sapiens OX=9606 GN=PSMD10 PE=1 SV=1							0.925			0.535		1.257					1.128		1.155	-0.139275
ZMPSTE24	CAAX prenyl protease 1 homolog OS=Homo sapiens OX=9606 GN=ZMPSTE24 PE=1 SV=2		1.18		0.639		1.795						0.845	0.787		0.868	0.692		1.194		0.457656	0.358
IDH1	Isocitrate dehydrogenase [NADP] cytoplasmic OS=Homo sapiens OX=9606 GN=IDH1 PE=1 SV=2	0.71	1.389	1.599	1.12	1.188	0.91	0.751	0.808	1.494	1.098	0.801	1.025	1.131	0.794	1.307	1.293	0.567	0.527	0.489	0.294406	0.177
ATRN	Attractin OS=Homo sapiens OX=9606 GN=ATRN PE=1 SV=2	0.884	1.986	1.04	0.487	1.197	0.644	0.442	0.675	0.531	0.94	0.896	0.768	0.977	1.495	1.188	1.213	0.794	1.655	1.19	-0.343269	0.085
RBBP9	Serine hydrolase RBBP9 OS=Homo sapiens OX=9606 GN=RBBP9 PE=1 SV=2
TNFSF13	Tumor necrosis factor ligand superfamily member 13 OS=Homo sapiens OX=9606 GN=TNFSF13 PE=1 SV=1				0.956	0.173					0.601			3.266		0.193	0.642			1.169	-1.05663	0.502
ALDH1L1	Cytosolic 10-formyltetrahydrofolate dehydrogenase OS=Homo sapiens OX=9606 GN=ALDH1L1 PE=1 SV=2
MMP23B	Matrix metalloproteinase-23 OS=Homo sapiens OX=9606 GN=MMP23B PE=1 SV=2				0.4								0.195	2.286				1.394		0.724	-1.52325
DGAT1	Diacylglycerol O-acyltransferase 1 OS=Homo sapiens OX=9606 GN=DGAT1 PE=1 SV=2
DHRS3	Short-chain dehydrogenase/reductase 3 OS=Homo sapiens OX=9606 GN=DHRS3 PE=1 SV=2
ARL6IP5	PRA1 family protein 3 OS=Homo sapiens OX=9606 GN=ARL6IP5 PE=1 SV=1	0.219	0.449	0.461	0.551	0.612	0.84	1.172	1.169	1.192	1.264	1.347	1.369	0.513	0.598	1.226	1.302	1.362	1.647	1.707	-0.736078	0.02
DYSF	Dysferlin OS=Homo sapiens OX=9606 GN=DYSF PE=1 SV=1	2.237		0.531	0.713				0.771	1.25	1.007	0.966	1.21	0.987	0.723	0.8	1.193			0.611	0.231715	0.864
PIAS2	E3 SUMO-protein ligase PIAS2 OS=Homo sapiens OX=9606 GN=PIAS2 PE=1 SV=3
BCAS2	Pre-mRNA-splicing factor SPF27 OS=Homo sapiens OX=9606 GN=BCAS2 PE=1 SV=1			0.592	1.024			0.783	0.854	1	1.131	0.988	1.382	1.215	0.75	0.865	1.773	0.841		0.802	-0.34848	0.16
DCTN3	Dynactin subunit 3 OS=Homo sapiens OX=9606 GN=DCTN3 PE=1 SV=1
DNAJC8	DnaJ homolog subfamily C member 8 OS=Homo sapiens OX=9606 GN=DNAJC8 PE=1 SV=2	1.805			0.921			0.654	1.013	0.714	0.672	0.745	0.648		1.554		0.984	0.958	0.914	1.419	0.0497914	0.952
ATP5PD	ATP synthase subunit d, mitochondrial OS=Homo sapiens OX=9606 GN=ATP5PD PE=1 SV=3	0.837	0.944	1.989	1.699	1.021	0.199	1.024	0.799	1.144	1.537	1.066	0.994	1.714	0.931	0.849	1.375	0.205	0.215	0.457	0.199543	0.543
TSPAN9	Tetraspanin-9 OS=Homo sapiens OX=9606 GN=TSPAN9 PE=1 SV=1							0.643	0.461	0.519	0.46	2.43	0.775		0.869			1.658		1.186	-1.18457	0.0954
FLOT1	Flotillin-1 OS=Homo sapiens OX=9606 GN=FLOT1 PE=1 SV=3	0.359	1.275	0.386	0.305	0.468	1.258		0.718	2.048	1.288	1.786	1.25	1.022	1.545	1.593	1.766	0.22	0.499	0.214	-0.39217	0.487
ATP5MG	ATP synthase subunit g, mitochondrial OS=Homo sapiens OX=9606 GN=ATP5MG PE=1 SV=3	3.381		1.955	0.119	0.159		1.194	1.946	0.579	0.072	1.444	0.509		0.638			0.622	0.158	1.224	0.999845	0.422
CPD	Carboxypeptidase D OS=Homo sapiens OX=9606 GN=CPD PE=1 SV=2		1.94						0.801	0.258
GLRX3	Glutaredoxin-3 OS=Homo sapiens OX=9606 GN=GLRX3 PE=1 SV=2
RSL1D1	Ribosomal L1 domain-containing protein 1 OS=Homo sapiens OX=9606 GN=RSL1D1 PE=1 SV=3
WFS1	Wolframin OS=Homo sapiens OX=9606 GN=WFS1 PE=1 SV=2	0.545	0.658	0.2	1.24	1.195	1.753	0.313	0.316	0.332	0.871	0.863	1.225	1.837	0.905	1.586	1.98	0.417	2.148	0.616	-0.773904	0.0399
NEBL	Nebulette OS=Homo sapiens OX=9606 GN=NEBL PE=1 SV=1		0.174	0.423	0.51	0.735		0.62	0.223	0.059	0.869	1.456	1.412	3.222	0.457	1.2	1.505	1.538	1.018	1.578	-1.86254	0.00064
TM7SF2	Delta(14)-sterol reductase TM7SF2 OS=Homo sapiens OX=9606 GN=TM7SF2 PE=1 SV=3
SNCG	Gamma-synuclein OS=Homo sapiens OX=9606 GN=SNCG PE=1 SV=2	0.411	0.353	0.732	0.976	0.671	0.565	0.71	0.278	0.377	2.034	1.569	1.189	1.149	0.479	0.542	0.806	2.617	1.578	1.964	-1.30497	0.00188
PDE5A	cGMP-specific 3',5'-cyclic phosphodiesterase OS=Homo sapiens OX=9606 GN=PDE5A PE=1 SV=2
CCN5	CCN family member 5 OS=Homo sapiens OX=9606 GN=CCN5 PE=1 SV=1		0.202	0.097	2.092	1.584		0.182	0.302	0.117	2.245	0.066	0.734	3.488		0.949	1.307	0.595	0.376	1.664	-0.957339	0.149
SRP72	Signal recognition particle subunit SRP72 OS=Homo sapiens OX=9606 GN=SRP72 PE=1 SV=3	1.554		1.137		1.12		0.537	0.945	1.374	1.037	0.824	0.957		1.664	1.607	0.476	0.395	1.054	0.319	0.263164	0.336
DDAH1	N(G),N(G)-dimethylarginine dimethylaminohydrolase 1 OS=Homo sapiens OX=9606 GN=DDAH1 PE=1 SV=3	0.408	1.232	0.718	1.122	1.044	1.193	0.945	0.376	0.403	0.515	1.326	0.646	1.583	1.201	0.511	1.048	1.741	1.687	1.301	-0.483445	0.141
B3GAT3	Galactosylgalactosylxylosylprotein 3-beta-glucuronosyltransferase 3 OS=Homo sapiens OX=9606 GN=B3GAT3 PE=1 SV=2	1.118		1.604				0.624	0.836	0.604	0.637	0.753			1.616	0.977	0.791		1.255	1.184	-0.106352	0.657
MTA2	Metastasis-associated protein MTA2 OS=Homo sapiens OX=9606 GN=MTA2 PE=1 SV=1			0.415	1.114	0.59	0.086	0.307	0.397	1.484	2.007	1.264	2.563	0.985	1.039	0.951	3.062	0.305	0.234	0.199	-1.0066	0.189
STK10	Serine/threonine-protein kinase 10 OS=Homo sapiens OX=9606 GN=STK10 PE=1 SV=1	1.594		0.656	0.898	0.416		0.231	1.099	1.573	1.193	1.244	1.231	0.716	1.034	1.459	1.291			0.366	-0.20748	0.414
TPPP	Tubulin polymerization-promoting protein OS=Homo sapiens OX=9606 GN=TPPP PE=1 SV=1				0.961							0.74	1.057	1.472	0.714		1.055				-0.0683147
SLIT2	Slit homolog 2 protein OS=Homo sapiens OX=9606 GN=SLIT2 PE=1 SV=1
TOMM70	Mitochondrial import receptor subunit TOM70 OS=Homo sapiens OX=9606 GN=TOMM70 PE=1 SV=1			0.733				0.518	0.761	2.197	0.636	1.275	1.626		1.475	0.593	1.341	0.473		0.373	0.111484	0.896
MYO1D	Unconventional myosin-Id OS=Homo sapiens OX=9606 GN=MYO1D PE=1 SV=2		1.285				1.321	0.603	0.387	0.701	1.657	0.568	1.315	1.545	1.025	1.284	1.519	0.267		0.523	-0.327104	0.586
SEC24D	Protein transport protein Sec24D OS=Homo sapiens OX=9606 GN=SEC24D PE=1 SV=2								0.984	2.438	0.87	0.58	0.575				0.554				1.40803	0.0492
UFL1	E3 UFM1-protein ligase 1 OS=Homo sapiens OX=9606 GN=UFL1 PE=1 SV=2	0.425	0.837	0.762	0.522	1.11		0.281	0.71	1.541	0.841	1.726	1.464	0.993	1.665	1.561	1.869	0.3	0.95	0.444	-0.610902	0.164
SORBS2	Sorbin and SH3 domain-containing protein 2 OS=Homo sapiens OX=9606 GN=SORBS2 PE=1 SV=3		2.165	0.586	0.735	1.608	0.786	0.524	0.439	0.436	0.765	0.947	1.015	1.183	1.066	0.73	0.781	1.121	2.326	0.789	-0.236968	0.234
TMEM63A	CSC1-like protein 1 OS=Homo sapiens OX=9606 GN=TMEM63A PE=1 SV=3									1.277		0.723									0.820691
UBXN7	UBX domain-containing protein 7 OS=Homo sapiens OX=9606 GN=UBXN7 PE=1 SV=2					0.632				0.42	1.185	0.637	0.933	1.408		1.372	1.576			0.835	-1.10974	0.0235
SUN1	SUN domain-containing protein 1 OS=Homo sapiens OX=9606 GN=SUN1 PE=1 SV=3		0.448			0.7		0.559		0.722	1.636	0.779	2.396	0.513	1.665	0.647	2.156	0.49	0.915	0.375	-0.930276	0.204
PLPBP	Pyridoxal phosphate homeostasis protein OS=Homo sapiens OX=9606 GN=PLPBP PE=1 SV=1										0.154			1.404			1.27	1.087		1.085
ERLIN2	Erlin-2 OS=Homo sapiens OX=9606 GN=ERLIN2 PE=1 SV=1		0.965	0.106					0.39	0.517	1.072	1.892	1.65	0.739	1.297	1.573	1.814	0.191	0.771	1.023	-1.28163	0.0436
PRPF6	Pre-mRNA-processing factor 6 OS=Homo sapiens OX=9606 GN=PRPF6 PE=1 SV=1					0.509			0.474	0.724	1.087	0.777	1.507	0.733	1.129	0.961	2.099				-1.05804	0.0187
DKK1	Dickkopf-related protein 1 OS=Homo sapiens OX=9606 GN=DKK1 PE=1 SV=1
ABCA8	ATP-binding cassette sub-family A member 8 OS=Homo sapiens OX=9606 GN=ABCA8 PE=1 SV=3										0.839	0.763	1.84			0.377	1.841	0.341
NFAT5	Nuclear factor of activated T-cells 5 OS=Homo sapiens OX=9606 GN=NFAT5 PE=1 SV=1
ENDOD1	Endonuclease domain-containing 1 protein OS=Homo sapiens OX=9606 GN=ENDOD1 PE=1 SV=2		0.697	1.134	1.118	0.974	1.125		0.688	0.246	0.703	1.182	0.911		0.634	2.08	1.81	0.709	1.39	0.598	-0.381181	0.314
GLS	Glutaminase kidney isoform, mitochondrial OS=Homo sapiens OX=9606 GN=GLS PE=1 SV=1				0.672	1.171	1.548		0.805	1.384	0.907	1.023	0.771	1.192	0.742		1.215	0.739	1.183	0.648	0.254442	0.353
SLCO2B1	Solute carrier organic anion transporter family member 2B1 OS=Homo sapiens OX=9606 GN=SLCO2B1 PE=1 SV=2					0.864					0.622	0.89	1.923	0.999	0.855	0.922	0.926				-0.23886
AP2A2	AP-2 complex subunit alpha-2 OS=Homo sapiens OX=9606 GN=AP2A2 PE=1 SV=2	0.492		0.368	0.868	0.629	1.122	0.554	1.269	2.107	1.432	1.179	1.667	0.62	1.113	1.362	1.858	0.517	0.497	0.345	-0.193424	0.613
SEC31A	Protein transport protein Sec31A OS=Homo sapiens OX=9606 GN=SEC31A PE=1 SV=3	1.615	0.613	1.591	0.753	0.573	1.548	0.455	1.094	1.47	1.333	0.88	1.015	0.594	1.382	0.847	1.966	0.24	0.312	0.718	0.216559	0.439
HEXIM1	Protein HEXIM1 OS=Homo sapiens OX=9606 GN=HEXIM1 PE=1 SV=1				1.129							1.002	0.933	1.044				0.892			0.222339
TJP3	Tight junction protein ZO-3 OS=Homo sapiens OX=9606 GN=TJP3 PE=1 SV=3
INMT	Indolethylamine N-methyltransferase OS=Homo sapiens OX=9606 GN=INMT PE=1 SV=3				0.419			0.232					0.09							3.259	-2.363	0.79
YIF1A	Protein YIF1A OS=Homo sapiens OX=9606 GN=YIF1A PE=1 SV=2							1.023			0.211	0.712	1.332	1.705			1.384	0.854		0.779	0.0375542
PRSS23	Serine protease 23 OS=Homo sapiens OX=9606 GN=PRSS23 PE=1 SV=1													0.929						1.071
SCAF4	SR-related and CTD-associated factor 4 OS=Homo sapiens OX=9606 GN=SCAF4 PE=1 SV=3										1.044						0.956
NDUFB6	NADH dehydrogenase [ubiquinone] 1 beta subcomplex subunit 6 OS=Homo sapiens OX=9606 GN=NDUFB6 PE=1 SV=3				1.768						0.946		0.738	1.047		0.67	1.196		0.634		1.01999
MFN2	Mitofusin-2 OS=Homo sapiens OX=9606 GN=MFN2 PE=1 SV=3									0.91	1.122	0.679	1.464				0.825				-0.168162
UBE4B	Ubiquitin conjugation factor E4 B OS=Homo sapiens OX=9606 GN=UBE4B PE=1 SV=1
UBL3	Ubiquitin-like protein 3 OS=Homo sapiens OX=9606 GN=UBL3 PE=1 SV=1			0.567				0.408		0.276		0.368		2.175		0.58	0.458		2.976	1.19	-1.63056	0.147
NDUFB4	NADH dehydrogenase [ubiquinone] 1 beta subcomplex subunit 4 OS=Homo sapiens OX=9606 GN=NDUFB4 PE=1 SV=3	0.77						0.903	0.619	1.012	1.008	1.041	1.742		0.945			0.959			-0.463554	0.0956
NDUFB8	NADH dehydrogenase [ubiquinone] 1 beta subcomplex subunit 8, mitochondrial OS=Homo sapiens OX=9606 GN=NDUFB8 PE=1 SV=1								0.441	1.527		1.289								0.744	-0.04688	0.819
SCEL	Sciellin OS=Homo sapiens OX=9606 GN=SCEL PE=1 SV=2	0.368	0.267	0.424	2.469	1.672	1.684	0.973	0.607	0.375	0.447	0.983	1.03	1.811	0.936	0.959	1.049	0.644	1.514	0.79	-0.0493682	0.411
NDUFA7	NADH dehydrogenase [ubiquinone] 1 alpha subcomplex subunit 7 OS=Homo sapiens OX=9606 GN=NDUFA7 PE=1 SV=3				1.132	0.891	0.868	1.108			0.467		0.508	2.649		0.742	0.861	0.944	0.857	0.974	-0.000721347	0.631
VAMP5	Vesicle-associated membrane protein 5 OS=Homo sapiens OX=9606 GN=VAMP5 PE=1 SV=1	0.783	0.133	0.523	1.288	0.993	0.339	0.364	0.161	0.151	0.17	1.08	0.827	2.009	0.74	1.519	1.172	1.572	3.412	1.764	-1.43904	0.0113
RTN3	Reticulon-3 OS=Homo sapiens OX=9606 GN=RTN3 PE=1 SV=2	1.265						1.955	1.062	0.793	0.173	1.554					0.24	0.423		1.535	0.692643	0.178
LETM1	Mitochondrial proton/calcium exchanger protein OS=Homo sapiens OX=9606 GN=LETM1 PE=1 SV=1		1.252	0.94	0.708	0.809	1.699	0.636	0.726	1.662	1.665	1.243	1.241	0.733	0.381	1.131	1.717	0.41	0.493	0.555	0.139435	0.488
EPN2	Epsin-2 OS=Homo sapiens OX=9606 GN=EPN2 PE=1 SV=3
ZRANB2	Zinc finger Ran-binding domain-containing protein 2 OS=Homo sapiens OX=9606 GN=ZRANB2 PE=1 SV=2	0.882	0.98	0.376	0.533	0.75	1.359	0.431	0.295	0.555	0.853	0.785	1.355	2.31	1.401	1.321	1.969		1.357	0.489	-0.942433	0.0103
SNX4	Sorting nexin-4 OS=Homo sapiens OX=9606 GN=SNX4 PE=1 SV=1									0.82		1.574	0.606								-0.410632
LUC7L3	Luc7-like protein 3 OS=Homo sapiens OX=9606 GN=LUC7L3 PE=1 SV=2	0.321		0.194	0.415	0.252		0.176	0.641	1.306	2.422	0.772	2.402	1.748	1.024	1.142	2.723	0.523	0.539	0.401	-1.53646	0.00672
APOL3	Apolipoprotein L3 OS=Homo sapiens OX=9606 GN=APOL3 PE=1 SV=3			1.209				0.699		0.75		1.012			1.053			0.9		1.376	-0.292649	0.271
SBF1	Myotubularin-related protein 5 OS=Homo sapiens OX=9606 GN=SBF1 PE=1 SV=4										0.773	0.895	1.128				1.203
GOSR1	Golgi SNAP receptor complex member 1 OS=Homo sapiens OX=9606 GN=GOSR1 PE=1 SV=1				0.818	1.314		0.923	1.045	0.77				0.991			1.14				-0.129537	0.546
KAT7	Histone acetyltransferase KAT7 OS=Homo sapiens OX=9606 GN=KAT7 PE=1 SV=1											0.767		1.398	0.854	0.754	1.227
VAPB	Vesicle-associated membrane protein-associated protein B/C OS=Homo sapiens OX=9606 GN=VAPB PE=1 SV=3	0.959	0.632	1.217	1.086	0.805	0.941	1.033	0.601	0.786	1.235	0.985	0.945	1.042	1.286	0.739	1.068	1.19	1.388	1.064	-0.289022	0.0435
SNAPIN	SNARE-associated protein Snapin OS=Homo sapiens OX=9606 GN=SNAPIN PE=1 SV=1	1.372	0.209	1.349	0.85	1.711	0.682	1.097	0.593	0.488	0.597	0.844	0.827	1.28	1.03	0.935	0.804	1.243	1.563	1.526	-0.198694	0.31
MPZL1	Myelin protein zero-like protein 1 OS=Homo sapiens OX=9606 GN=MPZL1 PE=1 SV=1		0.657	2.05		0.434			0.384	1.196	1.548	0.758	1.111	0.881	0.609	0.904	1.234	1.198	1.171	0.866	-0.122676	0.475
FKBP9	Peptidyl-prolyl cis-trans isomerase FKBP9 OS=Homo sapiens OX=9606 GN=FKBP9 PE=1 SV=2					0.893		0.927	0.75	1.152	0.86	1.153	1.107	0.89	1.232	1.028	1.139	0.828	1.084	0.958	-0.143622	0.261
CELF2	CUGBP Elav-like family member 2 OS=Homo sapiens OX=9606 GN=CELF2 PE=1 SV=1	0.718		1.119	0.879			0.608	0.517	1.043	1.295	1.383	1.334	1.508	1.036	0.97	1.382	1.104	0.399	0.705	-0.449537	0.158
PGLS	6-phosphogluconolactonase OS=Homo sapiens OX=9606 GN=PGLS PE=1 SV=2	0.808	0.989	1.546	1.225	1.467	0.699	0.825	0.553	0.439	0.729	0.819	0.695	1.463	0.869	1.114	0.772	0.771	2.372	0.844	-0.137059	0.621
PAPSS2	Bifunctional 3'-phosphoadenosine 5'-phosphosulfate synthase 2 OS=Homo sapiens OX=9606 GN=PAPSS2 PE=1 SV=2	0.341		0.563	0.795	1.294		0.455	0.967	0.976	1.345	1.311	1.63	1.117	0.704	1.56	2.076	0.724	0.559	0.584	-0.59217	0.0997
ATG7	Ubiquitin-like modifier-activating enzyme ATG7 OS=Homo sapiens OX=9606 GN=ATG7 PE=1 SV=1	1.245								0.956	1.141	0.888	0.868				0.902				0.212539	0.312
TACC2	Transforming acidic coiled-coil-containing protein 2 OS=Homo sapiens OX=9606 GN=TACC2 PE=1 SV=3							1.132									0.868				0.383107
LYPLA2	Acyl-protein thioesterase 2 OS=Homo sapiens OX=9606 GN=LYPLA2 PE=1 SV=1			1.354				1.159	0.801	1.186	0.967	1.032	1.083	0.824			0.751			0.843	0.295456	0.128
IPO7	Importin-7 OS=Homo sapiens OX=9606 GN=IPO7 PE=1 SV=1				0.584				0.948	2.008		0.903			1.01		0.547				0.525091	0.546
SLU7	Pre-mRNA-splicing factor SLU7 OS=Homo sapiens OX=9606 GN=SLU7 PE=1 SV=2
PGM3	Phosphoacetylglucosamine mutase OS=Homo sapiens OX=9606 GN=PGM3 PE=1 SV=1			0.743				1.556	0.913	1.037										0.752	0.498319
UTS2	Urotensin-2 OS=Homo sapiens OX=9606 GN=UTS2 PE=1 SV=1
CD2BP2	CD2 antigen cytoplasmic tail-binding protein 2 OS=Homo sapiens OX=9606 GN=CD2BP2 PE=1 SV=1												0.626	1.256			1.118
SVIL	Supervillin OS=Homo sapiens OX=9606 GN=SVIL PE=1 SV=2		0.617	1.216	0.798	0.749	1.517		0.543	0.691	1.908	1.155	0.955	1.117	0.697	1.295	1.707	0.562	0.473		-0.324211	0.399
PAPLN	Papilin OS=Homo sapiens OX=9606 GN=PAPLN PE=2 SV=4	0.59	1.087		2.276	0.873	1.938			0.532	0.479			0.898		0.691			0.636		0.847048	0.191
AHSA1	Activator of 90 kDa heat shock protein ATPase homolog 1 OS=Homo sapiens OX=9606 GN=AHSA1 PE=1 SV=1	0.989		1.313	0.922			0.946	1.124	0.996	0.966	0.931	1.01	0.496	0.865	0.866	0.819	1.565		1.193	0.115184	0.417
SLC34A2	Sodium-dependent phosphate transport protein 2B OS=Homo sapiens OX=9606 GN=SLC34A2 PE=1 SV=3	0.497		0.894	0.796	0.881	1.429	1.131	1.027	1.577	0.74	1.386	1.096	1.087	1.134	1.226	0.907	0.804	0.635	0.754	0.0749602	0.856
APOM	Apolipoprotein M OS=Homo sapiens OX=9606 GN=APOM PE=1 SV=2												0.545	1.525	0.758	1.189	0.712		1.521	0.751
PSMG1	Proteasome assembly chaperone 1 OS=Homo sapiens OX=9606 GN=PSMG1 PE=1 SV=1
MATN4	Matrilin-4 OS=Homo sapiens OX=9606 GN=MATN4 PE=1 SV=3		1.864									0.136									3.77672
FMNL1	Formin-like protein 1 OS=Homo sapiens OX=9606 GN=FMNL1 PE=1 SV=3	0.994		0.543	0.743	1.311		0.915	0.428	0.668	2.167	1.605	0.436	0.933	0.961	1.22	1.54	0.615		0.923	-0.53	0.174
SGPL1	Sphingosine-1-phosphate lyase 1 OS=Homo sapiens OX=9606 GN=SGPL1 PE=1 SV=3									1.251		0.749									0.740044
H6PD	GDH/6PGL endoplasmic bifunctional protein OS=Homo sapiens OX=9606 GN=H6PD PE=1 SV=2	0.857	0.498	0.948		0.769		0.774	0.448	1.312	0.93	1.552	1.251		0.793	1.313	1.226	0.966	1.286	1.077	-0.528137	0.0148
SEC24B	Protein transport protein Sec24B OS=Homo sapiens OX=9606 GN=SEC24B PE=1 SV=2		1.025			1.736			0.755	0.799	0.935		0.938		0.606	0.961	1.246				0.202932	0.626
ADGRL2	Adhesion G protein-coupled receptor L2 OS=Homo sapiens OX=9606 GN=ADGRL2 PE=1 SV=2											1.163						0.878		0.959
VNN1	Pantetheinase OS=Homo sapiens OX=9606 GN=VNN1 PE=1 SV=2	3.138		0.648	0.724	1.773	0.716			0.34		0.229		0.431							1.89008	0.127
VNN2	Vascular non-inflammatory molecule 2 OS=Homo sapiens OX=9606 GN=VNN2 PE=1 SV=3
CBX6	Chromobox protein homolog 6 OS=Homo sapiens OX=9606 GN=CBX6 PE=1 SV=1
ETHE1	Persulfide dioxygenase ETHE1, mitochondrial OS=Homo sapiens OX=9606 GN=ETHE1 PE=1 SV=2	0.467	0.384	1.161	0.808	1.609	1.617	0.624	0.625	0.91	1.302	1.072	1.094	1.237	0.611	1.375	1.275	0.876	1.08	0.871	-0.243518	0.196
ACSL3	Long-chain-fatty-acid--CoA ligase 3 OS=Homo sapiens OX=9606 GN=ACSL3 PE=1 SV=3					0.8			0.625	1.115		1.267	0.886	0.966	0.531		1.811				-0.367371	0.52
STAMBP	STAM-binding protein OS=Homo sapiens OX=9606 GN=STAMBP PE=1 SV=1							0.755		1.048	0.866	0.964	1.514		0.854						-0.219303	0.579
CPSF4	Cleavage and polyadenylation specificity factor subunit 4 OS=Homo sapiens OX=9606 GN=CPSF4 PE=1 SV=1
ASMTL	Probable bifunctional dTTP/UTP pyrophosphatase/methyltransferase protein OS=Homo sapiens OX=9606 GN=ASMTL PE=1 SV=3						0.672			1.33	0.992	0.472	1.719			0.814					0.0025244	0.918
CDS2	Phosphatidate cytidylyltransferase 2 OS=Homo sapiens OX=9606 GN=CDS2 PE=1 SV=1		0.583			0.791							1.167	1.3	0.525	1.602	1.217		0.814		-0.684576	0.215
RAB3D	Ras-related protein Rab-3D OS=Homo sapiens OX=9606 GN=RAB3D PE=1 SV=1	1.175	1.728	0.61	1.172	2.125	0.599	0.717	0.792	0.809	1.076	0.843	0.508	1.086	0.604	1.144	1.044	0.809	1.7	0.459	0.220962	0.519
SNAP29	Synaptosomal-associated protein 29 OS=Homo sapiens OX=9606 GN=SNAP29 PE=1 SV=1	0.963		0.301	1.786	0.652	3.005	0.726		0.701	0.964	0.394	0.585	1.881	0.637	0.656	0.639		1.551	0.558	0.411088	0.606
OXSR1	Serine/threonine-protein kinase OSR1 OS=Homo sapiens OX=9606 GN=OXSR1 PE=1 SV=1	1.228	0.8	0.575	0.681	1.34	1.183	1.051	1.016	0.697	0.705	0.943	0.948	1.022	0.704	0.94	1.007	1.346	1.599	1.215	-0.131062	0.449
PTBP3	Polypyrimidine tract-binding protein 3 OS=Homo sapiens OX=9606 GN=PTBP3 PE=1 SV=2				0.556					1.111	1.659	1.194	0.926	1.107		0.913	1.873	0.421		0.239	-0.321409	0.842
IL33	Interleukin-33 OS=Homo sapiens OX=9606 GN=IL33 PE=1 SV=1												0.837	1.028		0.746	1.449	0.94
LSM8	U6 snRNA-associated Sm-like protein LSm8 OS=Homo sapiens OX=9606 GN=LSM8 PE=1 SV=3	0.908	0.794	0.528	1.06	0.767	3.052	0.979	0.496		0.217	0.228	0.367	1.77	1.337	1.122	0.191	0.483	3.079	0.622	0.188464	0.342
AP2A1	AP-2 complex subunit alpha-1 OS=Homo sapiens OX=9606 GN=AP2A1 PE=1 SV=3			0.327					1.65	1.977	0.924	0.931	1.271		0.926	0.584	0.949	0.46			0.609963	0.749
DDX58	Antiviral innate immune response receptor RIG-I OS=Homo sapiens OX=9606 GN=DDX58 PE=1 SV=2
STAU1	Double-stranded RNA-binding protein Staufen homolog 1 OS=Homo sapiens OX=9606 GN=STAU1 PE=1 SV=2	0.688	0.725	1.063	0.871	0.991	0.665	0.717	0.884	1.035	1.204	1.049	1.355	1.118	0.587	1.596	1.596	0.904	0.91	1.043	-0.420758	0.0325
CAVIN2	Caveolae-associated protein 2 OS=Homo sapiens OX=9606 GN=CAVIN2 PE=1 SV=3	0.233	0.064	0.362	0.427	1.032	0.239	0.531	0.255	0.2	0.757	1.937	1.675	1.111	1.568	1.305	1.499	2.058	2.074	1.672	-2.0755	0.000137
BAG2	BAG family molecular chaperone regulator 2 OS=Homo sapiens OX=9606 GN=BAG2 PE=1 SV=1			1.303	1.058	0.807	0.709	0.79	0.359	0.622	0.928	0.871	0.98	0.762	2.627	0.651	0.617	1.542		1.374	-0.511527	0.179
BAG3	BAG family molecular chaperone regulator 3 OS=Homo sapiens OX=9606 GN=BAG3 PE=1 SV=3	0.692	0.647	1.296	1.853	1.167	2.201	0.997	0.469	0.902	0.582	0.917	0.668	1.022	0.615	1.44	1.858	0.821	0.624	0.228	0.372492	0.27
MAP4K4	Mitogen-activated protein kinase kinase kinase kinase 4 OS=Homo sapiens OX=9606 GN=MAP4K4 PE=1 SV=2									0.873	1.097		0.909		1.121						-0.255763
MLYCD	Malonyl-CoA decarboxylase, mitochondrial OS=Homo sapiens OX=9606 GN=MLYCD PE=1 SV=3
AIFM1	Apoptosis-inducing factor 1, mitochondrial OS=Homo sapiens OX=9606 GN=AIFM1 PE=1 SV=1	0.431	2.043	0.629	1.384	1.067	2.037	0.807	0.681	1.465	1.156	0.886	0.914	0.928	0.608	0.98	1.092	0.412	0.982	0.499	0.470207	0.246
CLIC3	Chloride intracellular channel protein 3 OS=Homo sapiens OX=9606 GN=CLIC3 PE=1 SV=2	0.284		0.216	0.885	1.028	0.194	0.53	0.445	0.288	0.387	1.51	1.181	2.077	0.583	1.159	1.204	2.129	1.807	2.094	-1.54653	0.00108
EML2	Echinoderm microtubule-associated protein-like 2 OS=Homo sapiens OX=9606 GN=EML2 PE=1 SV=1	0.544	0.731	0.418	1.637	1.094	0.701	0.181	0.529	0.755	1.144	1.093	1.608	2.161	0.917	1.512	1.819	0.346	1.149	0.662	-0.761266	0.0453
GNA14	Guanine nucleotide-binding protein subunit alpha-14 OS=Homo sapiens OX=9606 GN=GNA14 PE=1 SV=1									0.597	0.656		1.067		1.238			1.442			-0.882684
NUDT14	Uridine diphosphate glucose pyrophosphatase NUDT14 OS=Homo sapiens OX=9606 GN=NUDT14 PE=1 SV=2
TSPAN13	Tetraspanin-13 OS=Homo sapiens OX=9606 GN=TSPAN13 PE=2 SV=1
BPNT1	3'(2'),5'-bisphosphate nucleotidase 1 OS=Homo sapiens OX=9606 GN=BPNT1 PE=1 SV=1	0.74		0.712	0.817			0.624	0.496	1.762	0.709	1.901	1.049	1.345	1.073	0.562	1.325	1.198		0.688	-0.350309	0.234
DDAH2	N(G),N(G)-dimethylarginine dimethylaminohydrolase 2 OS=Homo sapiens OX=9606 GN=DDAH2 PE=1 SV=1	0.421	0.706	0.705	0.806	1.062	1.007	0.606	0.251	0.252	0.799	0.979	1.042	1.721	1.319	1.253	1.001	1.264	2.609	1.196	-1.02858	0.00144
ABHD16A	Phosphatidylserine lipase ABHD16A OS=Homo sapiens OX=9606 GN=ABHD16A PE=1 SV=3								0.691	0.952	1.033	1.096	1.228								-0.445878	0.101
TXNDC12	Thioredoxin domain-containing protein 12 OS=Homo sapiens OX=9606 GN=TXNDC12 PE=1 SV=1	0.888	1.447	1.099	1.905	0.423	0.399	1.624	1.124	0.839	0.51	0.937	0.609	1.776	0.39	0.982	0.571	1.041	1.236	1.202	0.227032	0.575
FTCD	Formimidoyltransferase-cyclodeaminase OS=Homo sapiens OX=9606 GN=FTCD PE=1 SV=2									1
EFEMP2	EGF-containing fibulin-like extracellular matrix protein 2 OS=Homo sapiens OX=9606 GN=EFEMP2 PE=1 SV=3	0.337	0.585	0.689	1.196	1.415	2.27	0.683	0.264	0.173	0.721	0.275	0.71	1.579	0.676	0.923	0.991	1.155	2.633	1.723	-0.42891	0.222
RECK	Reversion-inducing cysteine-rich protein with Kazal motifs OS=Homo sapiens OX=9606 GN=RECK PE=1 SV=1		0.428	0.382	0.593	0.777		0.338		0.162	1.501	0.892	1.14	0.972	0.586	1.411	1.826	1.405	2.012	1.574	-1.57622	0.000178
NUDT3	Diphosphoinositol polyphosphate phosphohydrolase 1 OS=Homo sapiens OX=9606 GN=NUDT3 PE=1 SV=1
AGR2	Anterior gradient protein 2 homolog OS=Homo sapiens OX=9606 GN=AGR2 PE=1 SV=1	2.723	0.524	1.553	1.384	2.208	0.123	1.456	2.721	1.923	0.067	1.072	0.684	0.194	0.268	0.147	0.159	0.395	1.215	0.186	1.88815	0.00526
NDUFB10	NADH dehydrogenase [ubiquinone] 1 beta subcomplex subunit 10 OS=Homo sapiens OX=9606 GN=NDUFB10 PE=1 SV=3		0.612	0.706	1.111	1.469	1.102	1.059	0.83	1.189	1.069	0.76	1.175	1.211	0.874			0.833			0.0328762	0.985
CLPTM1	Cleft lip and palate transmembrane protein 1 OS=Homo sapiens OX=9606 GN=CLPTM1 PE=1 SV=1				0.82	1.475	0.661		0.834	1.122	0.499	0.795	0.751	1.053		1.213	1.431	0.527	1.818		-0.0412221	0.923
MOCS2	Molybdopterin synthase catalytic subunit OS=Homo sapiens OX=9606 GN=MOCS2 PE=1 SV=1
TOMM40	Mitochondrial import receptor subunit TOM40 homolog OS=Homo sapiens OX=9606 GN=TOMM40 PE=1 SV=1	0.838		0.99	0.807	0.851		1.786	2.79	1.296	0.622	0.896	0.648	0.465	0.894	0.468	0.522	1.014		1.114	0.856935	0.0177
NAPSA	Napsin-A OS=Homo sapiens OX=9606 GN=NAPSA PE=1 SV=1	0.603		1.237	0.475	1.297	0.475	1.671	0.38	0.518	0.939	1.453	0.651	0.674	1.712	1.246	0.671	1.455	1.26	1.283	-0.447274	0.0878
PEX11B	Peroxisomal membrane protein 11B OS=Homo sapiens OX=9606 GN=PEX11B PE=1 SV=1	0.59	0.778	0.603	1.375	1.991	2.675	0.641	0.779	1.078	0.845	0.887	0.88	0.985	0.78	0.92	0.876	0.658	0.825	0.832	0.460269	0.365
PAK4	Serine/threonine-protein kinase PAK 4 OS=Homo sapiens OX=9606 GN=PAK4 PE=1 SV=1							0.718			0.757	1.172	1.43		0.811	0.811	1.592	0.878		0.83	-0.527749
ACTL6A	Actin-like protein 6A OS=Homo sapiens OX=9606 GN=ACTL6A PE=1 SV=1			0.545		0.673			0.637	0.969	1.172	1.133	1.495	0.9	1.014	1.398	1.446	0.78		0.838	-0.679434	0.0083
CYB5A	Cytochrome b5 OS=Homo sapiens OX=9606 GN=CYB5A PE=1 SV=2	0.202	0.423	0.312	2.282	1.312	0.619	0.851	0.255	0.291	1.084	0.784	1.213	2.222	0.591	1.763	1.106	1.629	1.043	1.021	-0.775932	0.0225
ADH1B	All-trans-retinol dehydrogenase [NAD(+)] ADH1B OS=Homo sapiens OX=9606 GN=ADH1B PE=1 SV=2	0.176	0.345	0.668	0.44	0.728	0.264	0.444	0.378	0.607	2.575	1.523	1.609	1.127	2.462	1.595	1.994	0.963	0.397	0.703	-1.73196	0.000181
LDHA	L-lactate dehydrogenase A chain OS=Homo sapiens OX=9606 GN=LDHA PE=1 SV=2	0.892	1.381	1.842	1.585	0.652	1.618	1.084	1.492	2.151	0.616	0.707	0.566	0.723	0.802	0.889	0.47	0.495	0.748	0.288	1.16215	0.00014
ALDH1A1	Retinal dehydrogenase 1 OS=Homo sapiens OX=9606 GN=ALDH1A1 PE=1 SV=2	0.119	0.232	0.922	0.186	0.386		0.634	0.619	1.938	2.211	2.686	1.739	0.343	1.912	0.297	0.853	1.533	0.131	1.259	-1.04223	0.129
GLUD1	Glutamate dehydrogenase 1, mitochondrial OS=Homo sapiens OX=9606 GN=GLUD1 PE=1 SV=2	0.378	0.859	1.246	0.917	0.966	0.477	1.07	0.642	1.063	1.465	1.275	1.255	0.676	0.691	0.908	1.264	1.501	1.016	1.331	-0.427267	0.0586
CYB5R3	NADH-cytochrome b5 reductase 3 OS=Homo sapiens OX=9606 GN=CYB5R3 PE=1 SV=3	1.128	0.229	2.162	0.54	0.64	0.22	1.457	0.818	0.826	1.025	1.273	1.118	0.452	1.544	0.709	0.689	1.862	0.663	1.644	-0.301069	0.237
GSR	Glutathione reductase, mitochondrial OS=Homo sapiens OX=9606 GN=GSR PE=1 SV=2	0.429	1.036	0.875	0.868	1.044		0.577	0.653	1.706	1.516	1.224	1.7	1.464	0.835	1.051	1.104	0.857	0.424	0.636	-0.26691	0.363
MT-CO2	Cytochrome c oxidase subunit 2 OS=Homo sapiens OX=9606 GN=MT-CO2 PE=1 SV=1	0.4		2.241	1.915	0.61	0.709	0.807	0.516	2.099	0.483	0.83	1.32	0.508	2.323	0.523		0.362	0.37	0.982	0.441644	0.368
MT-CO3	Cytochrome c oxidase subunit 3 OS=Homo sapiens OX=9606 GN=MT-CO3 PE=1 SV=2			0.45	1.494				1.406	2.746	0.319	0.296	0.291								2.33524	0.0321
SOD1	Superoxide dismutase [Cu-Zn] OS=Homo sapiens OX=9606 GN=SOD1 PE=1 SV=2	0.511	1.843	0.575	1.181	1.26	1.992	1.293	0.486	0.272	0.386	0.511	0.468	1.789	0.508	0.94	0.566	0.711	2.809	0.901	0.125277	0.725
OTC	Ornithine carbamoyltransferase, mitochondrial OS=Homo sapiens OX=9606 GN=OTC PE=1 SV=3
F13A1	Coagulation factor XIII A chain OS=Homo sapiens OX=9606 GN=F13A1 PE=1 SV=4	0.623	1.485	1.314	1.476	1.122	2.042	0.689	0.87	1.084	1.379	0.597	1.077	0.769	0.709	1.353	1.024	0.39	0.754	0.241	0.520322	0.0773
PNP	Purine nucleoside phosphorylase OS=Homo sapiens OX=9606 GN=PNP PE=1 SV=2	1.705	0.802	2.677	0.618	0.472	0.153	2.722	1.87	2.332	0.371	1.145	0.34	0.335	0.322	0.356	0.246	1.159	0.169	1.206	1.39288	0.0371
HPRT1	Hypoxanthine-guanine phosphoribosyltransferase OS=Homo sapiens OX=9606 GN=HPRT1 PE=1 SV=2	0.928	0.317	1.899	2.205	1.558		1.507	0.998	0.927	0.568	0.907	0.632	1.388	0.559	0.241	0.649	1.031	0.609	1.077	0.75442	0.0788
GOT2	Aspartate aminotransferase, mitochondrial OS=Homo sapiens OX=9606 GN=GOT2 PE=1 SV=3	0.553	2.097	2.537	0.752	0.993	0.875	0.572	0.584	1.766	0.856	1.111	0.874	0.715	1.054	1.061	0.793	0.652	0.466	0.689	0.527385	0.3
EGFR	Epidermal growth factor receptor OS=Homo sapiens OX=9606 GN=EGFR PE=1 SV=2				0.75						0.741		0.977			1.156	1.474		1.112	0.79	-0.473931
PGK1	Phosphoglycerate kinase 1 OS=Homo sapiens OX=9606 GN=PGK1 PE=1 SV=3	0.606	0.316	1.082	0.662	0.37	0.5	1.054	0.681	1.602	1.431	1.776	1.411	0.639	1.143	0.617	1.138	1.968	1.031	0.973	-0.667208	0.0236
AK1	Adenylate kinase isoenzyme 1 OS=Homo sapiens OX=9606 GN=AK1 PE=1 SV=3	0.32	0.631	0.537	1.278	1.229	1.196	0.699	0.423	0.491	0.923	1.066	1.239	1.994	0.799	1.084	1.448	1.4	1.51	0.731	-0.689713	0.0104
C1R	Complement C1r subcomponent OS=Homo sapiens OX=9606 GN=C1R PE=1 SV=2	0.246	0.963	2.731		0.505	0.55	0.881	1.963	1.569	1.356	1.17	0.998	0.381	1.233	0.97	0.843	0.326		0.315	0.479333	0.528
HP	Haptoglobin OS=Homo sapiens OX=9606 GN=HP PE=1 SV=1	2.556	0.132	0.982	0.193	0.417	1.004	1.9	1.419	1.692	0.669	1.788	0.029	0.57	0.29	2.995	0.417	0.78	1.136	0.029	0.394362	0.326
HPR	Haptoglobin-related protein OS=Homo sapiens OX=9606 GN=HPR PE=2 SV=2
F9	Coagulation factor IX OS=Homo sapiens OX=9606 GN=F9 PE=1 SV=2	0.38	1.319	0.991	0.25	1.364	1.75	0.262	0.939	0.456	0.778	0.798	0.472	1.501	0.575	0.524	0.753	1.012	2.744	2.132	-0.397925	0.307
F10	Coagulation factor X OS=Homo sapiens OX=9606 GN=F10 PE=1 SV=2			2.542	0.575	0.787			0.581	0.384	0.89	0.507	0.458	1.923	0.598	1.868	0.966	1.198	0.8	0.924	-0.0572216	0.585
CFD	Complement factor D OS=Homo sapiens OX=9606 GN=CFD PE=1 SV=5			0.607				1.327	1.731	1.116		0.252								0.966	0.972798	0.198
F12	Coagulation factor XII OS=Homo sapiens OX=9606 GN=F12 PE=1 SV=3		0.551	0.747	0.405	0.959		0.336	1.206	1.042	1.808	0.777	0.742	1.583	1.127	1.47	2.548	0.458	0.179	1.062	-0.649289	0.327
PLAT	Tissue-type plasminogen activator OS=Homo sapiens OX=9606 GN=PLAT PE=1 SV=1						0.369				0.434	0.436	0.906	2.403	1.155		1.723	0.37		1.203	-1.54767
CFB	Complement factor B OS=Homo sapiens OX=9606 GN=CFB PE=1 SV=2	0.741	1.189	2.733	1.139	0.756	0.425	0.811	1.804	0.951	0.736	0.698	0.635	0.772	1.076	1.782	0.757	0.584	0.673	0.738	0.471915	0.239
ADA	Adenosine deaminase OS=Homo sapiens OX=9606 GN=ADA PE=1 SV=3			2.392	1.055	0.928			1.101	1.162	0.653	0.75	0.743	0.612		0.664		0.939			0.869124	0.00914
MT-ATP6	ATP synthase subunit a OS=Homo sapiens OX=9606 GN=MT-ATP6 PE=1 SV=1							0.734		2.115			0.621					0.53			1.30757	0.284
CA1	Carbonic anhydrase 1 OS=Homo sapiens OX=9606 GN=CA1 PE=1 SV=2	0.753	0.187	2.687	0.96	0.398	0.432	4.037	1.121	1.794	0.415	1.516	0.595	0.538	0.981	0.11	0.13	1.307	0.381	0.657	1.05165	0.162
CA2	Carbonic anhydrase 2 OS=Homo sapiens OX=9606 GN=CA2 PE=1 SV=2	0.433	0.985	1.595	1.862	0.915	1.102	1.79	0.602	0.922	0.766	0.953	0.888	1.086	0.745	0.686	0.683	0.94	1.19	0.856	0.366993	0.348
ASS1	Argininosuccinate synthase OS=Homo sapiens OX=9606 GN=ASS1 PE=1 SV=2		0.697	1.039	0.7	0.447	0.975	0.905	0.445	2.804	1.562	1.718	1.288	1.082	1.449	0.492	1.011	0.537	0.388	0.463	0.00360584	0.889
SERPINA1	Alpha-1-antitrypsin OS=Homo sapiens OX=9606 GN=SERPINA1 PE=1 SV=3	1.184	0.477	4.239	0.949	0.703	0.468	2.134	2.857	1.38	0.357	0.658	0.286	0.259	0.62	0.46	0.2	0.825	0.155	0.786	1.79558	0.00224
SERPINA3	Alpha-1-antichymotrypsin OS=Homo sapiens OX=9606 GN=SERPINA3 PE=1 SV=2	1.734	0.893	2.804	1.661	0.789	0.737	2.986	3.447	1.071	0.215	0.219	0.149	0.174	0.216	0.543	0.101	0.365	0.347	0.548	2.6384	1.46e-06
AGT	Angiotensinogen OS=Homo sapiens OX=9606 GN=AGT PE=1 SV=1	0.71	0.454	3.711	0.737	0.435		2.107	3.184	1.205	0.34	0.534	0.367	0.18	0.73	0.538	0.373	0.764	0.509	1.121	1.52289	0.0168
A2M	Alpha-2-macroglobulin OS=Homo sapiens OX=9606 GN=A2M PE=1 SV=3	0.193	1.833	1.146	0.612	0.814	0.734	0.507	1.008	0.813	1.376	1.786	0.972	0.919	1.792	1.235	1.529	0.609	0.5	0.621	-0.413874	0.188
C3	Complement C3 OS=Homo sapiens OX=9606 GN=C3 PE=1 SV=2	0.64	1.28	1.329	0.606	0.747	0.477	0.764	1.4	0.911	1.345	1.593	1.065	1.012	1.441	1.469	1.048	0.645	0.635	0.592	-0.259447	0.302
TIMP1	Metalloproteinase inhibitor 1 OS=Homo sapiens OX=9606 GN=TIMP1 PE=1 SV=1	1.363	0.107	3.237	0.438	0.337		1.153	4.712	3.922	0.091	0.068	0.057	0.06		0.104		0.193	0.023	0.134	4.38657	0.000216
CST3	Cystatin-C OS=Homo sapiens OX=9606 GN=CST3 PE=1 SV=1	0.268	2.236	1.469	2.472	3.354	0.593	1.183	1.452	0.924	0.393	0.268	0.239	1.716	0.103	0.552	0.412	0.241	0.808	0.318	1.61802	0.00392
CSTA	Cystatin-A OS=Homo sapiens OX=9606 GN=CSTA PE=1 SV=1	3.655	0.664	1.01	0.844	1.559	0.936	1.282	1.541	0.519	0.402	0.282	0.345	1.299	0.318	0.324	0.492	0.823	1.651	1.055	0.932669	0.0273
KNG1	Kininogen-1 OS=Homo sapiens OX=9606 GN=KNG1 PE=1 SV=2	1.027	0.958	1.548	0.768	1.174	1.011	0.771	1.051	0.701	0.659	0.659	0.677	1.136	1.376	1.026	0.852	0.862	1.435	1.309	0.00274099	0.899
HRAS	GTPase HRas OS=Homo sapiens OX=9606 GN=HRAS PE=1 SV=1		0.791		1.058		0.814	0.642	0.484		0.331	0.768	0.653	1.425	0.789	0.987	0.858	1.24	3.147	1.012	-0.564897	0.361
KRAS	GTPase KRas OS=Homo sapiens OX=9606 GN=KRAS PE=1 SV=1		1.088	0.46	1.228			0.732	0.598	0.607	1.008	1.283	0.96	1.233		0.808	1.522	1.112		1.361	-0.563529	0.0174
LDLR	Low-density lipoprotein receptor OS=Homo sapiens OX=9606 GN=LDLR PE=1 SV=1															0.717	0.652		1.632
TGFB1	Transforming growth factor beta-1 proprotein OS=Homo sapiens OX=9606 GN=TGFB1 PE=1 SV=2
TG	Thyroglobulin OS=Homo sapiens OX=9606 GN=TG PE=1 SV=5	0.019	0.099	0.014	0.019	0.05	0.063	14.265		0.081		0.014		0.066		0.045	0.016	0.044	0.181	0.024	5.03469	0.408
NPY	Pro-neuropeptide Y OS=Homo sapiens OX=9606 GN=NPY PE=1 SV=1
IGF2	Insulin-like growth factor II OS=Homo sapiens OX=9606 GN=IGF2 PE=1 SV=1			1.034	0.684	1.055		1.151	0.672	0.251	0.612	0.515		2.686	0.366	0.906	0.843	0.938		2.287	-0.502115	0.507
JCHAIN	Immunoglobulin J chain OS=Homo sapiens OX=9606 GN=JCHAIN PE=1 SV=4	2.186	2.136	1.693	1.112	0.724	0.873	0.464	0.482	0.549	0.416	0.906	0.194	0.484	0.881	1.626	0.51	0.477	2.848	0.438	0.370964	0.26
IGKV1-33	Immunoglobulin kappa variable 1-33 OS=Homo sapiens OX=9606 GN=IGKV1-33 PE=1 SV=2
IGKV1-17	Immunoglobulin kappa variable 1-17 OS=Homo sapiens OX=9606 GN=IGKV1-17 PE=1 SV=2
IGKV1-5	Immunoglobulin kappa variable 1-5 OS=Homo sapiens OX=9606 GN=IGKV1-5 PE=1 SV=2
IGKV3-20	Immunoglobulin kappa variable 3-20 OS=Homo sapiens OX=9606 GN=IGKV3-20 PE=1 SV=2			2.539				1.033	0.735	1.623	0.48	0.31								0.28	2.05538	0.0118
IGKV3-15	Immunoglobulin kappa variable 3-15 OS=Homo sapiens OX=9606 GN=IGKV3-15 PE=1 SV=2	3.233		2.887					0.245	0.994		0.805	0.151	0.234	1.105		0.22	0.126			2.06339	0.07
IGLV1-47	Immunoglobulin lambda variable 1-47 OS=Homo sapiens OX=9606 GN=IGLV1-47 PE=1 SV=2
IGLV1-51	Immunoglobulin lambda variable 1-51 OS=Homo sapiens OX=9606 GN=IGLV1-51 PE=1 SV=2			2.445	0.278	0.223				4.141		0.584	0.38			0.311	0.279	0.359			2.21127	0.329
IGLV2-23	Immunoglobulin lambda variable 2-23 OS=Homo sapiens OX=9606 GN=IGLV2-23 PE=1 SV=2
IGLV2-11	Immunoglobulin lambda variable 2-11 OS=Homo sapiens OX=9606 GN=IGLV2-11 PE=1 SV=2
IGLV3-19	Immunoglobulin lambda variable 3-19 OS=Homo sapiens OX=9606 GN=IGLV3-19 PE=1 SV=2	7.148	0.741	1.8	0.367	0.325	0.228	0.599	2.967	1.151	0.237	1.05	0.222	0.241	0.509	0.318	0.139	0.247	0.299	0.413	2.21217	0.0235
IGLV3-1	Immunoglobulin lambda variable 3-1 OS=Homo sapiens OX=9606 GN=IGLV3-1 PE=1 SV=2
IGLV3-25	Immunoglobulin lambda variable 3-25 OS=Homo sapiens OX=9606 GN=IGLV3-25 PE=1 SV=2	3.558	1.04	2.913	1.01			0.432	0.12	0.276		0.191			0.662				0.27	0.528	1.69412	0.295
IGLV6-57	Immunoglobulin lambda variable 6-57 OS=Homo sapiens OX=9606 GN=IGLV6-57 PE=1 SV=2	1.995		1.453				0.729	1.074	0.748		0.865			0.595					0.541	0.847035	0.105
IGHV3-13	Immunoglobulin heavy variable 3-13 OS=Homo sapiens OX=9606 GN=IGHV3-13 PE=1 SV=2
IGHV3-7	Immunoglobulin heavy variable 3-7 OS=Homo sapiens OX=9606 GN=IGHV3-7 PE=1 SV=2	0.504		0.358			0.37	2.077	0.914	1.732	1.091	3.36	0.498	0.336	0.489	2.484	0.572	0.538	0.271	0.406	-0.0173386	0.788
IGHV3-9	Immunoglobulin heavy variable 3-9 OS=Homo sapiens OX=9606 GN=IGHV3-9 PE=1 SV=2
PIGR	Polymeric immunoglobulin receptor OS=Homo sapiens OX=9606 GN=PIGR PE=1 SV=4	0.095	9.153	0.254	0.393	0.547	1.085	0.217	0.286	0.4	0.528	0.743	0.293	0.683	0.757	1.213	0.812	0.333	0.882	0.326	1.07186	0.639
IGKC	Immunoglobulin kappa constant OS=Homo sapiens OX=9606 GN=IGKC PE=1 SV=2							0.897	0.646	1.468	2.061	2.123	0.5				0.187	0.812		0.306	0.00792758	0.611
IGHG2	Immunoglobulin heavy constant gamma 2 OS=Homo sapiens OX=9606 GN=IGHG2 PE=1 SV=2		2.177	0.93	1.215	0.929	0.347	3.246	2.358	1.558	1.316	1.041	0.766	0.067	0.468	0.413	0.524	0.223	0.178	0.244	1.60592	0.0057
IGHG3	Immunoglobulin heavy constant gamma 3 OS=Homo sapiens OX=9606 GN=IGHG3 PE=1 SV=2	0.342	3.679	1.028	1.249	0.807	0.333	0.245	1.167	1.147	2.208	1.114	0.836	0.284	1.489	0.624	1.492	0.239	0.304	0.413	0.303092	0.685
IGHG4	Immunoglobulin heavy constant gamma 4 OS=Homo sapiens OX=9606 GN=IGHG4 PE=1 SV=1			0.524	1.106	0.206		1.201	0.997	1.786	2.281	0.188	1.109		1.555	0.723	0.959		0.366		-0.0807732	0.98
IGHM	Immunoglobulin heavy constant mu OS=Homo sapiens OX=9606 GN=IGHM PE=1 SV=4	0.496	1.457	0.56	0.251	0.357	0.173	0.256	0.683	1.657	0.618	3.967	0.64	0.315	5.372	0.706	0.443	0.38	0.383	0.288	-1.00255	0.4
IGHA1	Immunoglobulin heavy constant alpha 1 OS=Homo sapiens OX=9606 GN=IGHA1 PE=1 SV=2	0.777	2.758	1.047	0.722	1.247	0.61	1.454	0.654	2.261	1.096	1.444	0.311	0.494	1.283	0.827	0.619	0.185	0.877	0.333	0.778409	0.0561
IGHA2	Immunoglobulin heavy constant alpha 2 OS=Homo sapiens OX=9606 GN=IGHA2 PE=1 SV=4
HLA-B	HLA class I histocompatibility antigen, B alpha chain OS=Homo sapiens OX=9606 GN=HLA-B PE=1 SV=3								0.549	0.681		1.027	0.816	0.513	0.684		1.936	1.976	0.818		-0.851901	0.25
HLA-H	Putative HLA class I histocompatibility antigen, alpha chain H OS=Homo sapiens OX=9606 GN=HLA-H PE=5 SV=3									1.029								0.971			0.0836998
HLA-DRA	HLA class II histocompatibility antigen, DR alpha chain OS=Homo sapiens OX=9606 GN=HLA-DRA PE=1 SV=1	0.298		0.657	0.494	0.1		1.65	0.538	0.494	1.106	1.969	1.563	0.331	1	0.351	0.622	2.429	0.074	3.323	-1.07889	0.268
HLA-DQA1	HLA class II histocompatibility antigen, DQ alpha 1 chain OS=Homo sapiens OX=9606 GN=HLA-DQA1 PE=1 SV=1
HLA-DRB1	HLA class II histocompatibility antigen, DRB1 beta chain OS=Homo sapiens OX=9606 GN=HLA-DRB1 PE=1 SV=2							0.199	0.337	0.268	0.363	1.424	0.515		1.797		0.239	0.704	4.154		-2.29335	0.0853
HLA-DQB1	HLA class II histocompatibility antigen, DQ beta 1 chain OS=Homo sapiens OX=9606 GN=HLA-DQB1 PE=1 SV=2	0.187		0.363	1.676	1.161	0.466	0.12	0.251	0.197	0.547	0.694	1.162	1.701	0.245	2.087	1.811	2.061	1.161	2.109	-1.2969	0.0105
HBZ	Hemoglobin subunit zeta OS=Homo sapiens OX=9606 GN=HBZ PE=1 SV=2			1.917								0.246			0.837						1.82382
HBD	Hemoglobin subunit delta OS=Homo sapiens OX=9606 GN=HBD PE=1 SV=2	2.08	0.237	3.565	0.516	0.531	0.177	2.649	1.18	1.942	0.406	1.413	0.419	0.059	1.362	0.185	0.017	0.984	0.391	0.886	1.22472	0.106
HBE1	Hemoglobin subunit epsilon OS=Homo sapiens OX=9606 GN=HBE1 PE=1 SV=2
MB	Myoglobin OS=Homo sapiens OX=9606 GN=MB PE=1 SV=2	0.22		2.425				2.252	2.495	1.182		0.087			0.089			0.092		0.159	4.00573	0.00226
COL2A1	Collagen alpha-1(II) chain OS=Homo sapiens OX=9606 GN=COL2A1 PE=1 SV=3	0.005	9.768	0.003				0.087	0.038	0.091		0.002			0.001	0.002			0.003		9.7016	0.0343
COL3A1	Collagen alpha-1(III) chain OS=Homo sapiens OX=9606 GN=COL3A1 PE=1 SV=4	1.39	0.866	3.21	1.843	0.591	1.431	0.393	2.058	0.306	0.203	0.198	0.108	1.175	1.116	0.663	0.212	0.297	2.386	0.554	0.958404	0.0559
COL4A1	Collagen alpha-1(IV) chain OS=Homo sapiens OX=9606 GN=COL4A1 PE=1 SV=4	0.226	0.647	0.692	1.32	0.908	0.709	0.731	0.639	0.209	0.869	0.556	0.776	2.238	0.688	1.983	1.38	1.138	1.247	2.044	-0.935111	0.0146
CRYAB	Alpha-crystallin B chain OS=Homo sapiens OX=9606 GN=CRYAB PE=1 SV=2	0.377	0.16	1.022	1.124	0.914	0.129	1.441	0.703	0.863	0.793	0.879	0.728	1.877	0.856	0.61	0.694	2.489	0.905	2.437	-0.713576	0.0789
LMNA	Prelamin-A/C OS=Homo sapiens OX=9606 GN=LMNA PE=1 SV=1	0.295	1.047	0.57	0.859	0.77	1.223	0.508	0.495	0.883	1.486	0.811	1.872	1.717	1.317	0.993	1.895	0.758	0.803	0.697	-0.740965	0.0148
SPTA1	Spectrin alpha chain, erythrocytic 1 OS=Homo sapiens OX=9606 GN=SPTA1 PE=1 SV=5	0.052	0.595	0.078	0.167	0.451	0.186	0.28	1.384	5.639	1.158	4.714	0.766	0.495	0.371	0.15	1.217	0.77	0.374	0.154	-0.0513626	0.351
APOA1	Apolipoprotein A-I OS=Homo sapiens OX=9606 GN=APOA1 PE=1 SV=1	0.9	0.319	1.637	1.138	0.579	0.112	1.291	1.933	1.035	0.499	1.341	0.532	0.399	1.764	0.304	0.348	2.041	0.394	2.435	-0.0172048	0.945
APOA2	Apolipoprotein A-II OS=Homo sapiens OX=9606 GN=APOA2 PE=1 SV=1	0.906	0.176	2.224	0.623	0.694	0.142	1.442	1.351	0.296	0.142	2.001	0.295	0.147	3.066	0.096	0.264	1.752	0.16	3.224	-0.353153	0.702
APOC1	Apolipoprotein C-I OS=Homo sapiens OX=9606 GN=APOC1 PE=1 SV=1	0.572		1.81				0.571	1.194	0.237		0.397	0.053		2.123			0.992		2.052	-0.357552	0.878
APOC2	Apolipoprotein C-II OS=Homo sapiens OX=9606 GN=APOC2 PE=1 SV=1	0.124		6.71	0.014	0.224		1.319	1.01	0.345	0.033	0.264	0.066	0.093	1.642	0.063	0.05	1.563	0.121	3.36	0.940408	0.512
APOC3	Apolipoprotein C-III OS=Homo sapiens OX=9606 GN=APOC3 PE=1 SV=1	0.125	0.059	5.305		0.35		2.293	2.019	0.757	0.275	0.784	0.225	0.488	1.557	0.415	0.243	0.876	0.13	1.1	1.35474	0.584
FGA	Fibrinogen alpha chain OS=Homo sapiens OX=9606 GN=FGA PE=1 SV=2	2.632	0.311	3.085	0.525	1.173	0.349	0.994	2.219	0.625	0.657	0.768	0.549	1.476	0.564	1.077	0.423	0.723	0.344	0.506	0.901293	0.211
FGB	Fibrinogen beta chain OS=Homo sapiens OX=9606 GN=FGB PE=1 SV=2	1.762	0.697	2.067	0.339	0.694	0.483	0.89	3.622	1.509	1.002	1.549	0.93	0.396	0.531	0.836	0.515	0.611	0.272	0.294	0.950416	0.092
FGG	Fibrinogen gamma chain OS=Homo sapiens OX=9606 GN=FGG PE=1 SV=3	1.744	0.829	2.037	0.276	0.634	0.412	0.822	2.8	1.192	1.051	1.759	1.109	0.384	1.1	1.071	0.614	0.533	0.236	0.396	0.532812	0.365
MBP	Myelin basic protein OS=Homo sapiens OX=9606 GN=MBP PE=1 SV=3	0.859	1.485		0.363	0.574	0.66	2.475	0.333	1.087	0.575	0.154	0.424	0.86		1.773	2.9	0.434	1.376	0.667	-0.0557776	0.858
SLC4A1	Band 3 anion transport protein OS=Homo sapiens OX=9606 GN=SLC4A1 PE=1 SV=3	0.146	0.388	0.629	0.606	0.505	0.291	0.587	1.085	2.259	1.406	2.205	1.73	1.216	0.851	0.774	1.361	1.516	0.608	0.834	-0.792417	0.0157
CRP	C-reactive protein OS=Homo sapiens OX=9606 GN=CRP PE=1 SV=1	4.295	0.068	1.55	0.22	0.236		0.205	2.714	0.359			0.028			0.325					2.77234	0.193
APCS	Serum amyloid P-component OS=Homo sapiens OX=9606 GN=APCS PE=1 SV=2	0.526	0.454	0.459	1.445	1.709	0.895	0.487	0.543	0.054	1.507	0.129	0.755	3.208	0.312	0.709	0.766	0.885	1.857	2.3	-0.767187	0.272
C1QA	Complement C1q subcomponent subunit A OS=Homo sapiens OX=9606 GN=C1QA PE=1 SV=2
C1QB	Complement C1q subcomponent subunit B OS=Homo sapiens OX=9606 GN=C1QB PE=1 SV=3	0.229		1.208	0.847	0.662		1.45	2.305	1.609	1.374	1.326	1.235	0.307	0.704	0.628	0.449	0.638		1.028	0.474623	0.462
C1QC	Complement C1q subcomponent subunit C OS=Homo sapiens OX=9606 GN=C1QC PE=1 SV=3	0.742	1.921	1.067	1.014	1.218	1.047	0.702	1.49	0.889	1.116	0.921	0.634	1.022	0.868	1.736	1.038	0.47	0.625	0.479	0.331594	0.146
APOH	Beta-2-glycoprotein 1 OS=Homo sapiens OX=9606 GN=APOH PE=1 SV=3	0.332	0.856	0.866	0.388	1.488	1.008	0.808	2.01	1.713	1.605	1.614	0.927	0.258	0.871	0.59	0.669	1.209	1.074	0.714	0.142588	0.824
LRG1	Leucine-rich alpha-2-glycoprotein OS=Homo sapiens OX=9606 GN=LRG1 PE=1 SV=2	2.527	0.138	8.362	0.883	0.76	0.15	0.879	1.828	0.665	0.241	0.244	0.104	0.105	0.288	1.12	0.085	0.216	0.17	0.237	2.67864	0.00752
FN1	Fibronectin OS=Homo sapiens OX=9606 GN=FN1 PE=1 SV=5	0.933	1.13	1.474	1.106	0.633	1.332	0.993	2.724	1.61	1.045	0.755	0.922	0.686	0.718	0.449	0.9	0.574	0.486	0.531	0.908236	0.00188
RBP4	Retinol-binding protein 4 OS=Homo sapiens OX=9606 GN=RBP4 PE=1 SV=3	0.339	0.524	0.902	0.888	2.665	0.662	2.022	1.547	1.111	0.788	0.503	0.402	1.776	0.481	0.565	0.483	0.858	1.311	1.174	0.505918	0.298
ORM1	Alpha-1-acid glycoprotein 1 OS=Homo sapiens OX=9606 GN=ORM1 PE=1 SV=1	2.06	1.333	3.026	1.156	1.68	1.2	2.176	2.771	0.517	0.07	0.272	0.079	0.364	0.402	0.837	0.124	0.204	0.387	0.341	2.52175	1.71e-05
AHSG	Alpha-2-HS-glycoprotein OS=Homo sapiens OX=9606 GN=AHSG PE=1 SV=2	0.251	0.234	0.727	0.624	1.251	0.513	0.385	0.685	0.204	0.839	1.248	0.704	2.519	1.099	0.455	0.94	1.439	3.286	1.597	-1.38317	0.00268
TTR	Transthyretin OS=Homo sapiens OX=9606 GN=TTR PE=1 SV=1	0.321	0.56	0.812	1.352	2.163		1.439	0.865	0.249	0.458	0.452	0.48	3.301	0.59	0.205	0.491	0.746	1.643	1.872	-0.0776914	0.88
PPBP	Platelet basic protein OS=Homo sapiens OX=9606 GN=PPBP PE=1 SV=3	0.623	0.408	1.066	0.371	2.065	0.407	2.608	0.353	0.147	0.527	1.558	0.631	2.763	0.374	0.97	0.663	2.17	0.494	0.802	-0.292489	0.32
PF4	Platelet factor 4 OS=Homo sapiens OX=9606 GN=PF4 PE=1 SV=2			0.525				1.587	0.767			1.221	0.5		0.245			2.154			-0.102039	0.84
CXCL10	C-X-C motif chemokine 10 OS=Homo sapiens OX=9606 GN=CXCL10 PE=1 SV=2
TFRC	Transferrin receptor protein 1 OS=Homo sapiens OX=9606 GN=TFRC PE=1 SV=2	0.56		0.666	0.538	0.451	0.598	0.633	1.033	2.932	1.335	1.992	1.616	0.65	0.831	1.829	1.257	0.306	0.437	0.337	-0.193034	0.66
LTF	Lactotransferrin OS=Homo sapiens OX=9606 GN=LTF PE=1 SV=6	1.548	4.768	0.242	0.476	1.153	0.194	0.719	1.114	1.035	1.987	0.993	0.551	0.425	0.355	0.429	0.83	1.235	0.362	0.585	0.689159	0.566
HPX	Hemopexin OS=Homo sapiens OX=9606 GN=HPX PE=1 SV=2	1.505	0.302	2.761	0.618	0.547	0.214	2.103	1.675	0.756	0.587	1.005	0.55	0.39	1.471	0.922	0.472	1.04	0.459	1.621	0.451362	0.72
FTL	Ferritin light chain OS=Homo sapiens OX=9606 GN=FTL PE=1 SV=2	0.521	0.047	3.573	1.108	0.887	0.03	5.069	1.955	3.572	0.326	0.048	0.322	0.271	0.013	0.019	0.089	0.389	0.051	0.711	3.05627	0.0215
FTH1	Ferritin heavy chain OS=Homo sapiens OX=9606 GN=FTH1 PE=1 SV=2	1.274	0.977	2.688	1.247	3.207	0.392	1.745	1.726	1.709	0.466	0.073	0.483	0.717	0.143	0.249	0.21	0.481	0.365	0.844	2.04439	0.000217
PRH1	Salivary acidic proline-rich phosphoprotein 1/2 OS=Homo sapiens OX=9606 GN=PRH1 PE=1 SV=2
MT-ND3	NADH-ubiquinone oxidoreductase chain 3 OS=Homo sapiens OX=9606 GN=MT-ND3 PE=1 SV=1
MT-ND5	NADH-ubiquinone oxidoreductase chain 5 OS=Homo sapiens OX=9606 GN=MT-ND5 PE=1 SV=2
MT-ND6	NADH-ubiquinone oxidoreductase chain 6 OS=Homo sapiens OX=9606 GN=MT-ND6 PE=1 SV=2
MT-ATP8	ATP synthase protein 8 OS=Homo sapiens OX=9606 GN=MT-ATP8 PE=1 SV=1			1.344				1.665				1.218	0.655	0.629			0.772	0.785		0.933	0.854629	0.0177
ANG	Angiogenin OS=Homo sapiens OX=9606 GN=ANG PE=1 SV=1	0.253	7.834	0.308	0.991	0.615	0.378	0.221	0.104	0.734	0.432	0.221	0.499	1.873	0.165	0.562	0.559	0.431	1.936	0.887	0.748426	0.828
KLKB1	Plasma kallikrein OS=Homo sapiens OX=9606 GN=KLKB1 PE=1 SV=1	0.216	1.904	0.965	0.842	1.18	1.104	1.23	0.868	0.901	1.123	1.084	0.749	0.89	1.192	0.981	0.923	0.806	1.611	0.432	0.063748	0.909
MMP1	Interstitial collagenase OS=Homo sapiens OX=9606 GN=MMP1 PE=1 SV=3								0.592		1.408										-1.24998
SLPI	Antileukoproteinase OS=Homo sapiens OX=9606 GN=SLPI PE=1 SV=2	0.129	10.748	0.085	0.732	1.972	1.333	0.372	0.419	0.552	0.374	0.053	0.144	0.527	0.048	0.226	0.277	0.212	0.501	0.295	2.77272	0.049
CAT	Catalase OS=Homo sapiens OX=9606 GN=CAT PE=1 SV=3	0.895	0.413	2.492	0.654	0.501	0.298	1.531	1.124	1.283	0.713	1.981	0.926	0.563	1.773	0.569	0.447	1.357	0.486	0.994	0.0581189	0.924
GBA	Lysosomal acid glucosylceramidase OS=Homo sapiens OX=9606 GN=GBA PE=1 SV=3	0.876	0.744	1.434		1.687		1.725	0.972	0.913	0.686	0.492	0.677		0.628	0.736	0.713	1.045		1.672	0.521457	0.0622
FUCA1	Tissue alpha-L-fucosidase OS=Homo sapiens OX=9606 GN=FUCA1 PE=1 SV=4	0.356		1.448	0.488	0.17		3.132	1.58	1.323	0.903	1.014	0.812	0.269	0.661	0.357	0.399	1.382		1.706	0.542056	0.697
PROC	Vitamin K-dependent protein C OS=Homo sapiens OX=9606 GN=PROC PE=1 SV=1										0.415							1.13		1.455
ALDOA	Fructose-bisphosphate aldolase A OS=Homo sapiens OX=9606 GN=ALDOA PE=1 SV=2	1.23	0.618	1.252	1.02	1.037	0.667	0.97	1.487	1.448	1.472	0.886	1.143	0.894	1.128	0.976	0.973	0.613	0.537	0.648	0.221725	0.291
CSTB	Cystatin-B OS=Homo sapiens OX=9606 GN=CSTB PE=1 SV=2	0.845	0.74	1.38	0.585	0.364	0.756	1.673	0.748	1.246	1.017	1.547	1.136	0.487	0.442	0.37	0.374	2.649	1.191	1.45	-0.20301	0.918
ANXA1	Annexin A1 OS=Homo sapiens OX=9606 GN=ANXA1 PE=1 SV=2	0.829	0.904	0.706	0.871	1.524	1.474	0.905	1.033	1.198	1.221	0.965	1.181	0.682	0.737	0.625	0.961	1.164	1.008	1.01	0.135296	0.463
APOB	Apolipoprotein B-100 OS=Homo sapiens OX=9606 GN=APOB PE=1 SV=2	0.677	1.542	1.525	0.24	0.224	0.328	0.863	2.811	1.286	1.226	1.775	1.09	0.662	1.465	1.319	1.027	0.349	0.26	0.332	0.150636	0.927
CLPS	Colipase OS=Homo sapiens OX=9606 GN=CLPS PE=1 SV=2
NR3C1	Glucocorticoid receptor OS=Homo sapiens OX=9606 GN=NR3C1 PE=1 SV=1			0.47							0.575	0.606	1.42	1.694	1.127	1.265	1.723	0.375	0.741	1.003	-1.16364
PRNP	Major prion protein OS=Homo sapiens OX=9606 GN=PRNP PE=1 SV=1	0.42	1.107	0.622	1.065	1.373	0.501	0.88	0.724	0.309	0.539	0.63	0.785	1.681	0.457	0.79	0.375	1.954	2.501	2.289	-0.625519	0.283
SOD2	Superoxide dismutase [Mn], mitochondrial OS=Homo sapiens OX=9606 GN=SOD2 PE=1 SV=3	1.016	0.173	3.527	0.961	0.406	0.727	1.804	1.608	3.488	0.603	1.2	0.71	0.281	0.459	0.265	0.264	0.541	0.309	0.66	1.52535	0.0325
OAT	Ornithine aminotransferase, mitochondrial OS=Homo sapiens OX=9606 GN=OAT PE=1 SV=1		1.904					0.902	1.489	0.573	0.686		0.446								1.10446	0.179
HRG	Histidine-rich glycoprotein OS=Homo sapiens OX=9606 GN=HRG PE=1 SV=1	0.755	0.44	0.794	0.874	0.412		0.664	0.482	0.739	1.492	1.112	0.989	1.939	1.402	0.658	1.046	1.362	0.511	2.328	-0.993162	0.0038
THY1	Thy-1 membrane glycoprotein OS=Homo sapiens OX=9606 GN=THY1 PE=1 SV=2	0.491		1.599				1.426	0.634	1.775	0.187	0.732	0.53		0.626			2.257		0.744	0.486157	0.299
CD74	HLA class II histocompatibility antigen gamma chain OS=Homo sapiens OX=9606 GN=CD74 PE=1 SV=3	1.677		0.765	0.278	0.209	0.373	0.894	0.447	0.847	1.001	2.346	1.452	0.308	0.899	0.347	0.515	3.042	0.175	2.424	-0.86616	0.31
CD3D	T-cell surface glycoprotein CD3 delta chain OS=Homo sapiens OX=9606 GN=CD3D PE=1 SV=1
KRT6B	Keratin, type II cytoskeletal 6B OS=Homo sapiens OX=9606 GN=KRT6B PE=1 SV=5	0.547	0.865	0.211	0.309	0.432	1.149	0.73	0.433	0.094	0.154	0.128	0.188	0.204	0.095	1.135	0.374	10.751	0.733	0.469	-1.42497	0.919
VWF	von Willebrand factor OS=Homo sapiens OX=9606 GN=VWF PE=1 SV=4	0.081	1.618	0.418	0.55	1.16	1.141	0.33	1.562	0.703	1.291	0.933	1.483	0.845	1.69	0.99	1.37	0.682	1.443	0.711	-0.444801	0.128
SHBG	Sex hormone-binding globulin OS=Homo sapiens OX=9606 GN=SHBG PE=1 SV=2			1.064		2.32		0.567			0.673	0.478	0.365		0.896			0.808		1.829	0.64622	0.356
TUBB4A	Tubulin beta-4A chain OS=Homo sapiens OX=9606 GN=TUBB4A PE=1 SV=2									1
GAPDH	Glyceraldehyde-3-phosphate dehydrogenase OS=Homo sapiens OX=9606 GN=GAPDH PE=1 SV=3	1.227	0.164	1.783	0.519	0.741	0.068	2.402	2.181	2.566	0.777	1.373	0.954	0.231	0.752	0.268	0.404	1.241	0.197	1.151	0.817033	0.546
ASL	Argininosuccinate lyase OS=Homo sapiens OX=9606 GN=ASL PE=1 SV=4		1.347	1.104	0.629	1.06	0.483		0.774	0.917	0.953	1.325	1.027	1.774	0.902	1.048	1.015	0.937	0.704		-0.254628	0.221
IGKV1-16	Immunoglobulin kappa variable 1-16 OS=Homo sapiens OX=9606 GN=IGKV1-16 PE=1 SV=2
HLA-A	HLA class I histocompatibility antigen, A alpha chain OS=Homo sapiens OX=9606 GN=HLA-A PE=1 SV=2	0.59	0.645	0.457	1.185	0.847	1.075	0.56	0.496	0.782	0.579	1.326	0.889	0.987	0.915	1.04	1.365	1.968	1.678	1.617	-0.745539	0.0059
HLA-DPB1	HLA class II histocompatibility antigen, DP beta 1 chain OS=Homo sapiens OX=9606 GN=HLA-DPB1 PE=1 SV=1				0.574							1.865								0.561	-1.07946
CAPNS1	Calpain small subunit 1 OS=Homo sapiens OX=9606 GN=CAPNS1 PE=1 SV=1	0.665	0.625	1.126	1.049	0.671	1.049	0.926	0.542	0.665	1.008	1.307	0.984	1.435	0.903	0.816	0.777	1.91	0.807	1.735	-0.522763	0.0245
MT1F	Metallothionein-1F OS=Homo sapiens OX=9606 GN=MT1F PE=1 SV=1
HSPB1	Heat shock protein beta-1 OS=Homo sapiens OX=9606 GN=HSPB1 PE=1 SV=2	0.572	1.395	1.006	1.411	1.222	1.204	1.09	0.732	0.611	0.778	0.88	0.547	1.896	0.651	0.739	0.638	1.248	1.135	1.246	0.0737788	0.674
CYBB	Cytochrome b-245 heavy chain OS=Homo sapiens OX=9606 GN=CYBB PE=1 SV=2	1.75		1.036				0.378	1.193	2.016	0.843	1.115	0.534					0.616		0.518	0.813594	0.194
RPN1	Dolichyl-diphosphooligosaccharide--protein glycosyltransferase subunit 1 OS=Homo sapiens OX=9606 GN=RPN1 PE=1 SV=1	0.799	0.635	0.698	1.05	0.658	0.869	0.588	1.427	1.412	1.713	1.222	1.672	0.697	1.301	1.267	1.461	0.666	0.373	0.492	-0.265161	0.573
RPN2	Dolichyl-diphosphooligosaccharide--protein glycosyltransferase subunit 2 OS=Homo sapiens OX=9606 GN=RPN2 PE=1 SV=3	0.484	1.484	0.772	1.172	1.18	1.808	0.774	0.851	0.896	0.887	0.861	0.922	0.773	0.619	1.411	1.146	0.82	1.536	0.604	0.128008	0.691
GNAI2	Guanine nucleotide-binding protein G(i) subunit alpha-2 OS=Homo sapiens OX=9606 GN=GNAI2 PE=1 SV=3	0.393	0.807	0.604	0.736	0.879	0.483	0.661	0.735	1.019	1.265	1.343	1.162	1.54	0.93	1.223	1.658	1.254	1.255	1.054	-0.853695	2.41e-05
GYPC	Glycophorin-C OS=Homo sapiens OX=9606 GN=GYPC PE=1 SV=1
IGF1	Insulin-like growth factor I OS=Homo sapiens OX=9606 GN=IGF1 PE=1 SV=1
ATP1A1	Sodium/potassium-transporting ATPase subunit alpha-1 OS=Homo sapiens OX=9606 GN=ATP1A1 PE=1 SV=1	0.165	2.021	0.358	0.674	0.854	1.912	0.415	0.913	1.623	1.057	1.625	1.104	0.583	1.112	1.067	1.681	0.601	0.71	0.525	-0.0198044	0.496
ATP1B1	Sodium/potassium-transporting ATPase subunit beta-1 OS=Homo sapiens OX=9606 GN=ATP1B1 PE=1 SV=1	0.491	0.422		1.085	1.01	0.594	0.484	0.52	0.921	0.877	1.682	1.303	0.507	1.384	1.025	1.635	1.038	1.782	1.242	-0.852543	0.00408
ALDOB	Fructose-bisphosphate aldolase B OS=Homo sapiens OX=9606 GN=ALDOB PE=1 SV=2	0.456	0.295	1.702	0.187	2.958	0.402	1.121	0.516	2.106						0.256					2.08023
APP	Amyloid-beta precursor protein OS=Homo sapiens OX=9606 GN=APP PE=1 SV=3			0.956				0.93	0.892		0.712	1.008	0.594		0.946	1.17	0.995	1.499		1.298	-0.150405	0.565
ARG1	Arginase-1 OS=Homo sapiens OX=9606 GN=ARG1 PE=1 SV=2	1.822	0.845	0.843	0.285	2.773	0.507	1.939	2.667	2.811	0.23	0.326	0.318	0.224	0.183	0.167	0.256	1.968	0.21	0.625	1.83702	0.00144
APOD	Apolipoprotein D OS=Homo sapiens OX=9606 GN=APOD PE=1 SV=1	0.796	2.96	0.95	1.46	2.494	0.336	0.887	0.881	0.675	0.576	0.446	0.349	1.19	0.5	0.874	0.431	0.669	1.466	1.057	0.749888	0.126
ALDH2	Aldehyde dehydrogenase, mitochondrial OS=Homo sapiens OX=9606 GN=ALDH2 PE=1 SV=2	0.208	0.152	1.392	0.091	0.348	0.146	0.563	0.188	2.928	2.558	1.39	2.943	0.798	2.376	0.532	0.725	0.991	0.548	0.122	-0.957744	0.0524
ITGB3	Integrin beta-3 OS=Homo sapiens OX=9606 GN=ITGB3 PE=1 SV=2			0.571		1.659	0.835	0.719	0.583	0.512	1.922	0.609	1.567	0.908	0.864	0.81	1.279	1.363	1.075	0.722	-0.451404	0.112
ITGB2	Integrin beta-2 OS=Homo sapiens OX=9606 GN=ITGB2 PE=1 SV=2	1.365	1.048	0.571	0.535	1.889	1.605	0.547	1.583	1.385	1.63	0.861	0.962	0.78	0.443	0.94	0.831	0.722	0.668	0.632	0.465971	0.186
S100A8	Protein S100-A8 OS=Homo sapiens OX=9606 GN=S100A8 PE=1 SV=1	3.403	0.209	0.952	0.64	1.107	0.305	2.254	2.705	1.832	1.306	0.587	0.413	0.152	0.484	0.385	0.283	1.02	0.162	0.8	1.41355	0.0426
HMGN1	Non-histone chromosomal protein HMG-14 OS=Homo sapiens OX=9606 GN=HMGN1 PE=1 SV=3	1.015	1.403	0.712	1.339	1.226	4.457	0.673	0.498	0.299	0.101	0.596	0.387	1.427	0.536		0.613	1.177	0.441	1.101	0.865456	0.167
SERPINE1	Plasminogen activator inhibitor 1 OS=Homo sapiens OX=9606 GN=SERPINE1 PE=1 SV=1	0.316		0.906		0.087		0.348	3.595	1.66			0.088								3.71049
SLC25A5	ADP/ATP translocase 2 OS=Homo sapiens OX=9606 GN=SLC25A5 PE=1 SV=7	0.859	1.381	1.108	0.894	1.001	2.512	1.461	1.307	2.455	0.46	1.144	0.69	0.259	0.56	0.291	0.23	0.909	0.738	0.739	1.26024	0.000675
SERPINA5	Plasma serine protease inhibitor OS=Homo sapiens OX=9606 GN=SERPINA5 PE=1 SV=3								0.198					1.752		0.406	0.895	0.367	2.381		-2.5508
SERPING1	Plasma protease C1 inhibitor OS=Homo sapiens OX=9606 GN=SERPING1 PE=1 SV=2	1.288	0.545	5.044	0.473	0.553	0.318	1.756	1.684	1.675	0.211	0.885	0.29	0.282	1.187	0.277	0.193	0.754	0.48	1.106	1.38718	0.0352
F13B	Coagulation factor XIII B chain OS=Homo sapiens OX=9606 GN=F13B PE=1 SV=3
ISG15	Ubiquitin-like protein ISG15 OS=Homo sapiens OX=9606 GN=ISG15 PE=1 SV=5	1.137		2.083				0.917	0.688	0.64										0.535	1.03068
MPO	Myeloperoxidase OS=Homo sapiens OX=9606 GN=MPO PE=1 SV=1	5.212	0.586	0.525	0.774	2.974	0.214	1.615	1.909	0.962	0.52	0.195	0.237	0.283	0.173	0.424	0.241	0.889	0.663	0.602	1.95706	0.00736
PCCA	Propionyl-CoA carboxylase alpha chain, mitochondrial OS=Homo sapiens OX=9606 GN=PCCA PE=1 SV=4		0.833	0.737	0.301		0.986	0.519		2.587	1.869	0.986	1.461		1.15	0.752	0.89	0.466		0.46	-0.0150426	0.688
PCCB	Propionyl-CoA carboxylase beta chain, mitochondrial OS=Homo sapiens OX=9606 GN=PCCB PE=1 SV=3		2.232	0.651	0.754	0.641	0.773			1.058	1.459	0.553	0.505	1.069			1.305				0.0577724	0.945
ALPL	Alkaline phosphatase, tissue-nonspecific isozyme OS=Homo sapiens OX=9606 GN=ALPL PE=1 SV=4	1.245	0.573	1.046	3.133	2.355	3.104	1.503	1.23	0.904	0.216	0.355	0.203	0.284	0.141	0.465	0.216	0.388	1.178	0.462	2.10138	3.8e-05
EIF2S1	Eukaryotic translation initiation factor 2 subunit 1 OS=Homo sapiens OX=9606 GN=EIF2S1 PE=1 SV=3	1.326	1.045	1.8	1.319	1.208	1.343	0.992	1.09	1.325	0.597	0.718	0.655	1.011	1.138	0.588	0.525	0.813	0.746	0.76	0.752359	4.23e-05
HMGN2	Non-histone chromosomal protein HMG-17 OS=Homo sapiens OX=9606 GN=HMGN2 PE=1 SV=3	1.5	0.252	0.508	0.645	2.149	0.225	2.316	1.207	0.693	1.547	0.419	1.147	0.934	0.885	0.61	1.402	0.798	0.952	0.808	0.15094	0.693
ICAM1	Intercellular adhesion molecule 1 OS=Homo sapiens OX=9606 GN=ICAM1 PE=1 SV=2	0.757	0.205	0.968	1.303	1.186	1.809	0.837	0.784	0.764	0.467	0.893	0.862	1.029	0.887	1.298	1.126	1.139	1.223	1.463	-0.118188	0.445
RPLP1	60S acidic ribosomal protein P1 OS=Homo sapiens OX=9606 GN=RPLP1 PE=1 SV=1									1
RPLP2	60S acidic ribosomal protein P2 OS=Homo sapiens OX=9606 GN=RPLP2 PE=1 SV=1	0.492		1.203	0.208	0.03		2.279	2.34	1.314	0.654	1.253	0.751	0.039	0.264	0.199	0.329	3.573	0.063	2.008	0.299115	0.656
FABP3	Fatty acid-binding protein, heart OS=Homo sapiens OX=9606 GN=FABP3 PE=1 SV=4	1.489		1.041	1.691	0.578	0.682	1.678	1.086	0.671	0.777	0.283	0.878	2.214	0.664	0.403	0.317	0.705	1.491	1.351	0.295156	0.255
REG1A	Lithostathine-1-alpha OS=Homo sapiens OX=9606 GN=REG1A PE=1 SV=3			2.074				0.781	0.544	0.602
SSB	Lupus La protein OS=Homo sapiens OX=9606 GN=SSB PE=1 SV=2	0.672	0.356	1.3	1.868	0.877	1.094	0.652	0.428	0.664	1.251	0.842	1.174	1.403	1.24	1.166	1.262	0.885	0.871	0.992	-0.334804	0.0977
SERPINA7	Thyroxine-binding globulin OS=Homo sapiens OX=9606 GN=SERPINA7 PE=1 SV=2											0.627								1.373
ITGB1	Integrin beta-1 OS=Homo sapiens OX=9606 GN=ITGB1 PE=1 SV=2	0.365	0.622	0.481	1.118	1.364	2.227	0.641	0.528	0.515	0.838	0.914	0.958	0.786	0.869	1.121	1.254	0.989	2.171	1.241	-0.351091	0.0974
PRKCB	Protein kinase C beta type OS=Homo sapiens OX=9606 GN=PRKCB PE=1 SV=4									0.842	1.274	0.622					1.263				-0.322613
COL5A2	Collagen alpha-2(V) chain OS=Homo sapiens OX=9606 GN=COL5A2 PE=1 SV=3	2.115	0.307	1.512	0.478	0.956	1.126	0.831	0.872	0.463	0.226	0.628	0.572	1.642	0.39	0.434	0.903	0.998	2.767	1.781	-0.103934	0.92
UROD	Uroporphyrinogen decarboxylase OS=Homo sapiens OX=9606 GN=UROD PE=1 SV=2									2.309		0.313								0.378	2.74051
GLA	Alpha-galactosidase A OS=Homo sapiens OX=9606 GN=GLA PE=1 SV=1							1.332	0.836									0.954		0.878	0.242945	0.608
IGKV2-30	Immunoglobulin kappa variable 2-30 OS=Homo sapiens OX=9606 GN=IGKV2-30 PE=3 SV=2
IGKV4-1	Immunoglobulin kappa variable 4-1 OS=Homo sapiens OX=9606 GN=IGKV4-1 PE=1 SV=1
IGHV4-34	Immunoglobulin heavy variable 4-34 OS=Homo sapiens OX=9606 GN=IGHV4-34 PE=1 SV=2	0.888	1.226				0.159	0.656		3.284	0.93	0.69	0.441		1.828	1.051	0.941	0.712		0.195	0.550375	0.788
PTMA	Prothymosin alpha OS=Homo sapiens OX=9606 GN=PTMA PE=1 SV=2	0.428	0.953	0.294	1.66	1.531	3.705	0.414	0.243	0.177	0.343	0.252	0.472	1.916	0.368	1.116	0.673	0.834	2.896	0.725	0.123148	0.8
ATP5F1B	ATP synthase subunit beta, mitochondrial OS=Homo sapiens OX=9606 GN=ATP5F1B PE=1 SV=3	0.609	0.859	1.277	1.111	0.94	0.489	1.786	1.079	1.681	1.213	1.291	1.009	0.639	0.508	0.426	0.756	1.203	0.9	1.224	0.252577	0.401
C2	Complement C2 OS=Homo sapiens OX=9606 GN=C2 PE=1 SV=2	0.849	0.984	1.854	1.034	1.899	0.859	0.798	1.297	0.658	0.563	0.686	0.587	0.768	0.878	1.823	0.845	0.628	0.996	0.995	0.374607	0.138
S100A9	Protein S100-A9 OS=Homo sapiens OX=9606 GN=S100A9 PE=1 SV=1	4.093	0.2	1.068	0.454	0.541	0.016	2.622	2.78	2.061	0.793	0.763	0.34	0.106	0.394	0.162	0.131	1.42	0.1	0.954	1.57404	0.269
S100A6	Protein S100-A6 OS=Homo sapiens OX=9606 GN=S100A6 PE=1 SV=1	0.446	0.462	0.859	1.448	1.115	1.615	2.955	1.54	0.641	0.781	0.345	0.826	0.713	0.203	0.712	0.743	0.903	1.321	1.372	0.636701	0.177
EIF4E	Eukaryotic translation initiation factor 4E OS=Homo sapiens OX=9606 GN=EIF4E PE=1 SV=2	0.934	0.339	1.159	1.093	1.513		1.386	1.362	0.84	0.944	0.888	0.894	1.299	0.753	0.92	0.984	0.969	0.613	1.109	0.202109	0.678
CEACAM5	Carcinoembryonic antigen-related cell adhesion molecule 5 OS=Homo sapiens OX=9606 GN=CEACAM5 PE=1 SV=3	4.608	0.994	0.724	0.366	0.568		0.994	1.981	1.092	0.42	0.998			0.399		0.17	0.928	0.131	0.627	1.43209	0.0395
ENO1	Alpha-enolase OS=Homo sapiens OX=9606 GN=ENO1 PE=1 SV=2	1.161	0.485	1.389	1.246	1.22	0.589	1.677	1.936	1.218	1.185	0.891	0.841	0.73	0.724	0.731	0.74	0.772	0.585	0.881	0.586681	0.0611
PYGL	Glycogen phosphorylase, liver form OS=Homo sapiens OX=9606 GN=PYGL PE=1 SV=4	0.88	1.273	0.555	0.73	1.239	1.1	0.95	1.172	2.021	1.907	1.024	1.344	0.645	0.842	0.676	1.22	0.521	0.481	0.419	0.27981	0.24
NPM1	Nucleophosmin OS=Homo sapiens OX=9606 GN=NPM1 PE=1 SV=2	1.061	0.639	1.21	1.929	1.092	1.09	1.092	1.21	0.674	0.946	0.338	0.763	1.861	0.803	1.269	1.089	0.816	0.542	0.573	0.303573	0.184
TPM3	Tropomyosin alpha-3 chain OS=Homo sapiens OX=9606 GN=TPM3 PE=1 SV=2	0.809	0.358	0.768	0.787	1.087	0.242	1.069	0.933	1.539	1.313	1.555	1.222	1.216	1.437	0.832	1.082	1.161	0.695	0.895	-0.435491	0.0847
ITGAV	Integrin alpha-V OS=Homo sapiens OX=9606 GN=ITGAV PE=1 SV=2	0.424	0.874	0.779	1.359	1.184	3.044	1.175	1.015	0.61	0.733	0.471	0.672	0.622	0.489	0.854	0.773	0.906	1.849	1.168	0.445636	0.288
HEXA	Beta-hexosaminidase subunit alpha OS=Homo sapiens OX=9606 GN=HEXA PE=1 SV=2	1.26	0.762	1.234	1.701	1.637	2.83	1.682	0.86	0.682	0.519	0.533	0.342	0.396	0.296	0.836	0.417	0.724	1.611	0.678	1.14563	0.00162
CALCA	Calcitonin gene-related peptide 1 OS=Homo sapiens OX=9606 GN=CALCA PE=1 SV=4
H2BC11	Histone H2B type 1-J OS=Homo sapiens OX=9606 GN=H2BC11 PE=1 SV=3	3.099	0.049	0.534	0.719	0.687	0.011	1.841	1.226	0.863	0.634	0.745	0.68	0.648	0.92	0.588	0.882	1.626	0.885	2.362	0.0089758	0.308
SERPINE2	Glia-derived nexin OS=Homo sapiens OX=9606 GN=SERPINE2 PE=1 SV=1			2.016				0.597	2.007	1.822	0.507		0.24					0.295		0.516	2.04781	0.00832
EPHX1	Epoxide hydrolase 1 OS=Homo sapiens OX=9606 GN=EPHX1 PE=1 SV=1	0.237	0.168	1.122	0.383	0.909	0.201	0.694	0.605	0.967	1.074	2.071	1.615	0.505	1.878	1.041	1.456	1.614	0.844	1.616	-1.2234	0.00202
DBI	Acyl-CoA-binding protein OS=Homo sapiens OX=9606 GN=DBI PE=1 SV=2	0.678		0.996	0.193	0.083		2.902	0.998	0.45	0.641	1.653	0.646	0.091	0.722	0.07	0.163	3.397	0.086	3.23	-0.249479	0.822
FABP1	Fatty acid-binding protein, liver OS=Homo sapiens OX=9606 GN=FABP1 PE=1 SV=1	0.795		5.336	0.016	0.643		2.188	1.296	0.628						0.028	0.022	0.02		0.028	5.99024	0.00296
LDHB	L-lactate dehydrogenase B chain OS=Homo sapiens OX=9606 GN=LDHB PE=1 SV=2	0.4	1.991	1.028	1.759	1.219	1.235	0.802	0.612	1.038	1.275	0.67	0.849	1.529	0.448	1.367	0.905	0.545	0.793	0.535	0.329603	0.344
GPX1	Glutathione peroxidase 1 OS=Homo sapiens OX=9606 GN=GPX1 PE=1 SV=4	0.809	0.709	2.263	1.342	0.91	2.926	1.086	0.64	0.599	0.511	0.477	0.581	1.389	0.446	0.907	0.797	0.576	1.257	0.773	0.700731	0.0827
THBD	Thrombomodulin OS=Homo sapiens OX=9606 GN=THBD PE=1 SV=2			1.096		1.41	0.662		0.271	0.334	0.789	1.508	1.146	0.456	1.292	0.948	2.215	0.586	1.122	1.166	-0.573317	0.12
PROS1	Vitamin K-dependent protein S OS=Homo sapiens OX=9606 GN=PROS1 PE=1 SV=1				0.408			0.611	1.865	1.363	1.707	1.464	1.047	0.306	0.891	0.492	0.795	1.219		0.833	0.126427	0.942
P4HB	Protein disulfide-isomerase OS=Homo sapiens OX=9606 GN=P4HB PE=1 SV=3	0.58	1.046	1.841	1.314	0.986	0.595	1.804	1.552	1.646	0.941	1.21	0.938	0.565	0.631	0.608	0.683	0.861	0.504	0.695	0.725585	0.0144
H1-0	Histone H1.0 OS=Homo sapiens OX=9606 GN=H1-0 PE=1 SV=3	0.753	1.679	0.526	1.124	1.806	3.196	0.989	0.402	0.548	0.557	0.419	1.05	0.732	0.668	0.851	1.122	0.442	1.617	0.52	0.618421	0.249
ACYP1	Acylphosphatase-1 OS=Homo sapiens OX=9606 GN=ACYP1 PE=1 SV=2	1.144											0.73					1.126			0.30189
ADH1A	Alcohol dehydrogenase 1A OS=Homo sapiens OX=9606 GN=ADH1A PE=1 SV=2
FES	Tyrosine-protein kinase Fes/Fps OS=Homo sapiens OX=9606 GN=FES PE=1 SV=3									0.515	1.724		0.828		0.939		0.994				-1.12246
CSF1R	Macrophage colony-stimulating factor 1 receptor OS=Homo sapiens OX=9606 GN=CSF1R PE=1 SV=2
CTSD	Cathepsin D OS=Homo sapiens OX=9606 GN=CTSD PE=1 SV=1	1.01	0.677	1.643	0.966	1.004	1.411	1.71	1.655	0.931	0.802	0.638	0.552	0.398	0.356	0.522	0.282	1.279	1.245	1.917	0.613976	0.0276
ANXA2	Annexin A2 OS=Homo sapiens OX=9606 GN=ANXA2 PE=1 SV=2	0.306	0.514	0.664	0.941	0.692	0.935	0.799	0.859	1.375	1.059	1.688	1.396	0.855	1.448	0.977	1.352	1.073	1.04	1.027	-0.597936	0.00694
C8A	Complement component C8 alpha chain OS=Homo sapiens OX=9606 GN=C8A PE=1 SV=2	0.863	1.005	2.387	0.652	1.385	1.31	0.482	1.897	0.652	1.042	1.051	0.604	0.313	0.98	1.166	0.791	0.604	0.865	0.951	0.497769	0.207
C8B	Complement component C8 beta chain OS=Homo sapiens OX=9606 GN=C8B PE=1 SV=3	0.482	1.318	2.276	0.77	0.992		0.808	2.092	0.826	1.058	0.819	0.58	1.147	0.856	0.906	0.936	0.9	0.446	0.788	0.502983	0.204
C8G	Complement component C8 gamma chain OS=Homo sapiens OX=9606 GN=C8G PE=1 SV=3	0.405	0.382	2.709	0.542			1.603	3.446	0.974	0.32	1.36	0.679	0.61	0.841	0.364	0.384	1.209	0.092	1.079	1.05076	0.155
CAPN1	Calpain-1 catalytic subunit OS=Homo sapiens OX=9606 GN=CAPN1 PE=1 SV=1	0.299	0.732	0.979	0.743	1.115	0.646	0.782	0.801	1.278	0.996	1.196	1.047	1.199	1.269	1.227	1.157	1.158	1.535	0.84	-0.504389	0.0207
TUBB	Tubulin beta chain OS=Homo sapiens OX=9606 GN=TUBB PE=1 SV=2	0.447		0.671	1.059	0.491	0.242	0.578	1.1	1.981	1.647	1.314	1.183	0.892	0.349	1.315	1.449	2.041	0.222	1.018	-0.477152	0.3
CA3	Carbonic anhydrase 3 OS=Homo sapiens OX=9606 GN=CA3 PE=1 SV=3	0.342	1.267	1.312	1.412	1.141	0.272	0.997	0.29	0.333	0.925	0.818	0.5	1.721	1.463	0.471	0.891	0.92	2.843	1.082	-0.507391	0.165
DCN	Decorin OS=Homo sapiens OX=9606 GN=DCN PE=1 SV=1	0.355	1.175	1.346	0.733	0.618	0.161	2.347	0.607	0.657	1.023	0.6	0.671	0.336	0.99	1.677	0.761	1.42	1.282	2.241	-0.30774	0.3
PSAP	Prosaposin OS=Homo sapiens OX=9606 GN=PSAP PE=1 SV=2	3.024	0.219	2.579	0.285	0.857	0.32	1.449	1.296	0.718	0.467	0.686	0.453	0.37	1.446	0.368	0.295	1.385	0.712	2.073	0.532597	0.574
HEXB	Beta-hexosaminidase subunit beta OS=Homo sapiens OX=9606 GN=HEXB PE=1 SV=3	1.024	0.51	1.573	0.882	1.029	2.119	1.809	1.331	0.966	0.685	0.949	0.874	0.342	0.333	0.586	0.606	1.394	0.21	1.776	0.687831	0.0376
CTSL	Cathepsin L1 OS=Homo sapiens OX=9606 GN=CTSL PE=1 SV=2		0.898	1.071	0.747	2.914	0.922	1.182	2.35	1.487	0.538	0.745	0.341	0.362		0.545		0.588	0.731	0.579	1.38546	0.00054
PFN1	Profilin-1 OS=Homo sapiens OX=9606 GN=PFN1 PE=1 SV=2	1.044	0.084	1.704	0.895	0.776	0.04	2.142	2.274	1.801	1.34	0.908	1.133	0.637	0.521	0.442	0.699	1.184	0.351	1.024	0.53714	0.868
BPGM	Bisphosphoglycerate mutase OS=Homo sapiens OX=9606 GN=BPGM PE=1 SV=2	0.528	0.634	1.903	1.918	0.435	1.366	1.71	0.712	0.909	0.592	0.905	0.559	1.706	0.334	0.29	0.616	1.352	1.391	1.141	0.338893	0.376
APRT	Adenine phosphoribosyltransferase OS=Homo sapiens OX=9606 GN=APRT PE=1 SV=2	0.538	0.568	0.975	2.362	0.941	0.83	0.915	0.863	0.827	0.466	0.817	0.436	1.46	0.481	1.114	0.74	1.301	2.133	1.235	-0.0554726	0.99
EPRS1	Bifunctional glutamate/proline--tRNA ligase OS=Homo sapiens OX=9606 GN=EPRS1 PE=1 SV=5	0.592	1.755	0.27	0.78	0.495	2.842	0.332	0.664	1.686	1.453	0.737	1.411	1.136	1.018	1.635	1.581	0.148	0.356	0.111	0.126188	0.774
CTSB	Cathepsin B OS=Homo sapiens OX=9606 GN=CTSB PE=1 SV=3	1.89	1.053	2.406	1.605	1.042	2.412	1.757	2.759	0.73	0.245	0.213	0.184	0.438	0.183	0.317	0.177	0.305	0.841	0.441	2.37889	3.2e-07
HSP90AA1	Heat shock protein HSP 90-alpha OS=Homo sapiens OX=9606 GN=HSP90AA1 PE=1 SV=5	0.792	0.931	0.932	0.776	0.589	1.076	0.554	1.272	1.639	1.538	1.467	1.525	0.634	1.313	1.377	0.993	0.642	0.458	0.491	-0.133991	0.813
GALT	Galactose-1-phosphate uridylyltransferase OS=Homo sapiens OX=9606 GN=GALT PE=1 SV=3				0.789		2.048	0.418	0.366	0.317	1.097	1.112	0.771	2.429	0.551	0.845	1.074	0.829	1.054	1.301	-0.490208	0.091
HNRNPC	Heterogeneous nuclear ribonucleoproteins C1/C2 OS=Homo sapiens OX=9606 GN=HNRNPC PE=1 SV=4	0.872	0.867	0.55	0.748	1.948	1.549	0.926	0.721	0.838	0.603	1.008	0.896	1.352	0.626	0.584	0.69	1.296	2.203	0.722	0.00593076	0.9
UQCRH	Cytochrome b-c1 complex subunit 6, mitochondrial OS=Homo sapiens OX=9606 GN=UQCRH PE=1 SV=2	0.527	1.742	0.693	1.729	1.755	4.301	0.651	0.589	0.267	0.322	0.216	0.522	1.221	0.267	0.856	0.324	0.419	1.826	0.774	1.01294	0.107
LAMB1	Laminin subunit beta-1 OS=Homo sapiens OX=9606 GN=LAMB1 PE=1 SV=2	1.817	0.398	0.922	0.487	0.749	3.83	0.915	0.878	0.666	0.486	0.621	0.666	0.979	0.364	0.62	0.977	0.935	1.571	1.12	0.506535	0.483
LYN	Tyrosine-protein kinase Lyn OS=Homo sapiens OX=9606 GN=LYN PE=1 SV=3
TPM2	Tropomyosin beta chain OS=Homo sapiens OX=9606 GN=TPM2 PE=1 SV=1		0.935		0.598						0.823		0.792	1.375			1.477				-0.542949	0.271
FH	Fumarate hydratase, mitochondrial OS=Homo sapiens OX=9606 GN=FH PE=1 SV=3	0.783	0.735	2.202	0.891	0.897	0.771	1.053	0.97	1.77	0.936	1.308	1.094	1.08	0.924	0.877	0.882	0.645	0.687	0.496	0.325783	0.244
SFTPB	Pulmonary surfactant-associated protein B OS=Homo sapiens OX=9606 GN=SFTPB PE=1 SV=3	1.103	0.356	0.905	0.786	1.359	0.728	1.766	2.1	1.273	0.316	1.184	0.38	0.65	0.726	0.796	0.395	1.102	1.838	1.238	0.418657	0.225
RNASE1	Ribonuclease pancreatic OS=Homo sapiens OX=9606 GN=RNASE1 PE=1 SV=4	0.268	3.98	0.97	1.412	1.984	0.453	1.716	1.185	1.301	0.42	0.412	0.23	1.624	0.19	0.598	0.423	0.546	0.722	0.565	1.36346	0.0151
SP1	Transcription factor Sp1 OS=Homo sapiens OX=9606 GN=SP1 PE=1 SV=3
COL1A2	Collagen alpha-2(I) chain OS=Homo sapiens OX=9606 GN=COL1A2 PE=1 SV=7	0.759	2.594	1.708	1.092	0.962	1.561	1.186	0.752	0.332	0.395	0.51	0.355	0.883	0.93	0.808	0.418	0.681	2.121	0.953	0.594629	0.128
ANXA6	Annexin A6 OS=Homo sapiens OX=9606 GN=ANXA6 PE=1 SV=3	0.519	0.347	0.86	0.507	0.476	0.804	0.777	1.089	1.838	2.01	1.63	1.545	0.466	0.977	0.88	1.303	1.386	0.405	1.179	-0.554988	0.113
RHOC	Rho-related GTP-binding protein RhoC OS=Homo sapiens OX=9606 GN=RHOC PE=1 SV=1
NGFR	Tumor necrosis factor receptor superfamily member 16 OS=Homo sapiens OX=9606 GN=NGFR PE=1 SV=1		2.362							0.337	0.301										2.16459
CD55	Complement decay-accelerating factor OS=Homo sapiens OX=9606 GN=CD55 PE=1 SV=4	0.241	0.769	0.266	0.827	1.429	1.528	0.64	0.512	0.299	0.323	1.221	1.007	1.386	1.251	1.22	0.694	1.164	2.619	1.602	-0.787473	0.0402
SERPINA6	Corticosteroid-binding globulin OS=Homo sapiens OX=9606 GN=SERPINA6 PE=1 SV=1	0.985		2.65	1.097	0.721		0.659	0.736	0.619		0.775	0.608	0.842	1.545	0.988		0.654		1.121	0.192783	0.837
SLC3A2	4F2 cell-surface antigen heavy chain OS=Homo sapiens OX=9606 GN=SLC3A2 PE=1 SV=3	1.337	0.854	1.102	1.019	1.005		0.834	1.285	1.754	0.765	1.152	0.593	0.728		1.164	0.815	0.794		0.799	0.43241	0.0268
GUSB	Beta-glucuronidase OS=Homo sapiens OX=9606 GN=GUSB PE=1 SV=2	1.522		0.23	0.505	1.112	0.489	2.327	1.163	1.227	0.835	0.844	1.019	1.072	0.444	0.437	0.686	1.609	1.04	1.438	0.185725	0.992
PFKM	ATP-dependent 6-phosphofructokinase, muscle type OS=Homo sapiens OX=9606 GN=PFKM PE=1 SV=2			0.63	0.243	0.182		0.568	0.628	1.513	1.787	1.937	1.987	0.325	2.283	0.445	1.174	0.746		0.551	-0.992699	0.0936
HSP90AB1	Heat shock protein HSP 90-beta OS=Homo sapiens OX=9606 GN=HSP90AB1 PE=1 SV=4	0.67	0.851	0.719	0.704	0.757	1.12	0.422	1.252	1.718	1.414	1.255	1.537	0.784	1.044	1.617	1.619	0.553	0.59	0.373	-0.241176	0.549
SRPRA	Signal recognition particle receptor subunit alpha OS=Homo sapiens OX=9606 GN=SRPRA PE=1 SV=2	0.944		1.034	0.874	1.13		0.7	1.359	2.092	1.525	0.607	1.683		0.772	0.818	0.754		0.39	0.318	0.436753	0.146
ELANE	Neutrophil elastase OS=Homo sapiens OX=9606 GN=ELANE PE=1 SV=1	1.258	0.272	1.315	3.33	1.292	2.773	0.604	0.163	0.561	0.786	0.49	0.681	0.168	0.551	0.972	0.736	1.355	0.925	0.767	0.790514	0.467
MMP2	72 kDa type IV collagenase OS=Homo sapiens OX=9606 GN=MMP2 PE=1 SV=2	0.433	0.923	1.512	0.865	1.012		2.151	2.462	0.931	0.945		0.387				0.399	0.888	0.683	0.41	1.0558	0.0297
SOD3	Extracellular superoxide dismutase [Cu-Zn] OS=Homo sapiens OX=9606 GN=SOD3 PE=1 SV=2	0.164	1.843	0.392	2.07	1.341	0.273	0.569	0.248	0.327	0.782	0.645	0.595	1.537	0.885	1.55	0.851	1.256	1.944	1.728	-0.55201	0.0693
CTSG	Cathepsin G OS=Homo sapiens OX=9606 GN=CTSG PE=1 SV=2	1.681	0.946	0.299	0.978	3.225	0.324	1.505	2.102	0.577	0.872	0.282	0.296	0.884	0.23	0.562	0.35	1.239	1.705	0.944	0.812161	0.168
ADH4	All-trans-retinol dehydrogenase [NAD(+)] ADH4 OS=Homo sapiens OX=9606 GN=ADH4 PE=1 SV=5					3.037	0.554	0.283									0.125				3.36886
HMBS	Porphobilinogen deaminase OS=Homo sapiens OX=9606 GN=HMBS PE=1 SV=2			1.059	0.547			2.897	0.769	1.216	0.834		0.403					0.583		0.694	1.04586	0.132
MME	Neprilysin OS=Homo sapiens OX=9606 GN=MME PE=1 SV=2			0.1	0.126	0.412		0.22		0.13	0.774	1.131	0.882	0.404	0.898	0.91	2.385	1.582	1.272	3.774	-2.82601	6.27e-05
MGP	Matrix Gla protein OS=Homo sapiens OX=9606 GN=MGP PE=1 SV=2		3.504	0.214	0.743	2.655		0.613	0.407	0.685	0.889	0.297	0.694	1.272		0.83	0.753	0.665		0.78	0.70598	0.763
ITGA2B	Integrin alpha-IIb OS=Homo sapiens OX=9606 GN=ITGA2B PE=1 SV=3	0.518		1.297	0.219	1.04		1.784	0.981	0.118	1.896	1.425	1.479	0.809	0.784	0.558	0.941	2.167	0.348	0.634	-0.37564	0.26
LPA	Apolipoprotein(a) OS=Homo sapiens OX=9606 GN=LPA PE=1 SV=1				0.512		2.409					0.361					0.459	1.57	0.689		0.924	0.474
PDHA1	Pyruvate dehydrogenase E1 component subunit alpha, somatic form, mitochondrial OS=Homo sapiens OX=9606 GN=PDHA1 PE=1 SV=3	0.543	0.797	0.939	1.077	1.056	1.303	0.819	0.599	1.516	1.087	1.13	1.112	1.058	1.15	1.114	1.627	0.766	0.613	0.694	-0.107162	0.551
PLEK	Pleckstrin OS=Homo sapiens OX=9606 GN=PLEK PE=1 SV=3
CD14	Monocyte differentiation antigen CD14 OS=Homo sapiens OX=9606 GN=CD14 PE=1 SV=2	0.708	1.312	1.28	0.837	1.647	0.894	0.421	0.929	0.713	0.505	0.786	0.85	0.781	0.443	1.392	0.554	0.962	3.105	0.88	-0.0788761	0.846
COL4A2	Collagen alpha-2(IV) chain OS=Homo sapiens OX=9606 GN=COL4A2 PE=1 SV=4	0.528	0.569	0.825	0.905	0.988	1.356	0.594	0.578	0.232	0.553	0.742	0.687	1.353	0.879	1.417	0.988	1.323	2.433	2.05	-0.76618	0.0317
CYC1	Cytochrome c1, heme protein, mitochondrial OS=Homo sapiens OX=9606 GN=CYC1 PE=1 SV=3			0.617				1.266	0.802	2.808	0.395	1.71	0.871		0.503		0.395	0.632			0.870709	0.177
PTPRC	Receptor-type tyrosine-protein phosphatase C OS=Homo sapiens OX=9606 GN=PTPRC PE=1 SV=3	0.389	0.329	0.15	0.464	0.968		0.187	0.91	2.379	2.827	1.365	1.535	0.573	0.508	1.765	1.766	0.728	0.393	0.765	-0.759764	0.0679
SNRPB2	U2 small nuclear ribonucleoprotein B'' OS=Homo sapiens OX=9606 GN=SNRPB2 PE=1 SV=1	0.333		0.561	1.588	0.896	2.469	1.308	0.539	0.469	0.412	0.713		0.298	0.797	1.17	0.436	1.537	2.221	1.251	0.0557943	0.956
MELTF	Melanotransferrin OS=Homo sapiens OX=9606 GN=MELTF PE=1 SV=2		5.343		0.099			0.089		0.114			0.154						0.201		2.99108	0.788
MYL3	Myosin light chain 3 OS=Homo sapiens OX=9606 GN=MYL3 PE=1 SV=3			0.535	2.618	0.826		0.781	0.579	0.413	1.721	0.517	1.156	2.281	0.331	0.581	0.613	1.174	0.439	1.434	-0.0961004	0.777
CFH	Complement factor H OS=Homo sapiens OX=9606 GN=CFH PE=1 SV=4	0.243	1.662	0.572	0.371	0.892	0.752	0.388	1.275	0.935	1.944	1.407	1.464	1.119	1.481	1.837	1.302	0.574	0.36	0.42	-0.596071	0.146
SNRNP70	U1 small nuclear ribonucleoprotein 70 kDa OS=Homo sapiens OX=9606 GN=SNRNP70 PE=1 SV=2	0.58	0.793	0.489	1.305	1	3.472	0.54	0.638	0.613	0.858	0.641	0.77	1.729	0.576	1.035	0.831	0.927	1.19	1.013	0.130742	0.72
HCK	Tyrosine-protein kinase HCK OS=Homo sapiens OX=9606 GN=HCK PE=1 SV=5			0.545		0.82			0.963	1.687	1.475	1.53	0.895		0.693		0.393				0.0094452	0.914
FCGR3A	Low affinity immunoglobulin gamma Fc region receptor III-A OS=Homo sapiens OX=9606 GN=FCGR3A PE=1 SV=2	0.877	0.891	0.612	1.675	2.448	0.626	0.768	0.757	0.798	0.683	0.777	0.474	1.157		1.906	0.766	0.978	0.956	0.852	0.144864	0.777
ITGA5	Integrin alpha-5 OS=Homo sapiens OX=9606 GN=ITGA5 PE=1 SV=2	0.701	0.346	1.848	1.391	1.871	0.645	1.366	1.486	0.701	0.595	0.346	0.757	0.676	0.519	0.676	0.866	0.988	2.047	1.176	0.412226	0.293
NFIC	Nuclear factor 1 C-type OS=Homo sapiens OX=9606 GN=NFIC PE=1 SV=2		0.573		0.483				0.22		0.815	0.634	1.232	0.949	0.825		3.712		0.556		-1.5508	0.0547
VIM	Vimentin OS=Homo sapiens OX=9606 GN=VIM PE=1 SV=4	0.717	0.346	0.959	0.779	0.636	0.294	0.846	0.935	1.064	1.671	0.939	1.658	1.454	1.001	0.94	1.027	1.494	0.742	1.498	-0.765844	0.0041
RPS17	40S ribosomal protein S17 OS=Homo sapiens OX=9606 GN=RPS17 PE=1 SV=2	2.945	0.045	1.268	2.041	1.073		1.277	1.226	0.663	0.718	0.649	0.891	0.799	0.114	0.655	0.718	1.24	0.644	1.032	0.820282	0.525
GNAI3	Guanine nucleotide-binding protein G(i) subunit alpha OS=Homo sapiens OX=9606 GN=GNAI3 PE=1 SV=3	0.603		0.86		1.033		0.756	0.746	1.133				1.866	0.926	1.126				0.951	-0.509348	0.0932
ANXA5	Annexin A5 OS=Homo sapiens OX=9606 GN=ANXA5 PE=1 SV=2	0.718	0.838	1.258	1.318	1.621	0.66	1.096	1.005	0.76	0.863	0.812	0.926	1.008	0.829	0.947	0.774	0.955	1.454	1.156	0.0836449	0.782
IGFBP1	Insulin-like growth factor-binding protein 1 OS=Homo sapiens OX=9606 GN=IGFBP1 PE=1 SV=1
STS	Steryl-sulfatase OS=Homo sapiens OX=9606 GN=STS PE=1 SV=2							0.42	0.236	0.28		0.545	0.264		0.49	0.485		0.726	5.438	1.118	-2.05349	0.155
RPSA	40S ribosomal protein SA OS=Homo sapiens OX=9606 GN=RPSA PE=1 SV=4	3.079	0.256	1.935	0.476	0.502	0.473	1.68	1.707	1.083	0.525	0.83	0.514	0.304	0.874	0.445	0.462	1.406	0.805	1.642	0.671502	0.347
CD63	CD63 antigen OS=Homo sapiens OX=9606 GN=CD63 PE=1 SV=2	1.591	0.262	1.364	0.22	0.522	0.469	0.715	0.932	0.64	0.965	1.289	1.356	0.494	1.157	0.566	0.895	1.967	1.815	1.78	-0.719318	0.0382
SNRPA	U1 small nuclear ribonucleoprotein A OS=Homo sapiens OX=9606 GN=SNRPA PE=1 SV=3	0.385	0.898	0.65	0.56	1.108	1.195	2.144	1.099	0.43	0.92	1.036	1.168	0.223	1.367	0.236	0.381	1.386	1.752	2.061	-0.162239	0.976
FGF2	Fibroblast growth factor 2 OS=Homo sapiens OX=9606 GN=FGF2 PE=1 SV=3	0.362	1.008	0.364	1.205	1.722		0.457	0.496		0.592	0.352	0.629	2.609	0.502	1.181	0.903	0.799	2.595	1.225	-0.505714	0.335
ENO2	Gamma-enolase OS=Homo sapiens OX=9606 GN=ENO2 PE=1 SV=3	0.593		1.049		1.73		0.909	0.322	0.752	1.098	1.473	0.917	0.818	1.556	0.693	0.588	1.224	1.261	1.018	-0.254387	0.256
HBQ1	Hemoglobin subunit theta-1 OS=Homo sapiens OX=9606 GN=HBQ1 PE=1 SV=2			0.621				2.066	0.467	1.455		1.843	0.373					0.824		0.35	0.443168	0.507
ACAA1	3-ketoacyl-CoA thiolase, peroxisomal OS=Homo sapiens OX=9606 GN=ACAA1 PE=1 SV=2			0.607	0.926	1.207		0.753	0.939	1.413	1.03	1.454	1.064	1.234	0.707		1.178	0.823		0.665	-0.0654444	0.75
SRP19	Signal recognition particle 19 kDa protein OS=Homo sapiens OX=9606 GN=SRP19 PE=1 SV=3	1.099	0.854	1.559	1.241	1.182	2.042	0.82	1.03	0.699	0.382	0.42	0.346	1.454	0.477	0.788	0.467	0.807	1.964	1.367	0.465186	0.0688
GSTA2	Glutathione S-transferase A2 OS=Homo sapiens OX=9606 GN=GSTA2 PE=1 SV=4		2.403	0.208	2.028	5.358	0.555	0.653	0.239	0.286	2.121	0.414	0.253	0.189			0.39	0.201	0.531	0.172	1.45756	0.162
GSTP1	Glutathione S-transferase P OS=Homo sapiens OX=9606 GN=GSTP1 PE=1 SV=2	1.212	0.27	1.637	0.386	0.996	0.129	0.917	0.854	1.163	0.821	1.392	0.812	0.691	2.243	0.849	0.716	1.512	1.18	1.219	-0.444232	0.147
SNRPC	U1 small nuclear ribonucleoprotein C OS=Homo sapiens OX=9606 GN=SNRPC PE=1 SV=1	0.983		0.919				1.162	0.589	0.818		0.589			1.214			2.016		0.71	-0.340523	0.622
MMP10	Stromelysin-2 OS=Homo sapiens OX=9606 GN=MMP10 PE=1 SV=1	1.48							0.72			0.8									0.459432
CD48	CD48 antigen OS=Homo sapiens OX=9606 GN=CD48 PE=1 SV=2
CXCL1	Growth-regulated alpha protein OS=Homo sapiens OX=9606 GN=CXCL1 PE=1 SV=1								0.135	1.865
LGALS1	Galectin-1 OS=Homo sapiens OX=9606 GN=LGALS1 PE=1 SV=2	1.504	0.268	2.272	0.896	0.411	0.181	1.676	1.421	0.873	0.81	1.176	0.857	0.838	1.268	0.392	0.487	1.6	0.423	1.646	0.152762	0.857
QDPR	Dihydropteridine reductase OS=Homo sapiens OX=9606 GN=QDPR PE=1 SV=2	0.61	2.625	0.882	0.773	0.33	1.62	0.862	0.988	1.056		1.182	0.62	0.669	1.483	0.459	0.439	1.204	1.643	0.556	0.239542	0.619
HMGB1	High mobility group protein B1 OS=Homo sapiens OX=9606 GN=HMGB1 PE=1 SV=3	1.047	0.548	0.754	0.521	0.135	0.362	2.22	1.045	1.639	0.86	1.588	1.162	0.405	1.888	0.29	0.667	1.67	0.429	1.77	-0.223379	0.52
RBP1	Retinol-binding protein 1 OS=Homo sapiens OX=9606 GN=RBP1 PE=1 SV=2														1.003			0.904		1.093
FBP1	Fructose-1,6-bisphosphatase 1 OS=Homo sapiens OX=9606 GN=FBP1 PE=1 SV=5	0.318	0.325	1.163	1.007	0.51	2.55	0.536	0.47	1.038	1.259	1.192	1.06	1.471	0.857	1.05	0.833	1.037	1.19	1.132	-0.333059	0.0952
SPARC	SPARC OS=Homo sapiens OX=9606 GN=SPARC PE=1 SV=1	0.833		2.157	0.576			1.764	1.694	0.831	0.481	0.662	0.764	0.417	0.629		0.186	1.486		1.519	0.769471	0.0962
TPM1	Tropomyosin alpha-1 chain OS=Homo sapiens OX=9606 GN=TPM1 PE=1 SV=2	0.48	0.7	1.078	0.48	0.344	0.216	1.507	0.885	1.921	1.058	1.191	1.496	0.75	1.824	0.486	0.926	1.665	0.345	1.647	-0.429353	0.2
CLTA	Clathrin light chain A OS=Homo sapiens OX=9606 GN=CLTA PE=1 SV=1	1.222	0.741	1.097	1.382	1.532	1.711	0.779	0.696	0.473	0.794	0.53	0.668	1.703	0.712	0.796	0.633	0.661	1.587	1.283	0.192401	0.484
CLTB	Clathrin light chain B OS=Homo sapiens OX=9606 GN=CLTB PE=1 SV=1	0.856	0.475	1.065	1.299	1.719	0.941	0.914	0.56	0.336	0.69	0.554	0.632	1.81	0.803	1.034	0.662	1.069	2.238	1.342	-0.256038	0.436
ANXA4	Annexin A4 OS=Homo sapiens OX=9606 GN=ANXA4 PE=1 SV=4	0.445	0.843	0.905	1.446	1.215	0.844	0.681	0.486	0.632	1.235	0.858	1.203	1.383	0.983	1.345	1.2	0.911	1.212	1.172	-0.465496	0.0217
CNP	2',3'-cyclic-nucleotide 3'-phosphodiesterase OS=Homo sapiens OX=9606 GN=CNP PE=1 SV=2		1.025			0.959	1.188	0.511	0.385	0.655	1.265	0.762	1.634	1.134	1.196	1.299	1.193	0.895		0.899	-0.536681	0.0294
HMOX1	Heme oxygenase 1 OS=Homo sapiens OX=9606 GN=HMOX1 PE=1 SV=1	1.913	0.3	2.502	0.953	2.493	0.733	0.814	3.485	1.073	0.599	0.328	0.493	0.676	0.138	0.523	0.27	0.528	0.517	0.663	1.74315	0.0022
PDGFRB	Platelet-derived growth factor receptor beta OS=Homo sapiens OX=9606 GN=PDGFRB PE=1 SV=1					0.889		1.035			1.05	0.468	0.92	0.588	0.77	1.076	1.75	0.78		1.675	-0.0681818	0.917
DLD	Dihydrolipoyl dehydrogenase, mitochondrial OS=Homo sapiens OX=9606 GN=DLD PE=1 SV=2	0.463	1.031	0.823	1.164	1.198	1.929	0.775	0.535	1.774	0.934	1.275	1.308	1.828	0.833	0.367	0.764	0.619	0.97	0.41	0.210326	0.512
HNRNPA1	Heterogeneous nuclear ribonucleoprotein A1 OS=Homo sapiens OX=9606 GN=HNRNPA1 PE=1 SV=5	0.88	0.385	1.029	1.063	1.112	0.795	1.223	0.66	0.945	1.083	1.072	1.113	1.033	1.492	0.639	0.762	1.354	0.897	1.464	-0.278948	0.166
SNRPA1	U2 small nuclear ribonucleoprotein A' OS=Homo sapiens OX=9606 GN=SNRPA1 PE=1 SV=2	1.267	0.44	1.022	1.051	0.913	1.085	1.335	0.805	0.59	0.721	0.814	0.636	1.161	1.199	1.124	0.979	1.086	1.565	1.208	-0.150532	0.405
CTSH	Pro-cathepsin H OS=Homo sapiens OX=9606 GN=CTSH PE=1 SV=4	1.21	0.167	0.762	1.298	0.762	1.593	1.657	0.506	0.555	0.993	0.612	1.241	0.58	0.965	0.891	0.782	1.401	1.687	1.34	-0.150056	0.396
COX6C	Cytochrome c oxidase subunit 6C OS=Homo sapiens OX=9606 GN=COX6C PE=1 SV=2	1.351	0.912	0.305	1.145	2.534	0.824	1.272	0.7	0.559	0.546	0.394	0.819	1.199	0.646	0.881	0.701	1.371	1.436	1.405	0.182984	0.818
TACSTD2	Tumor-associated calcium signal transducer 2 OS=Homo sapiens OX=9606 GN=TACSTD2 PE=1 SV=3	0.316	2.699	0.226	1.179	1.924	1.59	0.64	0.415	0.227	0.385	0.728	0.384	1.847	0.524	0.794	0.725	0.857	2.583	0.959	0.0654245	0.692
FGR	Tyrosine-protein kinase Fgr OS=Homo sapiens OX=9606 GN=FGR PE=1 SV=2	2.507		0.958		2.759			0.678	0.517	0.781		0.288	0.596		0.648				0.268	1.52329	0.053
C1S	Complement C1s subcomponent OS=Homo sapiens OX=9606 GN=C1S PE=1 SV=1	0.402	0.98	1.759	0.64	1.149	2.649	0.954	1.525	0.953	1.135	0.712	0.567	0.844	0.761	1.584	0.857	0.493	0.568	0.466	0.615223	0.11
PARP1	Poly [ADP-ribose] polymerase 1 OS=Homo sapiens OX=9606 GN=PARP1 PE=1 SV=4	0.2	0.774	0.106	0.391	0.294	3.868	0.248	0.162	2.19	1.375	0.575	1.779	1.167	0.796	1.938	2.508	0.11	0.338	0.179	-0.234855	0.35
IFIT2	Interferon-induced protein with tetratricopeptide repeats 2 OS=Homo sapiens OX=9606 GN=IFIT2 PE=1 SV=1											1
IFIT1	Interferon-induced protein with tetratricopeptide repeats 1 OS=Homo sapiens OX=9606 GN=IFIT1 PE=1 SV=2										0.939					1.69				0.371
ALOX5	Arachidonate 5-lipoxygenase OS=Homo sapiens OX=9606 GN=ALOX5 PE=1 SV=2			1.768				0.697	1.435	0.962	1.277	1.272	1.046	0.647	1.077	0.813	0.776	0.575		0.652	0.427333	0.203
UCHL1	Ubiquitin carboxyl-terminal hydrolase isozyme L1 OS=Homo sapiens OX=9606 GN=UCHL1 PE=1 SV=2	0.725	0.499	4.074	1.939	2	0.619	1.148	1.708	0.699	1.098	0.437	0.532	0.727	0.33	0.433	0.534	0.483	0.602	0.412	1.41502	0.00862
LTA4H	Leukotriene A-4 hydrolase OS=Homo sapiens OX=9606 GN=LTA4H PE=1 SV=2	0.395	0.545	0.489	0.564	0.58	1.062	0.748	0.689	1.468	1.781	1.613	1.734	1.352	1.235	1.288	1.36	0.988	0.334	0.774	-0.777823	0.0221
ALDOC	Fructose-bisphosphate aldolase C OS=Homo sapiens OX=9606 GN=ALDOC PE=1 SV=2		0.889	0.304	1.545	0.91	0.949	0.298	0.651	0.965	1.574	0.834	1.123	1.336	1.006	1.561	1.61	0.741	1.342	0.363	-0.4975	0.127
C4A	Complement C4-A OS=Homo sapiens OX=9606 GN=C4A PE=1 SV=2
C4B	Complement C4-B OS=Homo sapiens OX=9606 GN=C4B PE=1 SV=2	0.621	0.307	2.133	0.666	1.179	0.875	1.417	1.096	0.594	1.001	1.756	0.72	0.861	1.291	1.636	0.684	0.779	0.875	0.507	-0.0338492	0.692
TFPT	TCF3 fusion partner OS=Homo sapiens OX=9606 GN=TFPT PE=1 SV=1
JMJD7	Bifunctional peptidase and (3S)-lysyl hydroxylase JMJD7 OS=Homo sapiens OX=9606 GN=JMJD7 PE=1 SV=1
DERPC	Decreased expression in renal and prostate cancer protein OS=Homo sapiens OX=9606 GN=DERPC PE=1 SV=1	0.727	0.693	0.6		1.761	0.94	0.323	0.483	0.265	0.704		0.702	1.679	0.659	1.268	0.738	1.325	3.313	0.82	-0.78247	0.0642
GSTT2B	Glutathione S-transferase theta-2B OS=Homo sapiens OX=9606 GN=GSTT2B PE=1 SV=1	1.059						0.912		0.516		1.095			0.32			2.098			-0.498297	0.838
LIMS4	LIM and senescent cell antigen-like-containing domain protein 4 OS=Homo sapiens OX=9606 GN=LIMS4 PE=1 SV=1
TRAPPC2B	Trafficking protein particle complex subunit 2B OS=Homo sapiens OX=9606 GN=TRAPPC2B PE=1 SV=1							1.176	0.567	1.213		0.819						1.217		1.007	-0.0418481	0.806
PGA5	Pepsin A-5 OS=Homo sapiens OX=9606 GN=PGA5 PE=1 SV=1		4.087					0.093	0.766	0.018										0.036	5.10736
SAA1	Serum amyloid A-1 protein OS=Homo sapiens OX=9606 GN=SAA1 PE=1 SV=1	0.036	0.011	2.547	0.712	0.256	0.098	0.017	10.185	0.018		0.003			0.003	0.101		0.008		0.004	6.01791	0.0281
SAA2	Serum amyloid A-2 protein OS=Homo sapiens OX=9606 GN=SAA2 PE=1 SV=1	0.143		2.561					0.296
SULT1A4	Sulfotransferase 1A4 OS=Homo sapiens OX=9606 GN=SULT1A4 PE=1 SV=1			0.574						0.603		1.509						0.687		1.627	-1.11463	0.142
HSPA1B	Heat shock 70 kDa protein 1B OS=Homo sapiens OX=9606 GN=HSPA1B PE=1 SV=1	0.497	0.941	0.518	0.968	0.756	0.372	0.658	0.786	1.109	1.666	1.445	1.222	1.093	1.081	1.594	1.604	1.228	0.559	0.901	-0.755892	0.00366
U2AF1L5	Splicing factor U2AF 35 kDa subunit-like protein OS=Homo sapiens OX=9606 GN=U2AF1L5 PE=1 SV=1	0.933	0.534	1.05	0.744	1.093	0.634	0.676	0.428	0.505	0.677	0.645	0.628	3.453	1.207	0.825	0.705	1.169	1.963	1.132	-0.75892	0.0682
---	Immunoglobulin alpha-2 heavy chain OS=Homo sapiens OX=9606 PE=1 SV=2	1.88	1.493	1.517	0.844	0.597	0.643	2.875	0.205	1.396	0.628	1.829	0.274	0.526	1.012	1.117	0.509	0.348	0.893	0.413	0.752993	0.169
---	Immunoglobulin delta heavy chain OS=Homo sapiens OX=9606 PE=1 SV=1		6.23		0.356	0.449	0.23			0.494	0.478	1.195	0.263		0.523	0.394				0.386	1.52336	0.611
---	Immunoglobulin epsilon heavy chain OS=Homo sapiens OX=9606 PE=1 SV=1										0.536								1.464
---	Immunoglobulin gamma-1 heavy chain OS=Homo sapiens OX=9606 PE=1 SV=2	0.492	3.151	1.382	1.072	1.39	0.287	1.221	1.569	1.939	0.912	1.177	0.554	0.522	1.147	0.671	0.498	0.329	0.261	0.427	1.09621	0.0275
---	Immunoglobulin mu heavy chain OS=Homo sapiens OX=9606 PE=1 SV=2
---	Immunoglobulin kappa light chain OS=Homo sapiens OX=9606 PE=1 SV=1	0.559	2.35	1.231	1.912	1.073	0.794	1.246	1.12	0.982	1.124	1.068	0.327	0.643	0.935	1.056	0.432	0.689	0.94	0.518	0.695193	0.0274
---	Immunoglobulin lambda-1 light chain OS=Homo sapiens OX=9606 PE=1 SV=1	1.189	1.05	3.099	1.191	0.582		2.849	2.057	2.044	0.715	0.137	0.184	0.109	0.763	0.191	0.03	0.456		0.356	2.42725	0.00028
IGLC2	Immunoglobulin lambda constant 2 OS=Homo sapiens OX=9606 GN=IGLC2 PE=1 SV=1									1.554		0.446									1.80087
IGLC3	Immunoglobulin lambda constant 3 OS=Homo sapiens OX=9606 GN=IGLC3 PE=1 SV=1	0.895	3.541	1.501	2.231	0.973	0.921	1.417	0.911	1.165	0.483	0.524	0.235	0.641	0.648	0.734	0.256	0.418	1.011	0.494	1.46809	0.000221
IGHV3-30-3	Immunoglobulin heavy variable 3-30-3 OS=Homo sapiens OX=9606 GN=IGHV3-30-3 PE=3 SV=1		1.25	0.519	0.534	0.863		2.056	1.702	1.085	1.065		0.372			0.556					0.784288	0.193
IGHV3-30-5	Immunoglobulin heavy variable 3-30-5 OS=Homo sapiens OX=9606 GN=IGHV3-30-5 PE=3 SV=1
CALM3	Calmodulin-3 OS=Homo sapiens OX=9606 GN=CALM3 PE=1 SV=1	0.719	0.177	1.318	2.065	0.594	0.317	1.292	0.838	0.481	0.937	0.903	0.952	1.5	0.575	0.594	0.71	2.114	0.598	2.315	-0.369507	0.24
SLURP2	Secreted Ly-6/uPAR domain-containing protein 2 OS=Homo sapiens OX=9606 GN=SLURP2 PE=1 SV=1		1.306			0.899	0.795
POLR1D	DNA-directed RNA polymerases I and III subunit RPAC2 OS=Homo sapiens OX=9606 GN=POLR1D PE=1 SV=1
GATD3A	Glutamine amidotransferase-like class 1 domain-containing protein 3A, mitochondrial OS=Homo sapiens OX=9606 GN=GATD3A PE=1 SV=1	0.454	0.828	1.893	0.866	1.441	1.761	0.412	0.254	0.972	1.02	1.911	0.892	1.463	0.951	1.189	0.766	0.754	0.829	0.343	-0.036127	0.634
FDX1	Adrenodoxin, mitochondrial OS=Homo sapiens OX=9606 GN=FDX1 PE=1 SV=1	0.764	0.491	1.232	0.872	2.381	1.27	0.54	0.656	0.415	0.778	0.69	0.874	1.845	0.902	1.181	0.776	0.538	2.299	0.497	-0.115876	0.656
RAP2A	Ras-related protein Rap-2a OS=Homo sapiens OX=9606 GN=RAP2A PE=1 SV=1											1.086	0.727					1.359		0.827
SRGN	Serglycin OS=Homo sapiens OX=9606 GN=SRGN PE=1 SV=3	1.72		1.199	0.114	1.161		1.293	1.284	0.351	0.894	0.584	0.296			0.693	0.207	2.06		2.144	0.0502933	0.892
CXCL8	Interleukin-8 OS=Homo sapiens OX=9606 GN=CXCL8 PE=1 SV=1	0.461		0.186		0.338		0.242	0.489	4.285
RNASE2	Non-secretory ribonuclease OS=Homo sapiens OX=9606 GN=RNASE2 PE=1 SV=2	1.067		0.077	0.157	0.068		1.882	1.639	0.589	5.238	0.466	0.487	0.062			0.116	1.681		0.471	-0.63711	0.796
RO60	60 kDa SS-A/Ro ribonucleoprotein OS=Homo sapiens OX=9606 GN=RO60 PE=1 SV=2			0.477	0.59	0.546		0.661	0.662	1.204	1.373	0.954	1.514	1.064	0.538	0.943	1.604	1.49	1.249	1.13	-0.781314	0.0055
GAA	Lysosomal alpha-glucosidase OS=Homo sapiens OX=9606 GN=GAA PE=1 SV=4	1.229	0.326	1.949	1.345	0.729	0.746	2.554	0.904	0.619	1.004	0.511	0.738	0.645	0.754	0.704	0.306	0.296	1.62	2.02	0.426652	0.305
RRAS	Ras-related protein R-Ras OS=Homo sapiens OX=9606 GN=RRAS PE=1 SV=1	0.299	0.574	0.41	0.513	1.022	1.372	0.453	0.169	0.207	0.39	1.478	0.728	0.958	0.913	1.102	0.866	1.896	4.071	1.579	-1.32599	0.0063
HLA-C	HLA class I histocompatibility antigen, C alpha chain OS=Homo sapiens OX=9606 GN=HLA-C PE=1 SV=3	1.07	0.502	0.239	1.247	1.149	1.245	0.497	0.629	0.412	0.834	0.718	1.089	0.823	0.878	1.799	1.124	1.514	1.963	1.268	-0.628869	0.0294
ARAF	Serine/threonine-protein kinase A-Raf OS=Homo sapiens OX=9606 GN=ARAF PE=1 SV=2	0.714		0.412		1.497		0.642	0.751	0.657	0.966	0.574	1.131	1.509	0.706	1.662	1.622	0.658	1.675	0.824	-0.540379	0.101
H1-4	Histone H1.4 OS=Homo sapiens OX=9606 GN=H1-4 PE=1 SV=2	1.221	0.607	0.718	0.734	1.361	0.985	3.338	1.261	1.46	0.762	0.549	0.868	0.599	1.001	0.677	0.578	0.687	0.885	0.709	0.827731	0.0295
DLAT	Dihydrolipoyllysine-residue acetyltransferase component of pyruvate dehydrogenase complex, mitochondrial OS=Homo sapiens OX=9606 GN=DLAT PE=1 SV=3	0.359	1.047		0.826		0.758	0.485	0.369	1.473	1.043	1.715	0.873	1.293	1.073	1.407	2.001			0.278	-0.672197	0.144
SAG	S-arrestin OS=Homo sapiens OX=9606 GN=SAG PE=1 SV=3									0.222	0.571	0.221	0.399		0.392	0.367	6.036		0.358	0.433	-2.3051
TXN	Thioredoxin OS=Homo sapiens OX=9606 GN=TXN PE=1 SV=3	1.019	0.921	0.879	2.372	1.74	1.218	1.267	1.15	0.506	0.479	0.332	0.271	1.223	0.878	0.374	0.427	1.244	1.976	0.725	0.633708	0.0473
COX5B	Cytochrome c oxidase subunit 5B, mitochondrial OS=Homo sapiens OX=9606 GN=COX5B PE=1 SV=2	0.357	0.998	0.916	2.215	1.742	1.294	1.429	1.045	0.535	0.762	0.37	0.738	2.048	0.54	0.909	0.939	0.5	1.015	0.65	0.466041	0.22
CTSA	Lysosomal protective protein OS=Homo sapiens OX=9606 GN=CTSA PE=1 SV=2	1.688	0.513	2.183	1.169	2.761	3	1.298	1.459	0.825	0.459	0.522	0.217	0.435	0.267	0.378	0.377	0.589	0.274	0.586	2.01183	1.52e-05
MGST1	Microsomal glutathione S-transferase 1 OS=Homo sapiens OX=9606 GN=MGST1 PE=1 SV=1	0.113	0.258	0.245	1.709	0.671		2.431	2.217	1.325	1.078	0.98	0.744	0.391		0.841	0.833	1.204		0.961	0.351012	0.685
PRKAR1A	cAMP-dependent protein kinase type I-alpha regulatory subunit OS=Homo sapiens OX=9606 GN=PRKAR1A PE=1 SV=1		0.538	0.837	0.918	1.022			1.176	0.626	1.46	0.738	0.704	1.29	1.265	0.872	1.496	1.054		1.006	-0.36498	0.117
TFPI	Tissue factor pathway inhibitor OS=Homo sapiens OX=9606 GN=TFPI PE=1 SV=1			0.822	0.986	0.954		0.898	1.041	0.699	0.343	0.733	0.418	1.302	0.454	1.035	0.718	1.962	1.188	2.448	-0.236203	0.93
ESD	S-formylglutathione hydrolase OS=Homo sapiens OX=9606 GN=ESD PE=1 SV=2	0.185		1.006	1.386	0.625		0.532	0.611	0.88	1.462	1.022	1.299	2.387	0.818	1.174	1.27	0.718	1.137	0.486	-0.657406	0.0633
HSPD1	60 kDa heat shock protein, mitochondrial OS=Homo sapiens OX=9606 GN=HSPD1 PE=1 SV=2	0.674	1.388	1.644	1.067	1.311	1.153	1.071	0.828	1.577	1.129	1.042	0.765	0.653	0.695	1.08	0.942	0.71	0.662	0.61	0.52227	0.00984
CLU	Clusterin OS=Homo sapiens OX=9606 GN=CLU PE=1 SV=1	0.483	0.795	1.965	0.884	0.53	0.622	0.975	2.333	0.742	1.05	0.53	0.605	1.122	0.69	0.844	0.533	1.56	0.347	2.389	0.10021	0.764
HAPLN1	Hyaluronan and proteoglycan link protein 1 OS=Homo sapiens OX=9606 GN=HAPLN1 PE=2 SV=2	0.003	11.067	0.002	0.001	0.012		1.254	0.504	3.074	0.001	0.03	0.001	0.001	0.001			0.016	0.026	0.009	7.54889	0.0707
HSPA5	Endoplasmic reticulum chaperone BiP OS=Homo sapiens OX=9606 GN=HSPA5 PE=1 SV=2	0.7	0.852	0.808	0.919	0.827	0.975	0.97	1.179	1.778	1.125	1.163	1.143	0.776	0.773	1.515	1.265	0.716	0.968	0.546	0.00272524	0.957
LAMC1	Laminin subunit gamma-1 OS=Homo sapiens OX=9606 GN=LAMC1 PE=1 SV=3	0.357	1.847	0.581	0.765	0.908	1.512	0.613	0.796	0.452	0.606	0.776	0.645	1.843	0.785	1.161	1.029	1.202	1.6	1.523	-0.360358	0.16
CD37	Leukocyte antigen CD37 OS=Homo sapiens OX=9606 GN=CD37 PE=1 SV=2
ACP2	Lysosomal acid phosphatase OS=Homo sapiens OX=9606 GN=ACP2 PE=1 SV=3	1.45		0.763		1.019		1.583	1.15	0.721		0.69	0.671		0.664			0.903	1.548	0.837	0.331617	0.236
MAP2	Microtubule-associated protein 2 OS=Homo sapiens OX=9606 GN=MAP2 PE=1 SV=4	1.135	1.039	0.453	2.031	1.226	1.512	0.627	0.265	0.384	0.413	0.485	0.67	1.608	1.01	1.064	0.933	1.082	2.092	0.97	-0.0999815	0.58
HSPA8	Heat shock cognate 71 kDa protein OS=Homo sapiens OX=9606 GN=HSPA8 PE=1 SV=1	0.651	0.961	1.152	1.224	1.047	0.718	0.719	0.939	1.349	1.118	1.204	1.2	1.098	0.974	1.279	0.841	1.002	0.77	0.755	-0.0733507	0.544
SLC2A1	Solute carrier family 2, facilitated glucose transporter member 1 OS=Homo sapiens OX=9606 GN=SLC2A1 PE=1 SV=2			0.955	1.12	0.272		0.916	0.858	1.567	1.18	1.505	1.035	1.045	0.679	0.589	0.901	1.463		0.917	-0.126517	0.498
SLC2A3	Solute carrier family 2, facilitated glucose transporter member 3 OS=Homo sapiens OX=9606 GN=SLC2A3 PE=1 SV=1								1.021	1.582							0.398				1.70933
EPB41	Protein 4.1 OS=Homo sapiens OX=9606 GN=EPB41 PE=1 SV=4	0.647		0.423	0.935	0.973	1.663	0.531	0.609	1.514	0.814	2.502	1.026	1.421	0.573	0.736	1.263	0.689	1.353	0.328	-0.231377	0.624
UMPS	Uridine 5'-monophosphate synthase OS=Homo sapiens OX=9606 GN=UMPS PE=1 SV=1							1.196		1.52	0.617	1.268	0.862		0.948		0.635	1.014		0.939	0.597385	0.0636
PDHB	Pyruvate dehydrogenase E1 component subunit beta, mitochondrial OS=Homo sapiens OX=9606 GN=PDHB PE=1 SV=3	0.321	1.424	0.697	1.593	1.179	1.679	0.251	0.315	0.277	1.347	0.816	1.055	2.563	0.464	1.134	1.603	0.581	1.385	0.318	-0.390313	0.269
DBT	Lipoamide acyltransferase component of branched-chain alpha-keto acid dehydrogenase complex, mitochondrial OS=Homo sapiens OX=9606 GN=DBT PE=1 SV=3
ITGAM	Integrin alpha-M OS=Homo sapiens OX=9606 GN=ITGAM PE=1 SV=2	2.976	0.888	0.687	0.903	2.328	0.974	0.802	1.581	0.753	1.57	0.711	0.535	0.613	0.321	0.77	0.727	0.735	0.583	0.544	0.894276	0.0178
PYGB	Glycogen phosphorylase, brain form OS=Homo sapiens OX=9606 GN=PYGB PE=1 SV=5	0.235	2.263	0.496	0.573	1.003	0.67	0.565	0.528	1.16	1.142	1.423	1.093	1.416	1.043	1.203	1.651	0.675	1.221	0.642	-0.467144	0.0672
RALA	Ras-related protein Ral-A OS=Homo sapiens OX=9606 GN=RALA PE=1 SV=1	0.196	0.132	0.592	1.015	0.738	0.538	0.666	0.354	0.242	0.708	1.479	1.344	1.353	0.841	1.137	1.276	1.903	2.179	2.308	-1.54752	0.00018
RALB	Ras-related protein Ral-B OS=Homo sapiens OX=9606 GN=RALB PE=1 SV=1	1.024	0.459	0.729	1.256	0.461	0.753	0.868	0.834	0.394	0.808	0.991	0.871	1.027	0.608	0.755	0.75	1.921	2.218	2.271	-0.69831	0.0477
BCR	Breakpoint cluster region protein OS=Homo sapiens OX=9606 GN=BCR PE=1 SV=2									0.864	0.744	0.916	1.476								-0.27486
SPTB	Spectrin beta chain, erythrocytic OS=Homo sapiens OX=9606 GN=SPTB PE=1 SV=5	0.107	0.529	0.093	0.201	0.17	0.644	0.194	1.518	5.209	1.193	4.446	1.372	0.758	0.277	0.065	1.057	0.582	0.288	0.296	-0.102124	0.459
LAMP1	Lysosome-associated membrane glycoprotein 1 OS=Homo sapiens OX=9606 GN=LAMP1 PE=1 SV=3	0.83	1.666	0.677	1.37	1.306	3.109	2.216	0.818	0.312	0.708	0.066	0.259	0.651	0.694	0.745	0.479	0.134	2.494	0.468	1.02933	0.0334
ERG	Transcriptional regulator ERG OS=Homo sapiens OX=9606 GN=ERG PE=1 SV=2
ACADM	Medium-chain specific acyl-CoA dehydrogenase, mitochondrial OS=Homo sapiens OX=9606 GN=ACADM PE=1 SV=1	1.322	0.378	1.807	1.011	0.765	0.388	1.41	0.373	1.538	0.993	1.169	1.333	0.79	1.037	0.347	1.061	1.259		1.019	-0.00256479	0.667
TOP1	DNA topoisomerase 1 OS=Homo sapiens OX=9606 GN=TOP1 PE=1 SV=2	1.084	0.452	0.523	0.835	0.479		0.935	0.893	2.992	1.013	0.668	1.278	0.945	0.773	1.307	1.356	0.468			0.0694388	0.729
G6PD	Glucose-6-phosphate 1-dehydrogenase OS=Homo sapiens OX=9606 GN=G6PD PE=1 SV=4	0.776	0.62	0.782	0.906	2.288	0.898	0.802	1.28	1.652	1.208	1.035	0.873	1.014	0.68	1.279	0.445	0.563	1.321	0.579	0.305064	0.324
UBL4A	Ubiquitin-like protein 4A OS=Homo sapiens OX=9606 GN=UBL4A PE=1 SV=1	0.459	0.577	0.625	0.849	2.389	1.015	1.117	0.844	0.552	0.546	0.724	0.869	0.995	0.783	1.026	0.699	1.184	2.725	1.023	-0.175427	0.502
PC	Pyruvate carboxylase, mitochondrial OS=Homo sapiens OX=9606 GN=PC PE=1 SV=2									0.719	1.425		0.638	1.591	0.627						-0.573884
MTHFD1	C-1-tetrahydrofolate synthase, cytoplasmic OS=Homo sapiens OX=9606 GN=MTHFD1 PE=1 SV=3	0.513	0.795	0.596	0.468	0.516	0.712	0.377	1.54	1.764	1.851	1.271	1.956	0.746	1.043	1.562	2.209	0.437	0.465	0.179	-0.534638	0.41
EPX	Eosinophil peroxidase OS=Homo sapiens OX=9606 GN=EPX PE=1 SV=2	0.076			0.018	0.12	0.098	0.169		0.093	8.182	0.577	1.56	0.229	0.17	0.201	0.915	1.057	1.532	1.003	-4.0112	0.000859
SCGB1A1	Uteroglobin OS=Homo sapiens OX=9606 GN=SCGB1A1 PE=1 SV=1							4.732	0.313		0.258	0.844	0.133		0.803			0.382		0.535	2.35666	0.239
SFTPC	Pulmonary surfactant-associated protein C OS=Homo sapiens OX=9606 GN=SFTPC PE=1 SV=2			0.034		0.562		0.583		0.348	0.618		1.204	1.172	0.635	0.781	0.86	4.07	1.222	0.911	-1.73955	0.131
IGF2R	Cation-independent mannose-6-phosphate receptor OS=Homo sapiens OX=9606 GN=IGF2R PE=1 SV=3	0.477	0.625	0.557	0.446	0.373	1.373	0.389	0.916	2.666	1.332	0.833	2.319	1.561	0.618	1.613	1.904	0.228	0.514	0.257	-0.363179	0.529
ADH5	Alcohol dehydrogenase class-3 OS=Homo sapiens OX=9606 GN=ADH5 PE=1 SV=4	0.211	0.248	0.841	0.478	0.471	0.179	0.88	0.911	1.435	1.83	1.94	1.785	0.809	1.37	0.929	1.583	1.481	0.398	1.221	-1.08706	0.00612
CDK4	Cyclin-dependent kinase 4 OS=Homo sapiens OX=9606 GN=CDK4 PE=1 SV=2
PABPC1	Polyadenylate-binding protein 1 OS=Homo sapiens OX=9606 GN=PABPC1 PE=1 SV=2	0.742	0.56	0.899	0.606	0.82	0.163	0.442	0.974	2.737	1.592	1.526	1.542	0.761	1.266	1.309	1.612	0.66	0.469	0.318	-0.32494	0.279
PCNA	Proliferating cell nuclear antigen OS=Homo sapiens OX=9606 GN=PCNA PE=1 SV=1	1.601		0.659	2.128	0.942		0.656	1.246	0.727	0.833	0.675	0.83	2.233	0.222	0.994	0.776	0.759	0.82	0.898	0.330838	0.322
COX6A1	Cytochrome c oxidase subunit 6A1, mitochondrial OS=Homo sapiens OX=9606 GN=COX6A1 PE=1 SV=4
HARS1	Histidine--tRNA ligase, cytoplasmic OS=Homo sapiens OX=9606 GN=HARS1 PE=1 SV=2	0.771		0.731	0.77	0.407		0.898	0.792	1.59	1.536	1.122	1.478	0.427	1.081	1.136	1.153	1.198		0.91	-0.390191	0.161
COL11A1	Collagen alpha-1(XI) chain OS=Homo sapiens OX=9606 GN=COL11A1 PE=1 SV=4		1.908							0.092
COL6A1	Collagen alpha-1(VI) chain OS=Homo sapiens OX=9606 GN=COL6A1 PE=1 SV=3	0.306	0.74	0.748	0.495	0.711	0.376	1.008	0.68	0.697	1.107	0.642	1.612	0.532	1.353	1.71	1.049	1.958	0.803	2.472	-1.04829	0.00404
COL6A2	Collagen alpha-2(VI) chain OS=Homo sapiens OX=9606 GN=COL6A2 PE=1 SV=4	0.363	0.564	0.708	0.462	0.877	0.113	0.909	0.725	0.638	1.218	0.482	1.788	0.583	1.424	2.092	1.288	1.852	0.563	2.353	-1.19612	0.00908
COL6A3	Collagen alpha-3(VI) chain OS=Homo sapiens OX=9606 GN=COL6A3 PE=1 SV=5	0.507	1.119	1.01	0.84	1.14	0.738	1.006	0.756	0.695	0.954	0.419	1.226	0.544	1.116	1.686	0.885	1.262	1.139	1.96	-0.366757	0.292
SLC25A4	ADP/ATP translocase 1 OS=Homo sapiens OX=9606 GN=SLC25A4 PE=1 SV=4	0.427		0.727				1.974	0.557	1.915		1.292	0.181		1.375			0.553			0.39754	0.549
SLC25A6	ADP/ATP translocase 3 OS=Homo sapiens OX=9606 GN=SLC25A6 PE=1 SV=4	0.846	1.457	1.154	0.919	1.042	0.876	0.784	1.773	2.222	0.772	0.73	0.732	0.691	0.929	0.437	0.451	0.684		1.503	0.676327	0.0149
F5	Coagulation factor V OS=Homo sapiens OX=9606 GN=F5 PE=1 SV=4			1.34		1.366	0.695				1.122	0.535	0.598	1.436				0.907			0.301918	0.463
IMPDH2	Inosine-5'-monophosphate dehydrogenase 2 OS=Homo sapiens OX=9606 GN=IMPDH2 PE=1 SV=2	0.976		0.682	1.113	0.72	0.478	2.201	1.61	1.919	1.048	1.073	0.89		0.849	0.521	0.363	0.785		0.771	0.622484	0.142
TPR	Nucleoprotein TPR OS=Homo sapiens OX=9606 GN=TPR PE=1 SV=3		1.076			0.178			0.39	1.529	1.05	0.597	1.519	0.808	1.664	0.958	1.932			0.298	-0.475912	0.298
PIP	Prolactin-inducible protein OS=Homo sapiens OX=9606 GN=PIP PE=1 SV=1	0.869	1.411	1.291				2.032	1.379	1.12		0.21						0.284		0.404	2.17349	0.000176
CKB	Creatine kinase B-type OS=Homo sapiens OX=9606 GN=CKB PE=1 SV=1		0.567	0.338	0.735	0.944	0.224	0.739	0.603	0.855	1.115	0.956	1.005	2.175	1.067	1.082	1.433	1.765	0.565	1.834	-1.05481	0.0023
FCGR1A	High affinity immunoglobulin gamma Fc receptor I OS=Homo sapiens OX=9606 GN=FCGR1A PE=1 SV=2
FCGR2A	Low affinity immunoglobulin gamma Fc region receptor II-a OS=Homo sapiens OX=9606 GN=FCGR2A PE=1 SV=4	3.045		0.438	1.799	1.744	1.975	0.785	0.592	0.358	0.567	0.116	0.566	0.734		1.107	0.49	0.145	2.082	0.456	0.947456	0.0997
ANXA3	Annexin A3 OS=Homo sapiens OX=9606 GN=ANXA3 PE=1 SV=3	0.834	0.374	0.235	0.674	1.194	0.15	0.694	0.77	0.712	0.842	1.583	1.055	1.131	1.247	1.305	1.59	1.412	1.69	1.509	-1.09335	0.00388
CKMT1A	Creatine kinase U-type, mitochondrial OS=Homo sapiens OX=9606 GN=CKMT1A PE=1 SV=1		1.895				0.105
GZMA	Granzyme A OS=Homo sapiens OX=9606 GN=GZMA PE=1 SV=2									0.59		1.087	0.931				1.392				-0.946022
BMP2	Bone morphogenetic protein 2 OS=Homo sapiens OX=9606 GN=BMP2 PE=1 SV=1
BCKDHA	2-oxoisovalerate dehydrogenase subunit alpha, mitochondrial OS=Homo sapiens OX=9606 GN=BCKDHA PE=1 SV=2							0.601		1.52	0.956	0.652	0.855	1.671		1.096	1.402	0.401	0.846		0.106732	0.896
RNASE3	Eosinophil cationic protein OS=Homo sapiens OX=9606 GN=RNASE3 PE=1 SV=2	1.269	0.089		0.589	0.819	0.102	0.538	4.602	0.682	3.241	0.505	0.902	0.312		0.071	0.642	0.614	0.276	1.748	0.234259	0.974
ACTN1	Alpha-actinin-1 OS=Homo sapiens OX=9606 GN=ACTN1 PE=1 SV=2	0.548	1.128	0.993	0.486	0.718	1.079	0.739	1.177	1.997	2.029	1.121	1.398	0.754	1.013	0.53	0.624	0.719	1.036	0.911	-0.0411505	0.833
ACE	Angiotensin-converting enzyme OS=Homo sapiens OX=9606 GN=ACE PE=1 SV=1	0.287		0.779	0.227	0.228	0.42	0.3	0.194	0.207	0.234	3.243	2.152	0.413	0.66	0.816	2.278	1.489	2.419	1.654	-2.21736	0.000917
MYL4	Myosin light chain 4 OS=Homo sapiens OX=9606 GN=MYL4 PE=1 SV=3							1.371		0.629
CDH1	Cadherin-1 OS=Homo sapiens OX=9606 GN=CDH1 PE=1 SV=3	0.199	2.57	0.266	2.058	2.225	1.141	0.946	0.875	0.326	0.931	0.723	0.54	1.43	0.288	0.662	0.756	0.772	0.978	1.314	0.489453	0.832
SRC	Proto-oncogene tyrosine-protein kinase Src OS=Homo sapiens OX=9606 GN=SRC PE=1 SV=3	0.317		0.349	0.304	0.872	1.831	0.581	0.541	0.753	1.356	1.341	1.746	0.93	0.868	1.365	1.218	0.534	2.311	0.783	-0.84441	0.0122
PEPD	Xaa-Pro dipeptidase OS=Homo sapiens OX=9606 GN=PEPD PE=1 SV=3		1.024	0.753	1.491	1.834	0.838	0.734	0.95	0.865	0.606	0.814	1.005	0.846		0.976	0.751	1.136	1.73	0.648	0.166021	0.486
XRCC6	X-ray repair cross-complementing protein 6 OS=Homo sapiens OX=9606 GN=XRCC6 PE=1 SV=2	0.25	0.147	0.543	0.299	0.281	0.204	0.585	0.695	1.953	2.219	1.943	2.545	0.831	2.181	1.026	1.991	0.666	0.11	0.531	-1.35031	0.0313
XRCC5	X-ray repair cross-complementing protein 5 OS=Homo sapiens OX=9606 GN=XRCC5 PE=1 SV=3	0.186	1.768	0.37	0.677	0.978	1.383	0.263	0.405	0.98	1.238	1.046	1.432	1.435	1.629	1.839	1.95	0.308	0.929	0.185	-0.622463	0.203
COX4I1	Cytochrome c oxidase subunit 4 isoform 1, mitochondrial OS=Homo sapiens OX=9606 GN=COX4I1 PE=1 SV=1	0.854	0.288	2.671	1.85	0.546		1.771	1.245	1.797	0.851	0.919	0.55	0.443	0.908	0.24	0.504	1.139	0.233	1.19	0.981635	0.0664
IFITM1	Interferon-induced transmembrane protein 1 OS=Homo sapiens OX=9606 GN=IFITM1 PE=1 SV=3	0.631	0.433		1.021	2.469		1.085	2.863	0.39	0.889	0.255	0.485	0.746		0.747	0.725	1.081	0.863	1.317	0.685634	0.365
GP1BB	Platelet glycoprotein Ib beta chain OS=Homo sapiens OX=9606 GN=GP1BB PE=1 SV=1	0.808			0.678	2.785	0.229	1.087	1.196		1.143	0.326	1.164	2.359		0.372	0.355	0.887		0.611	0.325562	0.641
IFI30	Gamma-interferon-inducible lysosomal thiol reductase OS=Homo sapiens OX=9606 GN=IFI30 PE=1 SV=3	1.563	0.153	3.327	1.922	0.598	0.319	2.316	0.795	0.472	1.233	0.703	0.755	0.602	0.334	0.639	0.369	1.026	0.453	1.424	0.756986	0.539
LAMP2	Lysosome-associated membrane glycoprotein 2 OS=Homo sapiens OX=9606 GN=LAMP2 PE=1 SV=2	2.236	0.155	1.332	0.437	0.877		2.024	1.893	0.873	0.731	0.786	0.922	0.398	0.831	0.627	0.486	1.225	0.336	1.832	0.587637	0.461
RNH1	Ribonuclease inhibitor OS=Homo sapiens OX=9606 GN=RNH1 PE=1 SV=2	0.666	0.758	1.224	0.694	0.877	0.782	0.526	0.941	1.168	1.499	1.139	1.313	1.522	1.302	1.452	1.729	0.526	0.496	0.386	-0.421579	0.32
CYBA	Cytochrome b-245 light chain OS=Homo sapiens OX=9606 GN=CYBA PE=1 SV=3	1.306		1.211	0.665	1.189		0.8	1.304		1.27	1.132	1.536	0.699	0.93	0.957	0.846	0.81	0.464	0.881	0.180127	0.405
ICAM2	Intercellular adhesion molecule 2 OS=Homo sapiens OX=9606 GN=ICAM2 PE=1 SV=2								1.269				0.517					0.76	0.946	1.508	0.44413
VCAN	Versican core protein OS=Homo sapiens OX=9606 GN=VCAN PE=1 SV=3	0.617	0.762	1.221	1.407	2.3	1.11	1.995	1.962	0.991	0.959	0.18	0.515	0.369	0.369	0.473	0.597	1.033	0.986	1.156	1.04966	0.00518
EEF2	Elongation factor 2 OS=Homo sapiens OX=9606 GN=EEF2 PE=1 SV=4	1.06	1.202	1.088	0.607	0.84	1.363	0.815	1.391	2.293	1.212	1.029	1.223	0.467	0.948	0.901	0.989	0.523	0.685	0.365	0.50561	0.0717
PDIA4	Protein disulfide-isomerase A4 OS=Homo sapiens OX=9606 GN=PDIA4 PE=1 SV=2	0.997	1.163	0.737	0.699	1.054	1.888	1.023	1.123	1.279	0.95	0.982	0.881	0.519	1.035	1.521	0.788	0.794	0.856	0.713	0.29242	0.149
C6	Complement component C6 OS=Homo sapiens OX=9606 GN=C6 PE=1 SV=3		3.572	0.742		0.275	0.435	0.258	2.211	1.627	1.201	1.133	1.001	0.316	0.991		0.551	0.482	0.206		0.825617	0.518
P4HA1	Prolyl 4-hydroxylase subunit alpha-1 OS=Homo sapiens OX=9606 GN=P4HA1 PE=1 SV=2	3.201		1.031	0.729			0.962	0.258	1.387	1.259	0.611	0.921	0.587			0.445	0.609			0.771954	0.389
ACP5	Tartrate-resistant acid phosphatase type 5 OS=Homo sapiens OX=9606 GN=ACP5 PE=1 SV=3
CEACAM1	Carcinoembryonic antigen-related cell adhesion molecule 1 OS=Homo sapiens OX=9606 GN=CEACAM1 PE=1 SV=2	2.215						0.31	1.313	0.503		0.857						0.802			0.387714	0.989
TPT1	Translationally-controlled tumor protein OS=Homo sapiens OX=9606 GN=TPT1 PE=1 SV=1							0.661	1.514	1.793	0.225	1.252	0.434					1.194		0.926	0.71424	0.276
ALAD	Delta-aminolevulinic acid dehydratase OS=Homo sapiens OX=9606 GN=ALAD PE=1 SV=1	0.677	0.415	1.846	1.079	0.559	0.254	2.021	0.702	2.765	0.3	1.373	1.148	0.883	0.863	0.397	0.442	0.872	1.5	0.905	0.400901	0.68
F3	Tissue factor OS=Homo sapiens OX=9606 GN=F3 PE=1 SV=1
PRG2	Bone marrow proteoglycan OS=Homo sapiens OX=9606 GN=PRG2 PE=1 SV=2					0.062		0.128		0.107	6.477	0.337	1.217				0.227	0.268	0.179		-3.87331	0.0726
HLA-E	HLA class I histocompatibility antigen, alpha chain E OS=Homo sapiens OX=9606 GN=HLA-E PE=1 SV=4		0.532	0.135	0.192	1.579	0.533	0.287	0.289	0.452	0.732	0.56	1.267	1.169	0.546	1.322	0.94	1.725	4.12	1.62	-1.48589	0.00282
HLA-DRB4	HLA class II histocompatibility antigen, DR beta 4 chain OS=Homo sapiens OX=9606 GN=HLA-DRB4 PE=1 SV=2			0.688	0.551	0.997		0.285			0.607	1.576						0.922		2.375	-1.12018	0.112
LCP1	Plastin-2 OS=Homo sapiens OX=9606 GN=LCP1 PE=1 SV=6	0.648	0.661	1.078	0.784	1.353	0.6	0.621	1.09	1.615	1.634	1.23	1.171	0.88	0.901	1.343	1.134	0.812	0.688	0.755	-0.167943	0.347
PLS3	Plastin-3 OS=Homo sapiens OX=9606 GN=PLS3 PE=1 SV=4	0.495		0.979	1.081	0.17	1.46	1.426	1.092	1.087	1.296	1.468	1.433	0.31	1.259	0.293	0.914	1.366	0.687	1.184	-0.0683595	0.817
APEH	Acylamino-acid-releasing enzyme OS=Homo sapiens OX=9606 GN=APEH PE=1 SV=4	0.774	1.412	0.9	1.305	0.836	1.506	1.115	1.304	1.824	0.943	1.692	0.943	0.982	0.694	0.476	0.595	0.665	0.406	0.627	0.604142	0.0123
ETFA	Electron transfer flavoprotein subunit alpha, mitochondrial OS=Homo sapiens OX=9606 GN=ETFA PE=1 SV=1	0.686	0.833	2.115	1.359	1.469	1.079	1.151	0.678	0.881	0.982	0.939	0.812	1.2	0.709	0.743	1.004	0.701	0.924	0.736	0.380413	0.15
GYS1	Glycogen [starch] synthase, muscle OS=Homo sapiens OX=9606 GN=GYS1 PE=1 SV=2								0.993	0.526	1.856	1.249	1.155	0.572	0.794	0.884	1.224	0.747			-0.481113	0.315
PRKAR2A	cAMP-dependent protein kinase type II-alpha regulatory subunit OS=Homo sapiens OX=9606 GN=PRKAR2A PE=1 SV=2	0.345	1.008	0.685	1.094	1.394	1.104	0.425	0.364	0.491	1.116	0.902	1.056	1.349	0.988	1.248	1.167	1.2	2.163	0.899	-0.654815	0.018
COL11A2	Collagen alpha-2(XI) chain OS=Homo sapiens OX=9606 GN=COL11A2 PE=1 SV=5
GTF2F2	General transcription factor IIF subunit 2 OS=Homo sapiens OX=9606 GN=GTF2F2 PE=1 SV=2										1.285	0.715
CD59	CD59 glycoprotein OS=Homo sapiens OX=9606 GN=CD59 PE=1 SV=1	0.658	0.109	0.685	1.222	0.886	0.283	1.942	1.084	0.531	1.14	1.239	1.267	0.653	0.714	0.604	0.703	1.882	0.68	2.717	-0.4964	0.155
CTSE	Cathepsin E OS=Homo sapiens OX=9606 GN=CTSE PE=1 SV=3							1.666		0.334
SELL	L-selectin OS=Homo sapiens OX=9606 GN=SELL PE=1 SV=2
MIF	Macrophage migration inhibitory factor OS=Homo sapiens OX=9606 GN=MIF PE=1 SV=4	1.448		1.158	0.769	0.582		1.637	0.718	0.944	0.845	1.402	1.505	0.73	0.865	0.72	1.153	1.416	0.209	0.898	0.0893816	0.656
FOLR2	Folate receptor beta OS=Homo sapiens OX=9606 GN=FOLR2 PE=1 SV=4	1.092		0.728	1.132	1.314	0.535	0.676	0.324	0.326	0.924	0.734	1.046	1.016	1.094	1.11	0.9	1.371	1.149	2.531	-0.632747	0.0278
CD99	CD99 antigen OS=Homo sapiens OX=9606 GN=CD99 PE=1 SV=1	0.199	1.703	0.713	2.799	1.168	4.133	0.796	0.379	0.319	0.802	0.278	0.445	0.927	0.264	0.866	0.323	0.66	1.155	1.07	0.998465	0.309
PRF1	Perforin-1 OS=Homo sapiens OX=9606 GN=PRF1 PE=1 SV=1			0.33		0.611				0.152	0.294	2.724	2.015	1.577	0.557	0.65	1.154	0.667		1.27	-1.73406	0.034
PRKCSH	Glucosidase 2 subunit beta OS=Homo sapiens OX=9606 GN=PRKCSH PE=1 SV=2	0.851	0.677	0.822	1.103	1.292	0.372	0.792	0.771	0.665	1.111	0.859	1.006	1.096	0.905	1.522	1.205	1.117	1.592	1.243	-0.514235	0.00774
HCLS1	Hematopoietic lineage cell-specific protein OS=Homo sapiens OX=9606 GN=HCLS1 PE=1 SV=3	0.921	0.171	1.107	1.538	1.064	0.899	1.165	0.897	1.249	2.23	0.926	1.165	1.022	0.566	1.045	1.367	0.771	0.25	0.648	0.00320563	0.95
FDPS	Farnesyl pyrophosphate synthase OS=Homo sapiens OX=9606 GN=FDPS PE=1 SV=4	0.371	0.717	1.013	0.916	1.257	0.872	1.052	0.878	0.891	0.808	1.022	1.093	0.821	0.548	1.113	1.05	1.26	2.265	1.052	-0.317583	0.231
CPM	Carboxypeptidase M OS=Homo sapiens OX=9606 GN=CPM PE=1 SV=2	0.805		2.641	0.785	0.644		2.479	1.632	1.464	0.311	0.286	0.842	0.374	0.484	0.59	0.57	1.038	0.858	1.196	1.18873	0.00816
COX7A2	Cytochrome c oxidase subunit 7A2, mitochondrial OS=Homo sapiens OX=9606 GN=COX7A2 PE=1 SV=1
NID1	Nidogen-1 OS=Homo sapiens OX=9606 GN=NID1 PE=1 SV=3	0.409	0.688	0.838	1.023	0.865	2.148	0.804	0.563	0.328	0.604	0.669	0.745	1.625	0.81	0.781	0.598	1.329	2.462	1.71	-0.411981	0.223
AKR1A1	Aldo-keto reductase family 1 member A1 OS=Homo sapiens OX=9606 GN=AKR1A1 PE=1 SV=3	0.451	0.971	1.068	0.816	1.046	0.59	0.683	0.568	0.996	1.274	1.024	1.125	1.43	0.95	1.421	1.437	1.033	1.167	0.95	-0.564265	0.00176
PLA2G2A	Phospholipase A2, membrane associated OS=Homo sapiens OX=9606 GN=PLA2G2A PE=1 SV=2	0.253	12.425	0.069	1.425	0.807	0.489	0.305	0.507	0.696	0.232	0.008	0.023	0.188		0.428	0.011	0.013	0.017	0.104	4.05121	0.00168
NCF1	Neutrophil cytosol factor 1 OS=Homo sapiens OX=9606 GN=NCF1 PE=1 SV=4	1.014			0.521	1.106		0.228	1.596	1.677	2.661	1.219	0.863	0.35		0.685	1.179	0.549		0.351	0.0597675	0.874
PKM	Pyruvate kinase PKM OS=Homo sapiens OX=9606 GN=PKM PE=1 SV=4	0.849	1.68	1.064	1.103	1.346	1.054	0.682	1.262	1.351	1.177	0.812	0.892	1.051	0.725	1.071	0.917	0.574	0.928	0.462	0.42342	0.034
ACYP2	Acylphosphatase-2 OS=Homo sapiens OX=9606 GN=ACYP2 PE=1 SV=2	1.006		1.023	1.024	1.306	0.881	0.985	0.554		0.822	0.883	0.631	1.086	0.933	0.406		1.303		2.157	-0.0855963	0.923
HSP90B1	Endoplasmin OS=Homo sapiens OX=9606 GN=HSP90B1 PE=1 SV=1	1.167	0.553	1.238	0.537	0.852	0.777	1.105	1.175	1.769	1.027	1.15	1.007	0.566	1.267	1.496	0.926	0.841	0.697	0.849	0.0527925	0.972
MYL6B	Myosin light chain 6B OS=Homo sapiens OX=9606 GN=MYL6B PE=1 SV=1					1.028					0.963			1.009							0.0601807
IDE	Insulin-degrading enzyme OS=Homo sapiens OX=9606 GN=IDE PE=1 SV=4									1.278		0.722									0.823817
GP9	Platelet glycoprotein IX OS=Homo sapiens OX=9606 GN=GP9 PE=1 SV=3
MMP9	Matrix metalloproteinase-9 OS=Homo sapiens OX=9606 GN=MMP9 PE=1 SV=3	3.206	0.739	0.234	0.702	1.833	0.122	1.268	1.076	0.353	2.945	1.506	0.647	0.275	0.431	1.037	0.793	0.737	0.304	0.793	0.161874	0.899
COX6B1	Cytochrome c oxidase subunit 6B1 OS=Homo sapiens OX=9606 GN=COX6B1 PE=1 SV=2			0.328	1.029	0.374		1.151	0.475	2.323	0.456	2.078	0.61	0.611				1.859		0.706	-0.154034	0.673
POU2F1	POU domain, class 2, transcription factor 1 OS=Homo sapiens OX=9606 GN=POU2F1 PE=1 SV=2				0.551	0.934		0.526			0.792	0.95		1.043	1.063	1.099	2.053	0.893	1.263	0.833	-0.727465	0.0285
HNRNPL	Heterogeneous nuclear ribonucleoprotein L OS=Homo sapiens OX=9606 GN=HNRNPL PE=1 SV=2	0.648	0.978	0.531	0.926	1.101	0.793	0.543	0.492	1.136	1.446	1.082	1.471	1.39	1.14	1.356	1.738	0.696	1.067	0.467	-0.577638	0.0343
DARS1	Aspartate--tRNA ligase, cytoplasmic OS=Homo sapiens OX=9606 GN=DARS1 PE=1 SV=2	0.702	0.458	0.635	0.659	1.081	0.613	0.532	0.976	1.548	1.511	0.999	1.872	1.029	1.24	1.142	1.489	0.723	0.937	0.855	-0.559547	0.015
IDO1	Indoleamine 2,3-dioxygenase 1 OS=Homo sapiens OX=9606 GN=IDO1 PE=1 SV=1			1.158												0.842					0.459743
JUP	Junction plakoglobin OS=Homo sapiens OX=9606 GN=JUP PE=1 SV=3	0.152	0.748		0.783	0.965	2.71	0.218	0.634	0.288	0.465	0.389	0.497	0.686	0.287	1.167	1.171	4.928	1.586	0.325	-0.501764	0.484
UQCRB	Cytochrome b-c1 complex subunit 7 OS=Homo sapiens OX=9606 GN=UQCRB PE=1 SV=2	1.649		1.619	1.641	0.574	1.325	1.428	0.52	1.047	0.465	0.802		0.637		0.547	0.57	1.33		0.846	0.722899	0.0487
CPA3	Mast cell carboxypeptidase A OS=Homo sapiens OX=9606 GN=CPA3 PE=1 SV=2	0.018	1.244	0.063	0.627	1.844	0.338	0.68	0.608	0.397	1.667	0.205	0.182	1.732	0.871	0.905	1.384	1.207	4.119	0.909	-1.02761	0.101
FABP4	Fatty acid-binding protein, adipocyte OS=Homo sapiens OX=9606 GN=FABP4 PE=1 SV=3	0.175	3.084	0.374	0.486	1.109	1.75	0.622	0.256	0.552	0.767	0.312	0.444	2.66	0.382	1.296	0.7	0.671	2.457	0.904	-0.181274	0.497
GLUL	Glutamine synthetase OS=Homo sapiens OX=9606 GN=GLUL PE=1 SV=4	1.14	0.686	1.35	1.378	1.388		1.757	2.75	2.789	0.426	0.539	0.485	0.588	0.353	0.261	0.502	0.246		0.361	1.98542	2.04e-06
AKR1B1	Aldo-keto reductase family 1 member B1 OS=Homo sapiens OX=9606 GN=AKR1B1 PE=1 SV=3	0.804	0.219	1.843	0.68	0.846	0.411	0.855	0.781	1.168	1.176	1.12	1.522	1.203	1.312	1.088	1.056	1.154	0.322	1.439	-0.430618	0.133
ANPEP	Aminopeptidase N OS=Homo sapiens OX=9606 GN=ANPEP PE=1 SV=4	0.524	0.628	2.833	0.72	1.14	0.792	1.655	2.189	2.502	0.834	0.61	0.454	0.218	0.244	0.739	0.583	0.699		0.637	1.37144	0.0053
PVR	Poliovirus receptor OS=Homo sapiens OX=9606 GN=PVR PE=1 SV=2				1.238	1.173	1.22	0.591	0.918					0.703		1.189	0.676	0.624	1.584	1.085	0.0736559	0.729
RAC2	Ras-related C3 botulinum toxin substrate 2 OS=Homo sapiens OX=9606 GN=RAC2 PE=1 SV=1	1.566	0.617	0.827	0.904	1.562	0.971	0.885	1.082	0.888	1.099	1.165	0.947	0.626	1.211	0.774	0.83	0.968	1.047	1.034	0.0914106	0.734
CPN1	Carboxypeptidase N catalytic chain OS=Homo sapiens OX=9606 GN=CPN1 PE=1 SV=1		0.581	3.014	0.784	1.595		0.316		0.435		0.429						0.477	1.807	0.563	0.452636	0.713
GSPT1	Eukaryotic peptide chain release factor GTP-binding subunit ERF3A OS=Homo sapiens OX=9606 GN=GSPT1 PE=1 SV=1			1.048					0.916	1.444		0.757	1.355					0.481			0.394303	0.354
IFNGR1	Interferon gamma receptor 1 OS=Homo sapiens OX=9606 GN=IFNGR1 PE=1 SV=1				1.018								1.021					0.961			0.0387806
ARSA	Arylsulfatase A OS=Homo sapiens OX=9606 GN=ARSA PE=1 SV=3	0.217	1.555	1.836	2.493	0.495		0.773	1.265	0.568	0.68	0.357	0.61	1.374	0.23	1.089	0.588	1.601	0.24	2.028	0.386864	0.483
B4GALT1	Beta-1,4-galactosyltransferase 1 OS=Homo sapiens OX=9606 GN=B4GALT1 PE=1 SV=5
ACP3	Prostatic acid phosphatase OS=Homo sapiens OX=9606 GN=ACP3 PE=1 SV=3
EZR	Ezrin OS=Homo sapiens OX=9606 GN=EZR PE=1 SV=4	0.545	1.197	0.64	2.32	0.813	1.883	1.463	1.207	0.884	1.12	0.835	1.144	0.874	0.459	0.787	0.896	0.744	0.475	0.716	0.596137	0.0737
FOLR1	Folate receptor alpha OS=Homo sapiens OX=9606 GN=FOLR1 PE=1 SV=3		0.164		0.492	1.179	0.193	1.417	0.211	0.123	0.213	1.456	1.668	0.654	0.706	0.431	1.167	3.182	1.221	2.524	-1.29229	0.029
ATF2	Cyclic AMP-dependent transcription factor ATF-2 OS=Homo sapiens OX=9606 GN=ATF2 PE=1 SV=4
UCHL3	Ubiquitin carboxyl-terminal hydrolase isozyme L3 OS=Homo sapiens OX=9606 GN=UCHL3 PE=1 SV=1	0.867		0.805	0.866	1.337		1.739	0.872	1.109		1.316	0.6	2.055	0.684	0.321	0.478	0.894	1.071	0.987	0.216201	0.306
HPGD	15-hydroxyprostaglandin dehydrogenase [NAD(+)] OS=Homo sapiens OX=9606 GN=HPGD PE=1 SV=1			0.174				0.208		0.326	0.212	2.983	1.726	0.244	2.104	0.211	0.506	1.56	0.38	2.367	-2.38098	0.0855
VAV1	Proto-oncogene vav OS=Homo sapiens OX=9606 GN=VAV1 PE=1 SV=4									0.476	1.52		1.004								-1.40668
ELN	Elastin OS=Homo sapiens OX=9606 GN=ELN PE=1 SV=4	1.442				0.829	1.515	0.589		1.503		0.835			0.971	0.467	0.475			1.374	0.511981	0.225
CD46	Membrane cofactor protein OS=Homo sapiens OX=9606 GN=CD46 PE=1 SV=3
NME1	Nucleoside diphosphate kinase A OS=Homo sapiens OX=9606 GN=NME1 PE=1 SV=1	2.676	0.289	3.956	0.127	0.4	0.096	1.64	1.559	1.184		0.852		0.58	0.788	0.239	0.062	1.01		0.542	1.1875	0.443
NQO1	NAD(P)H dehydrogenase [quinone] 1 OS=Homo sapiens OX=9606 GN=NQO1 PE=1 SV=1	1.53		2.151		1.863		0.786		0.63		0.479	0.628		0.443					0.491	1.44788	0.0152
GNS	N-acetylglucosamine-6-sulfatase OS=Homo sapiens OX=9606 GN=GNS PE=1 SV=3	1.694	0.188	1.603	1.553	1.497	0.73	1.604	1.593	0.739	0.454	0.698	0.594	0.642	0.574	0.785	0.714	1.214	0.572	1.551	0.674455	0.172
RPS2	40S ribosomal protein S2 OS=Homo sapiens OX=9606 GN=RPS2 PE=1 SV=2	1.551	0.202	2.373	1.655	0.322	0.736	1.759	1.495	1.218	0.576	0.739	0.623	0.414	0.615	0.353	0.429	1.541	0.631	1.768	0.708862	0.23
TCF4	Transcription factor 4 OS=Homo sapiens OX=9606 GN=TCF4 PE=1 SV=3
ST6GAL1	Beta-galactoside alpha-2,6-sialyltransferase 1 OS=Homo sapiens OX=9606 GN=ST6GAL1 PE=1 SV=1
DSP	Desmoplakin OS=Homo sapiens OX=9606 GN=DSP PE=1 SV=3	0.302	0.864	0.194	0.251	0.961	2.562	0.098	0.165		0.169	0.182	0.163	0.297	0.285	0.996	0.545	8.857	0.724	0.383	-0.901381	0.719
RPA2	Replication protein A 32 kDa subunit OS=Homo sapiens OX=9606 GN=RPA2 PE=1 SV=1	0.878		0.987	0.796	1.209	1.282	0.59		0.698	0.916	0.855	0.799	1.631	0.937	0.988	1.059	1.006	1.426	0.941	-0.198631	0.248
MUC1	Mucin-1 OS=Homo sapiens OX=9606 GN=MUC1 PE=1 SV=3	0.783		0.932	2.101	0.886	2.059	2.476	1.649	1.082	0.378	1.233	0.439	0.344	0.647	0.291	0.264	1.31	0.191	0.937	1.30992	0.002
ALOX15	Arachidonate 15-lipoxygenase OS=Homo sapiens OX=9606 GN=ALOX15 PE=1 SV=3										1.527	0.99	0.483
CD44	CD44 antigen OS=Homo sapiens OX=9606 GN=CD44 PE=1 SV=3	0.82	0.428	0.915	0.971	1.901	2.156	0.7	0.709	0.544	0.572	0.753	0.783	1.371	0.487	1.027	0.805	1.236	1.615	1.206	0.0439726	0.86
NQO2	Ribosyldihydronicotinamide dehydrogenase [quinone] OS=Homo sapiens OX=9606 GN=NQO2 PE=1 SV=5			0.339	1.221			0.972	1.607	1.544	1.062					0.535	0.962	0.658	1.065	1.037	0.358532	0.609
H2AX	Histone H2AX OS=Homo sapiens OX=9606 GN=H2AX PE=1 SV=2	0.75	0.798	0.468	0.312	2.828	1.884	3.125	1.182	0.453		0.27	0.126		0.383				1.205	0.217	1.57456	0.0344
SELP	P-selectin OS=Homo sapiens OX=9606 GN=SELP PE=1 SV=3
ACAN	Aggrecan core protein OS=Homo sapiens OX=9606 GN=ACAN PE=1 SV=3	0.001	14.693	0.001	0.001	0.002	0.001	0.399	0.117	2.769	0.001	0.016	0.001	0.001	0.001	0.001		0.001	0.001	0.001	9.54946	0.0602
SPN	Leukosialin OS=Homo sapiens OX=9606 GN=SPN PE=1 SV=1					1.314	1.285				0.634	0.737		1.265		1.039	0.608	0.933	0.308	1.876	0.490431	0.0475
CBR1	Carbonyl reductase [NADPH] 1 OS=Homo sapiens OX=9606 GN=CBR1 PE=1 SV=3	0.627	0.591	1.218	0.597	2.317	0.209	0.654	0.476	0.609	0.966	1.156	1.078	1.245	1.153	0.984	1.093	1.027	1.964	1.036	-0.529179	0.0394
ANK1	Ankyrin-1 OS=Homo sapiens OX=9606 GN=ANK1 PE=1 SV=3	0.198	0.472	0.637	0.62	0.539	0.469	0.625	1.115	3.511	1.166	2.352	1.189	1.287	0.581	0.509	1.303	0.988	0.703	0.737	-0.2498	0.182
ACADS	Short-chain specific acyl-CoA dehydrogenase, mitochondrial OS=Homo sapiens OX=9606 GN=ACADS PE=1 SV=1			1.187		0.881		0.195	0.317	0.861	1.024	1.643	2.062		1.305	0.445	0.96	1.201		0.92	-0.796111	0.0718
CREB1	Cyclic AMP-responsive element-binding protein 1 OS=Homo sapiens OX=9606 GN=CREB1 PE=1 SV=2	0.596			0.501	1.034	0.398			0.572	0.795	1.058	1.007	1.323	1.784		1.25	1.351		1.332	-0.996623	0.00108
GLB1	Beta-galactosidase OS=Homo sapiens OX=9606 GN=GLB1 PE=1 SV=2	0.445		0.77	0.837	0.434		2.844	1.873	1.897	0.578	0.841	0.318		0.428		0.202	1.407		1.128	0.892496	0.157
PECAM1	Platelet endothelial cell adhesion molecule OS=Homo sapiens OX=9606 GN=PECAM1 PE=1 SV=2	0.168	0.158	0.267	1.3	1.37	1.979	0.347	0.32	0.418	0.764	1.086	1.316	0.998	1.215	1.563	2.305	0.68	2.05	0.695	-0.850048	0.0244
PPP3CB	Serine/threonine-protein phosphatase 2B catalytic subunit beta isoform OS=Homo sapiens OX=9606 GN=PPP3CB PE=1 SV=2										0.959		0.73				1.31
H1-5	Histone H1.5 OS=Homo sapiens OX=9606 GN=H1-5 PE=1 SV=3	2.702	0.552	0.869	0.607	1.387	3.308	2.378	1.452	1.185	0.552	0.375	0.42	0.173	0.831	0.463	0.406	0.275	0.447	0.618	1.81497	0.000215
H1-3	Histone H1.3 OS=Homo sapiens OX=9606 GN=H1-3 PE=1 SV=2		0.403		1.616	1.241	4.075	0.388	0.065	0.391				1.017		1.019	0.579		1.104	0.101	0.612925	0.944
H1-2	Histone H1.2 OS=Homo sapiens OX=9606 GN=H1-2 PE=1 SV=2		0.653	0.043		0.824	9.746	0.373	0.034	0.043	0.261		0.394		0.005	0.91		0.008	0.685	0.018	2.36074	0.347
EPCAM	Epithelial cell adhesion molecule OS=Homo sapiens OX=9606 GN=EPCAM PE=1 SV=2	0.22	1.076	0.396	2.296	1.794	1.435	0.73		0.314	0.951	0.709	0.456	1.31	0.518	1.049	0.935	0.807	2.16	0.845	0.0843228	0.666
POR	NADPH--cytochrome P450 reductase OS=Homo sapiens OX=9606 GN=POR PE=1 SV=2	0.346	4.681	0.505	0.335	0.189	0.353	0.314	0.681	1.148	1.075	1.673	1.74	0.452	1.85	0.685	0.912	0.773	0.719	0.569	-0.13689	0.138
EPB42	Erythrocyte membrane protein band 4.2 OS=Homo sapiens OX=9606 GN=EPB42 PE=1 SV=3	0.182	0.114	0.691	0.551	0.507	0.318	0.625	1.27	2.501	1.299	3.342	1.451	0.649	1.418	0.425	1.446	1.033	0.589	0.586	-0.704483	0.0728
MGMT	Methylated-DNA--protein-cysteine methyltransferase OS=Homo sapiens OX=9606 GN=MGMT PE=1 SV=1				0.738					0.635	1.151	0.813	0.922	1.608			0.685	1.699		0.749	-0.666429	0.18
ATP2A2	Sarcoplasmic/endoplasmic reticulum calcium ATPase 2 OS=Homo sapiens OX=9606 GN=ATP2A2 PE=1 SV=1	0.22	1.841	0.355	0.42	0.489	0.855	0.299	0.839	1.642	2.497	1.34	1.82	0.888	0.84	1.717	1.926	0.331	0.411	0.269	-0.638553	0.226
CD36	Platelet glycoprotein 4 OS=Homo sapiens OX=9606 GN=CD36 PE=1 SV=2	0.598		0.679	0.718	1.874		0.543		0.261	0.544	2.021	0.778			0.703		1.757	0.764	1.761	-0.611229	0.17
PLCG2	1-phosphatidylinositol 4,5-bisphosphate phosphodiesterase gamma-2 OS=Homo sapiens OX=9606 GN=PLCG2 PE=1 SV=4	0.998						0.463	1.016	1.256	1.613	0.696	1.596	0.728	0.783	1.557	1.166	0.552		0.576	-0.141842	0.788
FAH	Fumarylacetoacetase OS=Homo sapiens OX=9606 GN=FAH PE=1 SV=2	1.119	0.879	2.715	0.335	2.039	0.728	1.025	1.164	1.146	0.62	0.783	0.57	1.012	0.847	0.949	0.881	0.697	0.895	0.596	0.658282	0.152
STMN1	Stathmin OS=Homo sapiens OX=9606 GN=STMN1 PE=1 SV=3	1.87	0.202	1.352	1.727	1.049	0.898	1.433	0.973	0.446	0.75	0.593	0.647	1.742	0.487	0.782	0.729	1.225	0.8	1.296	0.288622	0.706
YBX3	Y-box-binding protein 3 OS=Homo sapiens OX=9606 GN=YBX3 PE=1 SV=4	0.702		1.427	1.409	2.207	0.346	0.746	0.705	0.587	0.949	0.575	0.565	1.124	0.392	1.261	0.792	1.644	1.279	1.291	0.0416636	0.881
ZNF22	Zinc finger protein 22 OS=Homo sapiens OX=9606 GN=ZNF22 PE=1 SV=3			0.581	0.78	0.403	0.714	0.8		1.141	0.855	1.499	0.918	1.095	2.007	0.748	1.455	1.005			-0.701569	0.0216
NAGA	Alpha-N-acetylgalactosaminidase OS=Homo sapiens OX=9606 GN=NAGA PE=1 SV=2	0.561	1.053	0.517	1.631	2.189	2.857	1.026	0.723	0.398	0.596	0.285	0.461	0.603	0.496	0.889	0.7	0.971	1.645	1.399	0.597428	0.246
HSPA6	Heat shock 70 kDa protein 6 OS=Homo sapiens OX=9606 GN=HSPA6 PE=1 SV=2
HMGA1	High mobility group protein HMG-I/HMG-Y OS=Homo sapiens OX=9606 GN=HMGA1 PE=1 SV=3	5.784	0.277	1.805	1.343	1.845	0.872	1.725	0.632	1.015	0.249	0.126	0.172	0.404	0.659	0.298	0.194	0.25	0.963	0.388	2.19858	0.000682
TMEM11	Transmembrane protein 11, mitochondrial OS=Homo sapiens OX=9606 GN=TMEM11 PE=1 SV=1
GOT1	Aspartate aminotransferase, cytoplasmic OS=Homo sapiens OX=9606 GN=GOT1 PE=1 SV=3	1.437	1.609	3.02	0.602	1.152	0.96	1.08	0.977	1.278	0.627	0.831	0.429	0.634	0.9	0.733	0.459	0.828	0.766	0.679	0.967059	0.00166
BPI	Bactericidal permeability-increasing protein OS=Homo sapiens OX=9606 GN=BPI PE=1 SV=4	8.569	0.116	0.296	0.228	0.489	0.379	0.88	0.55	2.691	0.462	0.268	0.298		0.212	0.349	0.411	0.981	0.435	0.386	1.90086	0.309
ITGA2	Integrin alpha-2 OS=Homo sapiens OX=9606 GN=ITGA2 PE=1 SV=1										1.367		0.779				0.854
GJA1	Gap junction alpha-1 protein OS=Homo sapiens OX=9606 GN=GJA1 PE=1 SV=2
NPR3	Atrial natriuretic peptide receptor 3 OS=Homo sapiens OX=9606 GN=NPR3 PE=1 SV=2										0.398	0.399	0.352	0.988		1.332	1.185	0.616	2.46	1.269
UBTF	Nucleolar transcription factor 1 OS=Homo sapiens OX=9606 GN=UBTF PE=1 SV=1												0.88				1.12
NDUFB7	NADH dehydrogenase [ubiquinone] 1 beta subcomplex subunit 7 OS=Homo sapiens OX=9606 GN=NDUFB7 PE=1 SV=4	0.611				1.053		1.474	0.547	1.092	0.7	1.237	0.708	1.109	0.728	0.626	0.82	1.088		2.208	-0.101291	0.799
PRKACA	cAMP-dependent protein kinase catalytic subunit alpha OS=Homo sapiens OX=9606 GN=PRKACA PE=1 SV=2	0.875	0.507	1.163	1.275	1.023	0.306	0.923	0.7	0.805	1.136	0.941	1.352	1.287	1.297	1.232	1.397	0.904	0.967	0.908	-0.439987	0.043
CAPN2	Calpain-2 catalytic subunit OS=Homo sapiens OX=9606 GN=CAPN2 PE=1 SV=6	0.332	0.508	0.55	0.491	0.883	0.63	0.653	0.897	1.067	1.237	1.953	1.237	0.563	1.736	0.812	1.297	1.907	0.815	1.432	-0.95961	0.00192
DES	Desmin OS=Homo sapiens OX=9606 GN=DES PE=1 SV=3	0.378	0.57	1.567	0.526	0.89	0.675	1.195	0.66	0.46	1.19	0.531	0.703	1.686	1.865	0.213	0.708	1.838	1.783	1.562	-0.651446	0.205
CEBPB	CCAAT/enhancer-binding protein beta OS=Homo sapiens OX=9606 GN=CEBPB PE=1 SV=2
HLA-G	HLA class I histocompatibility antigen, alpha chain G OS=Homo sapiens OX=9606 GN=HLA-G PE=1 SV=1
CTPS1	CTP synthase 1 OS=Homo sapiens OX=9606 GN=CTPS1 PE=1 SV=2								0.847	1.256							0.898				0.227661
ENG	Endoglin OS=Homo sapiens OX=9606 GN=ENG PE=1 SV=2	0.861		1.218					1.023	0.945	0.793	0.785	0.954				0.891	1.149		1.382	0.0279561	0.805
DDX5	Probable ATP-dependent RNA helicase DDX5 OS=Homo sapiens OX=9606 GN=DDX5 PE=1 SV=1	0.251	0.577	0.34	0.753	1.095		0.271	0.823	1.071	1.551	1.117	1.558	2.131	0.99	1.402	1.293	1.34	0.522	0.914	-0.984941	0.00448
PFKL	ATP-dependent 6-phosphofructokinase, liver type OS=Homo sapiens OX=9606 GN=PFKL PE=1 SV=6	0.746	0.4	0.726	0.492	0.83	0.207	0.48	0.581	1.635	1.815	1.619	1.465	0.917	1.847	1.468	1.786	0.893	0.561	0.534	-0.929756	0.0102
GM2A	Ganglioside GM2 activator OS=Homo sapiens OX=9606 GN=GM2A PE=1 SV=4	0.576		2.361	0.25	0.442	0.441	1.296	0.65	0.347	0.2	0.629	0.502	0.346	1.131	0.595	0.331	2.691	0.986	4.227	-0.549136	0.627
LGALS3	Galectin-3 OS=Homo sapiens OX=9606 GN=LGALS3 PE=1 SV=5	0.677	0.132	1.711	0.841	0.56	0.342	1.765	1.325	0.958	1.401	1.352	1.345	0.592	0.868	0.347	0.393	2.074	0.191	2.126	-0.21103	0.731
IGFBP3	Insulin-like growth factor-binding protein 3 OS=Homo sapiens OX=9606 GN=IGFBP3 PE=1 SV=2		0.307	1.996	0.827	0.987		0.83	1.366	0.51	1.168	0.869	0.809	1.279	1.21	0.864	1.12	1.186	0.671		-0.0648891	0.498
PSMC3	26S proteasome regulatory subunit 6A OS=Homo sapiens OX=9606 GN=PSMC3 PE=1 SV=3	0.55			0.684	0.68		0.56	1.029	1.634	0.54	0.866	1.597	1.165		1.872	1.395	0.611		0.819	-0.372157	0.307
TCP1	T-complex protein 1 subunit alpha OS=Homo sapiens OX=9606 GN=TCP1 PE=1 SV=1	0.489	0.737	1.034	1.265	0.542	0.327	0.619	1.215	2.098	1.332	1.11	1.701	1.044	1.11	1.224	1.588	0.667	0.341	0.557	-0.206402	0.449
PTPN1	Tyrosine-protein phosphatase non-receptor type 1 OS=Homo sapiens OX=9606 GN=PTPN1 PE=1 SV=1	1.18		0.341	0.724	0.653			0.91	1.725	1.304	1.216	1.521	1.018	0.812	1.284	1.542	0.338		0.432	-0.189883	0.638
IGFBP2	Insulin-like growth factor-binding protein 2 OS=Homo sapiens OX=9606 GN=IGFBP2 PE=1 SV=2	0.158	0.991	1.036	0.874	3.567	0.285	2.402	2.344	2.43	0.104					0.143	0.103	0.081	0.235	0.245	3.36581	0.000644
RPL35A	60S ribosomal protein L35a OS=Homo sapiens OX=9606 GN=RPL35A PE=1 SV=2	2.482	0.599	0.305	2.547	2.459	1.029	0.454	0.653	0.234	0.397	0.193	0.426	1.554	0.255	0.972	0.38	0.639	2.621	0.8	0.537758	0.421
ITGB5	Integrin beta-5 OS=Homo sapiens OX=9606 GN=ITGB5 PE=1 SV=1			1.428	0.394	0.899		0.895	1.514	0.925	1.251	1.303	0.916		0.892	0.82	0.873	1.023	0.957	0.91	0.022008	0.788
ARF4	ADP-ribosylation factor 4 OS=Homo sapiens OX=9606 GN=ARF4 PE=1 SV=3	1.293		2.578		0.095		1.164	0.983	1.153		1.069	0.109		0.869			0.704		0.983	0.697405	0.561
RPL7	60S ribosomal protein L7 OS=Homo sapiens OX=9606 GN=RPL7 PE=1 SV=1	2.014	0.277	1.087	1.54	1.214	0.383	1.425	1.338	0.694	0.717	0.689	0.686	1.174	0.544	0.902	0.555	1.318	1.139	1.305	0.29532	0.703
VCL	Vinculin OS=Homo sapiens OX=9606 GN=VCL PE=1 SV=4	0.379	0.801	0.73	0.582	0.861	1.285	0.433	0.806	1.127	1.566	1.061	1.598	1.355	1.408	1.109	1.778	0.742	0.793	0.586	-0.624299	0.0235
LBP	Lipopolysaccharide-binding protein OS=Homo sapiens OX=9606 GN=LBP PE=1 SV=3	0.401		2.607				1.328	5.098	2.539	0.122	0.149	0.071		0.076	0.256	0.067	0.094		0.192	4.22135	2.35e-05
PTPRA	Receptor-type tyrosine-protein phosphatase alpha OS=Homo sapiens OX=9606 GN=PTPRA PE=1 SV=3					0.874		0.882		0.437	1.045	0.399	0.981	1.043	1.095	1.025	1.414		1.805		-0.590707	0.213
IL1RN	Interleukin-1 receptor antagonist protein OS=Homo sapiens OX=9606 GN=IL1RN PE=1 SV=1
ITGB6	Integrin beta-6 OS=Homo sapiens OX=9606 GN=ITGB6 PE=1 SV=2	0.775		0.793	0.934	0.391	3.933	1.017	1.05	0.706	0.535	1.06	0.681		0.955	0.492	0.542	0.989	0.758	1.39	0.544894	0.434
SON	Protein SON OS=Homo sapiens OX=9606 GN=SON PE=1 SV=4	0.317	1.81		0.954	2.417	2.051	0.523	0.384	0.476	0.9	0.26	0.903	1.785	0.689	1.352	1.691	0.207	1.05	0.23	0.300286	0.644
NELFE	Negative elongation factor E OS=Homo sapiens OX=9606 GN=NELFE PE=1 SV=3
RPL17	60S ribosomal protein L17 OS=Homo sapiens OX=9606 GN=RPL17 PE=1 SV=3	0.783	0.77	1.165	1.899	1.329	1.414	0.947	0.785	0.859	0.805	0.582	0.622	1.317	0.541	1.129	0.723	1.117	1.152	1.061	0.289086	0.2
PGAM1	Phosphoglycerate mutase 1 OS=Homo sapiens OX=9606 GN=PGAM1 PE=1 SV=2	1.464	0.392	1.299	0.152	1.287	0.546	1.418	0.894	1.237	0.751	1.198	0.819	0.822	0.939	0.672	0.558	1.95	1.021	1.581	-0.0949191	0.497
RCC1	Regulator of chromosome condensation OS=Homo sapiens OX=9606 GN=RCC1 PE=1 SV=1	0.514	1.989	0.966	1.332	1.365		1.396	0.69	0.967	1.006	0.551	0.713	1.535	0.631	0.686	0.976	1.235	0.553	0.893	0.392482	0.191
SDC1	Syndecan-1 OS=Homo sapiens OX=9606 GN=SDC1 PE=1 SV=3											0.514	0.654	0.265		0.524	0.564	2.184	0.966	2.329
ATP5PF	ATP synthase-coupling factor 6, mitochondrial OS=Homo sapiens OX=9606 GN=ATP5PF PE=1 SV=1			1.006	2.169			1.045	0.755	1.249	0.925	0.899	0.71	0.843		0.529	0.379	1.289		1.202	0.55548	0.121
XRCC1	DNA repair protein XRCC1 OS=Homo sapiens OX=9606 GN=XRCC1 PE=1 SV=2
TSPAN8	Tetraspanin-8 OS=Homo sapiens OX=9606 GN=TSPAN8 PE=1 SV=1
MYL12A	Myosin regulatory light chain 12A OS=Homo sapiens OX=9606 GN=MYL12A PE=1 SV=2	0.832	0.439	0.977	1.441	1.377	0.622	1.172	0.672	0.62	0.857	0.851	0.901	1.427	0.922	0.938	0.864	1.52	1.091	1.476	-0.260067	0.156
PLCG1	1-phosphatidylinositol 4,5-bisphosphate phosphodiesterase gamma-1 OS=Homo sapiens OX=9606 GN=PLCG1 PE=1 SV=1			0.785	1.055					0.568	0.801	0.56	1.303	2.052			1.05	0.884	0.944		-0.434632	0.359
CD58	Lymphocyte function-associated antigen 3 OS=Homo sapiens OX=9606 GN=CD58 PE=1 SV=1	1.475		1.797	0.574	0.607		0.414	0.607	0.19		1.076		0.478	0.87			1.658	0.922	2.332	-0.595565	0.188
NCL	Nucleolin OS=Homo sapiens OX=9606 GN=NCL PE=1 SV=3	0.768	0.541	0.924	1.307	1.459	1.555	0.538	0.691	0.656	0.906	0.641	1.023	1.367	1.174	1.287	1.423	0.572	1.514	0.655	-0.171736	0.439
HK1	Hexokinase-1 OS=Homo sapiens OX=9606 GN=HK1 PE=1 SV=3	0.252	1.351	0.763	0.878	1.008	1.969	0.457	0.756	1.598	1.308	0.922	1.332	1.153	0.782	1.535	1.704	0.299	0.653	0.281	0.00959979	0.992
POLR2E	DNA-directed RNA polymerases I, II, and III subunit RPABC1 OS=Homo sapiens OX=9606 GN=POLR2E PE=1 SV=4		0.62	0.724	0.422	1.116	1.352	0.658	0.447	0.709	0.733	0.859	1.251	1.987	1.865	0.692	1.043	1.409	1.111		-0.686476	0.0214
NDUFV2	NADH dehydrogenase [ubiquinone] flavoprotein 2, mitochondrial OS=Homo sapiens OX=9606 GN=NDUFV2 PE=1 SV=2	1.162		1.391	0.452	0.364		0.963	0.535	1.349	0.828	1.708	0.905	0.441	1.318	0.545	0.918	1.383		1.739	-0.292015	0.393
TRIM21	E3 ubiquitin-protein ligase TRIM21 OS=Homo sapiens OX=9606 GN=TRIM21 PE=1 SV=1									1.006							0.994				0.0173125
EIF2AK2	Interferon-induced, double-stranded RNA-activated protein kinase OS=Homo sapiens OX=9606 GN=EIF2AK2 PE=1 SV=2	1.639		1.008	0.966	0.932		0.917	1.304	0.819	0.834	1.065	1.111	0.594	0.913	0.903	0.869	0.955		1.171	0.212756	0.232
SRM	Spermidine synthase OS=Homo sapiens OX=9606 GN=SRM PE=1 SV=1	1.427		1.396	1.714	0.84	0.777	1.491	1.582	1.266	0.703	0.626	0.835	1.037	0.59	0.889	0.852	0.715	0.512	0.748	0.805047	0.000303
ORM2	Alpha-1-acid glycoprotein 2 OS=Homo sapiens OX=9606 GN=ORM2 PE=1 SV=2	0.362	1.198	1.767	2.116	1.187	0.235	0.677	0.499	0.315	0.126	0.358	0.124	4.731	0.579	1.276	0.428	0.382	2.073	0.567	-0.197153	0.635
CSNK2A2	Casein kinase II subunit alpha' OS=Homo sapiens OX=9606 GN=CSNK2A2 PE=1 SV=1					0.981					0.713	0.608	0.555	2.052	0.593	1.375	1.239		1.129	0.753	-0.0303975
NFKB1	Nuclear factor NF-kappa-B p105 subunit OS=Homo sapiens OX=9606 GN=NFKB1 PE=1 SV=2			0.688	0.83			0.282		1.065	1.786	0.745	1.268	1.883	0.742	1.543	1.141	0.538		0.488	-0.652672	0.184
CXCL3	C-X-C motif chemokine 3 OS=Homo sapiens OX=9606 GN=CXCL3 PE=1 SV=1									1
NCF2	Neutrophil cytosol factor 2 OS=Homo sapiens OX=9606 GN=NCF2 PE=1 SV=2	1.138				0.883		0.427	1.595	1.697	2.757	1.289	1.133	0.182	0.393	0.669	1.035	0.403		0.399	0.322906	0.341
TYMP	Thymidine phosphorylase OS=Homo sapiens OX=9606 GN=TYMP PE=1 SV=2	1.969	0.79	2.35	1.535	1.837	1.044	0.891	0.84	0.465	0.438	0.365	0.588	1.091	0.414	0.894	0.539	0.532	1.597	0.822	0.839088	0.0235
ATP2B1	Plasma membrane calcium-transporting ATPase 1 OS=Homo sapiens OX=9606 GN=ATP2B1 PE=1 SV=4				0.853		0.541		0.465	0.757	1.827	0.919	1.621	1.155	0.755	0.925	1.234		1.183	0.767	-0.819281	0.011
HLA-DPA1	HLA class II histocompatibility antigen, DP alpha 1 chain OS=Homo sapiens OX=9606 GN=HLA-DPA1 PE=1 SV=1	0.256		0.615	0.241	0.222		1.012	0.41	0.661	1.27	1.886	1.629	0.279	0.59	0.114	0.24	1.529		5.047	-1.51822	0.218
EIF2S2	Eukaryotic translation initiation factor 2 subunit 2 OS=Homo sapiens OX=9606 GN=EIF2S2 PE=1 SV=2	1.138		1.008	0.331	0.373		0.938	1.151	1.9	1.383	1.216	1.073		0.751	0.802	0.939	1.181		0.817	-0.0624922	0.513
ANXA7	Annexin A7 OS=Homo sapiens OX=9606 GN=ANXA7 PE=1 SV=3	0.59	1.275	1.089	1.031	0.974	1.586	0.763	1.116	1.019	0.778	1.166	0.939	0.905	0.989	0.843	1.054	0.88	1.153	0.849	0.134842	0.528
PGC	Gastricsin OS=Homo sapiens OX=9606 GN=PGC PE=1 SV=1
AZU1	Azurocidin OS=Homo sapiens OX=9606 GN=AZU1 PE=1 SV=3	5.215	0.144	0.769	0.154	2.46	0.062	1.979	2.465	1.498	0.122	0.095	0.077		0.049	0.039		0.686	0.799	0.39	2.53792	0.0326
TPSB2	Tryptase beta-2 OS=Homo sapiens OX=9606 GN=TPSB2 PE=1 SV=2	0.162	0.1	0.288	0.791	0.715	0.203	0.492	0.337	0.347	0.632	0.893	1.262	1.883	1.078	0.594	1.302	2.987	1.714	3.221	-2.02801	0.000104
BTF3	Transcription factor BTF3 OS=Homo sapiens OX=9606 GN=BTF3 PE=1 SV=1				1.029	1.483		0.99	0.54	0.806	0.683	0.658	0.905	1.497			1.07	1.339			-0.0806314	0.782
ALOX5AP	Arachidonate 5-lipoxygenase-activating protein OS=Homo sapiens OX=9606 GN=ALOX5AP PE=1 SV=2	1.864	0.288	0.326	0.462	0.507	0.783	0.47	1.95	1.404	1.244	1.658	1.258	0.542	1.005	1.15	0.977	0.932	1.232	0.947	-0.290491	0.149
RAB3A	Ras-related protein Rab-3A OS=Homo sapiens OX=9606 GN=RAB3A PE=1 SV=1
RAB4A	Ras-related protein Rab-4A OS=Homo sapiens OX=9606 GN=RAB4A PE=1 SV=3
RAB5A	Ras-related protein Rab-5A OS=Homo sapiens OX=9606 GN=RAB5A PE=1 SV=2	1.011		0.9	0.791	0.511	1.22	1.316	1.009	1.083	0.45	0.993	0.549	0.72	0.546	0.789		1.398	2.308	1.408	-0.0545424	0.773
RAB6A	Ras-related protein Rab-6A OS=Homo sapiens OX=9606 GN=RAB6A PE=1 SV=3	1.301	0.705	1.126	0.88	1.322	0.767	1.025	0.998	0.63	0.689	0.814	0.767	0.9	0.995	0.986	0.464	1.256	1.666	1.709	-0.0750434	0.941
MX1	Interferon-induced GTP-binding protein Mx1 OS=Homo sapiens OX=9606 GN=MX1 PE=1 SV=4									1.61		1.009	0.381								1.21198
PSMB1	Proteasome subunit beta type-1 OS=Homo sapiens OX=9606 GN=PSMB1 PE=1 SV=2	0.614	0.356	2.079	1.258	0.705	0.246	1.673	1.105	1.06	0.892	1.027	1.19	0.865	0.74	0.6	0.581	1.56	0.509	1.94	0.029224	0.756
M6PR	Cation-dependent mannose-6-phosphate receptor OS=Homo sapiens OX=9606 GN=M6PR PE=1 SV=1	0.637	0.432	0.692	1.309	0.743	2.086	0.614	0.799	0.54	1.181	0.533	0.884	1.881	0.224	1.177	0.642	1.72	0.961	1.944	-0.35352	0.475
ATP4A	Potassium-transporting ATPase alpha chain 1 OS=Homo sapiens OX=9606 GN=ATP4A PE=2 SV=5
H2AC7	Histone H2A type 1-D OS=Homo sapiens OX=9606 GN=H2AC7 PE=1 SV=2
COX5A	Cytochrome c oxidase subunit 5A, mitochondrial OS=Homo sapiens OX=9606 GN=COX5A PE=1 SV=2	0.146	0.222	2.56	0.2	0.156	0.041	2.949	2.223	1.469	0.524	1.828	0.73	0.161	0.38	0.124	0.318	2.456	0.104	2.409	0.293653	0.904
LMNB1	Lamin-B1 OS=Homo sapiens OX=9606 GN=LMNB1 PE=1 SV=2	0.839	0.727	0.236	0.392	0.662	1.318	0.382	0.734	2.119	2.245	0.926	1.607	1.127	1.665	1.114	1.669	0.355	0.515	0.368	-0.493651	0.244
ITGAL	Integrin alpha-L OS=Homo sapiens OX=9606 GN=ITGAL PE=1 SV=3
ITGAX	Integrin alpha-X OS=Homo sapiens OX=9606 GN=ITGAX PE=1 SV=3			0.685		0.568		0.59	1.224	2.038	1.94	1.011	1.752		0.595	0.447	0.55			0.6	0.0517872	0.863
HOXA5	Homeobox protein Hox-A5 OS=Homo sapiens OX=9606 GN=HOXA5 PE=1 SV=2
OGN	Mimecan OS=Homo sapiens OX=9606 GN=OGN PE=1 SV=1	0.224	1.365	0.36	0.677	1.198	0.289	1.433	0.385	0.461	1.046	0.666	0.381	0.52	1.491	1.44	0.566	1.285	3.352	1.859	-0.827768	0.0792
CAST	Calpastatin OS=Homo sapiens OX=9606 GN=CAST PE=1 SV=4	0.653	1.073	0.658	1.598	1.122	3.193	0.344	0.5	0.594	1.138	0.756	0.892	1.027	0.625	1.285	1.316	0.511	1.331	0.384	0.223393	0.979
IMPDH1	Inosine-5'-monophosphate dehydrogenase 1 OS=Homo sapiens OX=9606 GN=IMPDH1 PE=1 SV=2
COL9A1	Collagen alpha-1(IX) chain OS=Homo sapiens OX=9606 GN=COL9A1 PE=1 SV=3
C4BPB	C4b-binding protein beta chain OS=Homo sapiens OX=9606 GN=C4BPB PE=1 SV=1								1.198	0.811	1.353	1.011	0.631		1.439		0.838	0.719			0.00864323	0.903
COL5A1	Collagen alpha-1(V) chain OS=Homo sapiens OX=9606 GN=COL5A1 PE=1 SV=3
AGA	N(4)-(beta-N-acetylglucosaminyl)-L-asparaginase OS=Homo sapiens OX=9606 GN=AGA PE=1 SV=2	0.69	0.22	0.826	1.379	0.144		1.993	0.905	0.647	1.171	0.804	1.08	0.884	0.519	0.729	0.966	1.839	1.092	2.11	-0.396343	0.193
PTMS	Parathymosin OS=Homo sapiens OX=9606 GN=PTMS PE=1 SV=2	0.173	1.383	0.696	2.659	1.347	6.161	0.673	0.211	0.105	0.393	0.127	0.466	1.582	0.454	0.613	0.322	0.799	0.17	0.669	1.41289	0.331
GSTM3	Glutathione S-transferase Mu 3 OS=Homo sapiens OX=9606 GN=GSTM3 PE=1 SV=3	0.275	0.963	2.144	0.681	0.817	0.494	0.718	0.442	0.535	1.404	0.982	0.877	1.053	2.015	0.831	1.644	1.344	0.647	1.133	-0.603013	0.0246
ATP6V1B2	V-type proton ATPase subunit B, brain isoform OS=Homo sapiens OX=9606 GN=ATP6V1B2 PE=1 SV=3	0.954	0.663	1.691	1.003	1.393	1.136	0.669	0.924	1.509	1.014	1.006	0.997	0.971	0.787	1.124	0.885	0.614	1.031	0.628	0.286506	0.199
ATP6V1C1	V-type proton ATPase subunit C 1 OS=Homo sapiens OX=9606 GN=ATP6V1C1 PE=1 SV=4			1.23		0.839		0.691	0.801	1.683	1.237	1.248	1.024			0.495	0.644	1.13		0.978	0.119925	0.725
CSRP1	Cysteine and glycine-rich protein 1 OS=Homo sapiens OX=9606 GN=CSRP1 PE=1 SV=3	0.375	0.308	1.084	0.595	0.736	0.466	0.988	0.528	0.948	1.745	1.119	1.543	1.596	1.354	0.615	1.307	1.752	0.689	1.253	-0.953758	0.00172
FLNA	Filamin-A OS=Homo sapiens OX=9606 GN=FLNA PE=1 SV=4	0.276	1.152	0.424	0.613	0.715	1.408	0.377	0.995	1.489	1.945	1.023	1.765	1.368	1.144	1.067	1.745	0.532	0.633	0.331	-0.481146	0.211
MAOA	Amine oxidase [flavin-containing] A OS=Homo sapiens OX=9606 GN=MAOA PE=1 SV=1	0.253	0.577	0.945	1.44	1.193	0.312	1.188	0.482	1.585	1.165	1.607	1.46	0.336	0.788	1.179	1.571	1.108	1.081	0.73	-0.315219	0.25
ACO1	Cytoplasmic aconitate hydratase OS=Homo sapiens OX=9606 GN=ACO1 PE=1 SV=3		0.712	0.976	1.134	0.559	2.293			2.079	0.696	1.082	0.908	0.585	0.821	0.87	0.518	1.137	0.631		0.682134	0.109
FPR1	fMet-Leu-Phe receptor OS=Homo sapiens OX=9606 GN=FPR1 PE=1 SV=3
NT5E	5'-nucleotidase OS=Homo sapiens OX=9606 GN=NT5E PE=1 SV=1	0.243	1.573	0.319	1.171	1.441	0.574	0.465	0.222	0.242	0.723	1.483	0.787	0.63	0.84	1.083	1.09	1.44	2.363	2.311	-0.876566	0.016
GPD1	Glycerol-3-phosphate dehydrogenase [NAD(+)], cytoplasmic OS=Homo sapiens OX=9606 GN=GPD1 PE=1 SV=4		1.235	0.29				0.226	0.094	0.728	2.315	1.357	0.92	2.085	2.864	0.828	0.691	0.443	0.587	0.337	-1.27195	0.0409
C5AR1	C5a anaphylatoxin chemotactic receptor 1 OS=Homo sapiens OX=9606 GN=C5AR1 PE=1 SV=2
MDK	Midkine OS=Homo sapiens OX=9606 GN=MDK PE=1 SV=1		6.872		1.008	0.139	1.886	0.116	0.071	0.249					0.123			0.201	0.215	0.119	3.16679	0.164
MSR1	Macrophage scavenger receptor types I and II OS=Homo sapiens OX=9606 GN=MSR1 PE=1 SV=1	0.911	2.485		0.703	0.608		0.522	0.683	1.149	1.328	1.024	1.575	0.815	1.047	0.794	0.746	0.555	0.899	1.156	0.021345	0.678
VDAC1	Voltage-dependent anion-selective channel protein 1 OS=Homo sapiens OX=9606 GN=VDAC1 PE=1 SV=2	0.856	1.492	2.227	1.531	1.374	1.862	1.467	1.401	1.085	0.639	0.634	0.456	0.465	0.499	0.472	0.398	0.788	0.633	0.721	1.37259	1.45e-07
BGN	Biglycan OS=Homo sapiens OX=9606 GN=BGN PE=1 SV=2	0.291	2.474	0.722	0.33	1.025	0.232	2.153	0.7	0.95	0.96	0.976	1.076	0.286	0.513	1.046	0.646	1.524	1.299	1.797	-0.0374897	0.518
SDHB	Succinate dehydrogenase [ubiquinone] iron-sulfur subunit, mitochondrial OS=Homo sapiens OX=9606 GN=SDHB PE=1 SV=3				0.723	0.359		0.441	0.345	1.999	1.916	1.939	1.872	0.204	0.778	0.777	2.285	0.668	0.24	0.454	-0.525556	0.508
CD9	CD9 antigen OS=Homo sapiens OX=9606 GN=CD9 PE=1 SV=4		0.23					0.771	0.781	0.645	1.242	1.088	1.072	0.517	0.369	0.507	0.838	1.902		3.038	-0.953214	0.178
MATN1	Cartilage matrix protein OS=Homo sapiens OX=9606 GN=MATN1 PE=1 SV=1	0.007	5.755					0.047	0.006	0.174		0.01									6.90424
COMT	Catechol O-methyltransferase OS=Homo sapiens OX=9606 GN=COMT PE=1 SV=2					0.713	1.708	0.295		0.823		1.378	1.324				0.864		1.421	0.474	-0.303895	0.45
TGM2	Protein-glutamine gamma-glutamyltransferase 2 OS=Homo sapiens OX=9606 GN=TGM2 PE=1 SV=2	0.301	0.31	0.553	0.584	0.793	1.266	0.33	0.455	0.775	2.416	1.062	1.615	1.349	1.154	1.819	1.586	0.989	0.991	0.653	-1.19302	0.000397
MMUT	Methylmalonyl-CoA mutase, mitochondrial OS=Homo sapiens OX=9606 GN=MMUT PE=1 SV=4
OSBP	Oxysterol-binding protein 1 OS=Homo sapiens OX=9606 GN=OSBP PE=1 SV=1	0.515	0.718	0.535	1.131	0.525	0.7		0.959	1.147	2.229	0.947	1.131	0.663	1.287	1.404	1.645			0.463	-0.648979	0.0846
PCMT1	Protein-L-isoaspartate(D-aspartate) O-methyltransferase OS=Homo sapiens OX=9606 GN=PCMT1 PE=1 SV=4	0.758	0.735	0.923	1.341	1.267	0.754	1.212	1.017	0.895	0.737	0.907	0.895	1.856	0.672	0.476	0.88	1.146	1.05	1.48	-0.0300079	0.879
FBL	rRNA 2'-O-methyltransferase fibrillarin OS=Homo sapiens OX=9606 GN=FBL PE=1 SV=2	0.677	0.838	0.72	2.464	0.688	1.368	0.516	0.647	1.047	0.958	0.686	0.684	2.439	0.675	0.921	1.024	0.818	0.855	0.975	-0.010662	0.807
GART	Trifunctional purine biosynthetic protein adenosine-3 OS=Homo sapiens OX=9606 GN=GART PE=1 SV=1		0.718	1.085	0.562		1.005			1.615	0.983	1.047	1.052	2.074	0.689		0.678	0.492			-0.00742277	0.921
TNXB	Tenascin-X OS=Homo sapiens OX=9606 GN=TNXB PE=1 SV=5	0.501	1.114	0.386	0.685	1.528	0.588	0.626	0.347	0.293	1.027	0.262	0.97	0.961	0.937	1.722	1.001	1.471	2.696	1.887	-0.939872	0.029
PAICS	Multifunctional protein ADE2 OS=Homo sapiens OX=9606 GN=PAICS PE=1 SV=3	0.845	0.994	0.542	0.982	1.701	1.726	0.422	0.974	1.359	1.346	1.088	0.883	1.205	0.626	1.425	1.263	0.363	1.012	0.244	0.165671	0.555
IDS	Iduronate 2-sulfatase OS=Homo sapiens OX=9606 GN=IDS PE=1 SV=1							0.56			0.54	0.821	0.507		0.757			1.903		1.912	-0.938599
SCP2	Non-specific lipid-transfer protein OS=Homo sapiens OX=9606 GN=SCP2 PE=1 SV=2	1.265		1.551	1.325	0.356		0.953	0.799	0.79	0.884	1.314	1.041	1.165	1.865	0.386	0.641	0.853		0.81	0.0146029	0.982
UBA1	Ubiquitin-like modifier-activating enzyme 1 OS=Homo sapiens OX=9606 GN=UBA1 PE=1 SV=3	0.507	1.22	1.125	0.586	0.594	1.138	0.393	0.641	1.409	1.26	1.327	1.269	0.948	1.28	1.259	1.589	0.977	0.656	0.822	-0.428848	0.0498
GPX3	Glutathione peroxidase 3 OS=Homo sapiens OX=9606 GN=GPX3 PE=1 SV=2	0.261	0.885	1.892	0.407	0.432	0.759	2.222	1.13	0.771	0.635	1.157	0.665	0.645	0.947	0.495	0.78	1.474	0.942	2.501	-0.0735154	0.59
NME2	Nucleoside diphosphate kinase B OS=Homo sapiens OX=9606 GN=NME2 PE=1 SV=1	1.644	0.554	2.154	2.675	0.912	0.266	1.639	1.713	0.716	0.611	0.531	0.533	1.335	0.564	0.569	0.532	0.749	0.442	0.859	1.01988	0.0664
ENPP1	Ectonucleotide pyrophosphatase/phosphodiesterase family member 1 OS=Homo sapiens OX=9606 GN=ENPP1 PE=1 SV=2
FDXR	NADPH:adrenodoxin oxidoreductase, mitochondrial OS=Homo sapiens OX=9606 GN=FDXR PE=1 SV=3		2.214	2.034	1.463	1.986	1.029	0.777	0.486	0.306	1.187	0.39	1.274	0.913	0.371	0.607	0.938	0.487	1.131	0.409	0.739631	0.163
HNRNPA2B1	Heterogeneous nuclear ribonucleoproteins A2/B1 OS=Homo sapiens OX=9606 GN=HNRNPA2B1 PE=1 SV=2	0.826	0.479	0.924	0.722	0.925	0.322	0.901	0.457	0.774	1.121	1.242	1.294	1.24	1.185	0.881	1.197	1.889	0.986	1.635	-0.849136	0.000365
CBL	E3 ubiquitin-protein ligase CBL OS=Homo sapiens OX=9606 GN=CBL PE=1 SV=2
IGFBP4	Insulin-like growth factor-binding protein 4 OS=Homo sapiens OX=9606 GN=IGFBP4 PE=1 SV=2			1.124	0.713			1.451	1.913	0.888	0.522							0.389			1.41875	0.0272
UQCRC2	Cytochrome b-c1 complex subunit 2, mitochondrial OS=Homo sapiens OX=9606 GN=UQCRC2 PE=1 SV=3	0.696		1.962	0.59	0.34	0.094	1.477	1.102	2.678	1.342	1.753	1.231	0.502	0.826	0.616	0.728	0.822	0.267	0.976	0.302053	0.885
CA4	Carbonic anhydrase 4 OS=Homo sapiens OX=9606 GN=CA4 PE=1 SV=2	0.615		0.234	0.321	0.843	0.357	0.951	0.528	0.152	0.224	3.372	1.208	0.148	1.334	0.685	0.663	2.03	2.11	2.223	-1.48476	0.0631
AADAC	Arylacetamide deacetylase OS=Homo sapiens OX=9606 GN=AADAC PE=1 SV=5												0.803				1.197
CPN2	Carboxypeptidase N subunit 2 OS=Homo sapiens OX=9606 GN=CPN2 PE=1 SV=3						0.601		2.235		0.592	0.572									1.28477	0.485
FECH	Ferrochelatase, mitochondrial OS=Homo sapiens OX=9606 GN=FECH PE=1 SV=2	0.799		1.531				0.859		1.767	1.186	1.113	0.644	0.327	1.147		1.408	0.669		0.549	0.492986	0.217
MMP8	Neutrophil collagenase OS=Homo sapiens OX=9606 GN=MMP8 PE=1 SV=1	5.98	0.91	0.609	0.742	0.675		1.205	1.478	0.34	1.125	0.759	0.173	0.242	0.38	0.758	0.231	1.308	0.259	0.827	1.29974	0.0683
MRC1	Macrophage mannose receptor 1 OS=Homo sapiens OX=9606 GN=MRC1 PE=1 SV=1	0.747	0.585	1.056	0.563	0.473	1.106	0.951	1.948	1.822	1.512	1.672	1.272	0.477	1.692	0.93	1.124	0.277	0.494	0.299	0.0763582	0.644
CRYGS	Gamma-crystallin S OS=Homo sapiens OX=9606 GN=CRYGS PE=1 SV=4
IGHV1-2	Immunoglobulin heavy variable 1-2 OS=Homo sapiens OX=9606 GN=IGHV1-2 PE=1 SV=2
CES1	Liver carboxylesterase 1 OS=Homo sapiens OX=9606 GN=CES1 PE=1 SV=2	0.077	0.089	0.408	0.33	0.86	0.34	0.837	0.452	0.745	2.01	2.667	1.771	1.261	1.158	1.089	1.228	1.622	0.403	1.651	-1.69243	0.000722
TCEA1	Transcription elongation factor A protein 1 OS=Homo sapiens OX=9606 GN=TCEA1 PE=1 SV=2	0.515	0.71	0.776	0.756	1.288	2.044	0.557	0.495	0.698	0.987	0.751	0.991	1.909	1.144	1.53	1.443	0.499	1.373	0.535	-0.357851	0.208
PTGS1	Prostaglandin G/H synthase 1 OS=Homo sapiens OX=9606 GN=PTGS1 PE=1 SV=2										1.131	0.875					0.972			1.022
ITGA6	Integrin alpha-6 OS=Homo sapiens OX=9606 GN=ITGA6 PE=1 SV=5									0.857		0.669						1.331		1.143	-0.289813
SFPQ	Splicing factor, proline- and glutamine-rich OS=Homo sapiens OX=9606 GN=SFPQ PE=1 SV=2	0.788	0.574	0.621	0.846	0.903	0.786	0.582	0.459	1	1.018	1.372	1.446	1.286	1.273	1.3	1.45	1.137	1.259	0.9	-0.771552	2.07e-05
CA6	Carbonic anhydrase 6 OS=Homo sapiens OX=9606 GN=CA6 PE=1 SV=3
PPIB	Peptidyl-prolyl cis-trans isomerase B OS=Homo sapiens OX=9606 GN=PPIB PE=1 SV=2	2.696	0.205	2.197	0.923	0.611	0.386	1.385	2.13	0.932	0.953	0.791	0.892	0.327	0.897	0.523	0.466	1.123	0.37	1.192	0.757752	0.296
ME2	NAD-dependent malic enzyme, mitochondrial OS=Homo sapiens OX=9606 GN=ME2 PE=1 SV=1	0.415	0.658	1.555	1.548	1.54	0.392	1.211	1.214	1.739	1.271	0.707	1.062	0.903	0.623	1.293	1.414	0.418	0.471	0.567	0.386832	0.361
WARS1	Tryptophan--tRNA ligase, cytoplasmic OS=Homo sapiens OX=9606 GN=WARS1 PE=1 SV=2	0.811	0.314	2.92	0.4	0.796	0.72	0.734	0.641	1.114	1.021	1.036	1.338	0.596	0.723	1.238	1.517	1.237	0.746	1.098	-0.168217	0.246
RPS3	40S ribosomal protein S3 OS=Homo sapiens OX=9606 GN=RPS3 PE=1 SV=2	1.053	0.5	1.446	1.201	1.058	2.546	1.066	1.173	0.729	0.632	0.646	0.618	0.69	0.671	0.882	0.629	1.079	1.096	1.284	0.540851	0.0732
GCSH	Glycine cleavage system H protein, mitochondrial OS=Homo sapiens OX=9606 GN=GCSH PE=1 SV=2
JAK1	Tyrosine-protein kinase JAK1 OS=Homo sapiens OX=9606 GN=JAK1 PE=1 SV=2
PTPRE	Receptor-type tyrosine-protein phosphatase epsilon OS=Homo sapiens OX=9606 GN=PTPRE PE=1 SV=1									1.292		0.708									0.867785
PTPRG	Receptor-type tyrosine-protein phosphatase gamma OS=Homo sapiens OX=9606 GN=PTPRG PE=1 SV=4			1.068				0.522			0.72	1.02						1.422		1.248	-0.471752	0.315
SP100	Nuclear autoantigen Sp-100 OS=Homo sapiens OX=9606 GN=SP100 PE=1 SV=3									1.68	0.802					0.518					1.34792
AHCY	Adenosylhomocysteinase OS=Homo sapiens OX=9606 GN=AHCY PE=1 SV=4	0.783	0.518	1.263	0.536	0.383	0.631	1.125	1.447	1.884	1.37	1.521	1.653	0.823	1.254	0.841	1.177	0.677	0.579	0.535	-0.131369	0.512
CFL1	Cofilin-1 OS=Homo sapiens OX=9606 GN=CFL1 PE=1 SV=3	1.325	0.49	1.107	1.047	1.171	0.839	1.734	1.834	1.677	0.88	0.882	0.792	0.622	0.711	0.587	0.627	0.884	0.922	0.87	0.681304	0.0189
BDNF	Brain-derived neurotrophic factor OS=Homo sapiens OX=9606 GN=BDNF PE=1 SV=1
EIF4B	Eukaryotic translation initiation factor 4B OS=Homo sapiens OX=9606 GN=EIF4B PE=1 SV=2	1.345	0.944	0.907	1.207	0.948	1.445	0.626	0.849	0.775	1.092	0.79	0.927	1.161	0.726	1	1.061	0.827	1.491	0.879	0.0140067	0.989
ATP2B4	Plasma membrane calcium-transporting ATPase 4 OS=Homo sapiens OX=9606 GN=ATP2B4 PE=1 SV=2	0.307	0.76		0.659	0.732	1.991	0.405	0.494	1.457	0.9	1.358	1.558	0.698	0.861	1.263	2.267	0.717	0.929	0.644	-0.396259	0.143
DGKA	Diacylglycerol kinase alpha OS=Homo sapiens OX=9606 GN=DGKA PE=1 SV=3
CPT2	Carnitine O-palmitoyltransferase 2, mitochondrial OS=Homo sapiens OX=9606 GN=CPT2 PE=1 SV=2			0.519	0.815	1.183	1.855	1.223	0.594	1.676	0.892	1.389	1.139	0.834	0.482	0.608	1.438	0.445	1.499	0.409	0.298615	0.392
DTYMK	Thymidylate kinase OS=Homo sapiens OX=9606 GN=DTYMK PE=1 SV=4	0.82	0.714	1.046	2.438	0.604		1.125	1.009	0.562	0.751	0.913	0.983	1.6	0.89	0.937	1.021	0.987	0.652	0.948	0.10286	0.948
CMA1	Chymase OS=Homo sapiens OX=9606 GN=CMA1 PE=1 SV=1	0.018	0.28	0.084	0.474	0.829		1.402	0.855	0.72	3.335	0.361	0.497	1.616	1.008	0.486	1.743	2.007	0.803	1.483	-1.1947	0.04
LAMA2	Laminin subunit alpha-2 OS=Homo sapiens OX=9606 GN=LAMA2 PE=1 SV=4			2.596				1.018	0.825	1.181		0.428					0.449			0.503	1.61086	0.0193
PRTN3	Myeloblastin OS=Homo sapiens OX=9606 GN=PRTN3 PE=1 SV=3	2.372		0.32				3.192	1.096	3.255	0.01	0.312	0.012		0.051			0.319		0.061	4.00494	0.0024
GPT	Alanine aminotransferase 1 OS=Homo sapiens OX=9606 GN=GPT PE=1 SV=3									1
COX7A1	Cytochrome c oxidase subunit 7A1, mitochondrial OS=Homo sapiens OX=9606 GN=COX7A1 PE=1 SV=2
EDNRB	Endothelin receptor type B OS=Homo sapiens OX=9606 GN=EDNRB PE=1 SV=1
EEF1B2	Elongation factor 1-beta OS=Homo sapiens OX=9606 GN=EEF1B2 PE=1 SV=3	0.787	0.732	0.547	1.15	0.966	1.015	1.454	1.61	2.779	0.511	0.56	0.697	0.863				1.201	0.731	0.396	0.792049	0.041
ATP5PB	ATP synthase F(0) complex subunit B1, mitochondrial OS=Homo sapiens OX=9606 GN=ATP5PB PE=1 SV=2	0.391		1.55	0.289	0.127	0.659	1.422	1.109	2.311	1.653	1.74	1.856	0.294	0.936	0.65	0.799	0.672		0.542	-0.0484227	0.578
TBXAS1	Thromboxane-A synthase OS=Homo sapiens OX=9606 GN=TBXAS1 PE=1 SV=3			1.428	1.037	0.854	0.971	0.436	0.32	1.155	1.456	0.925	0.875	1.101	0.537	1.685	1.002	0.903	1.348	0.969	-0.286019	0.227
IGFBP6	Insulin-like growth factor-binding protein 6 OS=Homo sapiens OX=9606 GN=IGFBP6 PE=1 SV=1		1.041	2.524	1.162	2.331		1.031	0.78		0.475		0.161	0.835		0.827	0.521		1.039	0.274	1.32432	0.0124
IGFBP5	Insulin-like growth factor-binding protein 5 OS=Homo sapiens OX=9606 GN=IGFBP5 PE=1 SV=1	0.323	4.092	0.111	0.687	0.564	0.638			0.304	1.077	0.437	0.468	4.546	0.35	0.834	0.147	0.664	1.465	0.291	-0.0988083	0.691
ACP1	Low molecular weight phosphotyrosine protein phosphatase OS=Homo sapiens OX=9606 GN=ACP1 PE=1 SV=3	1.239	0.53	1.63	0.849	0.833	0.184	1.802	0.865	1.085	0.808	1.266	1.023	1.009	1.152	0.569	0.658	1.281	0.889	1.328	0.00517719	0.627
ACAT1	Acetyl-CoA acetyltransferase, mitochondrial OS=Homo sapiens OX=9606 GN=ACAT1 PE=1 SV=1	0.18	0.819	1.22	0.76	0.534	0.576	0.707	0.579	1.765	1.558	1.797	1.905	0.8	1.033	0.867	1.36	1.265	0.487	0.787	-0.579983	0.0666
TNC	Tenascin OS=Homo sapiens OX=9606 GN=TNC PE=1 SV=3	0.758	0.86	1.499	2.203	0.732	2.63	2.475	3.743	1.436	0.218	0.066	0.157	0.18	0.175	0.264	0.298	0.526	0.328	0.453	2.76785	1.11e-06
MYL9	Myosin regulatory light polypeptide 9 OS=Homo sapiens OX=9606 GN=MYL9 PE=1 SV=4	0.184	0.494	0.484	1.615	1.742	0.272	0.761	0.257	0.401	1.331	0.511	0.911	2.41	0.726	0.784	1.114	1.648	1.86	1.494	-0.890235	0.0143
POLR2A	DNA-directed RNA polymerase II subunit RPB1 OS=Homo sapiens OX=9606 GN=POLR2A PE=1 SV=2	2.024			0.717	0.45	1.841			0.847	0.794	0.8	1.167	0.579	0.7	0.739	1.784		0.558		0.401563	0.508
GRK2	Beta-adrenergic receptor kinase 1 OS=Homo sapiens OX=9606 GN=GRK2 PE=1 SV=2										1.035	1.075	0.825	1.066
MPZ	Myelin protein P0 OS=Homo sapiens OX=9606 GN=MPZ PE=1 SV=1		2.095					1.525	0.22	1.695		0.239					0.225				2.57639	0.128
MCM3	DNA replication licensing factor MCM3 OS=Homo sapiens OX=9606 GN=MCM3 PE=1 SV=3								1.048	0.952
NFYB	Nuclear transcription factor Y subunit beta OS=Homo sapiens OX=9606 GN=NFYB PE=1 SV=2
AZGP1	Zinc-alpha-2-glycoprotein OS=Homo sapiens OX=9606 GN=AZGP1 PE=1 SV=2	0.855	1.584	2.505	1.231	1.048	1.034	1.515	1.665	0.755	0.435	0.493	0.355	0.884	0.798	0.832	0.324	0.593	1.158	0.934	0.993059	0.0016
MPST	3-mercaptopyruvate sulfurtransferase OS=Homo sapiens OX=9606 GN=MPST PE=1 SV=3	1.362	0.955	0.929	1.356	2.001	0.438	1.059	0.694	0.894	1.084	0.859	0.663	1.332	0.832	1.001	0.726	0.852	1.014	0.949	0.209111	0.609
RPS12	40S ribosomal protein S12 OS=Homo sapiens OX=9606 GN=RPS12 PE=1 SV=3	0.835	0.156	1.482	1.24	1.487	0.094	1.062	1.261	1.322	0.718	1.212	0.619	0.988	0.37	0.985	0.941	1.905	0.807	1.513	-0.018155	0.558
YY1	Transcriptional repressor protein YY1 OS=Homo sapiens OX=9606 GN=YY1 PE=1 SV=2					0.636			0.3	0.746	1.172	1.023	1.382	0.908	1.89	0.903	2.014		0.847	0.178	-1.03181	0.195
DNAJB1	DnaJ homolog subfamily B member 1 OS=Homo sapiens OX=9606 GN=DNAJB1 PE=1 SV=4	0.813	0.762	0.915	1.74	0.725	1.125	0.949	1.505	1.072	0.953	1.271	0.831	0.714	0.908	0.8	1.216	1.046		0.655	0.194577	0.369
DNAJB2	DnaJ homolog subfamily B member 2 OS=Homo sapiens OX=9606 GN=DNAJB2 PE=1 SV=3	0.711	2.03		1.372	1.086	0.387	1.01	0.573	0.428	0.812	0.514	0.632	2.003	0.857	0.9	0.843	0.943	1.828	1.07	-0.131431	0.528
ATP5F1A	ATP synthase subunit alpha, mitochondrial OS=Homo sapiens OX=9606 GN=ATP5F1A PE=1 SV=1	0.7	0.645	1.114	1.549	1.54	0.522	1.386	0.72	1.06	1.383	0.773	1.227	0.761	0.636	0.777	1.207	0.797	1.124	1.08	0.0716512	0.953
CTSS	Cathepsin S OS=Homo sapiens OX=9606 GN=CTSS PE=1 SV=3	0.673	0.71	0.288	1.084	4.309	1.371	1.137	0.944	0.787	0.692	0.432	0.57	1.172	0.269	0.873	0.362	1.067	0.82	1.44	0.706341	0.242
PSMA1	Proteasome subunit alpha type-1 OS=Homo sapiens OX=9606 GN=PSMA1 PE=1 SV=1	1.375	0.814	1.777	1.852	0.829	0.889	1.074	0.738	0.732	0.696	0.77	0.625	1.374	0.688	0.791	0.63	0.977	1.179	1.19	0.328383	0.194
PSMA2	Proteasome subunit alpha type-2 OS=Homo sapiens OX=9606 GN=PSMA2 PE=1 SV=2	0.608	0.891	0.647	2.834	1.405	1.478	1.001	0.704	0.815	0.265	0.464	0.442	1.241	0.488	0.712	0.855	0.811	2.119	1.219	0.421136	0.209
PSMA3	Proteasome subunit alpha type-3 OS=Homo sapiens OX=9606 GN=PSMA3 PE=1 SV=2	1.333	0.669	1.313	1.679	1.744	0.978	0.932	0.587	0.716	0.669	0.721	0.76	1.186	0.689	1.036	0.943	0.636	1.479	0.928	0.289405	0.303
PSMA4	Proteasome subunit alpha type-4 OS=Homo sapiens OX=9606 GN=PSMA4 PE=1 SV=1	1.192	1.163	2.453	1.389	1.029	0.95	1.008	0.874	0.822	1.074	0.785	1.07	0.254	0.715	0.75	0.565	1.089	1.147	0.671	0.57413	0.0356
S100P	Protein S100-P OS=Homo sapiens OX=9606 GN=S100P PE=1 SV=2	2.366	0.829	1.148	0.86	2.266		2.737	3.395	0.991	0.154	0.341	0.148	0.33	0.19	0.125	0.364	0.407	0.349		2.7692	1.04e-06
COL5A3	Collagen alpha-3(V) chain OS=Homo sapiens OX=9606 GN=COL5A3 PE=1 SV=3			0.707	0.963	0.327				0.432		0.205	0.526	2.378	0.481	0.461	0.261	0.608	3.075	2.576	-0.951752	0.601
CD40	Tumor necrosis factor receptor superfamily member 5 OS=Homo sapiens OX=9606 GN=CD40 PE=1 SV=1
ITGA3	Integrin alpha-3 OS=Homo sapiens OX=9606 GN=ITGA3 PE=1 SV=5	0.323	0.244	0.356	0.61	1.077	1.043	0.463	0.474	0.269	0.592	1.305	1.018	1.022	1.337	1.353	1.444	1.73	2.543	1.796	-1.38905	0.000163
PTX3	Pentraxin-related protein PTX3 OS=Homo sapiens OX=9606 GN=PTX3 PE=1 SV=3	0.191		1.004				0.45	2.404	3.905	0.41	0.179	0.193							0.264	2.60487	0.0729
MSN	Moesin OS=Homo sapiens OX=9606 GN=MSN PE=1 SV=3	0.738	0.26	0.814	1.157	0.905	0.808	0.821	0.732	0.947	1.17	1.469	1.447	1.311	1.658	1.216	1.305	0.664	0.777	0.8	-0.566403	0.0252
DDX6	Probable ATP-dependent RNA helicase DDX6 OS=Homo sapiens OX=9606 GN=DDX6 PE=1 SV=2	0.604		0.895		0.67		0.71	1.064	1.707	1.143	1.613	1.444	0.342	1.604	0.694	1.129	1.242	0.368	0.769	-0.136064	0.894
U2AF2	Splicing factor U2AF 65 kDa subunit OS=Homo sapiens OX=9606 GN=U2AF2 PE=1 SV=4	0.641	0.58	0.763	1.579	0.771		0.522	0.688	1.221	1.928	1.433	1.594	1.258	1.06	0.591	1.589	0.604	0.651	0.527	-0.40991	0.255
RPL13	60S ribosomal protein L13 OS=Homo sapiens OX=9606 GN=RPL13 PE=1 SV=4	1.688	0.683	1.303	1.875	1.408	1.37	0.858	0.976	0.552	0.603	0.531	0.546	1.34	0.624	1.02	0.758	0.857	1.127	0.88	0.522618	0.0626
IVD	Isovaleryl-CoA dehydrogenase, mitochondrial OS=Homo sapiens OX=9606 GN=IVD PE=1 SV=2	0.549	1.147	0.944	1.348	1.052	1.922	1.002	0.911	0.801	0.824	1.539	0.57	1.594	0.708	0.545	0.584	0.826	1.078	1.057	0.20531	0.361
S100A4	Protein S100-A4 OS=Homo sapiens OX=9606 GN=S100A4 PE=1 SV=1	1.682	0.082	1.926	0.24	0.239	0.104	2.278	0.92	0.882	0.281	1.636	0.585	0.248	2.067	0.391	0.389	2.514	0.605	1.93	-0.197942	0.471
MGAT1	Alpha-1,3-mannosyl-glycoprotein 2-beta-N-acetylglucosaminyltransferase OS=Homo sapiens OX=9606 GN=MGAT1 PE=1 SV=2
HMGB2	High mobility group protein B2 OS=Homo sapiens OX=9606 GN=HMGB2 PE=1 SV=2	3.918	0.136	0.877	0.618	0.477	0.205	2.243	1.78	1.533	0.963	0.796	0.866	0.21	1.069	0.36	0.45	1.134	0.167	1.2	0.860128	0.457
PTBP1	Polypyrimidine tract-binding protein 1 OS=Homo sapiens OX=9606 GN=PTBP1 PE=1 SV=1	0.688	1.256	0.622	0.631	1.213	0.976	0.942	0.57	1.169	1.031	0.885	1.189	1.427	0.527	1.105	1.664	0.759	1.626	0.721	-0.286714	0.271
TARS1	Threonine--tRNA ligase 1, cytoplasmic OS=Homo sapiens OX=9606 GN=TARS1 PE=1 SV=3	0.44		1.002	0.551	0.414	1.697	0.824	1.14	2.024	0.763	1.088	1.13	0.88	1.567	1.411	1.111	0.633	0.673	0.654	0.0295394	0.709
VARS1	Valine--tRNA ligase OS=Homo sapiens OX=9606 GN=VARS1 PE=1 SV=4	0.514	0.546	0.719	0.653	0.532	0.418	0.51	1.078	2.316	2.034	1.593	1.674	0.99	1.185	1.456	1.976	0.328	0.254	0.223	-0.532909	0.454
EEF1G	Elongation factor 1-gamma OS=Homo sapiens OX=9606 GN=EEF1G PE=1 SV=3	1.553	0.267	0.993	1.363	0.432	0.404	0.915	1.811	1.754	1.416	0.945	1.42	0.952	0.865	1.032	1.027	0.66	0.388	0.803	0.149573	0.902
FKBP2	Peptidyl-prolyl cis-trans isomerase FKBP2 OS=Homo sapiens OX=9606 GN=FKBP2 PE=1 SV=2	0.76	1.181	0.928	0.673	0.482	0.67	1.287	1.207	0.835	1.131	1.216	0.805	1.05	0.368	0.681	0.791	1.881	1.107	1.947	-0.300267	0.436
MST1	Hepatocyte growth factor-like protein OS=Homo sapiens OX=9606 GN=MST1 PE=1 SV=2								1.27	0.729				1.001							-0.0021635
STOM	Erythrocyte band 7 integral membrane protein OS=Homo sapiens OX=9606 GN=STOM PE=1 SV=3	2.931	0.203	1.109	0.853	0.998	0.235	1.393	1.35	1.079	0.879	0.996	0.932	0.303	0.983	0.527	0.56	1.596	0.611	1.464	0.349713	0.801
AK4	Adenylate kinase 4, mitochondrial OS=Homo sapiens OX=9606 GN=AK4 PE=1 SV=1	0.734		1.089	2.103				0.875		1.204		0.928	0.677		0.666	0.698	1.024			0.470618	0.265
PON1	Serum paraoxonase/arylesterase 1 OS=Homo sapiens OX=9606 GN=PON1 PE=1 SV=3	0.581	1.073	1.533	0.717	1.381	0.429	0.314	0.905	0.3	0.484	0.842	0.703	1.774	1.312	1.265	0.77	1.209	2.322	1.084	-0.549832	0.0901
MAOB	Amine oxidase [flavin-containing] B OS=Homo sapiens OX=9606 GN=MAOB PE=1 SV=3	0.168	0.547	1.046	0.535	0.912	0.208	0.484	0.537	0.991	1.16	1.706	1.719	1.605	1.911	0.626	1.018	1.436	0.893	1.498	-1.17014	0.00114
YWHAQ	14-3-3 protein theta OS=Homo sapiens OX=9606 GN=YWHAQ PE=1 SV=1	0.553	0.644	1.359	1.217	1.257	1.923	0.677	0.523	0.697	1.113	0.819	0.896	1.335	1.024	0.889	0.995	0.91	1.387	0.779	-0.0453008	0.513
MAPK3	Mitogen-activated protein kinase 3 OS=Homo sapiens OX=9606 GN=MAPK3 PE=1 SV=4	0.296	0.399	0.451	0.679	0.904	0.611	0.553	0.45	0.533	1.082	1.127	1.324	1.472	1.169	1.121	1.29	1.109	3.008	1.421	-1.38227	2.12e-06
MARK3	MAP/microtubule affinity-regulating kinase 3 OS=Homo sapiens OX=9606 GN=MARK3 PE=1 SV=5
ATP6V0C	V-type proton ATPase 16 kDa proteolipid subunit OS=Homo sapiens OX=9606 GN=ATP6V0C PE=1 SV=1
CALML3	Calmodulin-like protein 3 OS=Homo sapiens OX=9606 GN=CALML3 PE=1 SV=2			0.463														1.537			-1.73103
DPP4	Dipeptidyl peptidase 4 OS=Homo sapiens OX=9606 GN=DPP4 PE=1 SV=2	0.161	0.498	0.901	1.566	1.936	3.923	1.795	0.189	0.727	0.448	0.343	0.601	0.803	0.454	0.744	0.541	0.828	1.665	0.876	0.831457	0.55
ARNT	Aryl hydrocarbon receptor nuclear translocator OS=Homo sapiens OX=9606 GN=ARNT PE=1 SV=1										0.914		0.941	1.244	0.601				1.3
RPL10	60S ribosomal protein L10 OS=Homo sapiens OX=9606 GN=RPL10 PE=1 SV=4	1.959		2.477	1.446			0.745	0.939	0.949	0.563	0.678	0.42	0.667	1.035	0.781	0.631	0.691		1.02	0.97764	0.00686
COL8A1	Collagen alpha-1(VIII) chain OS=Homo sapiens OX=9606 GN=COL8A1 PE=1 SV=2			0.688					0.776		0.959		0.564					0.696		2.316	-0.631187	0.583
RPA1	Replication protein A 70 kDa DNA-binding subunit OS=Homo sapiens OX=9606 GN=RPA1 PE=1 SV=2	0.331	0.628	0.578	0.378	0.911	0.539	0.559	0.484	1.572	1.314	1.239	1.542	1.759	2.157	1.651	2.005	0.56	0.559	0.233	-0.970398	0.0482
APEX1	DNA-(apurinic or apyrimidinic site) lyase OS=Homo sapiens OX=9606 GN=APEX1 PE=1 SV=2	1.546	0.698	1.193	1.443	1.479	0.684	1.072	1.236	0.796	0.572	0.37	0.607	2.066	1.226	0.545	0.888	0.798	1.13	0.649	0.349144	0.123
CD82	CD82 antigen OS=Homo sapiens OX=9606 GN=CD82 PE=1 SV=1									0.834	0.505	1.533	0.62			0.276	0.603	1.266		2.365	-0.296096
CAD	CAD protein OS=Homo sapiens OX=9606 GN=CAD PE=1 SV=3									1.512	0.909	0.579									1.02308
CALR	Calreticulin OS=Homo sapiens OX=9606 GN=CALR PE=1 SV=1	0.709	0.837	1.527	1.245	1.149	1.494	0.921	0.985	0.805	0.931	0.796	0.804	0.609	0.645	1.427	0.744	1.012	1.15	1.209	0.204404	0.274
MAP4	Microtubule-associated protein 4 OS=Homo sapiens OX=9606 GN=MAP4 PE=1 SV=3	0.615	0.671	1.247	1.123	1.1	1.62	1.035	0.545	0.789	1.002	0.932	1.342	0.938	1.397	1.195	1.716	0.675	0.55	0.508	-0.0777941	0.819
CANX	Calnexin OS=Homo sapiens OX=9606 GN=CANX PE=1 SV=2	0.916	0.977	1.2	0.429	0.57	0.319	0.594	1.035	1.637	0.928	2.164	1.01	0.36	2.022	0.631	0.828	1.669	0.436	1.275	-0.408639	0.373
CFP	Properdin OS=Homo sapiens OX=9606 GN=CFP PE=1 SV=2	0.704				1.851	0.852		0.821	0.43	1.663	0.777	1.126	1.035	1.323	1.603	1.109	0.361	0.968	0.376	-0.150593	0.71
PIK3R1	Phosphatidylinositol 3-kinase regulatory subunit alpha OS=Homo sapiens OX=9606 GN=PIK3R1 PE=1 SV=2									0.963	0.976						1.061				-0.0808383
PSMB8	Proteasome subunit beta type-8 OS=Homo sapiens OX=9606 GN=PSMB8 PE=1 SV=3	1.017		1.778	1.308	0.464		1.784	1.17	1.012	0.955	1.19	1.032	0.432	0.655	0.298	0.374	1.495	0.235	1.8	0.525946	0.126
PSMB9	Proteasome subunit beta type-9 OS=Homo sapiens OX=9606 GN=PSMB9 PE=1 SV=2	1.227	0.08	1.14	1.072	0.889	1.694	1.708	1.096	0.906	0.475	0.979	0.963	0.843	0.28	0.743	0.469	1.774	0.342	2.32	0.246799	0.663
PSMA5	Proteasome subunit alpha type-5 OS=Homo sapiens OX=9606 GN=PSMA5 PE=1 SV=3	1.165	0.744	1.163	1.95	0.639	2.02	0.965	0.793	0.528	0.819	0.722	0.759	1.541	0.521	0.841	0.721	1.167	0.637	1.305	0.293957	0.406
HLA-DMB	HLA class II histocompatibility antigen, DM beta chain OS=Homo sapiens OX=9606 GN=HLA-DMB PE=1 SV=1										1.812		1.243	0.432		0.744	1.232	0.537
PSMB4	Proteasome subunit beta type-4 OS=Homo sapiens OX=9606 GN=PSMB4 PE=1 SV=4	3.437	0.689	0.547	1.84	0.651	1.063	0.403		0.577	0.552	0.997	0.702	0.712	1.085	0.698	0.558	1.497	0.363	1.628	0.388468	0.706
PSMB6	Proteasome subunit beta type-6 OS=Homo sapiens OX=9606 GN=PSMB6 PE=1 SV=4	0.717	1.262	0.857	1.675	2.061	1.53	1.065	0.816	0.364	0.559	0.419	0.463	1.697	0.447	0.732	0.499	0.739	2.266	0.832	0.409943	0.191
PSMB5	Proteasome subunit beta type-5 OS=Homo sapiens OX=9606 GN=PSMB5 PE=1 SV=3	0.593	0.435	1.436	1.501	1.383	0.518	1.631	1.341	0.79	0.961	0.974	0.82	1.27	0.718	0.479	0.764	1.004	1.206	1.178	0.190574	0.761
GSTM2	Glutathione S-transferase Mu 2 OS=Homo sapiens OX=9606 GN=GSTM2 PE=1 SV=2									0.778	1.736	1.798	0.391				0.735	1.103		0.46	-0.414806
ABCD3	ATP-binding cassette sub-family D member 3 OS=Homo sapiens OX=9606 GN=ABCD3 PE=1 SV=1									1.027	0.572	1.401									0.0580452
TMOD1	Tropomodulin-1 OS=Homo sapiens OX=9606 GN=TMOD1 PE=1 SV=1			0.832	1.105	1.539	0.581	0.781	0.611	0.747	1.121	1.194	1.2		0.998	1.046	1.261	0.984			-0.332877	0.0818
ITPRID2	Protein ITPRID2 OS=Homo sapiens OX=9606 GN=ITPRID2 PE=1 SV=3
LOX	Protein-lysine 6-oxidase OS=Homo sapiens OX=9606 GN=LOX PE=1 SV=2			1.399	2.008	0.892	1.58	1.363	0.547		0.373	0.188		1.037		1.091	0.678	0.497	1.448	0.899	0.74165	0.0861
ACADL	Long-chain specific acyl-CoA dehydrogenase, mitochondrial OS=Homo sapiens OX=9606 GN=ACADL PE=1 SV=2			0.925	0.561	1.19		0.716	0.335	1.666	0.686	2.727	0.694							0.499	-0.357389	0.772
NDUFS1	NADH-ubiquinone oxidoreductase 75 kDa subunit, mitochondrial OS=Homo sapiens OX=9606 GN=NDUFS1 PE=1 SV=3	0.661		0.161	1.403		1.5	0.424	0.36	1.461	1.263	1.327	1.447	1.01	0.899	1.064	2.779	0.534	0.284	0.423	-0.371057	0.37
MAPK1	Mitogen-activated protein kinase 1 OS=Homo sapiens OX=9606 GN=MAPK1 PE=1 SV=3	0.541	1.151	0.6	1.271	1.592	2.374	0.516	0.414	0.405	0.853	0.546	0.848	1.421	0.691	1.393	1.098	0.71	1.905	0.67	-0.0413132	0.56
GCA	Grancalcin OS=Homo sapiens OX=9606 GN=GCA PE=1 SV=2	4.899		0.927		0.111		1.128	2.087	1.874	0.274	0.855	0.196		0.712	0.109	0.102	0.448		0.278	2.30547	0.0278
GRN	Progranulin OS=Homo sapiens OX=9606 GN=GRN PE=1 SV=2	1.698	1.612	0.824	1.079	2.589	1.587	0.813	0.871	0.583	0.606	0.319	0.458	1.663	0.25	0.791	0.34	0.686	1.301	0.931	0.818241	0.0234
PTPRM	Receptor-type tyrosine-protein phosphatase mu OS=Homo sapiens OX=9606 GN=PTPRM PE=1 SV=2																0.825	1.175
LAP3	Cytosol aminopeptidase OS=Homo sapiens OX=9606 GN=LAP3 PE=1 SV=3	1.122	0.736	2.197	1.282	1.055	1.578	0.654	0.644	1.435	0.711	0.943	0.826	1.015	0.813	1.199	0.98	0.462	0.871	0.475	0.519704	0.0741
CD34	Hematopoietic progenitor cell antigen CD34 OS=Homo sapiens OX=9606 GN=CD34 PE=1 SV=2	0.564	0.965	0.477	1.173	1.547	1.027	0.806	0.428	0.395	0.336		0.606	1.464		1.665	0.936	0.619	3.454	0.538	-0.55165	0.472
CD38	ADP-ribosyl cyclase/cyclic ADP-ribose hydrolase 1 OS=Homo sapiens OX=9606 GN=CD38 PE=1 SV=2	0.879								1.121
TPP2	Tripeptidyl-peptidase 2 OS=Homo sapiens OX=9606 GN=TPP2 PE=1 SV=4			0.509	0.506	1.087		0.707	0.999	1.761	0.952	1.618	1.135	0.85	1.057	1.162	1.358	0.299			-0.183248	0.619
IMPA1	Inositol monophosphatase 1 OS=Homo sapiens OX=9606 GN=IMPA1 PE=1 SV=1	0.579		0.779	1.643	0.748		1.177	0.471		0.754	0.808	0.653	2.187	1.554	1.203	1.099	0.75	0.838	0.756	-0.237141	0.413
CCN2	CCN family member 2 OS=Homo sapiens OX=9606 GN=CCN2 PE=1 SV=2					1.234					0.564			0.593						1.609	0.420504
PTPN6	Tyrosine-protein phosphatase non-receptor type 6 OS=Homo sapiens OX=9606 GN=PTPN6 PE=1 SV=1	1.283	0.225	0.546	0.524	1.131	0.408	0.355	1.216	2.212	1.683	2.068	1.063	0.871	0.743	1.077	1.082	0.72	0.812	0.981	-0.338632	0.155
SHC1	SHC-transforming protein 1 OS=Homo sapiens OX=9606 GN=SHC1 PE=1 SV=4					0.459					1.384	1.127	0.749	0.902		0.801	1.577				-1.24776
MPG	DNA-3-methyladenine glycosylase OS=Homo sapiens OX=9606 GN=MPG PE=1 SV=3	0.891		1.205	1.067	1.023				0.898	0.402			1.932			0.583				0.064513	0.623
TKT	Transketolase OS=Homo sapiens OX=9606 GN=TKT PE=1 SV=3	0.582	0.747	0.409	0.638	0.777	0.972	0.766	1.331	2.025	1.757	1.368	1.531	0.893	1.037	0.785	1.229	0.793	0.529	0.83	-0.230661	0.298
CASP1	Caspase-1 OS=Homo sapiens OX=9606 GN=CASP1 PE=1 SV=1	0.42	0.457	0.362	0.776	1.283	0.989	0.295	0.313	0.632	1.78	0.713	1.447	2.632	0.661	2.643	1.251	0.756	1.126	0.465	-1.13361	0.0092
SERPINB3	Serpin B3 OS=Homo sapiens OX=9606 GN=SERPINB3 PE=1 SV=2		5.252	0.245	2.439	0.637		2.594	1.768	0.732	0.168	0.108	0.075	0.114	0.202	0.201	0.119	0.551		0.794	2.91363	0.000818
LMOD1	Leiomodin-1 OS=Homo sapiens OX=9606 GN=LMOD1 PE=1 SV=3
RBMS1	RNA-binding motif, single-stranded-interacting protein 1 OS=Homo sapiens OX=9606 GN=RBMS1 PE=1 SV=3				0.448						1.698		0.915	0.644			1.295				-1.34493
PML	Protein PML OS=Homo sapiens OX=9606 GN=PML PE=1 SV=3	0.451	0.428	0.696	0.974	0.587	0.935	0.558	0.561	0.866	1.294	1.127	2.079	1.578	1.667	1.72	2.389	0.399	0.442	0.25	-0.943955	0.105
SERPINA4	Kallistatin OS=Homo sapiens OX=9606 GN=SERPINA4 PE=1 SV=3	0.395		0.694				0.683	2.099	1.567	0.61	1.202	0.788		0.45		0.701	1.71	0.62	1.482	0.202189	0.855
EEF1D	Elongation factor 1-delta OS=Homo sapiens OX=9606 GN=EEF1D PE=1 SV=5	1.818	0.539	1.706	1.255	1.164	0.793	0.816	0.897	1.017	0.945	0.805	0.827	1.373	0.601	1.074	1.106	0.683	0.934	0.647	0.305529	0.252
OAS2	2'-5'-oligoadenylate synthase 2 OS=Homo sapiens OX=9606 GN=OAS2 PE=1 SV=3
MARCKS	Myristoylated alanine-rich C-kinase substrate OS=Homo sapiens OX=9606 GN=MARCKS PE=1 SV=4	1.287	0.609	0.95	1.391	0.919	2.578	0.417	0.438	0.327	0.678	0.736	0.66	0.87	0.664	1.293	0.929	1.182	1.963	1.108	-0.0254533	0.518
AQP1	Aquaporin-1 OS=Homo sapiens OX=9606 GN=AQP1 PE=1 SV=3					0.85		0.48		0.545		1.636		0.575		1.417	0.702	0.46	2.334		-0.925797	0.255
GNA11	Guanine nucleotide-binding protein subunit alpha-11 OS=Homo sapiens OX=9606 GN=GNA11 PE=1 SV=2	0.347	0.325	0.43	0.275	0.577		0.42	0.292	0.474	1.502	1.433	1.386	0.992	1.553	1.035	1.908	1.535	2.071	1.442	-1.92038	1.46e-09
ALDH4A1	Delta-1-pyrroline-5-carboxylate dehydrogenase, mitochondrial OS=Homo sapiens OX=9606 GN=ALDH4A1 PE=1 SV=3	0.273	0.849	1.662	0.942	1.105		0.776	0.658	1.106	1.513	0.991	1.473	1.248	0.961	1.467	1.388	0.75	0.51	0.328	-0.206146	0.562
ERP29	Endoplasmic reticulum resident protein 29 OS=Homo sapiens OX=9606 GN=ERP29 PE=1 SV=4	0.855	0.939	1.09	1.098	1.073	1.467	1.083	1.125	1.042	0.87	1.126	1.042	0.645	0.678	1.605	1.169	0.534	0.399	1.16	0.234639	0.137
PRDX6	Peroxiredoxin-6 OS=Homo sapiens OX=9606 GN=PRDX6 PE=1 SV=3	0.987	0.419	1.587	0.922	0.889	1.154	1.266	1.133	1.127	0.885	0.966	0.956	1.071	1.179	0.843	0.806	1.124	0.752	0.934	0.147143	0.661
BLVRB	Flavin reductase (NADPH) OS=Homo sapiens OX=9606 GN=BLVRB PE=1 SV=3	0.374	0.288	1.214	1.391	0.892	0.344	1.862	0.834	1.224	0.755	1.63	0.58	1.959	0.733	0.704	0.621	1.584	0.719	1.292	-0.176521	0.442
PRDX5	Peroxiredoxin-5, mitochondrial OS=Homo sapiens OX=9606 GN=PRDX5 PE=1 SV=4	0.142	0.527	0.885	0.654	0.772	0.239	1.164	0.905	1.453	0.791	2.443	1.089	1.194	0.735	0.416	0.786	2.121	0.811	1.874	-0.710921	0.0828
DDT	D-dopachrome decarboxylase OS=Homo sapiens OX=9606 GN=DDT PE=1 SV=3	0.454		1.386	0.159	0.446		2.946	0.501	1.164	0.268	1.839	0.706	0.225	0.22			1.488	2.481	0.717	0.02163	0.97
GCHFR	GTP cyclohydrolase 1 feedback regulatory protein OS=Homo sapiens OX=9606 GN=GCHFR PE=1 SV=3									0.847	0.691	0.917						1.546			-0.311786
PRDX3	Thioredoxin-dependent peroxide reductase, mitochondrial OS=Homo sapiens OX=9606 GN=PRDX3 PE=1 SV=3	0.431		1.589	0.65	0.26		1.854	0.676	3.594	1.014	1.092	1.246	0.294	0.183	0.325	0.543	1.037		1.212	0.744943	0.391
ATP5F1D	ATP synthase subunit delta, mitochondrial OS=Homo sapiens OX=9606 GN=ATP5F1D PE=1 SV=2	0.739	1.937	1.176	1.496	1.785	2.99	0.78	0.518	0.283	0.099	0.341	0.369	1.102	0.355	0.931	0.508	0.576	1.935	1.083	0.833234	0.0982
RPL12	60S ribosomal protein L12 OS=Homo sapiens OX=9606 GN=RPL12 PE=1 SV=1	1.555	0.897	1.529	1.618	1.637	0.576	0.748	0.832	0.722	0.74	0.675	0.637	0.825	0.701	0.985	0.704	1.099	1.763	0.759	0.338426	0.226
ECHS1	Enoyl-CoA hydratase, mitochondrial OS=Homo sapiens OX=9606 GN=ECHS1 PE=1 SV=4			1.208		0.541		1.074	0.699	2.619	1.226	2.021	0.945		0.452	0.404	0.502	0.777		0.532	0.518547	0.306
CMPK1	UMP-CMP kinase OS=Homo sapiens OX=9606 GN=CMPK1 PE=1 SV=3	0.409	1.25	1.003	1.05	1.279	1.364	0.577	0.461	0.776	0.753	0.87	0.752	2.097	0.522	0.91	0.892	0.958	2.252	0.827	-0.255198	0.463
PEBP1	Phosphatidylethanolamine-binding protein 1 OS=Homo sapiens OX=9606 GN=PEBP1 PE=1 SV=3	0.391	0.855	0.873	0.774	0.717	0.681	0.846	0.433	0.498	1.287	0.938	1.239	1.125	1.06	1.087	0.914	2.222	1.145	1.915	-0.939649	0.0002
PDIA3	Protein disulfide-isomerase A3 OS=Homo sapiens OX=9606 GN=PDIA3 PE=1 SV=4	0.599	1.116	0.851	1.163	1.181	2.238	0.887	0.68	0.849	1.069	0.844	1.051	0.775	0.737	1.435	0.905	0.888	0.93	0.802	0.171442	0.648
PPP2R1A	Serine/threonine-protein phosphatase 2A 65 kDa regulatory subunit A alpha isoform OS=Homo sapiens OX=9606 GN=PPP2R1A PE=1 SV=4	0.941	0.76	1.014	0.452	0.778		0.533	1.027	1.686	1.276	1.671	1.347	0.625	1.302	1.05	1.38	0.708	0.836	0.613	-0.265907	0.287
FCER1G	High affinity immunoglobulin epsilon receptor subunit gamma OS=Homo sapiens OX=9606 GN=FCER1G PE=1 SV=1	3.17	1.776	0.767	1.112	2.029	2.695	0.747	0.833	0.468	0.441	0.295	0.309	0.694	0.222	0.947	0.738	0.429	0.891	0.436	1.48373	0.00234
TM4SF1	Transmembrane 4 L6 family member 1 OS=Homo sapiens OX=9606 GN=TM4SF1 PE=1 SV=1
NMT1	Glycylpeptide N-tetradecanoyltransferase 1 OS=Homo sapiens OX=9606 GN=NMT1 PE=1 SV=2	0.876	0.845	0.849	0.817	1.393	1.414	0.583	0.618	0.632	0.957	0.754	0.975	0.802	1.031	1.66	1.495	1.14	1.187	0.971	-0.298891	0.102
HLA-F	HLA class I histocompatibility antigen, alpha chain F OS=Homo sapiens OX=9606 GN=HLA-F PE=1 SV=3											0.824					0.898	1.195		1.082
HMOX2	Heme oxygenase 2 OS=Homo sapiens OX=9606 GN=HMOX2 PE=1 SV=2	2.007	0.26	0.767	0.671	1.956	0.932	1.007	0.483	0.973	0.84	0.989	1.01	0.572	0.866	1.099	1.042	1.102	1.665	0.759	0.0170508	0.611
ADSS2	Adenylosuccinate synthetase isozyme 2 OS=Homo sapiens OX=9606 GN=ADSS2 PE=1 SV=3	0.636			0.643			0.789	1.04	2.431	0.959		0.956		1.054		0.859	0.633			0.312258	0.748
LRPAP1	Alpha-2-macroglobulin receptor-associated protein OS=Homo sapiens OX=9606 GN=LRPAP1 PE=1 SV=1	1.007		1.409	1.204	0.846		1.603	1.304	1.005	0.835	0.854	1.184	0.622	0.547	0.883	0.706	1.091	0.482	1.418	0.473156	0.0286
TSPO	Translocator protein OS=Homo sapiens OX=9606 GN=TSPO PE=1 SV=3
ADSL	Adenylosuccinate lyase OS=Homo sapiens OX=9606 GN=ADSL PE=1 SV=2	1.396		1.296	0.938	1.24	1.518	0.84	0.793	1.416	1.072	0.981			0.72	0.942	1.357	0.253	0.912	0.327	0.523753	0.0737
PKLR	Pyruvate kinase PKLR OS=Homo sapiens OX=9606 GN=PKLR PE=1 SV=2							2.035		1.179		0.544	0.242								2.03177	0.097
CLIP1	CAP-Gly domain-containing linker protein 1 OS=Homo sapiens OX=9606 GN=CLIP1 PE=1 SV=2				1.603	0.836	1.074			0.742	1.258	0.784	0.797	0.599		0.939	1.367				0.152066	0.643
SRI	Sorcin OS=Homo sapiens OX=9606 GN=SRI PE=1 SV=1	1.31	0.703	1.724	0.466	0.99	0.747	1.648	1.117	1.005	0.378	1.313	0.565	0.733	1.213	0.594	0.681	1.287	1.336	1.192	0.215485	0.44
GSTT1	Glutathione S-transferase theta-1 OS=Homo sapiens OX=9606 GN=GSTT1 PE=1 SV=4				1.127				0.474	2.87	0.647				0.718	0.923	0.338			0.903	1.0783	0.269
SERPINB1	Leukocyte elastase inhibitor OS=Homo sapiens OX=9606 GN=SERPINB1 PE=1 SV=1	2.344	0.346	0.852	0.618	0.987	0.422	1.657	2.082	1.329	0.744	1.173	0.949	0.396	0.817	0.56	0.542	1.162	0.631	1.389	0.499002	0.384
ALDH1B1	Aldehyde dehydrogenase X, mitochondrial OS=Homo sapiens OX=9606 GN=ALDH1B1 PE=1 SV=3			1.524						0.953	0.697	1.08	0.383					1.365			0.490971	0.397
ALDH3A1	Aldehyde dehydrogenase, dimeric NADP-preferring OS=Homo sapiens OX=9606 GN=ALDH3A1 PE=1 SV=3		0.345		0.113	9.222		0.309	1.015	0.167	0.528	0.358	0.146		0.124		0.504	0.225	0.649	0.295	2.39643	0.473
POLR2B	DNA-directed RNA polymerase II subunit RPB2 OS=Homo sapiens OX=9606 GN=POLR2B PE=1 SV=1										0.495		1.319			0.776	1.41
SDHA	Succinate dehydrogenase [ubiquinone] flavoprotein subunit, mitochondrial OS=Homo sapiens OX=9606 GN=SDHA PE=1 SV=2	0.407	1.174	0.451	1.257	0.365	1.053	0.385	0.44	1.811	1.469	1.44	1.766	1.412	0.841	1.3	1.803	0.635	0.51	0.48	-0.514628	0.118
CORO1A	Coronin-1A OS=Homo sapiens OX=9606 GN=CORO1A PE=1 SV=4	1.971	0.485	0.649	0.769	2	0.938	0.928	1.817	1.348	1.407	0.758	0.781	0.593	0.577	1.12	0.89	0.653	0.622	0.693	0.582068	0.0976
GDI1	Rab GDP dissociation inhibitor alpha OS=Homo sapiens OX=9606 GN=GDI1 PE=1 SV=2	0.399	0.369	1.025	0.979	0.81	0.746	0.723	0.493	0.7	1.17	1.045	1.388	1.235	0.835	1.318	1.647	1.676	0.989	1.455	-0.878857	0.000235
S100A7	Protein S100-A7 OS=Homo sapiens OX=9606 GN=S100A7 PE=1 SV=4							2.001	0.35											0.649	0.856984
MAT2A	S-adenosylmethionine synthase isoform type-2 OS=Homo sapiens OX=9606 GN=MAT2A PE=1 SV=1	0.386	0.54	0.815	1.009	1.761	0.353	0.587	0.714	1.359	1.306	1.08	1.38	1.448	0.931	1.2	1.389	1.005	1.118	0.618	-0.456919	0.0561
PRKAR2B	cAMP-dependent protein kinase type II-beta regulatory subunit OS=Homo sapiens OX=9606 GN=PRKAR2B PE=1 SV=3		0.674	0.172	0.645	0.739	0.601	0.421		0.702	0.623	1.055	0.941	1.495	0.551	1.886	2.001	1.263	2.729	0.502	-1.20765	0.0122
CPS1	Carbamoyl-phosphate synthase [ammonia], mitochondrial OS=Homo sapiens OX=9606 GN=CPS1 PE=1 SV=2			0.632				1.276		1.092
SDC4	Syndecan-4 OS=Homo sapiens OX=9606 GN=SDC4 PE=1 SV=2			0.576	0.797	0.687		0.538		0.673	0.47	0.512	0.341	1.29		0.905	0.665	1.584	3.104	1.857	-0.865581	0.174
TIA1	Nucleolysin TIA-1 isoform p40 OS=Homo sapiens OX=9606 GN=TIA1 PE=1 SV=3
SLC6A4	Sodium-dependent serotonin transporter OS=Homo sapiens OX=9606 GN=SLC6A4 PE=1 SV=1											1.43	0.508		0.478		2.155	0.509	0.919
DNAJA1	DnaJ homolog subfamily A member 1 OS=Homo sapiens OX=9606 GN=DNAJA1 PE=1 SV=2	0.936		0.791	0.738			0.46	1.004	1.317	1.516	1.075	1.243	1.043	1.398	0.829	1.477	0.434	0.74		-0.309962	0.343
AKT1	RAC-alpha serine/threonine-protein kinase OS=Homo sapiens OX=9606 GN=AKT1 PE=1 SV=2
UQCRC1	Cytochrome b-c1 complex subunit 1, mitochondrial OS=Homo sapiens OX=9606 GN=UQCRC1 PE=1 SV=3	0.479	2.007	0.958	1.066	1.328	2.106	0.587	0.705	1.198	1.005	1.067	1.058	1.067	0.755	0.798	0.963	0.437	0.904	0.511	0.43677	0.251
HIBADH	3-hydroxyisobutyrate dehydrogenase, mitochondrial OS=Homo sapiens OX=9606 GN=HIBADH PE=1 SV=2		1.97	1.023	1.307	0.972	0.983	0.84	0.549	1.071	1.556	0.609	1.399	0.943	0.471	1.106	1.003	0.645	0.666	0.885	0.230838	0.362
ATIC	Bifunctional purine biosynthesis protein PURH OS=Homo sapiens OX=9606 GN=ATIC PE=1 SV=3	0.514	0.424	0.787		1.285		0.74	1.732	2.314	0.687	1.192	1.098	1.591	0.765	0.665	0.486	0.63		1.089	0.289153	0.708
HNRNPH3	Heterogeneous nuclear ribonucleoprotein H3 OS=Homo sapiens OX=9606 GN=HNRNPH3 PE=1 SV=2	0.485	0.479	0.518	1.38	1.004	2.166	0.721	0.33	0.303	0.813	0.596	0.857	1.985	0.613	1.183	0.935	0.936	2.664	1.034	-0.501245	0.109
HNRNPH1	Heterogeneous nuclear ribonucleoprotein H OS=Homo sapiens OX=9606 GN=HNRNPH1 PE=1 SV=4	0.523	0.365	0.577	1.098	0.751	0.216	0.724	0.678	0.879	1.661	1.136	1.61	1.822	0.958	1.174	1.651	1.366	0.791	1.02	-1.03047	0.000501
CASP14	Caspase-14 OS=Homo sapiens OX=9606 GN=CASP14 PE=1 SV=2	3.916	0.542			0.421		0.694	0.467		0.445			0.523		0.796	0.699	0.929	1.394	1.175	0.504421	0.968
YWHAB	14-3-3 protein beta/alpha OS=Homo sapiens OX=9606 GN=YWHAB PE=1 SV=3	0.725	0.593	0.966	1.312	1.294	1.279	0.743	0.419	0.683	1.014	0.743	0.973	1.427	0.767	1.136	1.147	1.177	1.537	1.065	-0.303069	0.104
SFN	14-3-3 protein sigma OS=Homo sapiens OX=9606 GN=SFN PE=1 SV=1	0.726	0.286	1.742	4.853	2.379	1.701	1.376	1.92	0.576	0.4	0.071	0.496	0.629	0.067	0.224	0.107	0.285	0.404	0.757	2.32927	0.00078
STIP1	Stress-induced-phosphoprotein 1 OS=Homo sapiens OX=9606 GN=STIP1 PE=1 SV=1	0.711	0.392	0.837	0.967	0.428	1.4	0.523	0.949	1.84	1.345	1.64	1.321	0.973	1.505	1.387	1.487	0.517	0.414	0.364	-0.2928	0.455
S100A11	Protein S100-A11 OS=Homo sapiens OX=9606 GN=S100A11 PE=1 SV=2	1.326	1.845	1.012	0.761	1.778	1.886	2.62	1.355	0.784	0.283	0.492	0.42	0.498	0.497	0.599	0.29	0.607	1.099	0.847	1.39896	0.000103
CEACAM8	Carcinoembryonic antigen-related cell adhesion molecule 8 OS=Homo sapiens OX=9606 GN=CEACAM8 PE=1 SV=2	3.489			0.496	2.417		1.1	1.855	0.887	0.722	0.478	0.116	0.371		0.388	0.088	1.495	0.482	0.615	1.69222	0.0114
PRDX2	Peroxiredoxin-2 OS=Homo sapiens OX=9606 GN=PRDX2 PE=1 SV=5	0.146	0.414	0.709	2.553	1.294	0.381	2.02	0.829	0.972	1.065	0.894	0.984	2.081	0.535	0.626	0.807	0.897	0.8	0.993	0.0967183	0.6
ARRB2	Beta-arrestin-2 OS=Homo sapiens OX=9606 GN=ARRB2 PE=1 SV=2					0.862		0.633	0.951	1.007	1.945		1.349	0.655			1.467	0.628		0.505	-0.338462	0.682
CDA	Cytidine deaminase OS=Homo sapiens OX=9606 GN=CDA PE=1 SV=2	1.398			1.508	2.762		0.652	1.656	0.575	1.799	0.453	0.406	0.833		0.626	0.667	0.745	0.326	0.593	0.992204	0.0338
DCTD	Deoxycytidylate deaminase OS=Homo sapiens OX=9606 GN=DCTD PE=1 SV=2
PYCR1	Pyrroline-5-carboxylate reductase 1, mitochondrial OS=Homo sapiens OX=9606 GN=PYCR1 PE=1 SV=2			1.791						0.209
GBP1	Guanylate-binding protein 1 OS=Homo sapiens OX=9606 GN=GBP1 PE=1 SV=2	1.149	0.441	2.325	1.127	0.594	0.573	0.472	0.46	1.35	0.768	0.882	1.131	0.876	1.34	2.076	1.213	0.713	0.776	0.733	-0.155479	0.337
GBP2	Guanylate-binding protein 2 OS=Homo sapiens OX=9606 GN=GBP2 PE=1 SV=3	1.887						0.463		1.292	0.355	0.782	0.876	0.604	1.062	1.768	0.911				0.41855	0.557
ELF1	ETS-related transcription factor Elf-1 OS=Homo sapiens OX=9606 GN=ELF1 PE=1 SV=2										1.149			0.773			1.078
ICAM3	Intercellular adhesion molecule 3 OS=Homo sapiens OX=9606 GN=ICAM3 PE=1 SV=2	2.04			0.479	2.96		0.681	0.888	0.571	0.812	0.57	0.577			0.78	0.61	0.658		1.373	0.724388	0.331
RPL9	60S ribosomal protein L9 OS=Homo sapiens OX=9606 GN=RPL9 PE=1 SV=1	1.422	0.526	1.001	0.984	1.26	0.296	1.726	1.712	1.044	0.822	0.797	0.813	0.453	0.609	0.639	0.503	1.91	0.358	2.126	0.295015	0.36
ACSL1	Long-chain-fatty-acid--CoA ligase 1 OS=Homo sapiens OX=9606 GN=ACSL1 PE=1 SV=1	0.818	0.494	1.509	0.324	0.643	0.81	1.261	1.513	2.586	0.838	1.253	1.306	0.25	0.944	1.474	1.109	0.476	0.73	0.661	0.291377	0.624
CDH5	Cadherin-5 OS=Homo sapiens OX=9606 GN=CDH5 PE=1 SV=5	0.647		0.627	1.231	1.328	0.434	0.653	0.461	0.193	0.448	1.123	1.082	0.854	1.154	1.362	1.545	0.885	2.704	1.271	-0.834881	0.0229
KIF5B	Kinesin-1 heavy chain OS=Homo sapiens OX=9606 GN=KIF5B PE=1 SV=1	0.148	0.575	0.727	0.249	0.47	1.17	0.146	0.489	1.47	2.187	1.812	2.357	0.729	1.765	1.413	1.872	0.565	0.399	0.456	-1.16408	0.0193
CSTF2	Cleavage stimulation factor subunit 2 OS=Homo sapiens OX=9606 GN=CSTF2 PE=1 SV=1			0.643	1.111	1.317	1.684	1.127	0.764	0.622	0.807	0.838	1.295	1.192	1.155	1	1.092	0.684		0.67	0.0976512	0.837
LSP1	Lymphocyte-specific protein 1 OS=Homo sapiens OX=9606 GN=LSP1 PE=1 SV=1	1.064	0.472	0.443	1.2	1.722	1.362	0.624	0.507	1.258	1.276	1.22	1.079	1.087	0.892	1.115	1.38	0.825	0.834	0.642	-0.106522	0.405
CYP2C19	Cytochrome P450 2C19 OS=Homo sapiens OX=9606 GN=CYP2C19 PE=1 SV=3
DUT	Deoxyuridine 5'-triphosphate nucleotidohydrolase, mitochondrial OS=Homo sapiens OX=9606 GN=DUT PE=1 SV=4	0.85	1.171	1.263	0.642	1.512	1.031	0.803	0.812	0.546	0.801	1.099	0.736	1.145	1.163	0.998	0.95	0.975	1.559	0.945	-0.113119	0.41
ABCC1	Multidrug resistance-associated protein 1 OS=Homo sapiens OX=9606 GN=ABCC1 PE=1 SV=3
S100A3	Protein S100-A3 OS=Homo sapiens OX=9606 GN=S100A3 PE=1 SV=1
H2BC3	Histone H2B type 1-B OS=Homo sapiens OX=9606 GN=H2BC3 PE=1 SV=2				0.151	0.974		3.065	0.638	0.172
ABCD1	ATP-binding cassette sub-family D member 1 OS=Homo sapiens OX=9606 GN=ABCD1 PE=1 SV=2									0.956	1.297	0.563	0.891	1.207		1.001	1.085				-0.0754586
MAN1A1	Mannosyl-oligosaccharide 1,2-alpha-mannosidase IA OS=Homo sapiens OX=9606 GN=MAN1A1 PE=1 SV=3
KDELR2	ER lumen protein-retaining receptor 2 OS=Homo sapiens OX=9606 GN=KDELR2 PE=1 SV=1							1.351	1.487	1.091		0.477								0.593	1.29159	0.00834
MCM5	DNA replication licensing factor MCM5 OS=Homo sapiens OX=9606 GN=MCM5 PE=1 SV=5									1
GALNS	N-acetylgalactosamine-6-sulfatase OS=Homo sapiens OX=9606 GN=GALNS PE=1 SV=1	0.753		1.282	0.908	0.349		1.903	2.866	0.756		0.484	0.402		0.483	0.394	0.596	0.887		1.938	0.766222	0.164
RNASE4	Ribonuclease 4 OS=Homo sapiens OX=9606 GN=RNASE4 PE=1 SV=3	0.108	7.452	0.127	1.132	3.135	0.314	0.319	0.458	0.727	0.997	0.13	0.33	0.823	0.106	0.613	0.521	0.254	0.683	0.769	1.54996	0.466
SDC2	Syndecan-2 OS=Homo sapiens OX=9606 GN=SDC2 PE=1 SV=2	0.221		0.479					0.374		0.158	0.925	0.229				1.142	3.442	0.271	2.76	-1.83279	0.349
CD68	Macrosialin OS=Homo sapiens OX=9606 GN=CD68 PE=1 SV=2
SHMT1	Serine hydroxymethyltransferase, cytosolic OS=Homo sapiens OX=9606 GN=SHMT1 PE=1 SV=1							0.646	1.093	1.427		1.101					0.733				0.202705	0.766
SHMT2	Serine hydroxymethyltransferase, mitochondrial OS=Homo sapiens OX=9606 GN=SHMT2 PE=1 SV=3	0.764		3.069		0.307		1.081	1.348	1.597	0.679	0.934	0.449	0.992	0.765		1.032	0.506		0.477	0.900182	0.164
EVI2B	Protein EVI2B OS=Homo sapiens OX=9606 GN=EVI2B PE=1 SV=2
EPHX2	Bifunctional epoxide hydrolase 2 OS=Homo sapiens OX=9606 GN=EPHX2 PE=1 SV=2				0.523	0.411					1.34	0.831	0.958	0.732	0.75	0.943	2.879		1.004	0.629	-1.26	0.0481
HSPA4	Heat shock 70 kDa protein 4 OS=Homo sapiens OX=9606 GN=HSPA4 PE=1 SV=4	0.191	1.129	1.087	0.681	0.763	0.289	0.419	0.683	2.008	1.853	1.647	1.719	0.837	0.769	1.606	1.554	0.889	0.439	0.438	-0.544728	0.13
GRK5	G protein-coupled receptor kinase 5 OS=Homo sapiens OX=9606 GN=GRK5 PE=1 SV=1										1.071		0.715				1.214
MPI	Mannose-6-phosphate isomerase OS=Homo sapiens OX=9606 GN=MPI PE=1 SV=2				0.9					0.999	0.968	0.967	0.72	1.559			0.875	1.012			-0.0988433	0.837
GPC1	Glypican-1 OS=Homo sapiens OX=9606 GN=GPC1 PE=1 SV=2			1.308				0.851	0.664	1.003	1.117		0.485	1.047	0.645	0.569		1.516		1.796	-0.099787	0.982
PFN2	Profilin-2 OS=Homo sapiens OX=9606 GN=PFN2 PE=1 SV=3		0.91	1.884	1.643	2.655	1.338	0.733	0.565	0.759	0.408	0.833		1.458	0.79	0.286	0.299	0.843	0.599		0.926908	0.0335
CTNNA1	Catenin alpha-1 OS=Homo sapiens OX=9606 GN=CTNNA1 PE=1 SV=1	0.422	1.582	0.452	1.021	0.887	2.055	0.229	0.653	0.652	0.931	1.333	1.273	1.09	1.271	1.121	1.796	0.513	1.036	0.682	-0.32195	0.151
CTNNB1	Catenin beta-1 OS=Homo sapiens OX=9606 GN=CTNNB1 PE=1 SV=1	0.289	0.753	0.389	0.898	0.917	1.454	0.29	0.353	0.668	1.24	1.541	1.685	1.47	1.081	1.086	2.291	0.559	1.311	0.725	-0.95961	0.00468
PHB	Prohibitin OS=Homo sapiens OX=9606 GN=PHB PE=1 SV=1	0.891	1.38	1.115	1.973	1.206	1.877	1.001	0.87	0.916	0.741	0.485	0.683	1.583	0.664	0.85	0.673	0.72	0.573	0.8	0.682875	0.00382
SERPINB6	Serpin B6 OS=Homo sapiens OX=9606 GN=SERPINB6 PE=1 SV=3	0.353	0.329	0.907	1.21	0.485	0.619	0.678	0.563	0.694	0.818	1.604	1.576	0.95	1.398	0.757	0.972	2.047	0.91	2.13	-1.02083	0.00112
RDX	Radixin OS=Homo sapiens OX=9606 GN=RDX PE=1 SV=1	0.738	0.243	0.992	0.695	0.67	1.06	0.956	0.586	0.535	0.941	1.481	1.594	0.892	1.645	1.534	1.736	0.851	0.622	1.229	-0.799855	0.00594
RPA3	Replication protein A 14 kDa subunit OS=Homo sapiens OX=9606 GN=RPA3 PE=1 SV=1			0.572			1.257	0.691			0.565	0.521	0.778	2.467	0.41	1.044		1.388	1.392	0.915	-0.326501	0.708
SFTPD	Pulmonary surfactant-associated protein D OS=Homo sapiens OX=9606 GN=SFTPD PE=1 SV=3				1.235		1.389					0.951		0.468	0.529	1.078	0.52		1.831		0.549929	0.254
RFC2	Replication factor C subunit 2 OS=Homo sapiens OX=9606 GN=RFC2 PE=1 SV=3
RPL22	60S ribosomal protein L22 OS=Homo sapiens OX=9606 GN=RPL22 PE=1 SV=2	0.21	0.741	0.808	0.887	1.814	0.707	3.186	2.255	0.899	0.919	0.155	0.798	0.799	0.362	1.239	0.592	0.441	1.165	1.023	0.770899	0.213
GTF2F1	General transcription factor IIF subunit 1 OS=Homo sapiens OX=9606 GN=GTF2F1 PE=1 SV=2					0.687				0.973						1.213	1.127				-0.495325	0.182
SPR	Sepiapterin reductase OS=Homo sapiens OX=9606 GN=SPR PE=1 SV=1	0.357	0.664	0.983	0.899	0.695		1.076		0.885	0.585	1.459	1.284	1.404		0.914	1.286	1.667	1.03	0.814	-0.547069	0.0469
THBS2	Thrombospondin-2 OS=Homo sapiens OX=9606 GN=THBS2 PE=1 SV=2			0.544	0.6		0.728		3.277	0.464						0.387					1.53644
IDUA	Alpha-L-iduronidase OS=Homo sapiens OX=9606 GN=IDUA PE=1 SV=2			0.915				1.122		1.038		0.925									0.148099
SAA4	Serum amyloid A-4 protein OS=Homo sapiens OX=9606 GN=SAA4 PE=1 SV=2	0.518	0.321	2.054	1.245	1.19	0.529	1.313	1.828	0.569	0.35	1.484	0.628	1.37	1.301	1.308	0.483	0.557	1.105	0.849	0.172047	0.844
FBN1	Fibrillin-1 OS=Homo sapiens OX=9606 GN=FBN1 PE=1 SV=4	0.109	5.226	0.128	0.35	0.795	1.679	0.511	0.577	1.379	0.939	0.194	0.745	0.734	1.113	1.225	1.331	0.529	0.877	0.56	0.534935	0.712
FBN2	Fibrillin-2 OS=Homo sapiens OX=9606 GN=FBN2 PE=1 SV=3									1
PCK1	Phosphoenolpyruvate carboxykinase, cytosolic [GTP] OS=Homo sapiens OX=9606 GN=PCK1 PE=1 SV=3
AGL	Glycogen debranching enzyme OS=Homo sapiens OX=9606 GN=AGL PE=1 SV=3		0.964						0.697	1.445	1.735	0.818	1.174	0.513	0.794	0.62	1.242				0.0716905	0.778
MYH9	Myosin-9 OS=Homo sapiens OX=9606 GN=MYH9 PE=1 SV=4	0.432	0.884	0.367	0.331	0.494	1.037	0.265	1.261	1.414	1.779	1.223	1.927	1.126	1.753	1.747	1.66	0.429	0.467	0.404	-0.796477	0.0707
MYH10	Myosin-10 OS=Homo sapiens OX=9606 GN=MYH10 PE=1 SV=3	0.231	0.378	0.479	0.512	0.925	0.368	0.438	0.736	0.333	2.125	0.721	2.042	1.702	1.907	1.36	2.014	0.963	0.844	0.923	-1.57849	2.25e-05
COPB2	Coatomer subunit beta' OS=Homo sapiens OX=9606 GN=COPB2 PE=1 SV=2	0.23	0.517	0.531	1.689	0.711	0.537	0.324	1.414	1.984	1.728	1.257	1.584	1.447	0.847	1.545	1.951	0.25	0.197	0.257	-0.327074	0.639
ADD1	Alpha-adducin OS=Homo sapiens OX=9606 GN=ADD1 PE=1 SV=2	0.349	1.178	0.376	0.697	0.644	1.35	0.277	0.358	1.005	1.998	1.137	1.508	1.286	1.405	1.476	2.456	0.414	0.607	0.479	-0.882073	0.0375
ADD2	Beta-adducin OS=Homo sapiens OX=9606 GN=ADD2 PE=1 SV=3								0.671	1.727		1.288			0.343		1.632	0.755		0.584	0.381499	0.592
BSG	Basigin OS=Homo sapiens OX=9606 GN=BSG PE=1 SV=2	0.731	1.182	0.948	2.076	0.605	2.078	0.701	0.882	0.39	0.634	0.415	0.616	1.063		0.972	0.821	0.738	2.413	0.736	0.190219	0.64
TIMP3	Metalloproteinase inhibitor 3 OS=Homo sapiens OX=9606 GN=TIMP3 PE=1 SV=2	0.536	0.898	1.148	0.357	1.759		0.512	2.233	0.575	2.16	0.562	0.581	0.237	0.531	0.114	0.56	0.664	0.159	4.413	0.00598615	0.369
FUS	RNA-binding protein FUS OS=Homo sapiens OX=9606 GN=FUS PE=1 SV=1	0.484	0.382	0.637	0.665	0.66		0.88	0.676	1.012	1.338	1.41	1.355	0.928	1.06	0.708	1.192	2.422	0.595	1.594	-0.901762	0.00352
NUP214	Nuclear pore complex protein Nup214 OS=Homo sapiens OX=9606 GN=NUP214 PE=1 SV=2	0.926	1.186	1.118		1.157	1.834	1.286	0.655	0.745	1.038	0.668	0.67		1.625	0.84	0.782			0.469	0.355379	0.168
DEK	Protein DEK OS=Homo sapiens OX=9606 GN=DEK PE=1 SV=1	2.108		0.721	0.378	0.695	0.574	1.338	0.851	0.875	1.02	0.731	1.765		1.426	0.836	1.931	0.693	0.297	0.76	-0.157198	0.709
MYH11	Myosin-11 OS=Homo sapiens OX=9606 GN=MYH11 PE=1 SV=3	0.167	1.166	0.248	0.587	1.022	2.182	0.381	0.385	0.235	1.931	0.35	2.015	1.965	1.287	0.686	2.291	0.721	0.837	0.545	-0.834579	0.048
GLRX	Glutaredoxin-1 OS=Homo sapiens OX=9606 GN=GLRX PE=1 SV=2	3.101	0.419	1.947	0.672	1.331	0.601	1.808	1.671	0.812	0.442	0.583	0.435	0.847	0.816	0.388	0.31	0.899	0.774	1.143	1.04931	0.0245
PPM1A	Protein phosphatase 1A OS=Homo sapiens OX=9606 GN=PPM1A PE=1 SV=1			1.254	0.813	1.09		0.861		0.847	1.297	1.272	1.148		0.866		0.908	0.783		0.861	-0.0670468	0.723
IGFALS	Insulin-like growth factor-binding protein complex acid labile subunit OS=Homo sapiens OX=9606 GN=IGFALS PE=1 SV=1	0.252	0.499	0.895	0.622	0.307		0.3	0.194	0.19	0.69	1.084	0.813	2.987	2.279	1.086	0.818	0.541	2.721	1.721	-1.85531	0.000322
HMGCL	Hydroxymethylglutaryl-CoA lyase, mitochondrial OS=Homo sapiens OX=9606 GN=HMGCL PE=1 SV=2			0.721				1.138	0.54	1.422	0.604	1.843	1.393				0.453	1.072		0.815	-0.108694	0.917
PSMC2	26S proteasome regulatory subunit 7 OS=Homo sapiens OX=9606 GN=PSMC2 PE=1 SV=3	0.744	0.605	0.397	1.114	0.855	1.222	0.693	1.084	1.617	1.608	0.988	1.372	1.275	0.909	1.797	1.764	0.308	0.412	0.235	-0.204725	0.973
CHI3L1	Chitinase-3-like protein 1 OS=Homo sapiens OX=9606 GN=CHI3L1 PE=1 SV=2	1.372		1.367		0.734			1.48	1.907	0.408	0.472					0.259				1.85348	0.00216
GGT5	Glutathione hydrolase 5 proenzyme OS=Homo sapiens OX=9606 GN=GGT5 PE=1 SV=2	0.205	1.216	0.863	1.301	1.773	0.532	1.038	0.559	1.027	1.757	0.332	0.503	2.117	0.509	0.909	0.661	1.043	1.471	1.183	-0.148415	0.734
GJA5	Gap junction alpha-5 protein OS=Homo sapiens OX=9606 GN=GJA5 PE=1 SV=3
ARL2	ADP-ribosylation factor-like protein 2 OS=Homo sapiens OX=9606 GN=ARL2 PE=1 SV=4			0.723	1.047	1.03		1.135	0.757	0.649	0.95	1.292	1.061	1.437	0.941	0.85	1.117	1.001		1.009	-0.269652	0.0758
ARL3	ADP-ribosylation factor-like protein 3 OS=Homo sapiens OX=9606 GN=ARL3 PE=1 SV=2	0.577		1.2		0.663		1.642		0.95	0.835	1.243	0.856	0.491	1.313	0.544	0.171	1.569		1.945	0.0145034	0.719
ATP5F1C	ATP synthase subunit gamma, mitochondrial OS=Homo sapiens OX=9606 GN=ATP5F1C PE=1 SV=1	0.72	1.249	1.472	1.371	1.483	0.234	1.619	0.828	1.624	0.739	0.859	0.871	0.753	0.744	0.344	0.641	0.71	1.429	1.311	0.487434	0.263
ATP6V1E1	V-type proton ATPase subunit E 1 OS=Homo sapiens OX=9606 GN=ATP6V1E1 PE=1 SV=1	0.555		1.523	0.515	1.005	1.357	0.838	1.187	1.657	0.978	1.608	1.683	0.429	0.811	0.686	0.883	0.939	0.329	1.018	0.205333	0.465
CPOX	Oxygen-dependent coproporphyrinogen-III oxidase, mitochondrial OS=Homo sapiens OX=9606 GN=CPOX PE=1 SV=3
RPL4	60S ribosomal protein L4 OS=Homo sapiens OX=9606 GN=RPL4 PE=1 SV=5	1.118	0.736	0.889	1.078	1.154	1.801	0.835	0.871	1.468	0.844	0.627	1.23	0.944	0.459	0.783	0.724	1.208	1.409	0.823	0.288622	0.162
LONP1	Lon protease homolog, mitochondrial OS=Homo sapiens OX=9606 GN=LONP1 PE=1 SV=2								0.852	0.872	1.067	1.424	0.786								-0.341653	0.418
PGM1	Phosphoglucomutase-1 OS=Homo sapiens OX=9606 GN=PGM1 PE=1 SV=3	0.675	0.802	1.212	0.958	0.945	0.619	0.881	0.61	0.533	0.734	1.02	1.106	0.981	1.335	1.357	1.171	1.378	1.506	1.177	-0.549433	0.00224
PPP1CC	Serine/threonine-protein phosphatase PP1-gamma catalytic subunit OS=Homo sapiens OX=9606 GN=PPP1CC PE=1 SV=1
GNL1	Guanine nucleotide-binding protein-like 1 OS=Homo sapiens OX=9606 GN=GNL1 PE=1 SV=2			1.039				0.457		0.913	0.938	1.233	1.361	0.819	1.307	1.221	1.204	1.055	0.894	0.56	-0.399503	0.164
SERPINB5	Serpin B5 OS=Homo sapiens OX=9606 GN=SERPINB5 PE=1 SV=2																	1
POLR2I	DNA-directed RNA polymerase II subunit RPB9 OS=Homo sapiens OX=9606 GN=POLR2I PE=1 SV=1				0.953					0.455	1.122	0.653	1.16	2.863		0.494	0.982	1.018	0.596	0.706	-0.59856	0.422
DLST	Dihydrolipoyllysine-residue succinyltransferase component of 2-oxoglutarate dehydrogenase complex, mitochondrial OS=Homo sapiens OX=9606 GN=DLST PE=1 SV=4	0.67	0.831	1.89	1.179	1.053	1.041	0.778	0.878	1.255	1.249	1.113	1.308	0.729	0.832	1.01	1.25	0.653	0.704	0.579	0.174477	0.418
GPX4	Phospholipid hydroperoxide glutathione peroxidase OS=Homo sapiens OX=9606 GN=GPX4 PE=1 SV=3		0.839	1.481	1.417	0.871	0.935	0.907	0.644	1.765	0.827	0.898	0.686	0.987			1.194	0.702	0.728	1.118	0.31122	0.224
CFHR2	Complement factor H-related protein 2 OS=Homo sapiens OX=9606 GN=CFHR2 PE=1 SV=1					4.204				0.207	0.38		0.287			0.645				0.276	2.47389	0.654
SRP14	Signal recognition particle 14 kDa protein OS=Homo sapiens OX=9606 GN=SRP14 PE=1 SV=2	0.488	1.126	1.142	1.71	0.41	2.166	0.922	0.78	0.602	0.763	0.731	0.729	1.731	0.94	0.994	0.792	1.047		0.928	0.110815	0.914
HPCAL1	Hippocalcin-like protein 1 OS=Homo sapiens OX=9606 GN=HPCAL1 PE=1 SV=3	0.343		0.482	0.56	1.466	0.978	0.86	0.401	0.978	0.544	1.639	1.016	0.872	1.287	0.462	0.905	1.652	1.768	1.787	-0.653615	0.065
TAGLN2	Transgelin-2 OS=Homo sapiens OX=9606 GN=TAGLN2 PE=1 SV=3	0.993	0.261	1.539	0.896	2.082	0.573	0.99	0.486	0.722	0.849	0.728	1.036	0.987	1.129	0.728	0.638	1.308	2.061	0.995	-0.140096	0.387
TALDO1	Transaldolase OS=Homo sapiens OX=9606 GN=TALDO1 PE=1 SV=2	0.734	0.808	0.908	0.876	1.718	2.507	0.975	0.792	0.787	0.926	0.892	0.965	1.092	0.939	0.91	0.791	0.856	0.624	0.899	0.336168	0.336
SNCA	Alpha-synuclein OS=Homo sapiens OX=9606 GN=SNCA PE=1 SV=1	0.569	1.162	1.403	1.126	0.312		1.68	0.821	1.261	0.463	1.444	0.927	1.125	0.922	0.617	0.316	1.538	0.902	1.413	0.107869	0.788
ETFB	Electron transfer flavoprotein subunit beta OS=Homo sapiens OX=9606 GN=ETFB PE=1 SV=3	0.943	1.259	1.553	1.95	1.365	1.358	1.22	0.593	0.605	0.671	0.596	0.588	1.265	0.511	0.885	0.721	0.815	1.275	0.826	0.563763	0.0393
RBMX	RNA-binding motif protein, X chromosome OS=Homo sapiens OX=9606 GN=RBMX PE=1 SV=3	0.704	0.58	0.735	1.241	1.241	0.666	1.069	0.597	0.544	0.766	0.874	0.835	1.72	0.943	1.183	1.063	1.368	1.363	1.509	-0.503997	0.0171
GGCX	Vitamin K-dependent gamma-carboxylase OS=Homo sapiens OX=9606 GN=GGCX PE=1 SV=2									1.879	0.619		0.501								1.74647
LIPA	Lysosomal acid lipase/cholesteryl ester hydrolase OS=Homo sapiens OX=9606 GN=LIPA PE=1 SV=2
ATP6V1A	V-type proton ATPase catalytic subunit A OS=Homo sapiens OX=9606 GN=ATP6V1A PE=1 SV=2	0.42	0.624	1.253	0.701	1.189	0.986	0.788	1.082	1.858	1.487	1.534	1.527	0.779	0.708	0.636	1.017	0.791	0.763	0.857	-0.03017	0.783
HSPA9	Stress-70 protein, mitochondrial OS=Homo sapiens OX=9606 GN=HSPA9 PE=1 SV=2	0.514	1.431	1.508	0.675	0.479	0.638	0.659	0.986	1.56	1.623	1.486	1.29	0.87	1.06	1.13	1.488	0.57	0.532	0.502	-0.168353	0.543
EIF4A3	Eukaryotic initiation factor 4A-III OS=Homo sapiens OX=9606 GN=EIF4A3 PE=1 SV=4	1.141	0.274	1.144	0.609	1.406	0.351	1.227	0.866	0.961	0.797	1.115	1.234	0.705	1.144	0.65	0.81	1.653	1.255	1.658	-0.313972	0.19
RPS19	40S ribosomal protein S19 OS=Homo sapiens OX=9606 GN=RPS19 PE=1 SV=2	3.636	0.385	2.134	0.561	0.555	0.736	1.592	1.879	0.733	0.417	0.535	0.397	0.32	1.021	0.385	0.265	1.075	0.922	1.451	0.999126	0.074
RPL3	60S ribosomal protein L3 OS=Homo sapiens OX=9606 GN=RPL3 PE=1 SV=2	0.916	0.866	1.496	1.403	0.85	2.178	0.75	0.902	1.045	0.964	0.742	0.788	0.425	0.591	0.683	0.886	1.348	1.096	1.073	0.427681	0.086
COL15A1	Collagen alpha-1(XV) chain OS=Homo sapiens OX=9606 GN=COL15A1 PE=1 SV=2	0.576	3.33	2.053	1.595	1.208	0.606	1.033	2.433	0.683	0.591	0.08	0.33	0.619	0.358	0.549	0.433	0.702	0.824	0.996	1.454	0.0052
COL18A1	Collagen alpha-1(XVIII) chain OS=Homo sapiens OX=9606 GN=COL18A1 PE=1 SV=5	0.762	0.583	2.27	1.661	1.595	0.682	1.241	0.759	0.813	0.623	0.398	0.484	0.535	0.782	0.847	0.282	1.077	1.54	2.066	0.415761	0.179
DDOST	Dolichyl-diphosphooligosaccharide--protein glycosyltransferase 48 kDa subunit OS=Homo sapiens OX=9606 GN=DDOST PE=1 SV=4	1.346	0.788	1.45	0.544	0.864	0.519	0.9	1.329	1.404	1.151	1.301	1.049	0.696	0.988	1.036	1.059	0.894	0.812	0.868	0.044119	0.882
ANP32A	Acidic leucine-rich nuclear phosphoprotein 32 family member A OS=Homo sapiens OX=9606 GN=ANP32A PE=1 SV=1	1.271		1.353			1.865	0.906	0.117	0.601	0.415	0.869	0.535		2.387	0.446	0.465	1.859		0.911	0.0474414	0.935
FEN1	Flap endonuclease 1 OS=Homo sapiens OX=9606 GN=FEN1 PE=1 SV=1	1.701			0.456	1.269				1.901	0.888	0.631	0.699			0.787	0.791	0.877			0.773937	0.298
CUX1	Homeobox protein cut-like 1 OS=Homo sapiens OX=9606 GN=CUX1 PE=1 SV=3
MMP12	Macrophage metalloelastase OS=Homo sapiens OX=9606 GN=MMP12 PE=1 SV=1			0.14		0.327					2.533										-3.43935
CAPG	Macrophage-capping protein OS=Homo sapiens OX=9606 GN=CAPG PE=1 SV=2	0.505	0.338	1.5	1.211	0.84	1.127	1.247	0.93	0.753	1.038	0.77	1.551	1.659	0.692	0.851	1.019	0.888	1.162	0.92	-0.168046	0.36
CAP2	Adenylyl cyclase-associated protein 2 OS=Homo sapiens OX=9606 GN=CAP2 PE=1 SV=1
CEACAM6	Carcinoembryonic antigen-related cell adhesion molecule 6 OS=Homo sapiens OX=9606 GN=CEACAM6 PE=1 SV=3	2.325		0.63	0.19	0.173		3.27	2.72	0.978	0.605	0.807	0.836	0.089	0.349	0.14	0.092	1		1.795	1.21093	0.204
TXLNA	Alpha-taxilin OS=Homo sapiens OX=9606 GN=TXLNA PE=1 SV=3
CCT6A	T-complex protein 1 subunit zeta OS=Homo sapiens OX=9606 GN=CCT6A PE=1 SV=3	0.893	0.632	1.136	1.188	0.323	1.29	0.87	1.287	2.228	1.389	1.38	1.507	0.287	1.007	0.691	1.535	0.451	0.458	0.448	0.257443	0.417
NNMT	Nicotinamide N-methyltransferase OS=Homo sapiens OX=9606 GN=NNMT PE=1 SV=1	1.427		5.315	0.063	0.039	0.044	1.481	1.699	2.427	0.024	0.071			0.107			0.206		0.099	3.94515	0.0812
IFI27	Interferon alpha-inducible protein 27, mitochondrial OS=Homo sapiens OX=9606 GN=IFI27 PE=1 SV=4
PSMB10	Proteasome subunit beta type-10 OS=Homo sapiens OX=9606 GN=PSMB10 PE=1 SV=1	1.096	1.082	1.04	2.302	1.138	1.22	1.009	0.508	0.621	0.474	0.67	0.664	1.232	0.319	1.116	0.81	0.974	1.42	1.307	0.308559	0.298
PBX1	Pre-B-cell leukemia transcription factor 1 OS=Homo sapiens OX=9606 GN=PBX1 PE=1 SV=1										1.103	0.232	0.979	1.494	0.892	0.851	2.008	0.44
RPL13A	60S ribosomal protein L13a OS=Homo sapiens OX=9606 GN=RPL13A PE=1 SV=2	1.263	0.399	0.351	1.976	1.885	1.171	1.061	1.328	0.764	0.702	0.651	0.679	0.863	0.428	0.95	0.773	1.201	1.438	1.117	0.364386	0.488
ARL1	ADP-ribosylation factor-like protein 1 OS=Homo sapiens OX=9606 GN=ARL1 PE=1 SV=1
STAT3	Signal transducer and activator of transcription 3 OS=Homo sapiens OX=9606 GN=STAT3 PE=1 SV=2	0.363		0.261	0.494	0.611		0.259	1.238	1.57	1.829	2.477	1.939	0.743	1.389	1.345	0.894	0.5	0.643	0.443	-0.832641	0.0603
USP8	Ubiquitin carboxyl-terminal hydrolase 8 OS=Homo sapiens OX=9606 GN=USP8 PE=1 SV=1								0.827	0.954	1.508	0.758	0.953								-0.268963	0.62
PEX19	Peroxisomal biogenesis factor 19 OS=Homo sapiens OX=9606 GN=PEX19 PE=1 SV=1			1.168						0.915		0.945								0.972	0.119813	0.601
MDH1	Malate dehydrogenase, cytoplasmic OS=Homo sapiens OX=9606 GN=MDH1 PE=1 SV=4	1.077	0.8	1.964	0.842	1.101	0.743	1.425	0.932	1.243	0.652	1.524	0.705	0.481	1.437	0.511	0.578	1.009	0.925	1.05	0.342879	0.129
MDH2	Malate dehydrogenase, mitochondrial OS=Homo sapiens OX=9606 GN=MDH2 PE=1 SV=3	0.51	1.03	1.84	1.123	1.504	0.826	1.277	0.87	1.116	1.143	0.94	0.944	0.87	0.61	0.869	1.161	0.819	0.724	0.825	0.333099	0.174
RFC3	Replication factor C subunit 3 OS=Homo sapiens OX=9606 GN=RFC3 PE=1 SV=2
HADHA	Trifunctional enzyme subunit alpha, mitochondrial OS=Homo sapiens OX=9606 GN=HADHA PE=1 SV=2	0.298	0.654	1.036	0.474	0.521	0.485	0.538	0.742	2.737	1.739	2.144	1.905	0.699	1.272	0.993	1.671	0.432	0.271	0.391	-0.469688	0.314
EIF2S3	Eukaryotic translation initiation factor 2 subunit 3 OS=Homo sapiens OX=9606 GN=EIF2S3 PE=1 SV=3	0.881	0.771	1.183	1.773	0.984	2.236	0.884	0.984	1.025	1.025	0.588	0.819	1.109	0.708	0.982	0.854	0.785	0.64	0.769	0.524914	0.0241
CETN2	Centrin-2 OS=Homo sapiens OX=9606 GN=CETN2 PE=1 SV=1										0.598									1.402
MNDA	Myeloid cell nuclear differentiation antigen OS=Homo sapiens OX=9606 GN=MNDA PE=1 SV=1	2.891	0.671	0.221	0.89	1.94	1.593	1.138	2.049	1.637	1.304	0.423	0.585	0.526	0.346	0.685	0.684	0.426	0.601	0.389	1.27828	0.0135
PTGDS	Prostaglandin-H2 D-isomerase OS=Homo sapiens OX=9606 GN=PTGDS PE=1 SV=1
BUD31	Protein BUD31 homolog OS=Homo sapiens OX=9606 GN=BUD31 PE=1 SV=2	0.441			1.23	1.605	0.765	0.602	0.577		0.829	0.499	0.929	2.591	0.576	1.093	1.507	0.695	1.385	0.675	-0.309136	0.462
UBA7	Ubiquitin-like modifier-activating enzyme 7 OS=Homo sapiens OX=9606 GN=UBA7 PE=1 SV=2		0.875						0.864	0.605	0.94	1.287	1.21		0.83	1.022	0.865	1.501			-0.485037	0.0602
NAA10	N-alpha-acetyltransferase 10 OS=Homo sapiens OX=9606 GN=NAA10 PE=1 SV=1			0.701							1.605					0.69		1.005			-0.650017
PPP1R2	Protein phosphatase inhibitor 2 OS=Homo sapiens OX=9606 GN=PPP1R2 PE=1 SV=2	0.923	0.634	0.869	2.233	1.348	1.041	0.782	0.454	0.363	0.846	0.427	0.467	1.768	0.345	1.097	0.851	1.088	2.49	0.974	-0.107774	0.888
CSK	Tyrosine-protein kinase CSK OS=Homo sapiens OX=9606 GN=CSK PE=1 SV=1	0.797					0.781	0.526		1.177	1.165	0.847	0.735		1.322	1.561	1.099		0.991		-0.42711	0.116
GARS1	Glycine--tRNA ligase OS=Homo sapiens OX=9606 GN=GARS1 PE=1 SV=3	1.049	1.359	1.408	1.772	0.584	0.853	1.192	1.473	1.41	0.994	0.649	0.83	0.833	0.466	1.129	0.795	0.533	1.083	0.586	0.643003	0.00812
IARS1	Isoleucine--tRNA ligase, cytoplasmic OS=Homo sapiens OX=9606 GN=IARS1 PE=1 SV=2		1.073						1.021	1.305	1.397	0.532	0.672								0.386044	0.308
FOLR3	Folate receptor gamma OS=Homo sapiens OX=9606 GN=FOLR3 PE=1 SV=2																			1
EIF1	Eukaryotic translation initiation factor 1 OS=Homo sapiens OX=9606 GN=EIF1 PE=1 SV=1								0.625		0.895	0.819	0.869			0.214	0.246	2.018		2.313	-0.753164
TSPAN7	Tetraspanin-7 OS=Homo sapiens OX=9606 GN=TSPAN7 PE=1 SV=2
ECI1	Enoyl-CoA delta isomerase 1, mitochondrial OS=Homo sapiens OX=9606 GN=ECI1 PE=1 SV=1	0.725	0.83	2.024	0.475	1.286	0.322	1.766	0.636	0.938	0.772	1.467	0.938	0.262	0.818	0.648	0.472	1.829	0.754	2.036	0.000897756	0.971
TMPO	Lamina-associated polypeptide 2, isoform alpha OS=Homo sapiens OX=9606 GN=TMPO PE=1 SV=2
TMPO	Lamina-associated polypeptide 2, isoforms beta/gamma OS=Homo sapiens OX=9606 GN=TMPO PE=1 SV=2	1.263	0.607	0.681	0.659	0.904	2.233	0.649	0.529	1.223	0.858	0.66	1.042	1.027	1.747	1.072	1.19	0.833	1.145	0.677	-0.0767364	0.493
STAT1	Signal transducer and activator of transcription 1-alpha/beta OS=Homo sapiens OX=9606 GN=STAT1 PE=1 SV=2	0.932		0.71	0.728	0.26	0.649	0.552	1.232	1.907	0.933	1.734	1.192	1.083	1.062	0.882	1.165	0.829		1.15	-0.355166	0.133
STAT6	Signal transducer and activator of transcription 6 OS=Homo sapiens OX=9606 GN=STAT6 PE=1 SV=1									0.849	1.709	0.801	1.263			0.464	0.914				-0.279088
STAT5A	Signal transducer and activator of transcription 5A OS=Homo sapiens OX=9606 GN=STAT5A PE=1 SV=1
MTREX	Exosome RNA helicase MTR4 OS=Homo sapiens OX=9606 GN=MTREX PE=1 SV=3									1.172	1.179	0.742	0.889			1.018					0.292382
ARHGAP25	Rho GTPase-activating protein 25 OS=Homo sapiens OX=9606 GN=ARHGAP25 PE=1 SV=2								0.718	1.099	1.444	0.54	1.405		0.918	1.273	0.791	0.812			-0.175673	0.759
PIK3CB	Phosphatidylinositol 4,5-bisphosphate 3-kinase catalytic subunit beta isoform OS=Homo sapiens OX=9606 GN=PIK3CB PE=1 SV=1
MTOR	Serine/threonine-protein kinase mTOR OS=Homo sapiens OX=9606 GN=MTOR PE=1 SV=1										1.135		0.717				1.067		1.081
PI4KA	Phosphatidylinositol 4-kinase alpha OS=Homo sapiens OX=9606 GN=PI4KA PE=1 SV=4
EPS15	Epidermal growth factor receptor substrate 15 OS=Homo sapiens OX=9606 GN=EPS15 PE=1 SV=2	0.983	2.155		0.565			0.734	0.818			0.762	0.667	1.096		1.824	1.115	0.655		0.627	0.125085	0.871
RPS27	40S ribosomal protein S27 OS=Homo sapiens OX=9606 GN=RPS27 PE=1 SV=3	0.831	1.015	0.206	2.538	1.843	0.945	0.897	1.234	0.577	0.745	0.405	0.698	1.17	0.262	1.265	0.883	0.861	1.716	0.909	0.330212	0.602
LRPPRC	Leucine-rich PPR motif-containing protein, mitochondrial OS=Homo sapiens OX=9606 GN=LRPPRC PE=1 SV=3	1.493		0.609	0.418	0.375			0.978	1.704	1.813	1.355	0.826	0.62	1.502	0.867	0.916	0.524			-0.179807	0.479
ACAA2	3-ketoacyl-CoA thiolase, mitochondrial OS=Homo sapiens OX=9606 GN=ACAA2 PE=1 SV=2	0.452		1.787	0.741	0.767	0.261	1.033	0.374	1.177	1.464	1.226	1.597	1.044	1.022	0.624	1.214	1.103	1.177	0.939	-0.469583	0.0879
RPL35	60S ribosomal protein L35 OS=Homo sapiens OX=9606 GN=RPL35 PE=1 SV=2	0.536		0.686	0.439	0.432	0.076	3.127	2.25	1.071	0.773	0.676	0.638	0.211	1.988	0.485	0.188	2.379	0.25	1.796	0.198911	0.957
WAS	Wiskott-Aldrich syndrome protein OS=Homo sapiens OX=9606 GN=WAS PE=1 SV=4	1.086	1.776	0.809	1.385	1.999	0.276	0.982	0.837	2.208	1.033	0.798	0.247	0.781	0.523	0.853	1.071	0.976	0.493	0.866	0.723879	0.104
CDKN2C	Cyclin-dependent kinase 4 inhibitor C OS=Homo sapiens OX=9606 GN=CDKN2C PE=1 SV=1	0.882		0.907	2.144	1.39		1.123	0.615	0.494	0.63	0.46	0.585	1.077			0.375	0.759	1.75	1.808	0.213999	0.499
PRCP	Lysosomal Pro-X carboxypeptidase OS=Homo sapiens OX=9606 GN=PRCP PE=1 SV=1	1.186	1.065	0.657	0.327	0.401		1.023	1.247	0.884	0.544	1.236	1.169	0.719	0.473	0.769	1.015	2.089	1.144	2.05	-0.401117	0.285
CXCL5	C-X-C motif chemokine 5 OS=Homo sapiens OX=9606 GN=CXCL5 PE=1 SV=1			0.371						1.629
HTT	Huntingtin OS=Homo sapiens OX=9606 GN=HTT PE=1 SV=2									1.149	1.277	0.737	1.16			0.607	1.069				0.244322
ECE1	Endothelin-converting enzyme 1 OS=Homo sapiens OX=9606 GN=ECE1 PE=1 SV=2			1.776				0.455				0.64						1.13			0.333941	0.947
PAFAH1B1	Platelet-activating factor acetylhydrolase IB subunit alpha OS=Homo sapiens OX=9606 GN=PAFAH1B1 PE=1 SV=2	0.461		0.906	0.861	1.548	1.072	0.543	0.659	0.916	1.261	1.442	1.329	1.17	1.249	0.647	1.324	0.733	1.291	0.586	-0.341364	0.154
MCAM	Cell surface glycoprotein MUC18 OS=Homo sapiens OX=9606 GN=MCAM PE=1 SV=2	0.056	0.877	0.387	0.987	1.479	0.889	0.492	0.412	0.304	1.085	0.597	0.94	1.095	1.178	0.88	1.355	1.5	2.464	2.023	-1.00481	0.0246
CRAT	Carnitine O-acetyltransferase OS=Homo sapiens OX=9606 GN=CRAT PE=1 SV=5			1.171		1.034		0.616		1.254	0.938	1.039	0.979	1.181		1.026	0.762				0.0449474	0.977
MATR3	Matrin-3 OS=Homo sapiens OX=9606 GN=MATR3 PE=1 SV=2	0.402	0.879	0.279	0.638	1.212	1.514	0.545	0.402	1.191	1.525	1.205	1.557	1.292	1.311	1.428	1.438	0.433	1.33	0.417	-0.605168	0.0738
MSH2	DNA mismatch repair protein Msh2 OS=Homo sapiens OX=9606 GN=MSH2 PE=1 SV=1
BTD	Biotinidase OS=Homo sapiens OX=9606 GN=BTD PE=1 SV=2									0.979		1.092								0.93	-0.0464022
GPD2	Glycerol-3-phosphate dehydrogenase, mitochondrial OS=Homo sapiens OX=9606 GN=GPD2 PE=1 SV=3		1.171	0.481	0.352	0.327	0.33		0.654	2.338	1.698	2.246	1.597	1.065	1.264	0.929	2.13	0.135	0.179	0.104	-0.490649	0.747
SSR1	Translocon-associated protein subunit alpha OS=Homo sapiens OX=9606 GN=SSR1 PE=1 SV=3	5.053		3.083	0.229	0.317		0.16	1.352	0.768	0.258	0.471			0.493	0.395	0.219	0.794		0.407	1.85179	0.24
ALDH3B1	Aldehyde dehydrogenase family 3 member B1 OS=Homo sapiens OX=9606 GN=ALDH3B1 PE=1 SV=1		0.697			1.133				0.668	1.373	1.842	1.134		1.003		0.585	0.73		0.836	-0.364302	0.417
PTPN9	Tyrosine-protein phosphatase non-receptor type 9 OS=Homo sapiens OX=9606 GN=PTPN9 PE=1 SV=1										0.497	0.847	1.218	1.557		1.297	0.583
ZAP70	Tyrosine-protein kinase ZAP-70 OS=Homo sapiens OX=9606 GN=ZAP70 PE=1 SV=1
SYK	Tyrosine-protein kinase SYK OS=Homo sapiens OX=9606 GN=SYK PE=1 SV=1	0.876		0.473		0.375			0.831	2.116	2.491	0.996	1.595	0.59	0.945	0.713	0.736	0.263			-0.15634	0.777
RANBP1	Ran-specific GTPase-activating protein OS=Homo sapiens OX=9606 GN=RANBP1 PE=1 SV=1	0.592		1.289	1.152	0.816		0.932	0.768	1.486	1.297	0.763	1.348	0.986	0.952	0.84	1.119	1.368	0.451	0.842	0.012109	0.949
NAMPT	Nicotinamide phosphoribosyltransferase OS=Homo sapiens OX=9606 GN=NAMPT PE=1 SV=1	2.404	0.427	1.483	0.683	1.88	0.098	0.598	2.113	3.877	0.763	0.599	0.761	0.429	0.702	0.873	0.476	0.306	0.245	0.281	1.47133	0.118
AFM	Afamin OS=Homo sapiens OX=9606 GN=AFM PE=1 SV=1	0.361	1.492	1.36	0.582	1.087	0.482	0.529	0.791	0.307	0.36	0.634	0.769	1.132	1.987	0.794	1.061	1.181	1.772	2.319	-0.628542	0.108
PSMC4	26S proteasome regulatory subunit 6B OS=Homo sapiens OX=9606 GN=PSMC4 PE=1 SV=2	0.498		0.884				0.74	0.993	2.012	1.295	1.013	1.225		1.62	0.615	0.577	0.528			0.0626018	0.953
NKX2-1	Homeobox protein Nkx-2.1 OS=Homo sapiens OX=9606 GN=NKX2-1 PE=1 SV=1										0.931	0.946	1.423	0.473	1.413	0.759	1.085	0.97
TSFM	Elongation factor Ts, mitochondrial OS=Homo sapiens OX=9606 GN=TSFM PE=1 SV=2
VDAC2	Voltage-dependent anion-selective channel protein 2 OS=Homo sapiens OX=9606 GN=VDAC2 PE=1 SV=2	0.651	1.268	1.438	1.088	0.838	1.944	1.06	0.819	0.826	0.785	0.866	0.75	1.042	0.615	0.759	0.794	0.968	1.501	0.988	0.283303	0.217
ACADSB	Short/branched chain specific acyl-CoA dehydrogenase, mitochondrial OS=Homo sapiens OX=9606 GN=ACADSB PE=1 SV=1			1.149	1.021	1.142		1.035	0.497	1.808	1.037	1.004	0.714		1.071	0.701	0.82				0.315058	0.394
CBX5	Chromobox protein homolog 5 OS=Homo sapiens OX=9606 GN=CBX5 PE=1 SV=1									1.015	1.464	0.802	0.818				1.269	0.819		0.813	0.025091
USP5	Ubiquitin carboxyl-terminal hydrolase 5 OS=Homo sapiens OX=9606 GN=USP5 PE=1 SV=2	0.82	0.634	0.614	0.989	1.292	1.829	0.362	0.475	0.988	1.032	1.098	1.062	1.631	0.844	1.189	1.401	0.842	1.225	0.676	-0.306888	0.121
MAP2K4	Dual specificity mitogen-activated protein kinase kinase 4 OS=Homo sapiens OX=9606 GN=MAP2K4 PE=1 SV=1
RANGAP1	Ran GTPase-activating protein 1 OS=Homo sapiens OX=9606 GN=RANGAP1 PE=1 SV=1								0.62	2.462	0.628	0.918	0.658		0.714						1.07889	0.58
RECQL	ATP-dependent DNA helicase Q1 OS=Homo sapiens OX=9606 GN=RECQL PE=1 SV=3	0.701	0.66	0.624	0.442	0.839	0.563	0.81	0.516	2.858	1.278	0.854	2.047	0.647	1.482	1.189	2.07	0.444	0.719	0.257	-0.30338	0.47
NOP2	Probable 28S rRNA (cytosine(4447)-C(5))-methyltransferase OS=Homo sapiens OX=9606 GN=NOP2 PE=1 SV=2			0.628				0.636	1.519	1.864			0.354								1.71448
CRK	Adapter molecule crk OS=Homo sapiens OX=9606 GN=CRK PE=1 SV=2	0.72	0.238	0.702	0.67	1.24	2.323	1.222	0.394	0.463	0.426	0.952	0.618	1.108	0.205	0.977	0.479	1.348	2.893	2.021	-0.316024	0.616
CRKL	Crk-like protein OS=Homo sapiens OX=9606 GN=CRKL PE=1 SV=1	0.535	0.753	0.433	0.748	1.135	0.948	1.253	0.669	0.762	0.773	0.894	0.725	1.77	0.729	1.04	1.232	1.926	0.957	1.718	-0.549111	0.0416
BAG6	Large proline-rich protein BAG6 OS=Homo sapiens OX=9606 GN=BAG6 PE=1 SV=2	1.602		1.439	0.555	1.336	1.072	1.186	1.345	1.089	0.489	0.976	0.591		0.548	0.884	0.705	0.756	1.35	1.075	0.554114	0.0271
NSF	Vesicle-fusing ATPase OS=Homo sapiens OX=9606 GN=NSF PE=1 SV=3	0.471	1.522	0.614	0.338	0.719	0.675	0.346	1.534	1.308	1.831	1.127	2.208	0.618	0.886	1.289	2.162	0.497	0.55	0.303	-0.455841	0.359
CDKN1B	Cyclin-dependent kinase inhibitor 1B OS=Homo sapiens OX=9606 GN=CDKN1B PE=1 SV=1		0.579	0.685	2.513	0.566	1.163	0.859		0.23	2.192	0.279	1.748	1.057		0.774	0.924	0.256	1.245	0.928	-0.149178	0.725
MAP2K3	Dual specificity mitogen-activated protein kinase kinase 3 OS=Homo sapiens OX=9606 GN=MAP2K3 PE=1 SV=2										0.823			1.228			0.948
BRCC3	Lys-63-specific deubiquitinase BRCC36 OS=Homo sapiens OX=9606 GN=BRCC3 PE=1 SV=2	0.469		0.581	0.986	0.963				1.112	0.897	0.55		2.482		0.949	1.011				-0.518533	0.371
RPL27A	60S ribosomal protein L27a OS=Homo sapiens OX=9606 GN=RPL27A PE=1 SV=2	3.221	0.106	1.697		0.317	0.246	1.888	2.366	0.991	0.24	1.144	0.305	0.396	1.155	0.329	0.241	1.546	0.271	1.543	0.917183	0.395
RPL5	60S ribosomal protein L5 OS=Homo sapiens OX=9606 GN=RPL5 PE=1 SV=3	1.01	0.463	1.972	1.384	0.836	0.883	0.963	0.834	0.834	1.006	0.945	1.038	0.736	0.697	0.948	0.738	1.622	0.579	1.513	0.0543233	0.917
RPL21	60S ribosomal protein L21 OS=Homo sapiens OX=9606 GN=RPL21 PE=1 SV=2	0.77		1.72	1.067	0.62		1.587	0.703	1.541	0.834	0.839	1.254	0.759	0.41	0.772	0.902	1.132		1.092	0.365094	0.263
RPL28	60S ribosomal protein L28 OS=Homo sapiens OX=9606 GN=RPL28 PE=1 SV=3	1.948	0.959	1.186	1.309	1.415	2.74	0.865	0.676	0.435	0.172	0.455	0.376	0.993	0.222	1.509	0.615	0.145	2.422	0.558	0.77917	0.0391
RPS9	40S ribosomal protein S9 OS=Homo sapiens OX=9606 GN=RPS9 PE=1 SV=3	1.516	0.228	1.439	1.148	0.984	0.195	1.89	1.677	1.138	0.64	0.582	0.789	0.684	0.73	0.486	0.685	1.779	0.745	1.665	0.369578	0.698
RPS5	40S ribosomal protein S5 OS=Homo sapiens OX=9606 GN=RPS5 PE=1 SV=4	2.234	0.346	1.745	1.184	0.776	1.656	1.532	1.045	0.745	0.684	0.485	0.722	0.583	0.597	0.654	0.555	1.206	1.238	1.011	0.694121	0.0704
RPS10	40S ribosomal protein S10 OS=Homo sapiens OX=9606 GN=RPS10 PE=1 SV=1	0.801	0.262	1.059	2.023	0.872	0.222	1.254	1.046	0.612	1.153	0.699	0.937	1.048	0.581	1.107	0.994	1.563	0.818	1.95	-0.260643	0.23
MAP1B	Microtubule-associated protein 1B OS=Homo sapiens OX=9606 GN=MAP1B PE=1 SV=2		1.39	0.511	2.034	1.378	2.164	0.895	0.677	1.011	1.168	0.643	0.713	0.868	0.491	0.593	1.206	0.654	0.911	0.694	0.663166	0.0566
GNPDA1	Glucosamine-6-phosphate isomerase 1 OS=Homo sapiens OX=9606 GN=GNPDA1 PE=1 SV=1			1.459				0.876	0.711	2.589	1.658	1.277	1.679	0.132	0.779	0.439	1.073	0.563	0.213	0.553	0.751806	0.183
YAP1	Transcriptional coactivator YAP1 OS=Homo sapiens OX=9606 GN=YAP1 PE=1 SV=2	0.325	0.79	1.07	1.465	1.349	1.244	0.904	0.339	0.276	0.611	0.636	0.638	2.431	0.801	1.13	1.343	1.065	1.555	1.028	-0.381882	0.203
UTRN	Utrophin OS=Homo sapiens OX=9606 GN=UTRN PE=1 SV=2				0.608	0.5	0.42	0.389	1.25	0.57	1.122	2.331	2.16	0.986	0.842	0.571	2.701	0.386		0.164	-1.00668	0.265
IQGAP1	Ras GTPase-activating-like protein IQGAP1 OS=Homo sapiens OX=9606 GN=IQGAP1 PE=1 SV=1	0.592	0.701	0.777	0.751	0.407	0.705	0.693	1.097	2.027	1.607	1.775	1.6	0.45	1.57	1.171	1.407	0.667	0.523	0.481	-0.385782	0.328
HAAO	3-hydroxyanthranilate 3,4-dioxygenase OS=Homo sapiens OX=9606 GN=HAAO PE=1 SV=2	0.369	0.397	1.523	0.581	1.287		1.202	0.306	0.589	1.287	0.696	0.813	1.526	0.552	0.718	1.254	0.99	1.284	2.628	-0.587636	0.0798
GYG1	Glycogenin-1 OS=Homo sapiens OX=9606 GN=GYG1 PE=1 SV=4	3.33	0.389	1.054	0.483	0.779	0.214	0.77	1.545	0.603	0.878	0.634	0.907	0.432	0.831	0.753	0.706	1.953	0.954	1.784	0.0509679	0.574
STT3A	Dolichyl-diphosphooligosaccharide--protein glycosyltransferase subunit STT3A OS=Homo sapiens OX=9606 GN=STT3A PE=1 SV=2	0.345	0.854	0.459	0.549	0.301	1.798	0.692	1.008	1.951	1.595	1.691	1.587	0.68	0.805	1.387	1.422	0.555	0.895	0.426	-0.320833	0.248
CAPZA2	F-actin-capping protein subunit alpha-2 OS=Homo sapiens OX=9606 GN=CAPZA2 PE=1 SV=3			1.012						1.261	0.448	1.343	0.662	1.527	1.503		0.363	1.055		0.827	0.234503	0.518
CAPZB	F-actin-capping protein subunit beta OS=Homo sapiens OX=9606 GN=CAPZB PE=1 SV=4	1.05	0.145	1.934	0.727	1.01	0.241	1.225	1.231	1.702	1.325	1.267	0.95	0.537	1.435	0.808	0.883	1.057	0.538	0.935	0.0806131	0.648
EIF1AX	Eukaryotic translation initiation factor 1A, X-chromosomal OS=Homo sapiens OX=9606 GN=EIF1AX PE=1 SV=2	2.355	0.266	1.992	1.78	1.015	0.278	0.849	0.793	0.203	0.417	0.276	0.564	1.688	0.123	1.098	0.831	1.493	1.004	1.974	0.161571	0.89
ALDH1A3	Aldehyde dehydrogenase family 1 member A3 OS=Homo sapiens OX=9606 GN=ALDH1A3 PE=1 SV=2
QARS1	Glutamine--tRNA ligase OS=Homo sapiens OX=9606 GN=QARS1 PE=1 SV=1			0.411	0.934				0.905	1.379	2.172	1.089	0.7	0.934	0.586	0.564	1.987	0.493		0.846	-0.198706	0.785
RPL29	60S ribosomal protein L29 OS=Homo sapiens OX=9606 GN=RPL29 PE=1 SV=2	0.806	0.8	0.758	1.241	2.576	1.367	1.432	0.823	0.831	0.502	0.716	0.942	0.848	0.861	0.789	1.007	1.061	0.866	0.773	0.49825	0.0757
LGALS7	Galectin-7 OS=Homo sapiens OX=9606 GN=LGALS7 PE=1 SV=2
UQCRFS1	Cytochrome b-c1 complex subunit Rieske, mitochondrial OS=Homo sapiens OX=9606 GN=UQCRFS1 PE=1 SV=2	1.537	0.756	1.083	1.403	1.53	0.517	1.645	1.052	0.951	0.746	0.855	0.848	1.088	0.814	0.715	0.937	0.812	0.775	0.935	0.449044	0.0845
ATP5PO	ATP synthase subunit O, mitochondrial OS=Homo sapiens OX=9606 GN=ATP5PO PE=1 SV=1	1.19	0.48	1.774	0.544	1.213	0.335	1.728	0.942	1.26	1.713	1.318	1.034	0.633	0.899	0.592	0.94	0.711	0.865	0.829	0.141676	0.959
LIMS1	LIM and senescent cell antigen-like-containing domain protein 1 OS=Homo sapiens OX=9606 GN=LIMS1 PE=1 SV=4	0.556		0.991	1.077	1.062	0.721	0.763	1.098	1.233	1.367	1.569	1.462	0.951	0.798	0.986	1.256	0.498	1.133	0.479	-0.163169	0.682
CXCL12	Stromal cell-derived factor 1 OS=Homo sapiens OX=9606 GN=CXCL12 PE=1 SV=1		1.095		0.748	0.878			2.517	0.27	2.003		0.543	0.732		0.671	0.721	0.49		1.334	0.247848	0.889
PREP	Prolyl endopeptidase OS=Homo sapiens OX=9606 GN=PREP PE=1 SV=2										1.015		0.985
ME1	NADP-dependent malic enzyme OS=Homo sapiens OX=9606 GN=ME1 PE=1 SV=1		1.471		0.733	1.925	1.693			0.609		0.6	0.652	1.264	0.537	0.957	0.393	0.327	1.84		0.647222	0.144
RFX5	DNA-binding protein RFX5 OS=Homo sapiens OX=9606 GN=RFX5 PE=1 SV=1	0.619			0.894	1.015	2.146						0.687	1.334	0.744	0.818	0.938	0.572	1.326	0.907	0.351632	0.471
PIP4K2A	Phosphatidylinositol 5-phosphate 4-kinase type-2 alpha OS=Homo sapiens OX=9606 GN=PIP4K2A PE=1 SV=2			0.615	1.376	0.621		1.395	0.902	1.413	1.279	1.432	1.171	0.881	0.404	0.491	0.895	1.299		0.826	0.127981	0.657
ARCN1	Coatomer subunit delta OS=Homo sapiens OX=9606 GN=ARCN1 PE=1 SV=1	1.481	1.327	0.839	1.005	1.123	0.895	0.815	0.907	1.192	1.027	0.988	1.026	1.378	0.989	1.367	1.09	0.326	0.884	0.341	0.177517	0.283
LSS	Lanosterol synthase OS=Homo sapiens OX=9606 GN=LSS PE=1 SV=1		0.847		0.507	2.149	0.383	0.303	0.679	0.852	1.077	0.987	1.745	0.516	0.647	2.585	1.882	0.74	0.683	0.418	-0.465107	0.265
GCLC	Glutamate--cysteine ligase catalytic subunit OS=Homo sapiens OX=9606 GN=GCLC PE=1 SV=2			1.302				0.886	0.717	2.03		1.034						0.389		0.641	0.84257	0.167
GCLM	Glutamate--cysteine ligase regulatory subunit OS=Homo sapiens OX=9606 GN=GCLM PE=1 SV=1							1.216	0.761	1.239		1.138						0.985		0.661	0.208108	0.557
CD151	CD151 antigen OS=Homo sapiens OX=9606 GN=CD151 PE=1 SV=3			0.584	0.929			1.292	0.546	0.165	0.641	1.134	0.562		0.859		1.603	2.103		1.581	-0.785213	0.112
PSMD8	26S proteasome non-ATPase regulatory subunit 8 OS=Homo sapiens OX=9606 GN=PSMD8 PE=1 SV=2	1.317		1.114	0.896	1.324		0.81	0.942	0.977	0.967	0.733	1.094	1.357	0.925	1.103	0.844	0.83		0.768	0.138336	0.334
SERPINB10	Serpin B10 OS=Homo sapiens OX=9606 GN=SERPINB10 PE=1 SV=1	1.82		0.585	0.43	4.54		0.398	0.937	1.589	1.147		0.339	0.224		0.355	0.336		0.299		1.70908	0.038
PRRC2A	Protein PRRC2A OS=Homo sapiens OX=9606 GN=PRRC2A PE=1 SV=3					0.695	2.159		0.452								0.694				0.667117
GSS	Glutathione synthetase OS=Homo sapiens OX=9606 GN=GSS PE=1 SV=1	0.658	1.418	1.22	0.515	1.131	1.799	0.776	1.479	0.684	0.683	0.698	0.712	0.973	0.89	0.786	0.522	1.553	0.826	1.678	0.206525	0.495
CCT5	T-complex protein 1 subunit epsilon OS=Homo sapiens OX=9606 GN=CCT5 PE=1 SV=1	1.013	0.763	1.012	1.113	0.683	0.842	0.566	1.153	1.955	1.322	1.141	1.204	0.86	1.257	1.211	1.209	0.474	0.825	0.397	0.0304411	0.868
PTDSS1	Phosphatidylserine synthase 1 OS=Homo sapiens OX=9606 GN=PTDSS1 PE=1 SV=1								0.763	0.896	0.972					1.002	1.367				-0.425004	0.159
NES	Nestin OS=Homo sapiens OX=9606 GN=NES PE=1 SV=2	0.276		0.82	0.856	1.257	1.014	1.291	0.636	0.61	1.051	0.793	1.836	0.631	0.775	1.936	1.475	1.099	0.86	0.786	-0.411875	0.16
HSPA13	Heat shock 70 kDa protein 13 OS=Homo sapiens OX=9606 GN=HSPA13 PE=1 SV=1
CSNK1A1	Casein kinase I isoform alpha OS=Homo sapiens OX=9606 GN=CSNK1A1 PE=1 SV=2							0.675				1.325									-0.973033
CSNK1D	Casein kinase I isoform delta OS=Homo sapiens OX=9606 GN=CSNK1D PE=1 SV=2
IDH2	Isocitrate dehydrogenase [NADP], mitochondrial OS=Homo sapiens OX=9606 GN=IDH2 PE=1 SV=2	0.709	1.432	1.654	0.841	0.311	0.498	0.583	0.802	1.364	1.66	1.361	1.319	1.448	1.022	1.226	1.509	0.573	0.237	0.452	-0.247323	0.594
PITPNB	Phosphatidylinositol transfer protein beta isoform OS=Homo sapiens OX=9606 GN=PITPNB PE=1 SV=2			1.272	1.021	1.199	1.337	0.844	0.767	1.096	1.295	0.911	0.942	0.824	0.313	0.421	0.777	1.375	1.175	1.43	0.186075	0.264
MASP1	Mannan-binding lectin serine protease 1 OS=Homo sapiens OX=9606 GN=MASP1 PE=1 SV=3		1.186	0.54				0.402	2.115	0.756
ADGRE5	Adhesion G protein-coupled receptor E5 OS=Homo sapiens OX=9606 GN=ADGRE5 PE=1 SV=4	1.286		1.265	0.921	0.399		1.628	1.656	1.12	0.979	0.797	0.883	0.588	0.394	1.468	0.465	1.213	0.415	1.52	0.438673	0.196
POLD2	DNA polymerase delta subunit 2 OS=Homo sapiens OX=9606 GN=POLD2 PE=1 SV=1
MARCKSL1	MARCKS-related protein OS=Homo sapiens OX=9606 GN=MARCKSL1 PE=1 SV=2		0.932		0.807	0.249	4.268		0.07	0.098	0.267			1.474		0.514	0.189	0.737	2.899	0.497	0.188435	0.57
PXN	Paxillin OS=Homo sapiens OX=9606 GN=PXN PE=1 SV=3			0.717	0.878			0.789	0.675	0.793	1.219	1.29	1.202	0.85		1.308	1.562	0.736	1.23	0.751	-0.549519	0.0165
NR2C2	Nuclear receptor subfamily 2 group C member 2 OS=Homo sapiens OX=9606 GN=NR2C2 PE=1 SV=1										0.516			0.672			1.812
DNASE1L1	Deoxyribonuclease-1-like 1 OS=Homo sapiens OX=9606 GN=DNASE1L1 PE=1 SV=1
ALDH9A1	4-trimethylaminobutyraldehyde dehydrogenase OS=Homo sapiens OX=9606 GN=ALDH9A1 PE=1 SV=3	0.211	1.379	1.722	0.591	1.08	0.721	0.668	0.363	1.123	1.392	1.385	1.292	0.815	0.999	1.147	1.101	1.091	1.236	0.684	-0.351771	0.127
RPL34	60S ribosomal protein L34 OS=Homo sapiens OX=9606 GN=RPL34 PE=1 SV=3	2.331	1.045	0.544	1.557	1.733	2.272	1.107	0.965	0.387	0.344	0.27	0.347	0.727	0.395	0.714	0.294	0.997	2.175	0.795	0.910595	0.0284
RPIA	Ribose-5-phosphate isomerase OS=Homo sapiens OX=9606 GN=RPIA PE=1 SV=3									1.391		0.609									1.19161
LMAN1	Protein ERGIC-53 OS=Homo sapiens OX=9606 GN=LMAN1 PE=1 SV=2	0.462	0.819	0.53	0.935	0.531		0.444	0.698	1.402	2.155	1.532	1.809	1.087	0.909	1.448	1.274	0.761	0.568	0.638	-0.743366	0.0248
NASP	Nuclear autoantigenic sperm protein OS=Homo sapiens OX=9606 GN=NASP PE=1 SV=2			0.805	0.459			0.766		1.093	1.27	0.86	1.246	1.589				1.041		0.871	-0.553884	0.0627
FMO5	Dimethylaniline monooxygenase [N-oxide-forming] 5 OS=Homo sapiens OX=9606 GN=FMO5 PE=1 SV=2
FASN	Fatty acid synthase OS=Homo sapiens OX=9606 GN=FASN PE=1 SV=3	0.32	0.574	0.464	1.487	0.771	1.924	0.922	1.436	2.759	0.791	1.245	1.079	0.526	1.114	1.47	1.373	0.218	0.326	0.201	0.505166	0.304
FNTA	Protein farnesyltransferase/geranylgeranyltransferase type-1 subunit alpha OS=Homo sapiens OX=9606 GN=FNTA PE=1 SV=1			0.697	0.89	1.022		0.496	0.383	1.092	1.081	1.085	1.117	1.008	0.92	1.348	1.407	1.305		1.15	-0.601112	0.0437
CCT3	T-complex protein 1 subunit gamma OS=Homo sapiens OX=9606 GN=CCT3 PE=1 SV=4	0.723	0.434	1.178	0.8	0.442	0.551	0.661	1.332	2.434	1.247	1.455	1.451	0.744	1.449	1.335	1.501	0.488	0.421	0.356	-0.136246	0.655
MRPL19	39S ribosomal protein L19, mitochondrial OS=Homo sapiens OX=9606 GN=MRPL19 PE=1 SV=2			1.351	0.957	1.639		1.367	0.964	0.716	0.964		0.671	0.695		0.679	0.789	0.976		1.232	0.442106	0.0757
ARRB1	Beta-arrestin-1 OS=Homo sapiens OX=9606 GN=ARRB1 PE=1 SV=2	0.675		0.8	0.735	0.685	1.196	0.445	0.288	0.356	0.798	1.415	1.398	1.449	1.293	1.122	1.095	1.082	1.778	1.39	-0.985444	0.0023
TUFM	Elongation factor Tu, mitochondrial OS=Homo sapiens OX=9606 GN=TUFM PE=1 SV=2		1.28	0.301	0.667	0.316	0.333	0.344	0.769	0.641	2.476	1.37	2.004	1.295	0.927	0.951	1.3	1.151	1.187	0.69	-1.19941	0.00064
ALDH7A1	Alpha-aminoadipic semialdehyde dehydrogenase OS=Homo sapiens OX=9606 GN=ALDH7A1 PE=1 SV=5	0.241	1.752	1.834	0.97	0.849	0.411	0.746	0.446	0.909	1.141	1.323	1.06	1.325	1.026	0.84	1.266	0.685	1.237	0.937	-0.258074	0.175
CYB561	Cytochrome b561 OS=Homo sapiens OX=9606 GN=CYB561 PE=1 SV=2
SRP9	Signal recognition particle 9 kDa protein OS=Homo sapiens OX=9606 GN=SRP9 PE=1 SV=2	1.339	0.674	0.801	1.885	1.102	0.76	1.316	0.918	0.407	0.611	0.621	0.601	2.478	0.587	0.754	0.904	0.967	1.121	1.154	0.0614633	0.767
PCYT1A	Choline-phosphate cytidylyltransferase A OS=Homo sapiens OX=9606 GN=PCYT1A PE=1 SV=2	0.632	0.653	0.869	0.818	1.365	0.378	0.431	0.854	1.082	0.99	0.72	1.671	2.143	0.861	1.257	1.479		1.112	0.686	-0.624612	0.0332
AARS1	Alanine--tRNA ligase, cytoplasmic OS=Homo sapiens OX=9606 GN=AARS1 PE=1 SV=2	1.3	1.372	1.09	0.669	0.846	1.591	0.651	1.22	1.142	1.029	0.864	0.933	0.691	1.015	1.475	1.176	0.787	0.366	0.784	0.267626	0.228
CARS1	Cysteine--tRNA ligase, cytoplasmic OS=Homo sapiens OX=9606 GN=CARS1 PE=1 SV=3									1.678	1.242	1.054	0.412				0.615				1.01426
SARS1	Serine--tRNA ligase, cytoplasmic OS=Homo sapiens OX=9606 GN=SARS1 PE=1 SV=3	0.252		1.255	0.628	1.21	0.843	1.107	1.124	1.36	0.45	1.294	0.825	0.768	0.863	0.995	0.955	1.182	1.71	1.18	-0.0720928	0.649
PPM1F	Protein phosphatase 1F OS=Homo sapiens OX=9606 GN=PPM1F PE=1 SV=3			0.222	0.736	0.843	0.627	0.474	0.577	0.338	0.815	1.744	1.188	1.042	0.628	1.992	1.307	1.803	1.41	1.255	-1.2737	0.000382
CTCF	Transcriptional repressor CTCF OS=Homo sapiens OX=9606 GN=CTCF PE=1 SV=1										0.723		1.463	0.847	1.095	0.689	1.183
CEBPD	CCAAT/enhancer-binding protein delta OS=Homo sapiens OX=9606 GN=CEBPD PE=1 SV=2
PSMB3	Proteasome subunit beta type-3 OS=Homo sapiens OX=9606 GN=PSMB3 PE=1 SV=2	0.504	0.513	0.614	0.964	1.401	0.584	1.732	1.244	1.589	1.016	1.146	0.558	0.336	0.67		0.68	1.763	0.699	1.986	0.0466538	0.807
PSMB2	Proteasome subunit beta type-2 OS=Homo sapiens OX=9606 GN=PSMB2 PE=1 SV=1	2.149		1.441	0.827	1.215	0.164	1.249	1.264	0.903	0.156	1	0.807	0.958	1.243	0.397	0.564	1.393	0.977	1.295	0.389579	0.486
ACADVL	Very long-chain specific acyl-CoA dehydrogenase, mitochondrial OS=Homo sapiens OX=9606 GN=ACADVL PE=1 SV=1	0.712	0.691	2.248	0.373	0.883	0.485	1.274	1.402	2.3	1.195	1.197	1.405	0.248	1.034	0.643	1.223	0.705	0.114	0.865	0.416875	0.356
YLPM1	YLP motif-containing protein 1 OS=Homo sapiens OX=9606 GN=YLPM1 PE=1 SV=4		1.367			0.708	1.208			0.494	0.866		0.87	0.789	1.05	1.1	1.548				-0.135407	0.531
TMED10	Transmembrane emp24 domain-containing protein 10 OS=Homo sapiens OX=9606 GN=TMED10 PE=1 SV=2	0.517	0.203	0.837	1.883	0.779	0.634	1.505	1.239	0.834	1.142	1.089	1.19	0.958	0.518	1.098	1.057	1.483	0.551	1.481	-0.173787	0.346
RBM25	RNA-binding protein 25 OS=Homo sapiens OX=9606 GN=RBM25 PE=1 SV=3									0.627	1.033	0.742	0.742	1.589	0.543	1.029	2.561	0.354	0.779		-0.731895
NUMB	Protein numb homolog OS=Homo sapiens OX=9606 GN=NUMB PE=1 SV=2		0.663	0.424	0.995	1.704	0.987		0.772	0.489	0.714	0.754	0.923	1.919	0.631	1.05	1.651		1.638	0.685	-0.361185	0.262
EIF2B2	Translation initiation factor eIF-2B subunit beta OS=Homo sapiens OX=9606 GN=EIF2B2 PE=1 SV=3	0.786		3.355				0.575	0.526	0.639		0.563			0.557						1.07063	0.264
HINT1	Histidine triad nucleotide-binding protein 1 OS=Homo sapiens OX=9606 GN=HINT1 PE=1 SV=2	0.418		1.539	0.822	0.706		2.722	0.921	0.716	0.381	1.183	0.563	1.303	0.969		1.074	0.682			0.349831	0.609
NUP153	Nuclear pore complex protein Nup153 OS=Homo sapiens OX=9606 GN=NUP153 PE=1 SV=2	0.692									0.928				1.277		1.103				-0.672153
RANBP2	E3 SUMO-protein ligase RanBP2 OS=Homo sapiens OX=9606 GN=RANBP2 PE=1 SV=2	1.449			0.294		0.935			1.163	1.265	0.799	1.699	0.518	1.024	0.577	1.279				-0.0913242	0.701
NDUFV1	NADH dehydrogenase [ubiquinone] flavoprotein 1, mitochondrial OS=Homo sapiens OX=9606 GN=NDUFV1 PE=1 SV=4	0.872		0.789	0.913	0.812	0.632	0.613	0.356	2.194		1.31	1.655	0.98		0.759	1.19	0.934	0.565	1.427	-0.296594	0.223
GSK3B	Glycogen synthase kinase-3 beta OS=Homo sapiens OX=9606 GN=GSK3B PE=1 SV=2		0.767	0.584		1.139	1.08	0.483		0.428	0.912	0.651	0.828	2.081		1.283	1.476	0.749	1.775	0.763	-0.646005	0.0682
TAF6	Transcription initiation factor TFIID subunit 6 OS=Homo sapiens OX=9606 GN=TAF6 PE=1 SV=1
GZMK	Granzyme K OS=Homo sapiens OX=9606 GN=GZMK PE=1 SV=1
NT5C2	Cytosolic purine 5'-nucleotidase OS=Homo sapiens OX=9606 GN=NT5C2 PE=1 SV=1
SEPHS1	Selenide, water dikinase 1 OS=Homo sapiens OX=9606 GN=SEPHS1 PE=1 SV=2	0.562		0.367	0.956	0.872	0.458			0.24	1.248	1.162	0.96	1.728	1.057	1.375	1.919	1.054	1.101	0.94	-1.12327	0.00916
SELENOP	Selenoprotein P OS=Homo sapiens OX=9606 GN=SELENOP PE=1 SV=3				0.504			0.562	0.566		0.746	0.482	0.823	2.564	0.728	1.305	0.785	0.459	2.755	0.721	-1.0633	0.0236
CAMP	Cathelicidin antimicrobial peptide OS=Homo sapiens OX=9606 GN=CAMP PE=1 SV=1	5.453	0.46	0.054	0.495	1.873	0.172	0.781	1.181	0.151	0.86	0.564	0.312	0.927	0.386	0.364	0.595	1.76	1.213	1.399	0.493765	0.555
GMPS	GMP synthase [glutamine-hydrolyzing] OS=Homo sapiens OX=9606 GN=GMPS PE=1 SV=1							0.606	1.102	1.326	1.153	1.004	1.631	0.731	1.11	0.78	1.023			0.533	0.0225842	0.958
LIG3	DNA ligase 3 OS=Homo sapiens OX=9606 GN=LIG3 PE=1 SV=2									0.833	0.958	0.831	1.148				1.229				-0.322274
MRE11	Double-strand break repair protein MRE11 OS=Homo sapiens OX=9606 GN=MRE11 PE=1 SV=3			0.455	0.568	0.776		0.329	0.507	0.616	1.661	0.718	1.749	1.842	1.617	1.531	2.07	0.799	0.389	0.372	-1.23435	0.0228
ENTPD1	Ectonucleoside triphosphate diphosphohydrolase 1 OS=Homo sapiens OX=9606 GN=ENTPD1 PE=1 SV=1	0.168		0.604	0.666	0.212	0.564	0.537	0.377	0.281	1.404	1.146	1.612	0.885	1.115	0.834	1.762	2.033	1.175	2.626	-1.77583	1.76e-05
HNMT	Histamine N-methyltransferase OS=Homo sapiens OX=9606 GN=HNMT PE=1 SV=1		0.519		1.475	0.433					1.112			2.383		1.121	1.006	0.31	0.64		-0.437158	0.574
GNAQ	Guanine nucleotide-binding protein G(q) subunit alpha OS=Homo sapiens OX=9606 GN=GNAQ PE=1 SV=4		0.377	0.19	0.32	0.508	0.102	0.164	0.171	0.207	1.146	0.948	1.333	1.947	0.619	2.231	2.151	1.573	2.455	1.559	-2.64678	1.51e-07
GNG10	Guanine nucleotide-binding protein G(I)/G(S)/G(O) subunit gamma-10 OS=Homo sapiens OX=9606 GN=GNG10 PE=1 SV=1	2.459		0.939				1.105	1	0.457	0.378	1.369	0.689		0.542	0.183	0.245	1.748		1.886	0.437809	0.318
IDH3A	Isocitrate dehydrogenase [NAD] subunit alpha, mitochondrial OS=Homo sapiens OX=9606 GN=IDH3A PE=1 SV=1	0.8	0.885	1.338	0.847	1.412	0.845	0.774	0.596	0.974	1.299	1.006	1.073	1.304	0.99	0.854	1.34	0.809	0.998	0.857	-0.161898	0.234
SULT1A1	Sulfotransferase 1A1 OS=Homo sapiens OX=9606 GN=SULT1A1 PE=1 SV=3	0.32	0.288	0.571	0.663	0.995	0.572	0.588	0.347	0.334	0.558	2.165	1.396	0.555	1.52	1.32	1.246	1.283	2.462	1.815	-1.46206	0.000221
SULT1A2	Sulfotransferase 1A2 OS=Homo sapiens OX=9606 GN=SULT1A2 PE=1 SV=2
CRIP1	Cysteine-rich protein 1 OS=Homo sapiens OX=9606 GN=CRIP1 PE=1 SV=3				2.766	1.742	0.382	0.321	0.103	0.285	0.679	0.927	0.606	4.237	0.144	1.34	0.392		0.831	0.245	-0.162683	0.65
MMP14	Matrix metalloproteinase-14 OS=Homo sapiens OX=9606 GN=MMP14 PE=1 SV=3	1.044		1.503				1.43	1.202	1	0.484	0.565						0.627		1.146	0.808727	0.0153
PPOX	Protoporphyrinogen oxidase OS=Homo sapiens OX=9606 GN=PPOX PE=1 SV=1
GDI2	Rab GDP dissociation inhibitor beta OS=Homo sapiens OX=9606 GN=GDI2 PE=1 SV=2	0.364	0.49	1.337	0.86	0.597	0.833	0.961	0.99	1.594	1.414	1.644	1.203	0.721	0.917	0.822	0.839	1.259	0.917	1.238	-0.299333	0.142
EMD	Emerin OS=Homo sapiens OX=9606 GN=EMD PE=1 SV=1	0.592	1.116	0.82	1.079	1.714	2.263	0.758	0.599	0.433	0.542	0.452	0.542	1.596	0.701	0.888	0.756	0.91	2.275	0.963	0.113881	0.765
CPT1A	Carnitine O-palmitoyltransferase 1, liver isoform OS=Homo sapiens OX=9606 GN=CPT1A PE=1 SV=2		1.324	0.725	0.885	1.435	2.634	0.476	0.828	1.181	1.057	1.027	0.916	0.684	0.717	1.457	1.474	0.411	0.491	0.276	0.478873	0.205
GATM	Glycine amidinotransferase, mitochondrial OS=Homo sapiens OX=9606 GN=GATM PE=1 SV=1									0.763	1.237										-0.697091
SERPINB8	Serpin B8 OS=Homo sapiens OX=9606 GN=SERPINB8 PE=1 SV=2			1.231						1.099			0.897				0.774				0.479618	0.0697
SERPINB9	Serpin B9 OS=Homo sapiens OX=9606 GN=SERPINB9 PE=1 SV=1	0.478		0.519	0.531	0.818	0.455	0.473		1.356	1.042	1.145	1.29	1.13	1.716	1.185	1.402	1.146	1.025	1.289	-0.903188	0.00338
SERPINH1	Serpin H1 OS=Homo sapiens OX=9606 GN=SERPINH1 PE=1 SV=2	2.238	0.031	4.202	0.868	0.36	0.134	1.589	1.688	1.685	0.611	0.787	0.593	0.244	0.604	0.411	0.372	1.305	0.392	0.889	1.19538	0.643
PDLIM4	PDZ and LIM domain protein 4 OS=Homo sapiens OX=9606 GN=PDLIM4 PE=1 SV=2			1.419	0.839	1.146				1.166	0.567			0.863							0.676179	0.0847
ST13	Hsc70-interacting protein OS=Homo sapiens OX=9606 GN=ST13 PE=1 SV=2	0.866	0.686	1.825	0.756	0.287	0.891	0.655	0.682	0.898	1.231	1.217	0.96	0.949	1.411	1.139	1.12	1.294	0.746	1.385	-0.449812	0.0442
PEX5	Peroxisomal targeting signal 1 receptor OS=Homo sapiens OX=9606 GN=PEX5 PE=1 SV=3
VASP	Vasodilator-stimulated phosphoprotein OS=Homo sapiens OX=9606 GN=VASP PE=1 SV=3	1.227	0.785	0.951	1.349	1.674	1.35	0.842	1.382	0.994	0.996	0.774	0.737	1.254	0.682	0.983	0.743	0.744	0.799	0.731	0.473965	0.00698
DNM2	Dynamin-2 OS=Homo sapiens OX=9606 GN=DNM2 PE=1 SV=2	0.559		0.433	0.179	0.397		0.658	1.092	1.623	1.827	1.318	1.785	0.535	1.194	1.541	2.357	0.57	0.227	0.702	-0.772303	0.145
METAP2	Methionine aminopeptidase 2 OS=Homo sapiens OX=9606 GN=METAP2 PE=1 SV=1							0.718		1.928	0.767	0.843	0.279		0.841	0.142				2.481	0.568428	0.435
TNFSF10	Tumor necrosis factor ligand superfamily member 10 OS=Homo sapiens OX=9606 GN=TNFSF10 PE=1 SV=1										0.754	1.122	0.967				1.156
HLCS	Biotin--protein ligase OS=Homo sapiens OX=9606 GN=HLCS PE=1 SV=1
RASSF2	Ras association domain-containing protein 2 OS=Homo sapiens OX=9606 GN=RASSF2 PE=1 SV=1												0.822		0.518	1.659
CDK9	Cyclin-dependent kinase 9 OS=Homo sapiens OX=9606 GN=CDK9 PE=1 SV=3			0.346		0.103	1.119			0.888	3.442	0.519		0.867		1.217	1.424		0.834	0.24	-0.991077	0.23
LRBA	Lipopolysaccharide-responsive and beige-like anchor protein OS=Homo sapiens OX=9606 GN=LRBA PE=1 SV=4							0.631	0.361	1.151	2.004	1.028	1.513	0.678	1.079	0.99	1.573	0.506		0.484	-0.616262	0.24
BCAM	Basal cell adhesion molecule OS=Homo sapiens OX=9606 GN=BCAM PE=1 SV=2	0.117	0.732	0.185	0.975	1.079	2.438	0.453	0.242	0.155	0.617	1.406	0.892	1.072	0.644	1.45	1.346	1.49	1.91	1.797	-0.833442	0.0241
PPT1	Palmitoyl-protein thioesterase 1 OS=Homo sapiens OX=9606 GN=PPT1 PE=1 SV=1	0.314		1.165	1.138	0.353	0.554	2.065	1.217	0.597	1.195	0.785	0.949	0.452	0.395	0.92	0.564	1.988		2.35	-0.204699	0.621
RPL14	60S ribosomal protein L14 OS=Homo sapiens OX=9606 GN=RPL14 PE=1 SV=4	0.642	0.357	0.81	1.43	2.196	0.684	1.563	1.426	1.757	0.716	1.13	0.527	1.817	0.402	0.669	0.91	0.71	0.749	0.503	0.569832	0.159
CCT8	T-complex protein 1 subunit theta OS=Homo sapiens OX=9606 GN=CCT8 PE=1 SV=4	0.676	1.166	1.399	1.126	0.493	0.985	0.539	1.354	1.632	1.343	1.311	1.054	1.155	1.075	1.314	1.268	0.431	0.308	0.373	0.112217	0.596
CCT4	T-complex protein 1 subunit delta OS=Homo sapiens OX=9606 GN=CCT4 PE=1 SV=4	0.603	1.092	1.46	1.033	0.677	0.778	0.542	1.613	2.648	0.935	1.097	1.13	0.761	1.123	1.081	1.311	0.586	0.239	0.291	0.440283	0.252
ANXA11	Annexin A11 OS=Homo sapiens OX=9606 GN=ANXA11 PE=1 SV=1	0.311	1.393	0.412	1.095	1.239	1.801	0.41	0.752	1.267	1.383	1.23	1.131	0.863	0.919	0.827	0.873	0.92	1.473	0.699	-0.0973933	0.394
FXR1	Fragile X mental retardation syndrome-related protein 1 OS=Homo sapiens OX=9606 GN=FXR1 PE=1 SV=3									0.428	1.389		1.285			0.92	0.978				-1.41714
FXR2	Fragile X mental retardation syndrome-related protein 2 OS=Homo sapiens OX=9606 GN=FXR2 PE=1 SV=2					0.951					0.891		1.037	0.907		1.032	1.182				-0.0865523
RAB5C	Ras-related protein Rab-5C OS=Homo sapiens OX=9606 GN=RAB5C PE=1 SV=2	0.935	0.496	1.844	0.982	1.05	1.164	1.122	1.153	0.815	0.699	0.948	0.759	1	0.805	0.878	0.623	1.067	1.233	1.428	0.170378	0.498
RAB7A	Ras-related protein Rab-7a OS=Homo sapiens OX=9606 GN=RAB7A PE=1 SV=1	1.08	0.544	0.932	0.552	0.711	0.342	1.552	1.596	1.409	0.919	1.417	0.96	0.309	0.771	0.729	0.739	1.66	1.255	1.523	-0.0860487	0.729
RAB9A	Ras-related protein Rab-9A OS=Homo sapiens OX=9606 GN=RAB9A PE=1 SV=1	0.381	0.517	0.895	0.745	1.869		1.09		0.998	0.914	0.792	0.9		0.447	0.618	0.343	1.802	2.424	1.263	-0.186483	0.818
RAB13	Ras-related protein Rab-13 OS=Homo sapiens OX=9606 GN=RAB13 PE=1 SV=1				0.596			0.4	0.984	0.386	0.887	1.696	1.521	0.958	0.656	0.775	1.559	1.802	0.601	1.178	-0.975773	0.0167
RAB28	Ras-related protein Rab-28 OS=Homo sapiens OX=9606 GN=RAB28 PE=1 SV=2
RAB27A	Ras-related protein Rab-27A OS=Homo sapiens OX=9606 GN=RAB27A PE=1 SV=3	2.938	0.147	0.662	0.87	1.055		0.694	1.719	0.987	0.999	0.937	0.801	1.021	0.796	0.689	0.891	1.008	0.879	0.908	0.34485	0.934
PLCD1	1-phosphatidylinositol 4,5-bisphosphate phosphodiesterase delta-1 OS=Homo sapiens OX=9606 GN=PLCD1 PE=1 SV=2							0.93		0.969	0.495	0.714	0.554				1.261	1.356		1.721	-0.0988433	0.921
DAP	Death-associated protein 1 OS=Homo sapiens OX=9606 GN=DAP PE=1 SV=3		1.407	0.693	1.05		1.529	0.812				0.6			0.643				1.514	0.752	0.324081	0.352
DUSP3	Dual specificity protein phosphatase 3 OS=Homo sapiens OX=9606 GN=DUSP3 PE=1 SV=1	0.98		1.503	0.552	0.753	0.324	1.268	0.953	0.841	1.074	1.262	1.457	0.815	1.118	0.757	0.855	1.412	0.89	1.184	-0.271456	0.204
SMARCA2	Probable global transcription activator SNF2L2 OS=Homo sapiens OX=9606 GN=SMARCA2 PE=1 SV=2	0.837								0.872	0.959	0.764	1.349			0.931	1.288				-0.30846	0.333
SMARCA4	Transcription activator BRG1 OS=Homo sapiens OX=9606 GN=SMARCA4 PE=1 SV=2
IDH3G	Isocitrate dehydrogenase [NAD] subunit gamma, mitochondrial OS=Homo sapiens OX=9606 GN=IDH3G PE=1 SV=1									0.822		1.178									-0.519129
GALK1	Galactokinase OS=Homo sapiens OX=9606 GN=GALK1 PE=1 SV=1	0.364		0.835	0.719	0.66		0.714	0.655	1.225	1.07	1.34	1.557	2.247	1.056	0.931	1.147	1.044	0.653	0.782	-0.678717	0.0171
SSR4	Translocon-associated protein subunit delta OS=Homo sapiens OX=9606 GN=SSR4 PE=1 SV=1	1.389	0.6	1.105	1.337	1.364	0.372	1.46	1.733	0.874	0.509	0.79	0.713	0.872	0.442	0.859	0.679	1.3	1.314	1.289	0.375218	0.269
BCAP31	B-cell receptor-associated protein 31 OS=Homo sapiens OX=9606 GN=BCAP31 PE=1 SV=3	0.83	0.646	0.7	0.846	1.015	0.979	0.539	0.71	0.943	1.272	1.383	1.34	1.166	1.168	1.793	1.061	0.725	1.042	0.842	-0.558134	0.00292
RENBP	N-acylglucosamine 2-epimerase OS=Homo sapiens OX=9606 GN=RENBP PE=1 SV=2			1.142		1.142			1.243	0.597	1.441	0.637	1.529	0.754	0.605	0.919	1.564		0.463	0.965	0.0638971	0.725
MECP2	Methyl-CpG-binding protein 2 OS=Homo sapiens OX=9606 GN=MECP2 PE=1 SV=1	0.608	0.608	0.553	0.7	1.143	1.163	0.691	0.273	0.679	1.124	0.627	1.326	1.015	1.788	1.277	1.672	1.045	1.867	0.844	-0.819506	0.0039
HCFC1	Host cell factor 1 OS=Homo sapiens OX=9606 GN=HCFC1 PE=1 SV=2	0.582		0.438	0.448	1.345	1.001	0.433	0.381	0.628	1.5	1.055	1.853	0.755	1.802	2.014	1.526	0.449	0.789		-0.989839	0.0111
CAV2	Caveolin-2 OS=Homo sapiens OX=9606 GN=CAV2 PE=1 SV=2			0.398	0.859			0.62	0.313	0.652	1.153	2.421	1.852	0.457	0.901	0.193	0.439	2.258	0.584	1.9	-1.09693	0.2
ALDH3A2	Aldehyde dehydrogenase family 3 member A2 OS=Homo sapiens OX=9606 GN=ALDH3A2 PE=1 SV=1	0.073	0.469	0.324	0.421	0.528	0.703	1.21	0.403	2.053	2.023	1.656	1.391	0.586	1.127	1.688	1.727	1.188	1.103	0.327	-0.899331	0.0269
ALDH5A1	Succinate-semialdehyde dehydrogenase, mitochondrial OS=Homo sapiens OX=9606 GN=ALDH5A1 PE=1 SV=2			0.604	0.88	0.626		0.53		1.012	1.16	2.2	0.901	0.893	1.892	1.254	1.803	0.491	0.327	0.427	-0.635679	0.364
HSD17B4	Peroxisomal multifunctional enzyme type 2 OS=Homo sapiens OX=9606 GN=HSD17B4 PE=1 SV=3	0.683	0.074	0.832	0.716	0.9	0.226	0.719	1.044	1.81	1.167	3.033	1.872	1.111	1.168	0.627	1.481	0.544	0.364	0.631	-0.62454	0.166
PSMD7	26S proteasome non-ATPase regulatory subunit 7 OS=Homo sapiens OX=9606 GN=PSMD7 PE=1 SV=2	0.665		0.746	0.893	0.328			0.777	1.131	1.98	0.593	1.575	1.256	0.921	0.83	2.023			0.284	-0.644415	0.29
GPM6A	Neuronal membrane glycoprotein M6-a OS=Homo sapiens OX=9606 GN=GPM6A PE=1 SV=2				0.986	1.013						1.357	0.771					0.979		0.894	-0.00108216	0.911
SGSH	N-sulphoglucosamine sulphohydrolase OS=Homo sapiens OX=9606 GN=SGSH PE=1 SV=1	0.272	2.517	0.726	1.136	1.153	0.841	0.882	0.524	0.165	0.539	0.46	0.394	1.562	0.762	0.865	1.043	1.728	1.9	1.53	-0.240247	0.38
STAT5B	Signal transducer and activator of transcription 5B OS=Homo sapiens OX=9606 GN=STAT5B PE=1 SV=2				0.39	0.952			0.435	1.154	1.67	1.042	1.357	1.647	0.968	0.949	1.001	0.888		0.546	-0.610387	0.0771
CLCN3	H(+)/Cl(-) exchange transporter 3 OS=Homo sapiens OX=9606 GN=CLCN3 PE=1 SV=2
CLCN7	H(+)/Cl(-) exchange transporter 7 OS=Homo sapiens OX=9606 GN=CLCN7 PE=1 SV=2								0.861	0.984	0.994		1.161								-0.224067	0.27
VAMP7	Vesicle-associated membrane protein 7 OS=Homo sapiens OX=9606 GN=VAMP7 PE=1 SV=3	1.148						1.048	0.922	0.747		1.128	0.954					1.053			-0.113035	0.484
RPS6KA3	Ribosomal protein S6 kinase alpha-3 OS=Homo sapiens OX=9606 GN=RPS6KA3 PE=1 SV=1										0.977		1.009	0.781		1.092	1.5			0.641
HDGF	Hepatoma-derived growth factor OS=Homo sapiens OX=9606 GN=HDGF PE=1 SV=1	1.216	1.552	0.513	1.145	1.88	2.639	0.591	0.318	0.342	0.585	0.432	0.645	1.586	0.586	1	0.802	0.853	1.656	0.659	0.363775	0.72
PRELP	Prolargin OS=Homo sapiens OX=9606 GN=PRELP PE=1 SV=1	0.349	1.185	0.636	0.354	0.375	0.17	1.886	0.302	1.407	0.914	1.355	0.744	0.541	1.3	1.262	0.476	2.162	1.195	2.388	-0.736528	0.0432
CNN1	Calponin-1 OS=Homo sapiens OX=9606 GN=CNN1 PE=1 SV=2	0.174	1.339	0.883	0.233	1.662	0.553	1.266	0.342	1.019	1.018	0.614	0.967	1.375	1.79	0.133	1.265	1.361	2.034	0.972	-0.473891	0.291
UBE2E1	Ubiquitin-conjugating enzyme E2 E1 OS=Homo sapiens OX=9606 GN=UBE2E1 PE=1 SV=1													1
HNRNPA3	Heterogeneous nuclear ribonucleoprotein A3 OS=Homo sapiens OX=9606 GN=HNRNPA3 PE=1 SV=2	0.514	0.224	0.908	1.188	0.749	0.162	1.049	0.534	0.803	1.448	1.119	1.625	1.306	1.173	1.018	1.161	1.952	0.896	1.175	-0.918151	0.0099
PGD	6-phosphogluconate dehydrogenase, decarboxylating OS=Homo sapiens OX=9606 GN=PGD PE=1 SV=3	0.788	0.758	0.966	0.579	1.282	0.738	0.523	1.851	2.639	1.872	1.122	0.951	1.011	1.018	0.99	0.946	0.398	0.275	0.292	0.341963	0.363
HNRNPM	Heterogeneous nuclear ribonucleoprotein M OS=Homo sapiens OX=9606 GN=HNRNPM PE=1 SV=3	0.603	1.361	0.438	0.971	1.229	1.554	0.525	0.497	0.72	0.992	0.825	1.17	1.743	0.887	1.435	1.449	0.577	1.565	0.461	-0.339517	0.24
KPNA2	Importin subunit alpha-1 OS=Homo sapiens OX=9606 GN=KPNA2 PE=1 SV=1
KPNA1	Importin subunit alpha-5 OS=Homo sapiens OX=9606 GN=KPNA1 PE=1 SV=3								0.745	1.05	0.788	0.987	0.634	0.971	1.444		1.381				-0.204485	0.662
NCBP2	Nuclear cap-binding protein subunit 2 OS=Homo sapiens OX=9606 GN=NCBP2 PE=1 SV=1	1.119		0.54	1.177	1.322			0.897	0.724	0.854	0.773	0.665	1.321		1.088	1.023		1.291	1.206	-0.0934565	0.608
RAP1GDS1	Rap1 GTPase-GDP dissociation stimulator 1 OS=Homo sapiens OX=9606 GN=RAP1GDS1 PE=1 SV=3			1.093						1.107		0.812			0.896		1.092				0.237039	0.224
POLR2H	DNA-directed RNA polymerases I, II, and III subunit RPABC3 OS=Homo sapiens OX=9606 GN=POLR2H PE=1 SV=4	0.79	1.888	0.909	1.696	1.484	1.573	0.823	0.938	0.555	0.503	0.569	0.476	1.256	0.483	0.77	0.65	0.887	1.613	1.138	0.504685	0.0836
ARHGDIA	Rho GDP-dissociation inhibitor 1 OS=Homo sapiens OX=9606 GN=ARHGDIA PE=1 SV=3	0.367	0.141	1.018	1.789	0.776	0.193	1.272	0.963	0.907	1.277	1.222	1.305	1.308	0.503	0.851	0.997	1.631	0.951	1.529	-0.488227	0.101
ARHGDIB	Rho GDP-dissociation inhibitor 2 OS=Homo sapiens OX=9606 GN=ARHGDIB PE=1 SV=3	1.151	0.547	0.722	1.536	2.064	0.993	0.825	0.817	0.78	1.213	0.627	0.86	1.014	0.553	0.965	0.885	1.014	1.442	0.992	0.132261	0.77
AGFG1	Arf-GAP domain and FG repeat-containing protein 1 OS=Homo sapiens OX=9606 GN=AGFG1 PE=1 SV=2	1.093		2.149	0.916	1.197		1.307	1.139	0.808	0.823	0.808	0.785	1.394	1.052	0.524	0.75	1.051	0.259	0.946	0.551404	0.0564
HNRNPF	Heterogeneous nuclear ribonucleoprotein F OS=Homo sapiens OX=9606 GN=HNRNPF PE=1 SV=3	0.45	0.366	0.784	0.7	1.055	0.51	0.759	0.915	1.044	1.705	0.923	1.746	0.845	0.966	1.462	1.896	1.257	0.812	0.805	-0.763496	0.00482
GTF2A2	Transcription initiation factor IIA subunit 2 OS=Homo sapiens OX=9606 GN=GTF2A2 PE=1 SV=1
MSH6	DNA mismatch repair protein Msh6 OS=Homo sapiens OX=9606 GN=MSH6 PE=1 SV=2										1.25		0.75
RIDA	2-iminobutanoate/2-iminopropanoate deaminase OS=Homo sapiens OX=9606 GN=RIDA PE=1 SV=1	1.246		3.329	0.753	2.611		2.468	0.995	0.902	0.292	0.557	0.326	0.364	0.386	0.726	0.401	0.566	0.512	0.565	1.9045	5.63e-05
SMS	Spermine synthase OS=Homo sapiens OX=9606 GN=SMS PE=1 SV=2		0.765	0.623	0.815	0.986					1.057	0.492	1.893			1.419	1.191		0.76		-0.510012	0.304
HK2	Hexokinase-2 OS=Homo sapiens OX=9606 GN=HK2 PE=1 SV=2									1.031	0.678	1.174	1.062	1.121			0.934				0.0530169
HK3	Hexokinase-3 OS=Homo sapiens OX=9606 GN=HK3 PE=1 SV=2	2.732	0.925	1.097	0.367	0.606	1.274	0.424	1.462	2.06	1.295	1.261	0.719	0.474	0.793	0.781	0.536	0.385	1.3	0.508	0.59512	0.259
MRPL12	39S ribosomal protein L12, mitochondrial OS=Homo sapiens OX=9606 GN=MRPL12 PE=1 SV=2	1.132		3.467				1.444	0.795	0.402		0.236	0.515	0.492	0.533			0.558		1.425	1.20868	0.109
THOP1	Thimet oligopeptidase OS=Homo sapiens OX=9606 GN=THOP1 PE=1 SV=2							0.669	0.571	1.598	0.882		1.469	0.822			1.237	0.753			-0.126369	0.594
CAPZA1	F-actin-capping protein subunit alpha-1 OS=Homo sapiens OX=9606 GN=CAPZA1 PE=1 SV=3	0.76	0.233	1.144	1.865	1.559	2.373	0.64	0.522	1.112	0.931	0.982	0.626	1.305	0.45	0.911	0.871	0.838	0.899	0.979	0.36744	0.733
HMGA2	High mobility group protein HMGI-C OS=Homo sapiens OX=9606 GN=HMGA2 PE=1 SV=1		1.352			0.438	3.635	1.471	0.354	0.15	0.28			0.32							2.03953	0.334
CRIP2	Cysteine-rich protein 2 OS=Homo sapiens OX=9606 GN=CRIP2 PE=1 SV=1	0.129		0.734	1.295	0.627		0.98	0.298	0.619	0.838	1.425	1.65	1.164	1.301	0.522	0.862	1.867		1.689	-0.910852	0.0231
NUP98	Nuclear pore complex protein Nup98-Nup96 OS=Homo sapiens OX=9606 GN=NUP98 PE=1 SV=4
BLVRA	Biliverdin reductase A OS=Homo sapiens OX=9606 GN=BLVRA PE=1 SV=2	0.973		0.682	0.786	1.607	2.492	1.333	0.947	1.407	0.54	1.618	0.834	0.969	0.582	0.287	0.656	1.34	0.573	0.373	0.717953	0.0323
SLC25A1	Tricarboxylate transport protein, mitochondrial OS=Homo sapiens OX=9606 GN=SLC25A1 PE=1 SV=2	0.551	0.782	1.321	1.504	0.57	1.073	1.057	0.841	1.223	1.037	0.982	1.054	1.412	0.922	0.866	0.939	0.801	1.159	0.908	-0.0240535	0.662
PPP5C	Serine/threonine-protein phosphatase 5 OS=Homo sapiens OX=9606 GN=PPP5C PE=1 SV=1	0.958		0.702	1.214	1.392	1.841	0.232	0.568	0.269	0.91	0.883	0.898	1.301	1.193	0.662	1.601	0.846	1.529		-0.283059	0.227
ARFIP2	Arfaptin-2 OS=Homo sapiens OX=9606 GN=ARFIP2 PE=1 SV=1
ARFIP1	Arfaptin-1 OS=Homo sapiens OX=9606 GN=ARFIP1 PE=1 SV=2	0.788	0.69	1.119				0.646	0.402	0.508	0.648	0.704	0.746	1.79	1.465	1.814	1.221	1.23		1.229	-0.800108	0.0174
ACLY	ATP-citrate synthase OS=Homo sapiens OX=9606 GN=ACLY PE=1 SV=3	0.52	0.542	0.509	1.06	0.496	0.585	0.7	1.449	2.987	1.183	1.237	1.414	0.65	1.233	1.205	1.826	0.25		0.152	-0.0484204	0.991
COL4A4	Collagen alpha-4(IV) chain OS=Homo sapiens OX=9606 GN=COL4A4 PE=1 SV=3				0.632	1.203	0.873		0.391		0.546				0.743		1.339	1.334		1.939	-0.607229	0.263
METAP1	Methionine aminopeptidase 1 OS=Homo sapiens OX=9606 GN=METAP1 PE=1 SV=2
SUCLG1	Succinate--CoA ligase [ADP/GDP-forming] subunit alpha, mitochondrial OS=Homo sapiens OX=9606 GN=SUCLG1 PE=1 SV=4	0.792		1.671	0.527	0.251		0.844	0.505	0.822	1.638	1.645	1.5	1.253	1.171	0.853	1.579	0.839	0.217	0.894	-0.583949	0.171
COPB1	Coatomer subunit beta OS=Homo sapiens OX=9606 GN=COPB1 PE=1 SV=3								0.783	2.071	0.932	1.626	0.82	0.552	1.003	0.77	0.417		1.026		0.675849	0.27
COPA	Coatomer subunit alpha OS=Homo sapiens OX=9606 GN=COPA PE=1 SV=2	0.249	0.538	0.209	0.484	0.221	1.064	0.186	1.51	2.971	2.063	2.057	1.597	0.846	1.436	1.591	1.535	0.118	0.264	0.061	-0.486314	0.54
CTSC	Dipeptidyl peptidase 1 OS=Homo sapiens OX=9606 GN=CTSC PE=1 SV=2	1.84		3.168	0.646	0.203		1.828	1.012	1.203	0.811	1.142	0.737	0.207	0.892	0.203	0.254	1.154		0.702	1.06072	0.124
AP2S1	AP-2 complex subunit sigma OS=Homo sapiens OX=9606 GN=AP2S1 PE=1 SV=2				0.893				0.874	1.364	0.952	0.832	0.949					1.04		1.095	0.10026	0.687
ITGA8	Integrin alpha-8 OS=Homo sapiens OX=9606 GN=ITGA8 PE=1 SV=3			0.135				0.738										0.404	0.877	2.846	-1.65608	0.318
PTTG1IP	Pituitary tumor-transforming gene 1 protein-interacting protein OS=Homo sapiens OX=9606 GN=PTTG1IP PE=1 SV=1							0.695				1.064						1.221		1.02	-0.664603
POLR2K	DNA-directed RNA polymerases I, II, and III subunit RPABC4 OS=Homo sapiens OX=9606 GN=POLR2K PE=1 SV=1					0.739	1.359												0.902		0.217815
SMTN	Smoothelin OS=Homo sapiens OX=9606 GN=SMTN PE=1 SV=7		4.851	0.523	0.693	0.653	1.066	1.213	0.908	1.674	0.833	0.286	0.586	0.412	0.507	0.228	0.97	1.058	0.539		1.26559	0.0285
IST1	IST1 homolog OS=Homo sapiens OX=9606 GN=IST1 PE=1 SV=1	1.735	0.961	1.348	0.919	0.86	1.385	1.092	0.887	0.651	0.762	1.305	0.601	0.667	1.271	0.724	0.77	1.097	1.037	0.928	0.254706	0.212
SEC24C	Protein transport protein Sec24C OS=Homo sapiens OX=9606 GN=SEC24C PE=1 SV=3				1.167	0.524	2.709		0.548	0.956	0.861	0.684	0.686	0.524	0.641	1.111	1.846		0.742		0.412962	0.575
SUB1	Activated RNA polymerase II transcriptional coactivator p15 OS=Homo sapiens OX=9606 GN=SUB1 PE=1 SV=3	1.509	0.847	0.715	1.488	0.872	3.142	1.178	0.752	0.781	0.583	0.373	0.59	1.04	0.494	0.551	0.558	1.118	1.435	0.972	0.700731	0.0467
CLNS1A	Methylosome subunit pICln OS=Homo sapiens OX=9606 GN=CLNS1A PE=1 SV=1
RARS1	Arginine--tRNA ligase, cytoplasmic OS=Homo sapiens OX=9606 GN=RARS1 PE=1 SV=2	0.46	0.355		0.316			0.376	1.454	2.442	2.009	1.177	2.008	0.405	0.59	0.959	1.832	0.278		0.339	-0.24386	0.556
CACNA2D1	Voltage-dependent calcium channel subunit alpha-2/delta-1 OS=Homo sapiens OX=9606 GN=CACNA2D1 PE=1 SV=3		0.951	0.741	0.566	0.688		0.825	0.372	0.549	0.958	0.746	1.712	0.289	0.529	1.047	1.894	1.659	0.88	2.593	-0.876631	0.0995
YARS1	Tyrosine--tRNA ligase, cytoplasmic OS=Homo sapiens OX=9606 GN=YARS1 PE=1 SV=4	0.807	0.798	0.785	1.409	1.391	0.53	0.74	1.317	1.745	1.057	0.924	1.161	0.947	0.708	1.296	1.554	0.317		0.512	0.167881	0.512
USP14	Ubiquitin carboxyl-terminal hydrolase 14 OS=Homo sapiens OX=9606 GN=USP14 PE=1 SV=3							0.975	0.747	1.431	0.491	1.649	0.997			0.709					0.128404	0.674
PRKAG1	5'-AMP-activated protein kinase subunit gamma-1 OS=Homo sapiens OX=9606 GN=PRKAG1 PE=1 SV=1				0.897	0.998		0.36		0.618	1.032	1.557	1.085	0.838	0.916	0.807	1.711	0.746	0.691	1.743	-0.631377	0.0653
HSPA2	Heat shock-related 70 kDa protein 2 OS=Homo sapiens OX=9606 GN=HSPA2 PE=1 SV=1	0.477	0.668	1.205	0.742	1.029	0.149		0.518	0.484	0.775	1.007	1.725	1.233	1.272	1.461	1.795	1.163	1.585	0.712	-0.949655	0.00444
ATP1B3	Sodium/potassium-transporting ATPase subunit beta-3 OS=Homo sapiens OX=9606 GN=ATP1B3 PE=1 SV=1	1.077		1.068				1.293	1.633	1.516	0.248	1.307	0.486		0.774		0.234	1.301		1.063	0.76862	0.0431
RAD23A	UV excision repair protein RAD23 homolog A OS=Homo sapiens OX=9606 GN=RAD23A PE=1 SV=1	1.456		0.514	1.218	1.103	1.364	1.078	0.86	0.521	0.676	1.017	0.96	0.795	0.875	0.943	0.813	1.517	1.866	0.425	0.0368086	0.861
RAD23B	UV excision repair protein RAD23 homolog B OS=Homo sapiens OX=9606 GN=RAD23B PE=1 SV=1	3.341	0.314	0.758	1.082	0.972	0.637	1.611	0.649	0.736	0.55	0.7	0.839	0.847	1.388	0.773	0.518	1.014	1.294	0.977	0.334481	0.796
EPHB4	Ephrin type-B receptor 4 OS=Homo sapiens OX=9606 GN=EPHB4 PE=1 SV=2											0.533					2.048	0.419
NAGLU	Alpha-N-acetylglucosaminidase OS=Homo sapiens OX=9606 GN=NAGLU PE=1 SV=2							1.65	1.339	0.958					0.636			0.659		0.758	0.943023	0.0194
GALC	Galactocerebrosidase OS=Homo sapiens OX=9606 GN=GALC PE=1 SV=3	0.501						1.584	0.745	0.481	1.013	0.833		0.672	0.757	0.721	0.911	2.266		1.517	-0.392089	0.299
AK2	Adenylate kinase 2, mitochondrial OS=Homo sapiens OX=9606 GN=AK2 PE=1 SV=2	1.174	1.105	1.057	1.357	1.377	1.785	1.447	0.838	0.769	0.811	0.752	0.771	0.902	0.698	0.747	0.662	0.85	1.153	0.746	0.582954	0.00122
PRRX1	Paired mesoderm homeobox protein 1 OS=Homo sapiens OX=9606 GN=PRRX1 PE=1 SV=2			0.528				0.866			1.095					1.219			1.292		-0.786206	0.0604
EMP2	Epithelial membrane protein 2 OS=Homo sapiens OX=9606 GN=EMP2 PE=1 SV=1										0.342		1.12	1.298		1.699	0.541
EMP3	Epithelial membrane protein 3 OS=Homo sapiens OX=9606 GN=EMP3 PE=1 SV=1
ALDH18A1	Delta-1-pyrroline-5-carboxylate synthase OS=Homo sapiens OX=9606 GN=ALDH18A1 PE=1 SV=2			1.118				0.715	1.629	1.761	1.214	0.976	0.457		0.458	0.673					0.789184	0.0901
NAPA	Alpha-soluble NSF attachment protein OS=Homo sapiens OX=9606 GN=NAPA PE=1 SV=3	0.608	0.716	0.823	0.683	1.27	1.086	0.532	0.991	1.874	1.205	1.917	0.987	0.659	1.134	0.225	1.092	1.178	1.171	0.847	-0.127106	0.827
ADPRH	[Protein ADP-ribosylarginine] hydrolase OS=Homo sapiens OX=9606 GN=ADPRH PE=1 SV=1									0.863								1.137			-0.3978
MFAP2	Microfibrillar-associated protein 2 OS=Homo sapiens OX=9606 GN=MFAP2 PE=1 SV=1	0.338	0.771	1.658	1.32	0.512	0.179	1.678	0.538	0.856	1.236	0.294	0.886	3.164	0.948	0.794	1.008	1.137	0.432	1.25	-0.354147	0.388
AIF1	Allograft inflammatory factor 1 OS=Homo sapiens OX=9606 GN=AIF1 PE=1 SV=1	1.966		1.788	1.849	0.75		0.715	0.762	0.52	0.422	0.931	0.528	1.397	0.655	0.807	0.212	1.243		1.454	0.489075	0.253
EIF5	Eukaryotic translation initiation factor 5 OS=Homo sapiens OX=9606 GN=EIF5 PE=1 SV=2	1.896		0.557				0.723	0.896	0.904	0.408	1.626	1.322		0.941	0.776	0.837	1.073	1.025	1.014	-0.0104639	0.868
SLC12A2	Solute carrier family 12 member 2 OS=Homo sapiens OX=9606 GN=SLC12A2 PE=1 SV=1	0.099	6.236		0.168			0.164			0.085			0.16			0.088				3.90841	0.334
PSMD4	26S proteasome non-ATPase regulatory subunit 4 OS=Homo sapiens OX=9606 GN=PSMD4 PE=1 SV=1	0.92		0.814	1.924	0.533		0.802	0.557	0.908	1.636	0.786	1.22	2.113	0.381	0.856	1.2	0.861	0.871	0.616	-0.192142	0.62
APOC4	Apolipoprotein C-IV OS=Homo sapiens OX=9606 GN=APOC4 PE=1 SV=1	0.673		1.145					0.763			0.41						0.683		2.327	-0.406066	0.952
PLTP	Phospholipid transfer protein OS=Homo sapiens OX=9606 GN=PLTP PE=1 SV=1							0.568	1.432
CSE1L	Exportin-2 OS=Homo sapiens OX=9606 GN=CSE1L PE=1 SV=3	0.531	6.053	0.19	1.764	0.624		0.509	0.546	0.379	0.731	0.35	1.632	0.267	0.666	1.466	0.967	0.151		0.175	0.896174	0.503
VCP	Transitional endoplasmic reticulum ATPase OS=Homo sapiens OX=9606 GN=VCP PE=1 SV=4	0.519	0.966	0.752	0.837	1.113	0.905	0.604	0.78	1.378	1.236	1.124	1.171	1.367	0.921	1.418	1.483	0.809	0.8	0.816	-0.352894	0.0536
MFAP1	Microfibrillar-associated protein 1 OS=Homo sapiens OX=9606 GN=MFAP1 PE=1 SV=2				0.313						1.256	1.187	1.248					0.996			-1.90443
MFAP4	Microfibril-associated glycoprotein 4 OS=Homo sapiens OX=9606 GN=MFAP4 PE=1 SV=2				0.739	0.992					1.205						1.064				-0.390451	0.222
HADHB	Trifunctional enzyme subunit beta, mitochondrial OS=Homo sapiens OX=9606 GN=HADHB PE=1 SV=3	0.595	0.658	1.192	0.841	0.828	1.392	0.705	0.5	1.141	1.372	1.069	1.604	1.014	1.04	1.29	1.583	0.479	1.053	0.644	-0.35365	0.172
AQP4	Aquaporin-4 OS=Homo sapiens OX=9606 GN=AQP4 PE=1 SV=2
INHBC	Inhibin beta C chain OS=Homo sapiens OX=9606 GN=INHBC PE=2 SV=1
GDF10	Growth/differentiation factor 10 OS=Homo sapiens OX=9606 GN=GDF10 PE=2 SV=1		1.065		0.654	2.791			0.38	0.294	1.856		0.628	0.373		0.712		0.249	0.769	2.229	0.0905672	0.974
MANF	Mesencephalic astrocyte-derived neurotrophic factor OS=Homo sapiens OX=9606 GN=MANF PE=1 SV=3	2.348		2.819	0.541	0.449	0.261	1.69	2.24	1.137	0.468	0.835	0.4	0.308	0.416	0.608	0.476	1.043	0.446	1.516	1.13962	0.0767
NCKAP1L	Nck-associated protein 1-like OS=Homo sapiens OX=9606 GN=NCKAP1L PE=1 SV=3								0.453	2.71	0.608	0.741	0.812	1.09	0.538		1.048				0.972144	0.764
AFDN	Afadin OS=Homo sapiens OX=9606 GN=AFDN PE=1 SV=3		1.585		1.39	0.474	1.609	0.555	0.658	0.432	0.94	1.093	1.433	1.319	1.051	0.775	1.912	0.67	0.663	0.442	-0.104912	0.585
ADK	Adenosine kinase OS=Homo sapiens OX=9606 GN=ADK PE=1 SV=2			0.973	0.959				0.741	0.932			0.801	1.783	1.105	0.85	1.267	0.97	0.621		-0.229586	0.548
ADAR	Double-stranded RNA-specific adenosine deaminase OS=Homo sapiens OX=9606 GN=ADAR PE=1 SV=4			0.902	1.129	0.208		0.685		1.317	0.525	1.246	2.565	0.721	1.403	1.509	0.73	0.06			-0.36829	0.923
LAMB2	Laminin subunit beta-2 OS=Homo sapiens OX=9606 GN=LAMB2 PE=1 SV=2	0.282	1.465	0.303	0.833	1.048	1.586	0.514	0.558	0.244	0.58	0.731	0.644	2.184	0.719	1.391	0.946	1.025	2.37	1.58	-0.680735	0.0593
CDH11	Cadherin-11 OS=Homo sapiens OX=9606 GN=CDH11 PE=1 SV=2						1.578			0.728	1.576	0.726	0.743				0.469			1.18	0.296503	0.612
CDH13	Cadherin-13 OS=Homo sapiens OX=9606 GN=CDH13 PE=1 SV=1	0.196	0.167	0.549	0.827	1.235	0.113	0.731	0.343	0.212	0.695	1.044	1.179	1.546	0.762	1.223	1.856	1.844	2.454	2.024	-1.58994	0.000359
TPD52	Tumor protein D52 OS=Homo sapiens OX=9606 GN=TPD52 PE=1 SV=2			0.288				0.978	0.356	0.801		1.652	0.11		1.377			1.829		1.61	-1.11893	0.42
SEC13	Protein SEC13 homolog OS=Homo sapiens OX=9606 GN=SEC13 PE=1 SV=3			1.565	1.484			1.331	1.429	1.363	0.865	1.12	1.006	0.536	0.965	0.305		0.886	0.285	0.862	0.918487	0.00304
SNU13	NHP2-like protein 1 OS=Homo sapiens OX=9606 GN=SNU13 PE=1 SV=3	2.108		2.077	0.075	0.531		1.311	1.353	1.066	0.504	1.229	0.474	0.31	1.536	0.232	0.365	1.588		1.24	0.55094	0.597
CCL18	C-C motif chemokine 18 OS=Homo sapiens OX=9606 GN=CCL18 PE=1 SV=1	1.982		1.378	0.279	0.366		1.661	2.559	0.493	0.25	0.12								0.912	1.54321	0.118
NPEPPS	Puromycin-sensitive aminopeptidase OS=Homo sapiens OX=9606 GN=NPEPPS PE=1 SV=2	0.492		1.243	1.085	0.264	0.607	1.35	0.812	1.489	1.197	1.729	1.358	0.639	0.931	1.125	1.26	1.045	0.54	0.833	-0.215628	0.323
HNRNPH2	Heterogeneous nuclear ribonucleoprotein H2 OS=Homo sapiens OX=9606 GN=HNRNPH2 PE=1 SV=1				0.787	0.501		0.648	0.652	0.972	1.634	0.922	1.628	0.983		0.735	1.189	1.353		0.995	-0.728685	0.0085
OXCT1	Succinyl-CoA:3-ketoacid coenzyme A transferase 1, mitochondrial OS=Homo sapiens OX=9606 GN=OXCT1 PE=1 SV=1	0.739	0.782	1.505	0.652	1.077	0.525	0.804	0.811	1.63	1.677	1.152	1.345	0.748	0.903	1.009	1.67	0.435	0.893	0.641	-0.1449	0.636
SUMO3	Small ubiquitin-related modifier 3 OS=Homo sapiens OX=9606 GN=SUMO3 PE=1 SV=2
EIF3B	Eukaryotic translation initiation factor 3 subunit B OS=Homo sapiens OX=9606 GN=EIF3B PE=1 SV=3	0.774	0.742	1.706	0.755	0.92	0.721	0.46	0.907	1.357	1.364	1.145	1.147	0.873	1.069	1.582	1.345	0.66	0.951	0.523	-0.201604	0.353
FCGRT	IgG receptor FcRn large subunit p51 OS=Homo sapiens OX=9606 GN=FCGRT PE=1 SV=1									1.699		0.746						0.705		0.85	1.14739
BID	BH3-interacting domain death agonist OS=Homo sapiens OX=9606 GN=BID PE=1 SV=1			1.969		0.45								0.581							1.0578
ATP5MF	ATP synthase subunit f, mitochondrial OS=Homo sapiens OX=9606 GN=ATP5MF PE=1 SV=3
MARS1	Methionine--tRNA ligase, cytoplasmic OS=Homo sapiens OX=9606 GN=MARS1 PE=1 SV=2								0.627	2.234	0.142	1.437	0.56								1.00455	0.434
ITGA1	Integrin alpha-1 OS=Homo sapiens OX=9606 GN=ITGA1 PE=1 SV=2	0.283	0.292	0.481	1.034	2.242	1.087	0.726	0.165	0.217	1.066	0.555	1.235	0.864	0.899	1.323	1.506	1.331	2.253	1.44	-0.782198	0.0259
ARPP19	cAMP-regulated phosphoprotein 19 OS=Homo sapiens OX=9606 GN=ARPP19 PE=1 SV=2							1.018	0.752	0.623	0.559	0.896	0.735			0.734		2.309	1.126	1.248	-0.446115	0.456
CMC4	Cx9C motif-containing protein 4 OS=Homo sapiens OX=9606 GN=CMC4 PE=1 SV=1		0.88			2.181		0.982		0.597	0.773	0.568	0.746			0.945	0.862	0.795	1.654	1.018	0.334223	0.528
AP1S2	AP-1 complex subunit sigma-2 OS=Homo sapiens OX=9606 GN=AP1S2 PE=1 SV=1									1.207			0.793								0.606033
ATP5ME	ATP synthase subunit e, mitochondrial OS=Homo sapiens OX=9606 GN=ATP5ME PE=1 SV=2	0.768	1.252		1.826	1.291	3.329	1.116		0.404	0.332	0.488	0.372	0.326	0.566	0.405	1.071	1.124	1.057	1.275	1.02383	0.0392
LGALS4	Galectin-4 OS=Homo sapiens OX=9606 GN=LGALS4 PE=1 SV=1
EIF6	Eukaryotic translation initiation factor 6 OS=Homo sapiens OX=9606 GN=EIF6 PE=1 SV=1	0.94	0.877	0.956	1.583	1.825	1.263	0.795	0.834	0.523	0.571	0.57	0.405	1.881	0.574	0.992	0.798	0.877	1.834	0.901	0.181315	0.393
CTBP2	C-terminal-binding protein 2 OS=Homo sapiens OX=9606 GN=CTBP2 PE=1 SV=1			0.485		0.915					1.316	1.074	0.869	1.629	0.491	1.079	1.823		0.318		-0.618742	0.473
NDUFA6	NADH dehydrogenase [ubiquinone] 1 alpha subcomplex subunit 6 OS=Homo sapiens OX=9606 GN=NDUFA6 PE=1 SV=4	1.33		0.438	0.596	0.432		1.142	0.732	0.561	0.745	1.263	1.267	0.318	0.505	0.397	0.713	2.196		3.366	-0.679289	0.419
WNT3A	Protein Wnt-3a OS=Homo sapiens OX=9606 GN=WNT3A PE=1 SV=2
CLDN18	Claudin-18 OS=Homo sapiens OX=9606 GN=CLDN18 PE=1 SV=1											0.915		1.197	1.012		0.875
JAM2	Junctional adhesion molecule B OS=Homo sapiens OX=9606 GN=JAM2 PE=1 SV=1					0.82		0.211			0.371	0.345	0.613	0.861		0.844	0.729		4.685	0.521	-1.1209	0.397
TMEM33	Transmembrane protein 33 OS=Homo sapiens OX=9606 GN=TMEM33 PE=1 SV=2
SYNJ2BP	Synaptojanin-2-binding protein OS=Homo sapiens OX=9606 GN=SYNJ2BP PE=1 SV=2	1.536		1.425				1.629	0.895	0.468	0.14	0.969	0.502		0.557	0.339		1.289	0.594	2.657	0.43468	0.25
RAB25	Ras-related protein Rab-25 OS=Homo sapiens OX=9606 GN=RAB25 PE=1 SV=2	0.405	0.551	0.374	1.156	1.053	0.601	0.98	0.503	0.373	0.632	1.084	0.717	1.091	0.606	1.061	0.849	1.511	3.916	1.537	-0.96488	0.0202
CORO7	Coronin-7 OS=Homo sapiens OX=9606 GN=CORO7 PE=1 SV=2	0.556	0.475	0.527	0.715	1.443		0.781	0.666	1.03	2.197	1.004	1.14	1.941	0.634	1.668	1.941	0.356	0.569	0.356	-0.608882	0.311
NUP107	Nuclear pore complex protein Nup107 OS=Homo sapiens OX=9606 GN=NUP107 PE=1 SV=1
GSDMD	Gasdermin-D OS=Homo sapiens OX=9606 GN=GSDMD PE=1 SV=1	1.046		1.033						1.039	0.704	0.755	1.024		1.707			0.693			0.0898187	0.5
EPPK1	Epiplakin OS=Homo sapiens OX=9606 GN=EPPK1 PE=1 SV=3	0.364	3.41	0.47	2.581	0.545		1.279	0.89	1.412	0.635	0.47	0.641		0.604	0.429	0.933	0.337			1.24278	0.074
MLF1	Myeloid leukemia factor 1 OS=Homo sapiens OX=9606 GN=MLF1 PE=1 SV=1		1.821		0.5	0.722			0.348		2.032	0.905	0.258	0.668	0.342		0.314		3.09		-0.358641	0.934
MTPN	Myotrophin OS=Homo sapiens OX=9606 GN=MTPN PE=1 SV=2	0.312		0.596	1.791	0.779		0.943	0.789	0.665	1.074	0.876	0.856	2.531	0.317	1.041	1.072	1.275	0.824	1.26	-0.406701	0.277
H2BC5	Histone H2B type 1-D OS=Homo sapiens OX=9606 GN=H2BC5 PE=1 SV=2
[truncated: 2,690 more rows]
