# Supplementary material for: Abnormal global alternative RNA splicing in COVID-19 patients
Source: PLoS Genet. 2022 Apr 14;18(4):e1010137. doi: 10.1371/journal.pgen.1010137 (PMC9089920; doi:10.1371/journal.pgen.1010137)
Supplement: S2 Table — (XLSX) [file pgen.1010137.s011.xlsx]

## Sheet: ViSEAGO_cluster_DTU+Switch_p0.0
GO.cluster	IC	GO.ID	term	definition	condition.genes_frequency	condition.pvalue	condition.-log10_pvalue	condition.Significant_genes	condition.Significant_genes_symbol
1	4.53	GO:0000165	MAPK cascade	An intracellular protein kinase cascade containing at least a MAPK, a MAPKK and a MAP3K. The cascade can also contain an additional tiers: the upstream MAP4K. The kinases in each tier phosphorylate and activate the kinase in the downstream tier to transmit a signal within a cell.	9.45% (89/942)	0.00406191	2.39	100506013;10174;10550;11314;114897;1438;1445;148;150290;1605;168667;1687;1740;2122;2150;221002;221472;2244;2321;23239;2358;2492;2651;27040;27250;284361;285613;2889;28988;3265;3383;351;3553;3558;3569;3611;3716;3717;399473;4077;408;4089;4838;4908;5048;51196;5154;51701;5536;5581;5590;5602;5607;5694;5701;57161;5718;5720;57556;5781;5795;5922;5923;6347;6354;64853;7057;7077;7098;727;7498;7531;7538;78986…	APELA;SORBS3;ARL6IP5;CD300A;C1QTNF1;CSF2RA;CSK;ADRA1A;DUSP18;DAG1;BMPER;GSDME;DLG2;MECOM;F2RL1;RASGEF1A;FGD2;FGB;FLT1;PHLPP1;FPR2;FSHR;GCNT2;LAT;PDCD4;EMC10;RELL2;RAPGEF1;DBNL;HRAS;ICAM1;APP;IL1B;IL2;IL6;ILK;JAK1;JAK2;SPRED3;NBR1;ARRB1;SMAD4;NODAL;NTF3;PAFAH1B1;PLCE1;PDGFA;NLK;PPP5C;PRKCE;PRKCZ;MAPK10;MAP2K5;PSMB6;PSMC2;PELI2;PSMD12;PSME1;SEMA6A;PTPN11;PTPRJ;RASA2;RASGRF1;CCL2;CCL7;AIDA;THBS1;TIM…
1	4.49	GO:0023014	signal transduction by protein phosphorylation	A process in which the transfer of one or more phosphate groups to a substrate transmits a signal to the phosphorylated substrate.	9.44% (90/953)	0.00391834	2.41	100506013;10174;10550;11314;114897;1438;1445;148;150290;1605;168667;1687;1740;2122;2150;221002;221472;2244;2321;23239;2358;2492;2651;27040;27250;284361;285613;2889;28988;3265;3383;351;3553;3558;3569;3611;3716;3717;399473;4077;408;4089;4838;4908;5048;51196;5154;51701;5536;5581;5590;5602;5607;5694;5701;57161;5718;5720;57556;5781;5795;5922;5923;6347;6354;64853;7057;7077;7098;727;7498;7531;7538;78986…	APELA;SORBS3;ARL6IP5;CD300A;C1QTNF1;CSF2RA;CSK;ADRA1A;DUSP18;DAG1;BMPER;GSDME;DLG2;MECOM;F2RL1;RASGEF1A;FGD2;FGB;FLT1;PHLPP1;FPR2;FSHR;GCNT2;LAT;PDCD4;EMC10;RELL2;RAPGEF1;DBNL;HRAS;ICAM1;APP;IL1B;IL2;IL6;ILK;JAK1;JAK2;SPRED3;NBR1;ARRB1;SMAD4;NODAL;NTF3;PAFAH1B1;PLCE1;PDGFA;NLK;PPP5C;PRKCE;PRKCZ;MAPK10;MAP2K5;PSMB6;PSMC2;PELI2;PSMD12;PSME1;SEMA6A;PTPN11;PTPRJ;RASA2;RASGRF1;CCL2;CCL7;AIDA;THBS1;TIM…
1	4.8	GO:0043408	regulation of MAPK cascade	Any process that modulates the frequency, rate or extent of signal transduction mediated by the MAP kinase (MAPK) cascade.	9.57% (72/752)	0.00679513	2.17	100506013;10174;10550;11314;114897;1445;148;150290;1605;168667;1687;2122;2150;221472;2244;2321;23239;2358;2492;2651;27250;284361;285613;2889;28988;3265;3383;351;3553;3569;3611;3717;399473;4077;408;4089;4838;4908;5048;51196;5154;5581;5590;5602;5607;57161;57556;5781;5795;6347;6354;64853;7057;7077;7098;727;7498;78986;80279;84231;8567;859;8649;8661;8685;8692;8792;920;9258;9365;948;9821	APELA;SORBS3;ARL6IP5;CD300A;C1QTNF1;CSK;ADRA1A;DUSP18;DAG1;BMPER;GSDME;MECOM;F2RL1;FGD2;FGB;FLT1;PHLPP1;FPR2;FSHR;GCNT2;PDCD4;EMC10;RELL2;RAPGEF1;DBNL;HRAS;ICAM1;APP;IL1B;IL6;ILK;JAK2;SPRED3;NBR1;ARRB1;SMAD4;NODAL;NTF3;PAFAH1B1;PLCE1;PDGFA;PRKCE;PRKCZ;MAPK10;MAP2K5;PELI2;SEMA6A;PTPN11;PTPRJ;CCL2;CCL7;AIDA;THBS1;TIMP2;TLR3;C5;XDH;DUSP26;CDK5RAP3;TRAF7;MADD;CAV3;LAMTOR3;EIF3A;MARCO;HYAL2;TNFRSF11A;…
1	5.16	GO:0043410	positive regulation of MAPK cascade	Any process that activates or increases the frequency, rate or extent of signal transduction mediated by the MAPK cascade.	10.24% (55/537)	0.00452767	2.34	100506013;10174;10550;114897;1445;148;168667;1687;2150;221472;2244;2321;2358;2492;2651;284361;285613;2889;28988;3265;3383;351;3553;3569;3611;3717;408;4838;4908;51196;5154;5581;5590;5602;5607;57161;5781;5795;6347;6354;7057;7077;7098;727;7498;84231;8567;8649;8685;8792;920;9258;9365;948;9821	APELA;SORBS3;ARL6IP5;C1QTNF1;CSK;ADRA1A;BMPER;GSDME;F2RL1;FGD2;FGB;FLT1;FPR2;FSHR;GCNT2;EMC10;RELL2;RAPGEF1;DBNL;HRAS;ICAM1;APP;IL1B;IL6;ILK;JAK2;ARRB1;NODAL;NTF3;PLCE1;PDGFA;PRKCE;PRKCZ;MAPK10;MAP2K5;PELI2;PTPN11;PTPRJ;CCL2;CCL7;THBS1;TIMP2;TLR3;C5;XDH;TRAF7;MADD;LAMTOR3;MARCO;TNFRSF11A;CD4;MFHAS1;KL;CD36;RB1CC1
1	6.05	GO:0070372	regulation of ERK1 and ERK2 cascade	Any process that modulates the frequency, rate or extent of signal transduction mediated by the ERK1 and ERK2 cascade.	11.03% (32/290)	0.00965329	2.02	100506013;1445;148;168667;2150;2244;2321;2358;2492;2651;2889;3265;3383;351;3553;408;4089;4838;5154;5590;57556;5781;6347;6354;78986;84231;8661;8685;8792;920;9258;948	APELA;CSK;ADRA1A;BMPER;F2RL1;FGB;FLT1;FPR2;FSHR;GCNT2;RAPGEF1;HRAS;ICAM1;APP;IL1B;ARRB1;SMAD4;NODAL;PDGFA;PRKCZ;SEMA6A;PTPN11;CCL2;CCL7;DUSP26;TRAF7;EIF3A;MARCO;TNFRSF11A;CD4;MFHAS1;CD36
1	6.4	GO:0070374	positive regulation of ERK1 and ERK2 cascade	Any process that activates or increases the frequency, rate or extent of signal transduction mediated by the ERK1 and ERK2 cascade.	11.96% (25/209)	0.00791571	2.1	100506013;148;168667;2150;2244;2321;2358;2492;2651;2889;3265;3383;351;408;4838;5154;5590;5781;6347;6354;8685;8792;920;9258;948	APELA;ADRA1A;BMPER;F2RL1;FGB;FLT1;FPR2;FSHR;GCNT2;RAPGEF1;HRAS;ICAM1;APP;ARRB1;NODAL;PDGFA;PRKCZ;PTPN11;CCL2;CCL7;MARCO;TNFRSF11A;CD4;MFHAS1;CD36
2	3.97	GO:0001932	regulation of protein phosphorylation	Any process that modulates the frequency, rate or extent of addition of phosphate groups into an amino acid in a protein.	8.98% (129/1437)	0.0038254	2.42	100506013;10174;1019;1029;10507;10550;11035;11142;11314;114897;1445;146433;148;150290;1605;1609;168667;1687;1894;1981;203228;2122;2150;221472;2244;2321;23239;23560;2358;23770;2492;26146;2651;27040;27250;284361;285613;2889;28988;3265;3320;3383;351;3553;3558;3569;3572;3611;3678;3690;3717;399473;4038;4041;4077;408;4089;4298;4838;4908;5048;51196;51429;5154;54920;54922;5528;5536;5567;5573;5581;5590;56…	APELA;SORBS3;CDK4;CDKN2A;SEMA4D;ARL6IP5;RIPK3;PKIG;CD300A;C1QTNF1;CSK;IL34;ADRA1A;DUSP18;DAG1;DGKQ;BMPER;GSDME;ECT2;EIF4G1;C9orf72;MECOM;F2RL1;FGD2;FGB;FLT1;PHLPP1;GTPBP4;FPR2;FKBP8;FSHR;TRAF3IP1;GCNT2;LAT;PDCD4;EMC10;RELL2;RAPGEF1;DBNL;HRAS;HSP90AA1;ICAM1;APP;IL1B;IL2;IL6;IL6ST;ILK;ITGA5;ITGB3;JAK2;SPRED3;LRP4;LRP5;NBR1;ARRB1;SMAD4;MLLT1;NODAL;NTF3;PAFAH1B1;PLCE1;SNX9;PDGFA;DUS2;RASIP1;PPP2R5D;P…
2	5.46	GO:0001933	negative regulation of protein phosphorylation	Any process that stops, prevents or reduces the rate of addition of phosphate groups to amino acids within a protein.	11.89% (49/412)	0.000313289	3.5	1029;10507;11142;11314;1445;150290;1605;1609;1981;203228;2122;2150;23770;26146;27250;2889;3553;3558;3611;399473;4041;408;4089;4298;4908;5048;54920;54922;5528;5536;5573;5590;57556;5795;64754;64853;6622;6690;7026;7498;78986;79643;79705;80279;84619;859;8661;8692;9535	CDKN2A;SEMA4D;PKIG;CD300A;CSK;DUSP18;DAG1;DGKQ;EIF4G1;C9orf72;MECOM;F2RL1;FKBP8;TRAF3IP1;PDCD4;RAPGEF1;IL1B;IL2;ILK;SPRED3;LRP5;ARRB1;SMAD4;MLLT1;NTF3;PAFAH1B1;DUS2;RASIP1;PPP2R5D;PPP5C;PRKAR1A;PRKCZ;SEMA6A;PTPRJ;SMYD3;AIDA;SNCA;SPINK1;NR2F2;XDH;DUSP26;CHMP6;LRRK1;CDK5RAP3;ZGPAT;CAV3;EIF3A;HYAL2;GMFG
2	4.39	GO:0001934	positive regulation of protein phosphorylation	Any process that activates or increases the frequency, rate or extent of addition of phosphate groups to amino acids within a protein.	9.28% (93/1002)	0.00549835	2.26	100506013;10174;10507;10550;11035;11314;114897;1445;146433;148;1605;1609;168667;1687;1894;1981;2150;221472;2244;2321;2358;2492;2651;27040;284361;285613;2889;28988;3265;3320;3383;351;3553;3558;3569;3572;3611;3678;3690;3717;4038;408;4089;4838;4908;51196;51429;5154;5567;5573;5581;5590;5602;5607;5629;57161;57214;5743;5781;5795;6176;6347;6354;63967;64754;6622;6794;7057;7077;7098;7225;727;7481;7498;797…	APELA;SORBS3;SEMA4D;ARL6IP5;RIPK3;CD300A;C1QTNF1;CSK;IL34;ADRA1A;DAG1;DGKQ;BMPER;GSDME;ECT2;EIF4G1;F2RL1;FGD2;FGB;FLT1;FPR2;FSHR;GCNT2;LAT;EMC10;RELL2;RAPGEF1;DBNL;HRAS;HSP90AA1;ICAM1;APP;IL1B;IL2;IL6;IL6ST;ILK;ITGA5;ITGB3;JAK2;LRP4;ARRB1;SMAD4;NODAL;NTF3;PLCE1;SNX9;PDGFA;PRKACB;PRKAR1A;PRKCE;PRKCZ;MAPK10;MAP2K5;PROX1;PELI2;CEMIP;PTGS2;PTPN11;PTPRJ;RPLP1;CCL2;CCL7;CLSPN;SMYD3;SNCA;STK11;THBS1;TIM…
2	3.73	GO:0031399	regulation of protein modification process	Any process that modulates the frequency, rate or extent of the covalent alteration of one or more amino acid residues within a protein.	8.87% (163/1837)	0.00191201	2.72	100506013;10174;1019;1029;10507;10550;10565;11035;11142;11143;11170;11314;114897;1445;146433;148;150290;1605;1609;168667;1687;1894;1981;2029;203228;2122;2150;221472;221692;2244;23141;2321;23239;23261;23558;23560;2358;23770;2492;25782;26146;26272;26354;2651;27040;27250;284361;285613;2889;28988;3265;329;3320;3383;351;3553;3558;3569;3572;3611;3678;3690;3717;399473;4038;4041;4077;408;4085;4089;4298;4…	APELA;SORBS3;CDK4;CDKN2A;SEMA4D;ARL6IP5;ARFGEF1;RIPK3;PKIG;KAT7;FAM107A;CD300A;C1QTNF1;CSK;IL34;ADRA1A;DUSP18;DAG1;DGKQ;BMPER;GSDME;ECT2;EIF4G1;ENSA;C9orf72;MECOM;F2RL1;FGD2;PHACTR1;FGB;ANKLE2;FLT1;PHLPP1;CAMTA1;WBP2;GTPBP4;FPR2;FKBP8;FSHR;RAB3GAP2;TRAF3IP1;FBXO4;GNL3;GCNT2;LAT;PDCD4;EMC10;RELL2;RAPGEF1;DBNL;HRAS;BIRC2;HSP90AA1;ICAM1;APP;IL1B;IL2;IL6;IL6ST;ILK;ITGA5;ITGB3;JAK2;SPRED3;LRP4;LRP5;NB…
2	5.11	GO:0031400	negative regulation of protein modification process	Any process that stops, prevents, or reduces the frequency, rate or extent of the covalent alteration of one or more amino acid residues within a protein.	A	0.000324319	3.49	1029;10507;11142;11314;1445;150290;1605;1609;1981;2029;203228;2122;2150;221692;23560;23770;26146;27250;2889;3553;3558;3611;399473;4041;408;4085;4089;4298;4908;5048;5348;54920;54922;5502;5528;5536;5573;5581;5590;57556;5795;5927;64754;64853;6622;6690;7026;706;7498;7531;78986;79643;79705;80279;825;84619;84681;8473;859;8661;8692;8864;9258;94274;9532;9535	CDKN2A;SEMA4D;PKIG;CD300A;CSK;DUSP18;DAG1;DGKQ;EIF4G1;ENSA;C9orf72;MECOM;F2RL1;PHACTR1;GTPBP4;FKBP8;TRAF3IP1;PDCD4;RAPGEF1;IL1B;IL2;ILK;SPRED3;LRP5;ARRB1;MAD2L1;SMAD4;MLLT1;NTF3;PAFAH1B1;FXYD1;DUS2;RASIP1;PPP1R1A;PPP2R5D;PPP5C;PRKAR1A;PRKCE;PRKCZ;SEMA6A;PTPRJ;KDM5A;SMYD3;AIDA;SNCA;SPINK1;NR2F2;TSPO;XDH;YWHAE;DUSP26;CHMP6;LRRK1;CDK5RAP3;CAPN3;ZGPAT;HINT2;OGT;CAV3;EIF3A;HYAL2;PER2;MFHAS1;PPP1R14A;B…
2	4.21	GO:0031401	positive regulation of protein modification process	Any process that activates or increases the frequency, rate or extent of the covalent alteration of one or more amino acid residues within a protein.	9.43% (115/1220)	0.00125547	2.9	100506013;10174;10507;10550;10565;11035;11143;11170;11314;114897;1445;146433;148;1605;1609;168667;1687;1894;1981;2150;221472;2244;23141;2321;23261;23558;2358;2492;25782;26272;26354;2651;27040;284361;285613;2889;28988;3265;329;3320;3383;351;3553;3558;3569;3572;3611;3678;3690;3717;4038;408;4089;4838;4908;51196;51429;5154;5414;54472;5510;5528;553115;5567;5573;5581;5590;55904;5602;5607;5629;57161;572…	APELA;SORBS3;SEMA4D;ARL6IP5;ARFGEF1;RIPK3;KAT7;FAM107A;CD300A;C1QTNF1;CSK;IL34;ADRA1A;DAG1;DGKQ;BMPER;GSDME;ECT2;EIF4G1;F2RL1;FGD2;FGB;ANKLE2;FLT1;CAMTA1;WBP2;FPR2;FSHR;RAB3GAP2;FBXO4;GNL3;GCNT2;LAT;EMC10;RELL2;RAPGEF1;DBNL;HRAS;BIRC2;HSP90AA1;ICAM1;APP;IL1B;IL2;IL6;IL6ST;ILK;ITGA5;ITGB3;JAK2;LRP4;ARRB1;SMAD4;NODAL;NTF3;PLCE1;SNX9;PDGFA;SEPTIN4;TOLLIP;PPP1R7;PPP2R5D;PEF1;PRKACB;PRKAR1A;PRKCE;PRKC…
2	3.37	GO:0032268	regulation of cellular protein metabolic process	Any process that modulates the frequency, rate or extent of the chemical reactions and pathways involving a protein, occurring at the level of an individual cell.	9.15% (241/2634)	1.80064e-05	4.74	10049;100506013;10174;1019;1029;10440;10492;10507;10550;10565;1075;11035;11142;11143;11170;11314;114897;12;1293;1445;146433;148;150290;1604;1605;1609;168667;1687;1894;1977;1981;1992;2029;203228;2122;2150;221472;221662;221692;2244;22861;22868;22916;23034;23141;2321;23239;23261;23369;23558;23560;2358;23770;246175;2492;25782;25816;25820;26058;26146;26272;26354;2651;26986;26999;27040;27166;27230;2725…	DNAJB6;APELA;SORBS3;CDK4;CDKN2A;TIMM17A;SYNCRIP;SEMA4D;ARL6IP5;ARFGEF1;CTSC;RIPK3;PKIG;KAT7;FAM107A;CD300A;C1QTNF1;SERPINA3;COL6A3;CSK;IL34;ADRA1A;DUSP18;CD55;DAG1;DGKQ;BMPER;GSDME;ECT2;EIF4E;EIF4G1;SERPINB1;ENSA;C9orf72;MECOM;F2RL1;FGD2;RBM24;PHACTR1;FGB;NLRP1;FASTKD2;NCBP2;SAMD4A;ANKLE2;FLT1;PHLPP1;CAMTA1;PUM2;WBP2;GTPBP4;FPR2;FKBP8;CNOT6L;FSHR;RAB3GAP2;TNFAIP8;ARIH1;GIGYF2;TRAF3IP1;FBXO4;GNL3;…
2	4.52	GO:0032269	negative regulation of cellular protein metabolic process	Any process that stops, prevents, or reduces the frequency, rate or extent of the chemical reactions and pathways involving a protein, occurring at the level of an individual cell.	10.16% (110/1083)	0.000103414	3.99	10049;1029;10492;10507;11142;11314;12;1293;1445;150290;1604;1605;1609;1977;1981;1992;2029;203228;2122;2150;221662;221692;23034;23560;23770;246175;25816;26058;26146;27250;2889;329;351;3553;3558;3611;391634;399473;399664;4041;408;4085;4089;4193;4248;4298;4849;4908;5048;5054;5055;51322;51374;51377;5268;5270;5275;5348;54517;54920;54922;5502;55095;5528;5536;5573;5581;5590;5607;5743;57556;57690;5795;59…	DNAJB6;CDKN2A;SYNCRIP;SEMA4D;PKIG;CD300A;SERPINA3;COL6A3;CSK;DUSP18;CD55;DAG1;DGKQ;EIF4E;EIF4G1;SERPINB1;ENSA;C9orf72;MECOM;F2RL1;RBM24;PHACTR1;SAMD4A;GTPBP4;FKBP8;CNOT6L;TNFAIP8;GIGYF2;TRAF3IP1;PDCD4;RAPGEF1;BIRC2;APP;IL1B;IL2;ILK;HSP90AB2P;SPRED3;MEX3D;LRP5;ARRB1;MAD2L1;SMAD4;MDM2;MGAT3;MLLT1;CNOT3;NTF3;PAFAH1B1;SERPINE1;SERPINB2;WAC;ATRAID;UCHL5;SERPINB5;SERPINE2;SERPINB13;FXYD1;PUS7;DUS2;RASI…
2	3.96	GO:0032270	positive regulation of cellular protein metabolic process	Any process that activates or increases the frequency, rate or extent of the chemical reactions and pathways involving a protein, occurring at the level of an individual cell.	9.51% (151/1588)	0.000145378	3.84	100506013;10174;1019;10440;10507;10550;10565;1075;11035;11143;11170;11314;114897;1445;146433;148;1605;1609;168667;1687;1894;1981;2150;221472;2244;22861;22868;23034;23141;2321;23261;23558;2358;2492;25782;25820;26272;26354;2651;26986;26999;27040;27166;27230;27303;284361;285613;2889;28988;3265;329;3320;3383;351;3553;3558;3569;3572;3611;3678;3690;3717;387338;4038;408;4089;4193;4478;4780;4838;4908;511…	APELA;SORBS3;CDK4;TIMM17A;SEMA4D;ARL6IP5;ARFGEF1;CTSC;RIPK3;KAT7;FAM107A;CD300A;C1QTNF1;CSK;IL34;ADRA1A;DAG1;DGKQ;BMPER;GSDME;ECT2;EIF4G1;F2RL1;FGD2;FGB;NLRP1;FASTKD2;SAMD4A;ANKLE2;FLT1;CAMTA1;WBP2;FPR2;FSHR;RAB3GAP2;ARIH1;FBXO4;GNL3;GCNT2;PABPC1;CYFIP2;LAT;PRELID1;SERP1;RBMS3;EMC10;RELL2;RAPGEF1;DBNL;HRAS;BIRC2;HSP90AA1;ICAM1;APP;IL1B;IL2;IL6;IL6ST;ILK;ITGA5;ITGB3;JAK2;NSUN4;LRP4;ARRB1;SMAD4;MDM…
2	4.85	GO:0045859	regulation of protein kinase activity	Any process that modulates the frequency, rate or extent of protein kinase activity.	9.74% (76/780)	0.0035816	2.45	1019;1029;11035;11142;11314;1445;148;150290;1605;1609;1894;221472;2321;23560;27040;27250;2889;28988;3265;3320;351;3553;3611;3690;3717;399473;4041;408;4298;4908;51196;51429;5154;54920;54922;5567;5573;5590;5602;5607;5629;57018;57214;5781;5795;6176;63967;641;64754;64853;6622;6794;7026;7057;7098;727;7273;7481;78986;79643;80279;8115;84231;8428;84619;8567;859;8649;8692;8792;904;9133;9148;920;9535;990	CDK4;CDKN2A;RIPK3;PKIG;CD300A;CSK;ADRA1A;DUSP18;DAG1;DGKQ;ECT2;FGD2;FLT1;GTPBP4;LAT;PDCD4;RAPGEF1;DBNL;HRAS;HSP90AA1;APP;IL1B;ILK;ITGB3;JAK2;SPRED3;LRP5;ARRB1;MLLT1;NTF3;PLCE1;SNX9;PDGFA;DUS2;RASIP1;PRKACB;PRKAR1A;PRKCZ;MAPK10;MAP2K5;PROX1;CCNL1;CEMIP;PTPN11;PTPRJ;RPLP1;CLSPN;BLM;SMYD3;AIDA;SNCA;STK11;NR2F2;THBS1;TLR3;C5;TTN;WNT11;DUSP26;CHMP6;CDK5RAP3;TCL1A;TRAF7;STK24;ZGPAT;MADD;CAV3;LAMTOR3;HY…
3	4.26	GO:0010562	positive regulation of phosphorus metabolic process	Any process that increases the frequency, rate or extent of the chemical reactions and pathways involving phosphorus or compounds containing phosphorus.	8.98% (101/1125)	0.00993342	2	100506013;10174;10507;10550;11035;11314;114897;1445;146433;148;1605;1609;168667;1687;1894;1981;2150;221472;2244;23141;2321;23261;2358;2492;2651;27040;284361;285613;2889;28988;30968;3265;3320;3383;351;3553;3558;3569;3572;3611;3678;3690;3717;4038;408;4089;4838;4908;51196;51429;5154;5210;5510;5528;5567;5573;5581;5590;5602;5607;5629;57161;57214;5743;5781;5795;6176;6347;6354;63967;64754;6622;6794;7057…	APELA;SORBS3;SEMA4D;ARL6IP5;RIPK3;CD300A;C1QTNF1;CSK;IL34;ADRA1A;DAG1;DGKQ;BMPER;GSDME;ECT2;EIF4G1;F2RL1;FGD2;FGB;ANKLE2;FLT1;CAMTA1;FPR2;FSHR;GCNT2;LAT;EMC10;RELL2;RAPGEF1;DBNL;STOML2;HRAS;HSP90AA1;ICAM1;APP;IL1B;IL2;IL6;IL6ST;ILK;ITGA5;ITGB3;JAK2;LRP4;ARRB1;SMAD4;NODAL;NTF3;PLCE1;SNX9;PDGFA;PFKFB4;PPP1R7;PPP2R5D;PRKACB;PRKAR1A;PRKCE;PRKCZ;MAPK10;MAP2K5;PROX1;PELI2;CEMIP;PTGS2;PTPN11;PTPRJ;RPLP1…
3	5.16	GO:0010563	negative regulation of phosphorus metabolic process	Any process that decreases the frequency, rate or extent of the chemical reactions and pathways involving phosphorus or compounds containing phosphorus.	11.05% (63/570)	0.000370262	3.43	1029;10507;11142;11314;142;1445;150290;1605;1609;1740;1981;2029;203228;2122;2150;2203;221692;23141;23770;26146;27250;2889;3192;3553;3558;3611;399473;4041;408;4089;4298;4908;5048;5154;54920;54922;5502;5528;5536;5573;5590;57556;5795;64754;64853;6622;6690;7026;706;7498;7531;78986;79643;79705;80279;84619;859;8661;8692;9258;94274;9530;9535	CDKN2A;SEMA4D;PKIG;CD300A;PARP1;CSK;DUSP18;DAG1;DGKQ;DLG2;EIF4G1;ENSA;C9orf72;MECOM;F2RL1;FBP1;PHACTR1;ANKLE2;FKBP8;TRAF3IP1;PDCD4;RAPGEF1;HNRNPU;IL1B;IL2;ILK;SPRED3;LRP5;ARRB1;SMAD4;MLLT1;NTF3;PAFAH1B1;PDGFA;DUS2;RASIP1;PPP1R1A;PPP2R5D;PPP5C;PRKAR1A;PRKCZ;SEMA6A;PTPRJ;SMYD3;AIDA;SNCA;SPINK1;NR2F2;TSPO;XDH;YWHAE;DUSP26;CHMP6;LRRK1;CDK5RAP3;ZGPAT;CAV3;EIF3A;HYAL2;MFHAS1;PPP1R14A;BAG4;GMFG
3	3.76	GO:0019220	regulation of phosphate metabolic process	Any process that modulates the frequency, rate or extent of the chemical reactions and pathways involving phosphates.	8.67% (155/1787)	0.00584881	2.23	100506013;10174;1019;1029;10507;10550;11035;11142;11314;114897;142;1445;146433;148;150290;1605;1609;168667;1687;1740;1894;1981;2029;203228;2122;2150;2203;221472;221692;2244;23141;23165;2321;23225;23239;23261;23560;2358;23770;2492;26146;2651;27040;27250;284361;285613;2889;28988;29062;30968;3192;3265;3320;3383;351;3553;3558;3569;3572;3611;3678;3690;3717;399473;4038;4041;4077;408;4089;4200;4298;4838…	APELA;SORBS3;CDK4;CDKN2A;SEMA4D;ARL6IP5;RIPK3;PKIG;CD300A;C1QTNF1;PARP1;CSK;IL34;ADRA1A;DUSP18;DAG1;DGKQ;BMPER;GSDME;DLG2;ECT2;EIF4G1;ENSA;C9orf72;MECOM;F2RL1;FBP1;FGD2;PHACTR1;FGB;ANKLE2;NUP205;FLT1;NUP210;PHLPP1;CAMTA1;GTPBP4;FPR2;FKBP8;FSHR;TRAF3IP1;GCNT2;LAT;PDCD4;EMC10;RELL2;RAPGEF1;DBNL;WDR91;STOML2;HNRNPU;HRAS;HSP90AA1;ICAM1;APP;IL1B;IL2;IL6;IL6ST;ILK;ITGA5;ITGB3;JAK2;SPRED3;LRP4;LRP5;NBR1…
3	2.26	GO:0031323	regulation of cellular metabolic process	Any process that modulates the frequency, rate or extent of the chemical reactions and pathways by which individual cells transform chemical substances.	8.46% (528/6239)	5.73511e-07	6.24	100125288;100131539;10049;100506013;10096;101060200;10172;10174;1019;1029;10413;10440;10492;10507;10550;10565;10574;1063;10659;10721;10735;1075;10838;10902;10915;11035;11108;11142;11143;11156;11167;11170;11176;11243;11244;11314;114897;114899;116028;12;121536;124930;1277;1293;1316;136051;140;142;1445;146433;148;150290;1535;1604;1605;1609;1649;168374;168667;1687;1736;1740;1810;1894;1896;1959;196528…	ZGLP1;ZNF705E;DNAJB6;APELA;ACTR3;ZNF891;ZNF256;SORBS3;CDK4;CDKN2A;YAP1;TIMM17A;SYNCRIP;SEMA4D;ARL6IP5;ARFGEF1;CCT7;CENPF;CELF2;POLQ;STAG2;CTSC;ZNF275;BRD8;TCERG1;RIPK3;PRDM4;PKIG;KAT7;PTP4A3;FSTL1;FAM107A;BAZ2A;PMF1;ZHX1;CD300A;C1QTNF1;C1QTNF3;RMI2;SERPINA3;AEBP2;ANKRD13B;COL1A1;COL6A3;KLF6;ZNF786;ADORA3;PARP1;CSK;IL34;ADRA1A;DUSP18;CYBA;CD55;DAG1;DGKQ;DDIT3;ZNF92;BMPER;GSDME;DKC1;DLG2;DR1;ECT2;E…
3	3.53	GO:0031324	negative regulation of cellular metabolic process	Any process that stops, prevents, or reduces the frequency, rate or extent of the chemical reactions and pathways by which individual cells transform chemical substances.	9.12% (238/2609)	2.5267e-05	4.6	100125288;10049;10172;10174;1029;10413;10492;10507;1063;10721;10735;10915;11142;11143;11176;11244;11314;114899;116028;12;121536;124930;1293;142;1445;148;150290;1604;1605;1609;1649;1736;1740;1810;1977;1981;1992;2029;203228;2122;2150;2203;221662;221692;22890;22980;23034;23141;23211;23269;23378;23408;23414;23492;23528;2354;23560;23770;246175;25816;25850;26058;26146;26986;27086;27120;27250;2737;28324…	ZGLP1;DNAJB6;ZNF256;SORBS3;CDKN2A;YAP1;SYNCRIP;SEMA4D;CENPF;POLQ;STAG2;TCERG1;PKIG;KAT7;BAZ2A;ZHX1;CD300A;C1QTNF3;RMI2;SERPINA3;AEBP2;ANKRD13B;COL6A3;PARP1;CSK;ADRA1A;DUSP18;CD55;DAG1;DGKQ;DDIT3;DKC1;DLG2;DR1;EIF4E;EIF4G1;SERPINB1;ENSA;C9orf72;MECOM;F2RL1;FBP1;RBM24;PHACTR1;ZBTB1;TCF25;SAMD4A;ANKLE2;ZC3H4;MGA;RRP8;SIRT5;ZFPM2;CBX7;ZNF281;FOSB;GTPBP4;FKBP8;CNOT6L;TNFAIP8;ZNF345;GIGYF2;TRAF3IP1;PAB…
3	3.09	GO:0031325	positive regulation of cellular metabolic process	Any process that activates or increases the frequency, rate or extent of the chemical reactions and pathways by which individual cells transform chemical substances.	8.9% (294/3303)	1.55262e-05	4.81	100506013;10096;10174;1019;10413;10440;10507;10550;10565;10574;1075;10915;11035;11108;11143;11170;11243;11314;114897;1277;1316;142;1445;146433;148;1535;1605;1609;1649;168667;1687;1736;1810;1894;1959;196743;1981;200558;203228;2078;2113;2118;2122;2150;221472;221662;2244;22861;22868;22877;22914;22916;23034;2313;23141;23201;2321;23261;23269;23385;23414;23528;2354;23558;2358;24148;246175;2492;25782;25…	APELA;ACTR3;SORBS3;CDK4;YAP1;TIMM17A;SEMA4D;ARL6IP5;ARFGEF1;CCT7;CTSC;TCERG1;RIPK3;PRDM4;KAT7;FAM107A;PMF1;CD300A;C1QTNF1;COL1A1;KLF6;PARP1;CSK;IL34;ADRA1A;CYBA;DAG1;DGKQ;DDIT3;BMPER;GSDME;DKC1;DR1;ECT2;EGR2;PAOX;EIF4G1;APLF;C9orf72;ERG;ETS1;ETV4;MECOM;F2RL1;FGD2;RBM24;FGB;NLRP1;FASTKD2;MLXIP;KLRK1;NCBP2;SAMD4A;FLI1;ANKLE2;FAM168A;FLT1;CAMTA1;MGA;NCSTN;ZFPM2;ZNF281;FOSB;WBP2;FPR2;PRPF6;CNOT6L;FSH…
3	3.83	GO:0031328	positive regulation of cellular biosynthetic process	Any process that activates or increases the frequency, rate or extent of the chemical reactions and pathways resulting in the formation of substances, carried out by individual cells.	8.82% (175/1985)	0.00172189	2.76	10096;1019;10413;10565;10574;10915;11035;11108;11143;11243;1277;1316;142;1649;1736;1810;1959;196743;2078;2113;2118;2122;2150;22868;22877;22914;23034;2313;23261;23269;23385;23414;23528;2354;23558;2358;24148;25782;25850;25926;26272;26298;26354;26986;27230;27303;2737;29028;29893;301;3054;3065;30968;3131;3162;3192;3200;3265;329;3298;3320;3383;351;3553;3558;3569;3611;3717;3727;387338;4041;405753;4072;…	ACTR3;CDK4;YAP1;ARFGEF1;CCT7;TCERG1;RIPK3;PRDM4;KAT7;PMF1;COL1A1;KLF6;PARP1;DDIT3;DKC1;DR1;EGR2;PAOX;ERG;ETS1;ETV4;MECOM;F2RL1;FASTKD2;MLXIP;KLRK1;SAMD4A;FLI1;CAMTA1;MGA;NCSTN;ZFPM2;ZNF281;FOSB;WBP2;FPR2;PRPF6;RAB3GAP2;ZNF345;NOL11;FBXO4;EHF;GNL3;PABPC1;SERP1;RBMS3;GLI3;ATAD2;PSMC3IP;ANXA1;HCFC1;HDAC1;STOML2;HLF;HMOX1;HNRNPU;HOXA3;HRAS;BIRC2;HSF2;HSP90AA1;ICAM1;APP;IL1B;IL2;IL6;ILK;JAK2;JUND;NSUN…
3	3.88	GO:0042325	regulation of phosphorylation	Any process that modulates the frequency, rate or extent of addition of phosphate groups into a molecule.	8.83% (140/1586)	0.00478739	2.32	100506013;10174;1019;1029;10507;10550;11035;11142;11314;114897;1445;146433;148;150290;1605;1609;168667;1687;1894;1981;203228;2122;2150;2203;221472;2244;23141;23165;2321;23225;23239;23560;2358;23770;2492;26146;2651;27040;27250;284361;285613;2889;28988;29062;3192;3265;3320;3383;351;3553;3558;3569;3572;3611;3678;3690;3717;399473;4038;4041;4077;408;4089;4298;4838;4908;5048;51196;51429;5154;5210;54920…	APELA;SORBS3;CDK4;CDKN2A;SEMA4D;ARL6IP5;RIPK3;PKIG;CD300A;C1QTNF1;CSK;IL34;ADRA1A;DUSP18;DAG1;DGKQ;BMPER;GSDME;ECT2;EIF4G1;C9orf72;MECOM;F2RL1;FBP1;FGD2;FGB;ANKLE2;NUP205;FLT1;NUP210;PHLPP1;GTPBP4;FPR2;FKBP8;FSHR;TRAF3IP1;GCNT2;LAT;PDCD4;EMC10;RELL2;RAPGEF1;DBNL;WDR91;HNRNPU;HRAS;HSP90AA1;ICAM1;APP;IL1B;IL2;IL6;IL6ST;ILK;ITGA5;ITGB3;JAK2;SPRED3;LRP4;LRP5;NBR1;ARRB1;SMAD4;MLLT1;NODAL;NTF3;PAFAH1B1…
3	5.36	GO:0042326	negative regulation of phosphorylation	Any process that stops, prevents or decreases the rate of addition of phosphate groups to a molecule.	11.53% (52/451)	0.000440657	3.36	1029;10507;11142;11314;1445;150290;1605;1609;1981;203228;2122;2150;2203;23141;23770;26146;27250;2889;3192;3553;3558;3611;399473;4041;408;4089;4298;4908;5048;54920;54922;5528;5536;5573;5590;57556;5795;64754;64853;6622;6690;7026;7498;78986;79643;79705;80279;84619;859;8661;8692;9535	CDKN2A;SEMA4D;PKIG;CD300A;CSK;DUSP18;DAG1;DGKQ;EIF4G1;C9orf72;MECOM;F2RL1;FBP1;ANKLE2;FKBP8;TRAF3IP1;PDCD4;RAPGEF1;HNRNPU;IL1B;IL2;ILK;SPRED3;LRP5;ARRB1;SMAD4;MLLT1;NTF3;PAFAH1B1;DUS2;RASIP1;PPP2R5D;PPP5C;PRKAR1A;PRKCZ;SEMA6A;PTPRJ;SMYD3;AIDA;SNCA;SPINK1;NR2F2;XDH;DUSP26;CHMP6;LRRK1;CDK5RAP3;ZGPAT;CAV3;EIF3A;HYAL2;GMFG
3	4.76	GO:0043549	regulation of kinase activity	Any process that modulates the frequency, rate or extent of kinase activity, the catalysis of the transfer of a phosphate group, usually from ATP, to a substrate molecule.	9.32% (80/858)	0.00861106	2.06	1019;1029;11035;11142;11314;1445;148;150290;1605;1609;1894;221472;2321;23560;2358;27040;27250;2889;28988;29062;3192;3265;3320;351;3553;3558;3611;3690;3717;399473;4041;408;4298;4908;51196;51429;5154;54920;54922;5567;5573;5590;5602;5607;5629;57018;57214;5781;5795;6176;63967;641;64754;64853;6622;6794;7026;7057;7098;727;7273;7481;78986;79643;80279;8115;84231;8428;84619;8567;859;8649;8692;8792;904;913…	CDK4;CDKN2A;RIPK3;PKIG;CD300A;CSK;ADRA1A;DUSP18;DAG1;DGKQ;ECT2;FGD2;FLT1;GTPBP4;FPR2;LAT;PDCD4;RAPGEF1;DBNL;WDR91;HNRNPU;HRAS;HSP90AA1;APP;IL1B;IL2;ILK;ITGB3;JAK2;SPRED3;LRP5;ARRB1;MLLT1;NTF3;PLCE1;SNX9;PDGFA;DUS2;RASIP1;PRKACB;PRKAR1A;PRKCZ;MAPK10;MAP2K5;PROX1;CCNL1;CEMIP;PTPN11;PTPRJ;RPLP1;CLSPN;BLM;SMYD3;AIDA;SNCA;STK11;NR2F2;THBS1;TLR3;C5;TTN;WNT11;DUSP26;CHMP6;CDK5RAP3;TCL1A;TRAF7;STK24;ZGPA…
3	5.16	GO:0045936	negative regulation of phosphate metabolic process	Any process that stops, prevents, or reduces the frequency, rate or extent of the chemical reactions and pathways involving phosphates.	11.07% (63/569)	0.000353265	3.45	1029;10507;11142;11314;142;1445;150290;1605;1609;1740;1981;2029;203228;2122;2150;2203;221692;23141;23770;26146;27250;2889;3192;3553;3558;3611;399473;4041;408;4089;4298;4908;5048;5154;54920;54922;5502;5528;5536;5573;5590;57556;5795;64754;64853;6622;6690;7026;706;7498;7531;78986;79643;79705;80279;84619;859;8661;8692;9258;94274;9530;9535	CDKN2A;SEMA4D;PKIG;CD300A;PARP1;CSK;DUSP18;DAG1;DGKQ;DLG2;EIF4G1;ENSA;C9orf72;MECOM;F2RL1;FBP1;PHACTR1;ANKLE2;FKBP8;TRAF3IP1;PDCD4;RAPGEF1;HNRNPU;IL1B;IL2;ILK;SPRED3;LRP5;ARRB1;SMAD4;MLLT1;NTF3;PAFAH1B1;PDGFA;DUS2;RASIP1;PPP1R1A;PPP2R5D;PPP5C;PRKAR1A;PRKCZ;SEMA6A;PTPRJ;SMYD3;AIDA;SNCA;SPINK1;NR2F2;TSPO;XDH;YWHAE;DUSP26;CHMP6;LRRK1;CDK5RAP3;ZGPAT;CAV3;EIF3A;HYAL2;MFHAS1;PPP1R14A;BAG4;GMFG
3	4.26	GO:0045937	positive regulation of phosphate metabolic process	Any process that activates or increases the frequency, rate or extent of the chemical reactions and pathways involving phosphates.	8.98% (101/1125)	0.00993342	2	100506013;10174;10507;10550;11035;11314;114897;1445;146433;148;1605;1609;168667;1687;1894;1981;2150;221472;2244;23141;2321;23261;2358;2492;2651;27040;284361;285613;2889;28988;30968;3265;3320;3383;351;3553;3558;3569;3572;3611;3678;3690;3717;4038;408;4089;4838;4908;51196;51429;5154;5210;5510;5528;5567;5573;5581;5590;5602;5607;5629;57161;57214;5743;5781;5795;6176;6347;6354;63967;64754;6622;6794;7057…	APELA;SORBS3;SEMA4D;ARL6IP5;RIPK3;CD300A;C1QTNF1;CSK;IL34;ADRA1A;DAG1;DGKQ;BMPER;GSDME;ECT2;EIF4G1;F2RL1;FGD2;FGB;ANKLE2;FLT1;CAMTA1;FPR2;FSHR;GCNT2;LAT;EMC10;RELL2;RAPGEF1;DBNL;STOML2;HRAS;HSP90AA1;ICAM1;APP;IL1B;IL2;IL6;IL6ST;ILK;ITGA5;ITGB3;JAK2;LRP4;ARRB1;SMAD4;NODAL;NTF3;PLCE1;SNX9;PDGFA;PFKFB4;PPP1R7;PPP2R5D;PRKACB;PRKAR1A;PRKCE;PRKCZ;MAPK10;MAP2K5;PROX1;PELI2;CEMIP;PTGS2;PTPN11;PTPRJ;RPLP1…
3	3.76	GO:0051174	regulation of phosphorus metabolic process	Any process that modulates the frequency, rate or extent of the chemical reactions and pathways involving phosphorus or compounds containing phosphorus.	8.66% (155/1789)	0.00609089	2.22	100506013;10174;1019;1029;10507;10550;11035;11142;11314;114897;142;1445;146433;148;150290;1605;1609;168667;1687;1740;1894;1981;2029;203228;2122;2150;2203;221472;221692;2244;23141;23165;2321;23225;23239;23261;23560;2358;23770;2492;26146;2651;27040;27250;284361;285613;2889;28988;29062;30968;3192;3265;3320;3383;351;3553;3558;3569;3572;3611;3678;3690;3717;399473;4038;4041;4077;408;4089;4200;4298;4838…	APELA;SORBS3;CDK4;CDKN2A;SEMA4D;ARL6IP5;RIPK3;PKIG;CD300A;C1QTNF1;PARP1;CSK;IL34;ADRA1A;DUSP18;DAG1;DGKQ;BMPER;GSDME;DLG2;ECT2;EIF4G1;ENSA;C9orf72;MECOM;F2RL1;FBP1;FGD2;PHACTR1;FGB;ANKLE2;NUP205;FLT1;NUP210;PHLPP1;CAMTA1;GTPBP4;FPR2;FKBP8;FSHR;TRAF3IP1;GCNT2;LAT;PDCD4;EMC10;RELL2;RAPGEF1;DBNL;WDR91;STOML2;HNRNPU;HRAS;HSP90AA1;ICAM1;APP;IL1B;IL2;IL6;IL6ST;ILK;ITGA5;ITGB3;JAK2;SPRED3;LRP4;LRP5;NBR1…
3	7.16	GO:2000379	positive regulation of reactive oxygen species metabolic process	Any process that activates or increases the frequency, rate or extent of reactive oxygen species metabolic process.	17.17% (17/99)	0.000615086	3.21	11035;1535;2150;22914;2358;3320;3383;3553;3717;405753;4780;5743;6622;7057;706;7498;948	RIPK3;CYBA;F2RL1;KLRK1;FPR2;HSP90AA1;ICAM1;IL1B;JAK2;DUOXA2;NFE2L2;PTGS2;SNCA;THBS1;TSPO;XDH;CD36
4	2.88	GO:0010556	regulation of macromolecule biosynthetic process	Any process that modulates the rate, frequency or extent of the chemical reactions and pathways resulting in the formation of a macromolecule, any molecule of high relative molecular mass, the structure of which essentially comprises the multiple repetition of units derived, actually or conceptually, from molecules of low relative molecular mass.	8.37% (343/4096)	0.000394863	3.4	100125288;100131539;10049;10096;101060200;10172;10174;1019;1029;10413;10492;10507;10565;10574;1063;10735;10838;10902;10915;11035;11108;11142;11143;11156;11167;11176;11243;11244;121536;1277;1316;136051;140;142;1609;1649;168374;168667;1736;1810;1896;1959;196528;1977;1981;2016;2078;2113;2118;2122;2150;219790;2200;2203;221037;221662;22868;22877;22890;22913;22916;22980;23034;2313;23211;23261;23269;233…	ZGLP1;ZNF705E;DNAJB6;ACTR3;ZNF891;ZNF256;SORBS3;CDK4;CDKN2A;YAP1;SYNCRIP;SEMA4D;ARFGEF1;CCT7;CENPF;STAG2;ZNF275;BRD8;TCERG1;RIPK3;PRDM4;PKIG;KAT7;PTP4A3;FSTL1;BAZ2A;PMF1;ZHX1;AEBP2;COL1A1;KLF6;ZNF786;ADORA3;PARP1;DGKQ;DDIT3;ZNF92;BMPER;DKC1;DR1;EDA;EGR2;ARID2;EIF4E;EIF4G1;EMX1;ERG;ETS1;ETV4;MECOM;F2RL1;RTKN2;FBN1;FBP1;JMJD1C;RBM24;FASTKD2;MLXIP;ZBTB1;RALY;NCBP2;TCF25;SAMD4A;FLI1;ZC3H4;CAMTA1;MGA;…
4	3.88	GO:0010557	positive regulation of macromolecule biosynthetic process	Any process that increases the rate, frequency or extent of the chemical reactions and pathways resulting in the formation of a macromolecule, any molecule of high relative molecular mass, the structure of which essentially comprises the multiple repetition of units derived, actually or conceptually, from molecules of low relative molecular mass.	8.69% (163/1876)	0.00442969	2.35	10096;1019;10413;10565;10574;10915;11035;11108;11143;11243;1277;1316;142;1649;1736;1810;1959;2078;2113;2118;2122;2150;22868;22877;23034;2313;23261;23269;23385;23414;23528;2354;23558;24148;25782;25850;25926;26272;26298;26354;26986;27230;27303;2737;29028;29893;3054;3065;30968;3131;3162;3192;3200;3265;329;3298;3320;351;3553;3558;3569;3611;3717;3727;387338;4041;4072;408;4089;4149;4150;4286;4776;4779;…	ACTR3;CDK4;YAP1;ARFGEF1;CCT7;TCERG1;RIPK3;PRDM4;KAT7;PMF1;COL1A1;KLF6;PARP1;DDIT3;DKC1;DR1;EGR2;ERG;ETS1;ETV4;MECOM;F2RL1;FASTKD2;MLXIP;SAMD4A;FLI1;CAMTA1;MGA;NCSTN;ZFPM2;ZNF281;FOSB;WBP2;PRPF6;RAB3GAP2;ZNF345;NOL11;FBXO4;EHF;GNL3;PABPC1;SERP1;RBMS3;GLI3;ATAD2;PSMC3IP;HCFC1;HDAC1;STOML2;HLF;HMOX1;HNRNPU;HOXA3;HRAS;BIRC2;HSF2;HSP90AA1;APP;IL1B;IL2;IL6;ILK;JAK2;JUND;NSUN4;LRP5;EPCAM;ARRB1;SMAD4;MAX…
4	4.17	GO:0010558	negative regulation of macromolecule biosynthetic process	Any process that decreases the rate, frequency or extent of the chemical reactions and pathways resulting in the formation of a macromolecule, any molecule of high relative molecular mass, the structure of which essentially comprises the multiple repetition of units derived, actually or conceptually, from molecules of low relative molecular mass.	8.89% (138/1552)	0.0039468	2.4	100125288;10049;10172;10174;1029;10413;10492;10507;1063;10735;10915;11142;11143;11176;11244;121536;142;1649;1810;1977;1981;2122;2203;221662;22890;22980;23034;23211;23269;23378;23408;23414;23492;23528;2354;23560;23671;246175;25850;26058;27086;27250;2737;283248;29028;3021;3054;3065;3183;3192;3569;3690;3727;3902;399664;4089;4149;4193;4286;4776;4781;4838;4849;51547;51741;51773;5205;53820;5394;54517;5…	ZGLP1;DNAJB6;ZNF256;SORBS3;CDKN2A;YAP1;SYNCRIP;SEMA4D;CENPF;STAG2;TCERG1;PKIG;KAT7;BAZ2A;ZHX1;AEBP2;PARP1;DDIT3;DR1;EIF4E;EIF4G1;MECOM;FBP1;RBM24;ZBTB1;TCF25;SAMD4A;ZC3H4;MGA;RRP8;SIRT5;ZFPM2;CBX7;ZNF281;FOSB;GTPBP4;TMEFF2;CNOT6L;ZNF345;GIGYF2;FOXP1;PDCD4;GLI3;RCOR2;ATAD2;H3-3B;HCFC1;HDAC1;HNRNPC;HNRNPU;IL6;ITGB3;JUND;LAG3;MEX3D;SMAD4;MAX;MDM2;MITF;NFATC4;NFIB;NODAL;CNOT3;SIRT7;WWOX;RSF1;ATP8B1;R…
4	2.83	GO:0031326	regulation of cellular biosynthetic process	Any process that modulates the frequency, rate or extent of the chemical reactions and pathways resulting in the formation of substances, carried out by individual cells.	8.41% (360/4282)	0.000192183	3.72	100125288;100131539;10049;10096;101060200;10172;10174;1019;1029;10413;10492;10507;10565;10574;1063;10735;10838;10902;10915;11035;11108;11142;11143;11156;11167;11176;11243;11244;114899;121536;1277;1316;136051;140;142;1609;1649;168374;168667;1736;1810;1896;1959;196528;196743;1977;1981;2016;2078;2113;2118;2122;2150;219790;2200;2203;221037;221662;22868;22877;22890;22913;22914;22916;22980;23034;2313;2…	ZGLP1;ZNF705E;DNAJB6;ACTR3;ZNF891;ZNF256;SORBS3;CDK4;CDKN2A;YAP1;SYNCRIP;SEMA4D;ARFGEF1;CCT7;CENPF;STAG2;ZNF275;BRD8;TCERG1;RIPK3;PRDM4;PKIG;KAT7;PTP4A3;FSTL1;BAZ2A;PMF1;ZHX1;C1QTNF3;AEBP2;COL1A1;KLF6;ZNF786;ADORA3;PARP1;DGKQ;DDIT3;ZNF92;BMPER;DKC1;DR1;EDA;EGR2;ARID2;PAOX;EIF4E;EIF4G1;EMX1;ERG;ETS1;ETV4;MECOM;F2RL1;RTKN2;FBN1;FBP1;JMJD1C;RBM24;FASTKD2;MLXIP;ZBTB1;RALY;KLRK1;NCBP2;TCF25;SAMD4A;FLI…
4	4.12	GO:0031327	negative regulation of cellular biosynthetic process	Any process that stops, prevents, or reduces the frequency, rate or extent of the chemical reactions and pathways resulting in the formation of substances, carried out by individual cells.	8.83% (143/1619)	0.00427638	2.37	100125288;10049;10172;10174;1029;10413;10492;10507;1063;10735;10915;11142;11143;11176;11244;114899;121536;142;1649;1810;1977;1981;2122;2203;221662;22890;22980;23034;23211;23269;23378;23408;23414;23492;23528;2354;23560;246175;25850;26058;27086;27120;27250;2737;283248;283652;29028;3021;3054;3065;3183;3192;3569;3727;3902;399664;4089;4149;4193;4286;4776;4781;4838;4849;51141;5154;51547;51741;51773;520…	ZGLP1;DNAJB6;ZNF256;SORBS3;CDKN2A;YAP1;SYNCRIP;SEMA4D;CENPF;STAG2;TCERG1;PKIG;KAT7;BAZ2A;ZHX1;C1QTNF3;AEBP2;PARP1;DDIT3;DR1;EIF4E;EIF4G1;MECOM;FBP1;RBM24;ZBTB1;TCF25;SAMD4A;ZC3H4;MGA;RRP8;SIRT5;ZFPM2;CBX7;ZNF281;FOSB;GTPBP4;CNOT6L;ZNF345;GIGYF2;FOXP1;DKKL1;PDCD4;GLI3;RCOR2;SLC24A5;ATAD2;H3-3B;HCFC1;HDAC1;HNRNPC;HNRNPU;IL6;JUND;LAG3;MEX3D;SMAD4;MAX;MDM2;MITF;NFATC4;NFIB;NODAL;CNOT3;INSIG2;PDGFA;SI…
4	9.17	GO:0045073	regulation of chemokine biosynthetic process	Any process that modulates the frequency, rate or extent of the chemical reactions and pathways resulting in the formation of chemokines.	33.33% (5/15)	0.00304246	2.52	3162;351;3553;3569;7098	HMOX1;APP;IL1B;IL6;TLR3
4	8.89	GO:0045076	regulation of interleukin-2 biosynthetic process	Any process that modulates the frequency, rate or extent of the chemical reactions and pathways resulting in the formation of interleukin-2.	26.32% (5/19)	0.00927203	2.03	3553;3902;7538;920;942	IL1B;LAG3;ZFP36;CD4;CD86
4	9.37	GO:0045080	positive regulation of chemokine biosynthetic process	Any process that activates or increases the frequency, rate or extent of the chemical reactions and pathways resulting in the formation of chemokines.	33.33% (4/12)	0.00809933	2.09	3162;351;3553;7098	HMOX1;APP;IL1B;TLR3
4	2.94	GO:2000112	regulation of cellular macromolecule biosynthetic process	Any process that modulates the frequency, rate or extent of cellular macromolecule biosynthetic process.	8.31% (329/3957)	0.000898812	3.05	100125288;100131539;10049;10096;101060200;10172;10174;1019;1029;10413;10492;10507;10565;10574;1063;10735;10838;10902;10915;11035;11108;11142;11143;11156;11167;11176;11244;121536;1277;1316;136051;140;142;1609;1649;168374;168667;1736;1810;1896;1959;196528;1977;1981;2016;2078;2113;2118;2122;2150;219790;2200;2203;221037;221662;22868;22877;22890;22916;22980;23034;2313;23211;23261;23269;23369;23378;233…	ZGLP1;ZNF705E;DNAJB6;ACTR3;ZNF891;ZNF256;SORBS3;CDK4;CDKN2A;YAP1;SYNCRIP;SEMA4D;ARFGEF1;CCT7;CENPF;STAG2;ZNF275;BRD8;TCERG1;RIPK3;PRDM4;PKIG;KAT7;PTP4A3;FSTL1;BAZ2A;ZHX1;AEBP2;COL1A1;KLF6;ZNF786;ADORA3;PARP1;DGKQ;DDIT3;ZNF92;BMPER;DKC1;DR1;EDA;EGR2;ARID2;EIF4E;EIF4G1;EMX1;ERG;ETS1;ETV4;MECOM;F2RL1;RTKN2;FBN1;FBP1;JMJD1C;RBM24;FASTKD2;MLXIP;ZBTB1;NCBP2;TCF25;SAMD4A;FLI1;ZC3H4;CAMTA1;MGA;PUM2;RRP8;…
4	4.23	GO:2000113	negative regulation of cellular macromolecule biosynthetic process	Any process that stops, prevents, or reduces the frequency, rate or extent of cellular macromolecule biosynthetic process.	8.87% (130/1465)	0.00545541	2.26	100125288;10049;10172;10174;1029;10492;10507;1063;10735;10915;11142;11143;11176;11244;121536;142;1649;1810;1977;1981;2122;2203;221662;22890;22980;23034;23211;23269;23378;23408;23414;23492;23528;2354;23560;246175;25850;26058;27086;27250;2737;283248;29028;3021;3054;3065;3183;3192;3727;399664;4089;4149;4193;4286;4776;4781;4838;4849;51547;51741;51773;5205;53820;5394;54517;5467;5468;5481;55095;55269;5…	ZGLP1;DNAJB6;ZNF256;SORBS3;CDKN2A;SYNCRIP;SEMA4D;CENPF;STAG2;TCERG1;PKIG;KAT7;BAZ2A;ZHX1;AEBP2;PARP1;DDIT3;DR1;EIF4E;EIF4G1;MECOM;FBP1;RBM24;ZBTB1;TCF25;SAMD4A;ZC3H4;MGA;RRP8;SIRT5;ZFPM2;CBX7;ZNF281;FOSB;GTPBP4;CNOT6L;ZNF345;GIGYF2;FOXP1;PDCD4;GLI3;RCOR2;ATAD2;H3-3B;HCFC1;HDAC1;HNRNPC;HNRNPU;JUND;MEX3D;SMAD4;MAX;MDM2;MITF;NFATC4;NFIB;NODAL;CNOT3;SIRT7;WWOX;RSF1;ATP8B1;RIPPLY3;EXOSC10;PUS7;PPARD;P…
5	3.08	GO:0010604	positive regulation of macromolecule metabolic process	Any process that increases the frequency, rate or extent of the chemical reactions and pathways involving macromolecules, any molecule of high relative molecular mass, the structure of which essentially comprises the multiple repetition of units derived, actually or conceptually, from molecules of low relative molecular mass.	8.83% (294/3331)	3.01839e-05	4.52	100506013;10096;10174;1019;10413;10440;10492;10507;10550;10565;10574;1075;10915;11035;11108;11143;11170;11243;11314;114897;115019;1277;1316;142;1445;146433;148;1605;1609;1649;168667;1687;1736;1810;1894;1896;1959;1981;200558;2078;2113;2118;2122;2150;221472;221662;2244;22861;22868;22877;22916;23034;2313;23141;23201;2321;23261;23269;23385;23414;23528;2354;23558;2358;24148;246175;2492;25782;25820;258…	APELA;ACTR3;SORBS3;CDK4;YAP1;TIMM17A;SYNCRIP;SEMA4D;ARL6IP5;ARFGEF1;CCT7;CTSC;TCERG1;RIPK3;PRDM4;KAT7;FAM107A;PMF1;CD300A;C1QTNF1;SLC26A9;COL1A1;KLF6;PARP1;CSK;IL34;ADRA1A;DAG1;DGKQ;DDIT3;BMPER;GSDME;DKC1;DR1;ECT2;EDA;EGR2;EIF4G1;APLF;ERG;ETS1;ETV4;MECOM;F2RL1;FGD2;RBM24;FGB;NLRP1;FASTKD2;MLXIP;NCBP2;SAMD4A;FLI1;ANKLE2;FAM168A;FLT1;CAMTA1;MGA;NCSTN;ZFPM2;ZNF281;FOSB;WBP2;FPR2;PRPF6;CNOT6L;FSHR;RA…
5	6.48	GO:0043487	regulation of RNA stability	Any process that modulates the propensity of RNA molecules to degradation. Includes processes that both stabilize and destabilize RNAs.	12.57% (23/183)	0.0059019	2.23	10492;1736;1981;221662;23034;23369;246175;26058;26986;3183;3192;399664;50804;55095;5694;5701;5718;5720;7431;7538;8087;8531;8761	SYNCRIP;DKC1;EIF4G1;RBM24;SAMD4A;PUM2;CNOT6L;GIGYF2;PABPC1;HNRNPC;HNRNPU;MEX3D;MYEF2;SAMD4B;PSMB6;PSMC2;PSMD12;PSME1;VIM;ZFP36;FXR1;YBX3;PABPC4
5	6.52	GO:0043488	regulation of mRNA stability	Any process that modulates the propensity of mRNA molecules to degradation. Includes processes that both stabilize and destabilize mRNAs.	12.43% (22/177)	0.00793471	2.1	10492;1981;221662;23034;23369;246175;26058;26986;3183;3192;399664;50804;55095;5694;5701;5718;5720;7431;7538;8087;8531;8761	SYNCRIP;EIF4G1;RBM24;SAMD4A;PUM2;CNOT6L;GIGYF2;PABPC1;HNRNPC;HNRNPU;MEX3D;MYEF2;SAMD4B;PSMB6;PSMC2;PSMD12;PSME1;VIM;ZFP36;FXR1;YBX3;PABPC4
5	3.25	GO:0051246	regulation of protein metabolic process	Any process that modulates the frequency, rate or extent of the chemical reactions and pathways involving a protein.	8.83% (255/2889)	0.000119242	3.92	10049;100506013;10174;1019;1029;10440;10492;10507;10550;10565;1075;11035;11142;11143;11170;11314;114897;12;1293;1445;146433;148;150290;1604;1605;1609;168667;1687;1894;1977;1981;1992;2029;203228;2122;2150;221472;221662;221692;2244;22861;22868;22916;23034;23141;2321;23239;23261;23369;23385;23558;23560;2358;23770;246175;2492;25782;25816;25820;26058;26146;26272;26354;2651;26986;26999;27040;27166;2723…	DNAJB6;APELA;SORBS3;CDK4;CDKN2A;TIMM17A;SYNCRIP;SEMA4D;ARL6IP5;ARFGEF1;CTSC;RIPK3;PKIG;KAT7;FAM107A;CD300A;C1QTNF1;SERPINA3;COL6A3;CSK;IL34;ADRA1A;DUSP18;CD55;DAG1;DGKQ;BMPER;GSDME;ECT2;EIF4E;EIF4G1;SERPINB1;ENSA;C9orf72;MECOM;F2RL1;FGD2;RBM24;PHACTR1;FGB;NLRP1;FASTKD2;NCBP2;SAMD4A;ANKLE2;FLT1;PHLPP1;CAMTA1;PUM2;NCSTN;WBP2;GTPBP4;FPR2;FKBP8;CNOT6L;FSHR;RAB3GAP2;TNFAIP8;ARIH1;GIGYF2;TRAF3IP1;FBXO4…
5	3.87	GO:0051247	positive regulation of protein metabolic process	Any process that activates or increases the frequency, rate or extent of the chemical reactions and pathways involving a protein.	9.29% (157/1690)	0.000321943	3.49	100506013;10174;1019;10440;10507;10550;10565;1075;11035;11143;11170;11314;114897;1445;146433;148;1605;1609;168667;1687;1894;1981;2150;221472;2244;22861;22868;23034;23141;2321;23261;23385;23558;2358;2492;25782;25820;26272;26354;2651;26986;26999;27040;27166;27230;27303;284361;285613;2889;28988;3162;3265;329;3320;3383;351;3553;3558;3569;3572;3611;3678;3690;3717;387338;4038;408;4089;4193;4478;4780;48…	APELA;SORBS3;CDK4;TIMM17A;SEMA4D;ARL6IP5;ARFGEF1;CTSC;RIPK3;KAT7;FAM107A;CD300A;C1QTNF1;CSK;IL34;ADRA1A;DAG1;DGKQ;BMPER;GSDME;ECT2;EIF4G1;F2RL1;FGD2;FGB;NLRP1;FASTKD2;SAMD4A;ANKLE2;FLT1;CAMTA1;NCSTN;WBP2;FPR2;FSHR;RAB3GAP2;ARIH1;FBXO4;GNL3;GCNT2;PABPC1;CYFIP2;LAT;PRELID1;SERP1;RBMS3;EMC10;RELL2;RAPGEF1;DBNL;HMOX1;HRAS;BIRC2;HSP90AA1;ICAM1;APP;IL1B;IL2;IL6;IL6ST;ILK;ITGA5;ITGB3;JAK2;NSUN4;LRP4;ARR…
5	4.43	GO:0051248	negative regulation of protein metabolic process	Any process that stops, prevents, or reduces the frequency, rate or extent of chemical reactions and pathways involving a protein.	9.9% (114/1152)	0.000219849	3.66	10049;1029;10492;10507;11142;11314;12;1293;1445;150290;1604;1605;1609;1977;1981;1992;2029;203228;2122;2150;221662;221692;23034;23560;23770;246175;25816;26058;26146;27250;2889;329;347;351;3553;3558;3569;3611;3690;3902;391634;399473;399664;4041;408;4085;4089;4193;4248;4298;4849;4908;5048;5054;5055;51322;51374;51377;5268;5270;5275;5348;54517;54920;54922;5502;55095;5528;5536;5573;5581;5590;5607;5743;…	DNAJB6;CDKN2A;SYNCRIP;SEMA4D;PKIG;CD300A;SERPINA3;COL6A3;CSK;DUSP18;CD55;DAG1;DGKQ;EIF4E;EIF4G1;SERPINB1;ENSA;C9orf72;MECOM;F2RL1;RBM24;PHACTR1;SAMD4A;GTPBP4;FKBP8;CNOT6L;TNFAIP8;GIGYF2;TRAF3IP1;PDCD4;RAPGEF1;BIRC2;APOD;APP;IL1B;IL2;IL6;ILK;ITGB3;LAG3;HSP90AB2P;SPRED3;MEX3D;LRP5;ARRB1;MAD2L1;SMAD4;MDM2;MGAT3;MLLT1;CNOT3;NTF3;PAFAH1B1;SERPINE1;SERPINB2;WAC;ATRAID;UCHL5;SERPINB5;SERPINE2;SERPINB13;…
5	2.18	GO:0060255	regulation of macromolecule metabolic process	Any process that modulates the frequency, rate or extent of the chemical reactions and pathways involving macromolecules, any molecule of high relative molecular mass, the structure of which essentially comprises the multiple repetition of units derived, actually or conceptually, from molecules of low relative molecular mass.	7.93% (524/6607)	0.00124175	2.91	100125288;100131539;10049;100506013;10096;101060200;10172;10174;1019;1029;10312;10413;10440;10492;10507;10550;10565;10574;1063;10659;10721;10735;1075;10838;10902;10915;11022;11035;11108;11142;11143;11156;11167;11170;11176;11243;11244;11314;114897;115019;116028;12;121536;124930;1277;1293;1316;136051;140;142;1445;146433;148;150290;1604;1605;1609;1649;168374;168667;1687;1736;1810;1894;1896;1959;1965…	ZGLP1;ZNF705E;DNAJB6;APELA;ACTR3;ZNF891;ZNF256;SORBS3;CDK4;CDKN2A;TCIRG1;YAP1;TIMM17A;SYNCRIP;SEMA4D;ARL6IP5;ARFGEF1;CCT7;CENPF;CELF2;POLQ;STAG2;CTSC;ZNF275;BRD8;TCERG1;TDRKH;RIPK3;PRDM4;PKIG;KAT7;PTP4A3;FSTL1;FAM107A;BAZ2A;PMF1;ZHX1;CD300A;C1QTNF1;SLC26A9;RMI2;SERPINA3;AEBP2;ANKRD13B;COL1A1;COL6A3;KLF6;ZNF786;ADORA3;PARP1;CSK;IL34;ADRA1A;DUSP18;CD55;DAG1;DGKQ;DDIT3;ZNF92;BMPER;GSDME;DKC1;DR1;ECT…
6	2.8	GO:0009889	regulation of biosynthetic process	Any process that modulates the frequency, rate or extent of the chemical reactions and pathways resulting in the formation of substances.	8.4% (366/4359)	0.000183645	3.74	100125288;100131539;10049;10096;101060200;10172;10174;1019;1029;10413;10492;10507;10565;10574;1063;10735;10838;10902;10915;11035;11108;11142;11143;11156;11167;11176;11243;11244;114899;121536;1277;1316;136051;140;142;1535;1609;1649;168374;168667;1736;1810;1896;1959;196528;196743;1977;1981;2016;2078;2113;2118;2122;2150;219790;2200;2203;221037;221662;22868;22877;22890;22913;22914;22916;22980;23034;2…	ZGLP1;ZNF705E;DNAJB6;ACTR3;ZNF891;ZNF256;SORBS3;CDK4;CDKN2A;YAP1;SYNCRIP;SEMA4D;ARFGEF1;CCT7;CENPF;STAG2;ZNF275;BRD8;TCERG1;RIPK3;PRDM4;PKIG;KAT7;PTP4A3;FSTL1;BAZ2A;PMF1;ZHX1;C1QTNF3;AEBP2;COL1A1;KLF6;ZNF786;ADORA3;PARP1;CYBA;DGKQ;DDIT3;ZNF92;BMPER;DKC1;DR1;EDA;EGR2;ARID2;PAOX;EIF4E;EIF4G1;EMX1;ERG;ETS1;ETV4;MECOM;F2RL1;RTKN2;FBN1;FBP1;JMJD1C;RBM24;FASTKD2;MLXIP;ZBTB1;RALY;KLRK1;NCBP2;TCF25;SAMD4…
6	4.09	GO:0009890	negative regulation of biosynthetic process	Any process that stops, prevents, or reduces the rate of the chemical reactions and pathways resulting in the formation of substances.	8.83% (145/1643)	0.00414466	2.38	100125288;10049;10172;10174;1029;10413;10492;10507;1063;10735;10915;11142;11143;11176;11244;114899;121536;142;1649;1810;1977;1981;2122;2203;221662;22890;22980;23034;23211;23269;23378;23408;23414;23492;23528;2354;23560;23671;246175;25850;26058;27086;27120;27250;2737;283248;283652;29028;3021;3054;3065;3183;3192;3569;3690;3727;3902;399664;4089;4149;4193;4286;4776;4781;4838;4849;51141;5154;51547;5174…	ZGLP1;DNAJB6;ZNF256;SORBS3;CDKN2A;YAP1;SYNCRIP;SEMA4D;CENPF;STAG2;TCERG1;PKIG;KAT7;BAZ2A;ZHX1;C1QTNF3;AEBP2;PARP1;DDIT3;DR1;EIF4E;EIF4G1;MECOM;FBP1;RBM24;ZBTB1;TCF25;SAMD4A;ZC3H4;MGA;RRP8;SIRT5;ZFPM2;CBX7;ZNF281;FOSB;GTPBP4;TMEFF2;CNOT6L;ZNF345;GIGYF2;FOXP1;DKKL1;PDCD4;GLI3;RCOR2;SLC24A5;ATAD2;H3-3B;HCFC1;HDAC1;HNRNPC;HNRNPU;IL6;ITGB3;JUND;LAG3;MEX3D;SMAD4;MAX;MDM2;MITF;NFATC4;NFIB;NODAL;CNOT3;IN…
6	3.79	GO:0009891	positive regulation of biosynthetic process	Any process that activates or increases the frequency, rate or extent of the chemical reactions and pathways resulting in the formation of substances.	8.78% (177/2016)	0.00194007	2.71	10096;1019;10413;10565;10574;10915;11035;11108;11143;11243;1277;1316;142;1535;1649;1736;1810;1959;196743;2078;2113;2118;2122;2150;22868;22877;22914;23034;2313;23261;23269;23385;23414;23528;2354;23558;2358;24148;25782;25850;25926;26272;26298;26354;26986;27230;27303;2737;29028;29893;301;3054;3065;30968;3131;3162;3192;3200;3265;329;3298;3320;3383;351;3553;3558;3569;3611;3717;3727;387338;4041;405753;…	ACTR3;CDK4;YAP1;ARFGEF1;CCT7;TCERG1;RIPK3;PRDM4;KAT7;PMF1;COL1A1;KLF6;PARP1;CYBA;DDIT3;DKC1;DR1;EGR2;PAOX;ERG;ETS1;ETV4;MECOM;F2RL1;FASTKD2;MLXIP;KLRK1;SAMD4A;FLI1;CAMTA1;MGA;NCSTN;ZFPM2;ZNF281;FOSB;WBP2;FPR2;PRPF6;RAB3GAP2;ZNF345;NOL11;FBXO4;EHF;GNL3;PABPC1;SERP1;RBMS3;GLI3;ATAD2;PSMC3IP;ANXA1;HCFC1;HDAC1;STOML2;HLF;HMOX1;HNRNPU;HOXA3;HRAS;BIRC2;HSF2;HSP90AA1;ICAM1;APP;IL1B;IL2;IL6;ILK;JAK2;JUND…
6	2.97	GO:0009893	positive regulation of metabolic process	Any process that activates or increases the frequency, rate or extent of the chemical reactions and pathways within a cell or an organism.	8.68% (313/3606)	5.79387e-05	4.24	100506013;10096;10174;1019;10413;10440;10492;10507;10550;10565;10574;1075;10915;11035;11108;11143;11170;11243;11314;114897;115019;1277;1316;1376;142;1445;146433;148;1535;1605;1609;1649;168667;1687;1736;1810;1894;1896;1959;196743;1981;200558;203228;2078;2113;2118;2122;2150;221472;221662;2244;22861;22868;22877;22914;22916;23034;2313;23141;23201;2321;23261;23269;23385;23414;23528;2354;23558;2358;241…	APELA;ACTR3;SORBS3;CDK4;YAP1;TIMM17A;SYNCRIP;SEMA4D;ARL6IP5;ARFGEF1;CCT7;CTSC;TCERG1;RIPK3;PRDM4;KAT7;FAM107A;PMF1;CD300A;C1QTNF1;SLC26A9;COL1A1;KLF6;CPT2;PARP1;CSK;IL34;ADRA1A;CYBA;DAG1;DGKQ;DDIT3;BMPER;GSDME;DKC1;DR1;ECT2;EDA;EGR2;PAOX;EIF4G1;APLF;C9orf72;ERG;ETS1;ETV4;MECOM;F2RL1;FGD2;RBM24;FGB;NLRP1;FASTKD2;MLXIP;KLRK1;NCBP2;SAMD4A;FLI1;ANKLE2;FAM168A;FLT1;CAMTA1;MGA;NCSTN;ZFPM2;ZNF281;FOSB;W…
6	4.68	GO:0009894	regulation of catabolic process	Any process that modulates the frequency, rate, or extent of the chemical reactions and pathways resulting in the breakdown of substances.	9.54% (93/975)	0.00254668	2.59	1019;10492;1075;148;1649;1736;1981;203228;2203;221662;23034;23165;23225;23369;23604;246175;25782;25820;26058;26580;26986;29062;29919;3162;3183;3192;3320;351;3553;3569;3587;387104;391634;399664;4085;4170;4193;4218;4248;4478;4779;4780;50804;51100;51322;51374;51377;51429;51514;5210;5270;54832;54922;55095;5581;5694;5701;5718;5720;5768;57690;5886;6396;6622;6794;706;7077;7110;7341;7431;7538;79643;80279…	CDK4;SYNCRIP;CTSC;ADRA1A;DDIT3;DKC1;EIF4G1;C9orf72;FBP1;RBM24;SAMD4A;NUP205;NUP210;PUM2;DAPK2;CNOT6L;RAB3GAP2;ARIH1;GIGYF2;BSCL2;PABPC1;WDR91;RMC1;HMOX1;HNRNPC;HNRNPU;HSP90AA1;APP;IL1B;IL6;IL10RA;SOGA3;HSP90AB2P;MEX3D;MAD2L1;MCL1;MDM2;RAB8A;MGAT3;MSN;NFE2L1;NFE2L2;MYEF2;SH3GLB1;WAC;ATRAID;UCHL5;SNX9;DTL;PFKFB4;SERPINE2;VPS13C;RASIP1;SAMD4B;PRKCE;PSMB6;PSMC2;PSMD12;PSME1;QSOX1;TNRC6C;RAD23A;SEC13;…
6	5.99	GO:0009895	negative regulation of catabolic process	Any process that stops, prevents, or reduces the frequency, rate or extent of the chemical reactions and pathways resulting in the breakdown of substances.	11.15% (34/305)	0.00671953	2.17	10492;148;1736;1981;2203;221662;26580;26986;3162;3183;3192;3553;3587;391634;4085;4170;4248;51322;51374;51377;5270;54922;5768;6622;706;7077;7538;80279;8473;8531;8678;90427;9097;9637	SYNCRIP;ADRA1A;DKC1;EIF4G1;FBP1;RBM24;BSCL2;PABPC1;HMOX1;HNRNPC;HNRNPU;IL1B;IL10RA;HSP90AB2P;MAD2L1;MCL1;MGAT3;WAC;ATRAID;UCHL5;SERPINE2;RASIP1;QSOX1;SNCA;TSPO;TIMP2;ZFP36;CDK5RAP3;OGT;YBX3;BECN1;BMF;USP14;FEZ2
6	2.06	GO:0019222	regulation of metabolic process	Any process that modulates the frequency, rate or extent of the chemical reactions and pathways within a cell or an organism.	7.86% (560/7124)	0.00170827	2.77	100125288;100131539;10049;100506013;10096;101060200;10172;10174;1019;1029;10312;10413;10440;10492;10507;10550;10565;10574;1063;10659;10721;10735;1075;10838;10902;10915;11022;11035;11108;11142;11143;11156;11167;11170;11176;11243;11244;11314;114897;114899;115019;116028;12;121536;124930;1277;1293;1316;136051;1376;140;142;1445;146433;148;150290;1535;1579;1604;1605;1609;1649;168374;168667;1687;1736;17…	ZGLP1;ZNF705E;DNAJB6;APELA;ACTR3;ZNF891;ZNF256;SORBS3;CDK4;CDKN2A;TCIRG1;YAP1;TIMM17A;SYNCRIP;SEMA4D;ARL6IP5;ARFGEF1;CCT7;CENPF;CELF2;POLQ;STAG2;CTSC;ZNF275;BRD8;TCERG1;TDRKH;RIPK3;PRDM4;PKIG;KAT7;PTP4A3;FSTL1;FAM107A;BAZ2A;PMF1;ZHX1;CD300A;C1QTNF1;C1QTNF3;SLC26A9;RMI2;SERPINA3;AEBP2;ANKRD13B;COL1A1;COL6A3;KLF6;ZNF786;CPT2;ADORA3;PARP1;CSK;IL34;ADRA1A;DUSP18;CYBA;CYP4A11;CD55;DAG1;DGKQ;DDIT3;ZNF9…
6	4.81	GO:0031329	regulation of cellular catabolic process	Any process that modulates the frequency, rate or extent of the chemical reactions and pathways resulting in the breakdown of substances, carried out by individual cells.	9.8% (85/867)	0.00179295	2.75	10492;1075;148;1649;1736;1981;203228;2203;221662;23034;23165;23225;23369;23604;246175;25782;25820;26058;26986;29062;29919;3162;3183;3192;3320;351;3553;3569;3587;387104;391634;399664;4170;4193;4218;4248;4478;4779;4780;50804;51100;51322;51374;51377;51429;5210;54832;54922;55095;5694;5701;5718;5720;5768;57690;5886;6396;6622;6794;706;7077;7110;7341;7431;7538;80279;8087;81876;81929;823;826;8473;8531;85…	SYNCRIP;CTSC;ADRA1A;DDIT3;DKC1;EIF4G1;C9orf72;FBP1;RBM24;SAMD4A;NUP205;NUP210;PUM2;DAPK2;CNOT6L;RAB3GAP2;ARIH1;GIGYF2;PABPC1;WDR91;RMC1;HMOX1;HNRNPC;HNRNPU;HSP90AA1;APP;IL1B;IL6;IL10RA;SOGA3;HSP90AB2P;MEX3D;MCL1;MDM2;RAB8A;MGAT3;MSN;NFE2L1;NFE2L2;MYEF2;SH3GLB1;WAC;ATRAID;UCHL5;SNX9;PFKFB4;VPS13C;RASIP1;SAMD4B;PSMB6;PSMC2;PSMD12;PSME1;QSOX1;TNRC6C;RAD23A;SEC13;SNCA;STK11;TSPO;TIMP2;TMF1;SUMO1;VIM;…
6	6.14	GO:0031330	negative regulation of cellular catabolic process	Any process that stops, prevents, or reduces the frequency, rate or extent of the chemical reactions and pathways resulting in the breakdown of substances, carried out by individual cells.	11.49% (30/261)	0.00687129	2.16	10492;148;1736;1981;2203;221662;26986;3162;3183;3192;3587;391634;4170;4248;51322;51374;51377;54922;5768;6622;706;7077;7538;80279;8473;8531;8678;90427;9097;9637	SYNCRIP;ADRA1A;DKC1;EIF4G1;FBP1;RBM24;PABPC1;HMOX1;HNRNPC;HNRNPU;IL10RA;HSP90AB2P;MCL1;MGAT3;WAC;ATRAID;UCHL5;RASIP1;QSOX1;SNCA;TSPO;TIMP2;ZFP36;CDK5RAP3;OGT;YBX3;BECN1;BMF;USP14;FEZ2
6	3.76	GO:0050790	regulation of catalytic activity	Any process that modulates the activity of an enzyme.	8.72% (200/2293)	0.00133287	2.88	10049;1019;1029;10507;10550;10565;10900;11035;11142;11314;12;129049;1293;134957;140;142;1445;148;150290;1535;154796;1605;1609;1736;1740;1894;192111;1992;202151;2029;2150;221472;221692;22861;22914;23092;23141;2321;23216;23385;23560;2358;2492;25782;25791;25816;26999;27040;27166;27250;2889;28964;28988;29062;301;3065;3192;3265;3267;329;3320;3383;351;353149;3553;3558;3611;3690;3717;399473;4041;408;408…	DNAJB6;CDK4;CDKN2A;SEMA4D;ARL6IP5;ARFGEF1;RUNDC3A;RIPK3;PKIG;CD300A;SERPINA3;SGSM1;COL6A3;STXBP5;ADORA3;PARP1;CSK;ADRA1A;DUSP18;CYBA;AMOT;DAG1;DGKQ;DKC1;DLG2;ECT2;PGAM5;SERPINB1;RANBP3L;ENSA;F2RL1;FGD2;PHACTR1;NLRP1;KLRK1;ARHGAP26;ANKLE2;FLT1;TBC1D1;NCSTN;GTPBP4;FPR2;FSHR;RAB3GAP2;NGEF;TNFAIP8;CYFIP2;LAT;PRELID1;PDCD4;RAPGEF1;GIT1;DBNL;WDR91;ANXA1;HDAC1;HNRNPU;HRAS;AGFG1;BIRC2;HSP90AA1;ICAM1;APP;…
6	2.33	GO:0051171	regulation of nitrogen compound metabolic process	Any process that modulates the frequency, rate or extent of the chemical reactions and pathways involving nitrogen or nitrogenous compounds.	8.42% (505/5995)	2.37752e-06	5.62	100125288;100131539;10049;100506013;10096;101060200;10172;10174;1019;1029;10413;10440;10492;10507;10550;10565;10574;1063;10659;10721;10735;1075;10838;10902;10915;11035;11108;11142;11143;11156;11167;11170;11176;11243;11244;11314;114897;116028;12;121536;1277;1293;1316;136051;140;142;1445;146433;148;150290;1604;1605;1609;1649;168374;168667;1687;1736;1810;1894;1896;1959;196528;196743;1977;1981;1992;2…	ZGLP1;ZNF705E;DNAJB6;APELA;ACTR3;ZNF891;ZNF256;SORBS3;CDK4;CDKN2A;YAP1;TIMM17A;SYNCRIP;SEMA4D;ARL6IP5;ARFGEF1;CCT7;CENPF;CELF2;POLQ;STAG2;CTSC;ZNF275;BRD8;TCERG1;RIPK3;PRDM4;PKIG;KAT7;PTP4A3;FSTL1;FAM107A;BAZ2A;PMF1;ZHX1;CD300A;C1QTNF1;RMI2;SERPINA3;AEBP2;COL1A1;COL6A3;KLF6;ZNF786;ADORA3;PARP1;CSK;IL34;ADRA1A;DUSP18;CD55;DAG1;DGKQ;DDIT3;ZNF92;BMPER;GSDME;DKC1;DR1;ECT2;EDA;EGR2;ARID2;PAOX;EIF4E;EI…
6	3.61	GO:0051172	negative regulation of nitrogen compound metabolic process	Any process that stops, prevents, or reduces the frequency, rate or extent of the chemical reactions and pathways involving nitrogen or nitrogenous compounds.	8.99% (220/2447)	0.000133366	3.87	100125288;10049;10172;10174;1029;10413;10492;10507;1063;10721;10735;10915;11142;11143;11176;11244;11314;116028;12;121536;1293;142;1445;150290;1604;1605;1609;1649;1736;1810;1977;1981;1992;2029;203228;2122;2150;2203;221662;221692;22890;22980;23034;23211;23269;23378;23408;23414;23492;23528;2354;23560;23770;246175;25816;25850;26058;26146;26986;27086;27250;2737;283248;2889;29028;3021;3054;3065;3183;31…	ZGLP1;DNAJB6;ZNF256;SORBS3;CDKN2A;YAP1;SYNCRIP;SEMA4D;CENPF;POLQ;STAG2;TCERG1;PKIG;KAT7;BAZ2A;ZHX1;CD300A;RMI2;SERPINA3;AEBP2;COL6A3;PARP1;CSK;DUSP18;CD55;DAG1;DGKQ;DDIT3;DKC1;DR1;EIF4E;EIF4G1;SERPINB1;ENSA;C9orf72;MECOM;F2RL1;FBP1;RBM24;PHACTR1;ZBTB1;TCF25;SAMD4A;ZC3H4;MGA;RRP8;SIRT5;ZFPM2;CBX7;ZNF281;FOSB;GTPBP4;FKBP8;CNOT6L;TNFAIP8;ZNF345;GIGYF2;TRAF3IP1;PABPC1;FOXP1;PDCD4;GLI3;RCOR2;RAPGEF1;A…
6	3.16	GO:0051173	positive regulation of nitrogen compound metabolic process	Any process that activates or increases the frequency, rate or extent of the chemical reactions and pathways involving nitrogen or nitrogenous compounds.	8.95% (284/3173)	1.48608e-05	4.83	100506013;10096;10174;1019;10413;10440;10507;10550;10565;10574;1075;10915;11035;11108;11143;11170;11243;11314;114897;1277;1316;142;1445;146433;148;1605;1609;1649;168667;1687;1736;1810;1894;1959;196743;1981;200558;2078;2113;2118;2122;2150;221472;221662;2244;22861;22868;22877;22914;22916;23034;2313;23141;23201;2321;23261;23269;23385;23414;23528;2354;23558;2358;24148;246175;2492;25782;25820;25850;25…	APELA;ACTR3;SORBS3;CDK4;YAP1;TIMM17A;SEMA4D;ARL6IP5;ARFGEF1;CCT7;CTSC;TCERG1;RIPK3;PRDM4;KAT7;FAM107A;PMF1;CD300A;C1QTNF1;COL1A1;KLF6;PARP1;CSK;IL34;ADRA1A;DAG1;DGKQ;DDIT3;BMPER;GSDME;DKC1;DR1;ECT2;EGR2;PAOX;EIF4G1;APLF;ERG;ETS1;ETV4;MECOM;F2RL1;FGD2;RBM24;FGB;NLRP1;FASTKD2;MLXIP;KLRK1;NCBP2;SAMD4A;FLI1;ANKLE2;FAM168A;FLT1;CAMTA1;MGA;NCSTN;ZFPM2;ZNF281;FOSB;WBP2;FPR2;PRPF6;CNOT6L;FSHR;RAB3GAP2;AR…
6	4.52	GO:0051336	regulation of hydrolase activity	Any process that modulates the frequency, rate or extent of hydrolase activity, the catalysis of the hydrolysis of various bonds, e.g. C-O, C-N, C-C, phosphoric anhydride bonds, etc. Hydrolase is the systematic name for any enzyme of EC class 3.	9.13% (116/1271)	0.00355488	2.45	10049;10507;10550;10565;11035;11314;12;129049;1293;134957;148;154796;1740;1894;192111;1992;202151;2029;2150;221472;221692;22861;22914;23092;23141;2321;23216;25782;25791;25816;26999;27166;2889;28964;301;3065;3192;3265;3267;329;3383;351;353149;3717;408;4193;481;4838;4908;4909;4938;4940;5048;5054;5055;5125;51377;51429;5268;5270;5275;5364;54453;5468;54922;5502;5510;55114;5528;55619;55655;55854;5590;5…	DNAJB6;SEMA4D;ARL6IP5;ARFGEF1;RIPK3;CD300A;SERPINA3;SGSM1;COL6A3;STXBP5;ADRA1A;AMOT;DLG2;ECT2;PGAM5;SERPINB1;RANBP3L;ENSA;F2RL1;FGD2;PHACTR1;NLRP1;KLRK1;ARHGAP26;ANKLE2;FLT1;TBC1D1;RAB3GAP2;NGEF;TNFAIP8;CYFIP2;PRELID1;RAPGEF1;GIT1;ANXA1;HDAC1;HNRNPU;HRAS;AGFG1;BIRC2;ICAM1;APP;TBC1D26;JAK2;ARRB1;MDM2;ATP1B1;NODAL;NTF3;NTF4;OAS1;OAS3;PAFAH1B1;SERPINE1;SERPINB2;PCSK5;UCHL5;SNX9;SERPINB5;SERPINE2;SER…
6	2.29	GO:0080090	regulation of primary metabolic process	Any process that modulates the frequency, rate or extent of the chemical reactions and pathways within a cell or an organism involving those compounds formed as a part of the normal anabolic and catabolic processes. These processes take place in most, if not all, cells of the organism.	8.32% (513/6165)	8.54586e-06	5.07	100125288;100131539;10049;100506013;10096;101060200;10172;10174;1019;1029;10413;10440;10492;10507;10550;10565;10574;1063;10659;10721;10735;1075;10838;10902;10915;11035;11108;11142;11143;11156;11167;11170;11176;11243;11244;11314;114897;114899;116028;12;121536;1277;1293;1316;136051;1376;140;142;1445;146433;148;150290;1579;1604;1605;1609;1649;168374;168667;1687;1736;1810;1894;1896;1959;196528;196743…	ZGLP1;ZNF705E;DNAJB6;APELA;ACTR3;ZNF891;ZNF256;SORBS3;CDK4;CDKN2A;YAP1;TIMM17A;SYNCRIP;SEMA4D;ARL6IP5;ARFGEF1;CCT7;CENPF;CELF2;POLQ;STAG2;CTSC;ZNF275;BRD8;TCERG1;RIPK3;PRDM4;PKIG;KAT7;PTP4A3;FSTL1;FAM107A;BAZ2A;PMF1;ZHX1;CD300A;C1QTNF1;C1QTNF3;RMI2;SERPINA3;AEBP2;COL1A1;COL6A3;KLF6;ZNF786;CPT2;ADORA3;PARP1;CSK;IL34;ADRA1A;DUSP18;CYP4A11;CD55;DAG1;DGKQ;DDIT3;ZNF92;BMPER;GSDME;DKC1;DR1;ECT2;EDA;EGR…
7	7.29	GO:0000731	DNA synthesis involved in DNA repair	Synthesis of DNA that proceeds from the broken 3' single-strand DNA end and uses the homologous intact duplex as the template.	17.65% (9/51)	0.00945843	2.02	22890;51514;5427;5429;57804;6118;7486;83932;9768	ZBTB1;DTL;POLE2;POLH;POLD4;RPA2;WRN;SPRTN;PCLAF
7	2.17	GO:0006139	nucleobase-containing compound metabolic process	Any cellular metabolic process involving nucleobases, nucleosides, nucleotides and nucleic acids.	7.89% (492/6237)	0.00315216	2.5	100;100125288;100131539;10049;10096;101060200;10171;10172;10174;1019;1029;10413;10492;10507;10556;10574;10607;1063;10659;10721;10735;10775;10838;10902;10915;10969;10973;11022;11035;11108;11142;11143;11156;11164;11167;11176;11243;11244;115939;116028;121536;126549;1277;1284;1316;136051;140;142;142827;143884;146956;1503;154007;158401;1609;1649;1659;1665;168374;168667;1736;1740;1776;1810;1841;1896;19…	ADA;ZGLP1;ZNF705E;DNAJB6;ACTR3;ZNF891;RCL1;ZNF256;SORBS3;CDK4;CDKN2A;YAP1;SYNCRIP;SEMA4D;RPP30;CCT7;TBL3;CENPF;CELF2;POLQ;STAG2;POP4;ZNF275;BRD8;TCERG1;EBNA1BP2;ASCC3;TDRKH;RIPK3;PRDM4;PKIG;KAT7;PTP4A3;NUDT5;FSTL1;BAZ2A;PMF1;ZHX1;TSR3;RMI2;AEBP2;ANKLE1;COL1A1;COL4A2;KLF6;ZNF786;ADORA3;PARP1;ACSM6;CWF19L2;EME1;CTPS1;SNRNP48;SHOC1;DGKQ;DDIT3;DHX8;DHX15;ZNF92;BMPER;DKC1;DLG2;DNASE1L3;DR1;DTYMK;EDA;E…
7	3.86	GO:0006259	DNA metabolic process	Any cellular metabolic process involving deoxyribonucleic acid. This is one of the two main types of nucleic acid, consisting of a long, unbranched macromolecule formed from one, or more commonly, two, strands of linked deoxyribonucleotides.	9.11% (92/1010)	0.00938481	2.03	10574;1063;10721;10735;10973;11022;11143;11176;116028;126549;142;146956;158401;1736;1776;200558;2176;221656;2237;22890;23201;23560;23583;254394;26272;26354;283899;284131;29893;3065;30968;3183;3192;3265;3320;3558;3569;3575;399687;4173;4781;4830;51377;51514;5394;5427;5429;5431;5435;5468;55120;55317;5536;55651;55904;56916;571;57695;57804;5886;5888;5930;6118;63967;641;64789;6749;7126;7156;7298;7341;7…	CCT7;CENPF;POLQ;STAG2;ASCC3;TDRKH;KAT7;BAZ2A;RMI2;ANKLE1;PARP1;EME1;SHOC1;DKC1;DNASE1L3;APLF;FANCC;KDM1B;FEN1;ZBTB1;FAM168A;GTPBP4;SMUG1;MCM9;FBXO4;GNL3;INO80E;ENDOV;PSMC3IP;HDAC1;STOML2;HNRNPC;HNRNPU;HRAS;HSP90AA1;IL2;IL6;IL7R;MYO18A;MCM4;NFIB;NME1;UCHL5;DTL;EXOSC10;POLE2;POLH;POLR2B;POLR2F;PPARG;FANCL;AP5S1;PPP5C;NHP2;KMT2E;SMARCAD1;BACH1;USP37;POLD4;RAD23A;RAD51;RBBP6;RPA2;CLSPN;BLM;EXO5;SSRP1…
7	5.74	GO:0006260	DNA replication	The cellular metabolic process in which a cell duplicates one or more molecules of DNA. DNA replication begins when specific sequences, known as origins of replication, are recognized and bound by initiation proteins, and ends when the original DNA molecule has been completely duplicated and the copies topologically separated. The unit of replication usually corresponds to the genome of the cell,…	12.41% (34/274)	0.00119253	2.92	10721;10735;11143;116028;146956;2237;23560;254394;30968;3265;4173;4781;51514;5427;5429;57695;57804;5888;5930;6118;63967;641;6749;7126;7156;7486;8318;84268;90381;92675;9400;9401;9768;990	POLQ;STAG2;KAT7;RMI2;EME1;FEN1;GTPBP4;MCM9;STOML2;HRAS;MCM4;NFIB;DTL;POLE2;POLH;USP37;POLD4;RAD51;RBBP6;RPA2;CLSPN;BLM;SSRP1;TNFAIP1;TOP3A;WRN;CDC45;RPAIN;TICRR;DTD1;RECQL5;RECQL4;PCLAF;CDC6
7	9.3	GO:0006268	DNA unwinding involved in DNA replication	The process in which interchain hydrogen bonds between two strands of DNA are broken or 'melted', generating unpaired template strands for DNA replication.	42.86% (6/14)	0.000241021	3.62	4173;5888;641;7486;9400;9401	MCM4;RAD51;BLM;WRN;RECQL5;RECQL4
7	2.92	GO:0006351	transcription, DNA-templated	The cellular synthesis of RNA on a template of DNA.	8.09% (295/3645)	0.00823169	2.08	100125288;100131539;10049;10096;101060200;10172;10174;1019;1029;10413;10507;1063;10838;10902;10915;11035;11108;11142;11143;11156;11167;11176;11243;11244;121536;1277;1284;1316;136051;140;142;1609;1649;168374;168667;1810;1896;1959;196528;2016;2078;2113;2118;2122;2150;219790;2200;2203;221037;22877;22890;22916;22980;2313;23211;23261;23269;23378;23408;23414;23421;23492;23528;2354;23558;23770;24148;258…	ZGLP1;ZNF705E;DNAJB6;ACTR3;ZNF891;ZNF256;SORBS3;CDK4;CDKN2A;YAP1;SEMA4D;CENPF;ZNF275;BRD8;TCERG1;RIPK3;PRDM4;PKIG;KAT7;PTP4A3;FSTL1;BAZ2A;PMF1;ZHX1;AEBP2;COL1A1;COL4A2;KLF6;ZNF786;ADORA3;PARP1;DGKQ;DDIT3;ZNF92;BMPER;DR1;EDA;EGR2;ARID2;EMX1;ERG;ETS1;ETV4;MECOM;F2RL1;RTKN2;FBN1;FBP1;JMJD1C;MLXIP;ZBTB1;NCBP2;TCF25;FLI1;ZC3H4;CAMTA1;MGA;RRP8;SIRT5;ZFPM2;ITGB3BP;CBX7;ZNF281;FOSB;WBP2;FKBP8;PRPF6;ZNF34…
7	7.17	GO:0006368	transcription elongation from RNA polymerase II promoter	The extension of an RNA molecule after transcription initiation and promoter clearance at an RNA polymerase II promoter by the addition of ribonucleotides catalyzed by RNA polymerase II.	15.48% (13/84)	0.00648024	2.19	22916;3192;4298;4686;5431;5435;6663;6749;6921;79577;80237;904;9400	NCBP2;HNRNPU;MLLT1;NCBP1;POLR2B;POLR2F;SOX10;SSRP1;ELOC;CDC73;ELL3;CCNT1;RECQL5
7	8.44	GO:0009148	pyrimidine nucleoside triphosphate biosynthetic process	The chemical reactions and pathways resulting in the formation of pyrimidine nucleoside triphosphate, a compound consisting of a pyrimidine base linked to a ribose or deoxyribose sugar esterified with triphosphate on the sugar.	26.32% (5/19)	0.00927203	2.03	1503;1841;4830;7298;7371	CTPS1;DTYMK;NME1;TYMS;UCK2
7	7.46	GO:0019985	translesion synthesis	The replication of damaged DNA by synthesis across a lesion in the template strand; a specialized DNA polymerase or replication complex inserts a defined nucleotide across from the lesion which allows DNA synthesis to continue beyond the lesion. This process can be mutagenic depending on the damaged nucleotide and the inserted nucleotide.	19.51% (8/41)	0.00768078	2.11	22890;51514;5427;5429;57804;6118;83932;9768	ZBTB1;DTL;POLE2;POLH;POLD4;RPA2;SPRTN;PCLAF
7	2.9	GO:0032774	RNA biosynthetic process	The chemical reactions and pathways resulting in the formation of RNA, ribonucleic acid, one of the two main type of nucleic acid, consisting of a long, unbranched macromolecule formed from ribonucleotides joined in 3',5'-phosphodiester linkage. Includes polymerization of ribonucleotide monomers. Refers not only to transcription but also to e.g. viral RNA replication.	8.17% (303/3710)	0.00444928	2.35	100125288;100131539;10049;10096;101060200;10172;10174;1019;1029;10413;10507;1063;10838;10902;10915;11035;11108;11142;11143;11156;11167;11176;11243;11244;121536;1277;1284;1316;136051;140;142;1609;1649;168374;168667;1810;1896;1959;196528;2016;2078;2113;2118;2122;2150;219790;2200;2203;221037;22877;22890;22913;22916;22980;2313;23211;23261;23269;23378;23408;23414;23421;23492;23528;2354;23558;23770;241…	ZGLP1;ZNF705E;DNAJB6;ACTR3;ZNF891;ZNF256;SORBS3;CDK4;CDKN2A;YAP1;SEMA4D;CENPF;ZNF275;BRD8;TCERG1;RIPK3;PRDM4;PKIG;KAT7;PTP4A3;FSTL1;BAZ2A;PMF1;ZHX1;AEBP2;COL1A1;COL4A2;KLF6;ZNF786;ADORA3;PARP1;DGKQ;DDIT3;ZNF92;BMPER;DR1;EDA;EGR2;ARID2;EMX1;ERG;ETS1;ETV4;MECOM;F2RL1;RTKN2;FBN1;FBP1;JMJD1C;MLXIP;ZBTB1;RALY;NCBP2;TCF25;FLI1;ZC3H4;CAMTA1;MGA;RRP8;SIRT5;ZFPM2;ITGB3BP;CBX7;ZNF281;FOSB;WBP2;FKBP8;PRPF6;…
7	2.59	GO:0034645	cellular macromolecule biosynthetic process	The chemical reactions and pathways resulting in the formation of a macromolecule, any molecule of high relative molecular mass, the structure of which essentially comprises the multiple repetition of units derived, actually or conceptually, from molecules of low relative molecular mass, carried out by individual cells.	8.35% (410/4910)	9.78989e-05	4.01	100125288;100131539;10049;10096;101060200;10172;10174;1019;1029;10413;10492;10507;10565;10574;1063;10675;10721;10735;10838;10902;10915;11035;11108;11142;11143;11156;11167;11176;11222;11243;11244;114805;116028;121536;1277;1284;1316;136051;140;142;146956;1609;1649;168374;168667;1736;1810;1896;1959;196528;1977;1981;200916;2016;2078;2113;2118;2122;2131;2137;2150;219790;2200;2203;221037;221662;2237;22…	ZGLP1;ZNF705E;DNAJB6;ACTR3;ZNF891;ZNF256;SORBS3;CDK4;CDKN2A;YAP1;SYNCRIP;SEMA4D;ARFGEF1;CCT7;CENPF;CSPG5;POLQ;STAG2;ZNF275;BRD8;TCERG1;RIPK3;PRDM4;PKIG;KAT7;PTP4A3;FSTL1;BAZ2A;MRPL3;PMF1;ZHX1;GALNT13;RMI2;AEBP2;COL1A1;COL4A2;KLF6;ZNF786;ADORA3;PARP1;EME1;DGKQ;DDIT3;ZNF92;BMPER;DKC1;DR1;EDA;EGR2;ARID2;EIF4E;EIF4G1;RPL22L1;EMX1;ERG;ETS1;ETV4;MECOM;EXT1;EXTL3;F2RL1;RTKN2;FBN1;FBP1;JMJD1C;RBM24;FEN1;…
7	2.76	GO:0034654	nucleobase-containing compound biosynthetic process	The chemical reactions and pathways resulting in the formation of nucleobases, nucleosides, nucleotides and nucleic acids.	8.44% (358/4244)	0.000154279	3.81	100;100125288;100131539;10049;10096;101060200;10172;10174;1019;1029;10413;10507;10574;1063;10721;10838;10902;10915;11035;11108;11142;11143;11156;11164;11167;11176;11243;11244;121536;1277;1284;1316;136051;140;142;1503;1609;1649;168374;168667;1736;1810;1841;1896;1959;196528;2016;2078;2113;2118;2122;2150;219790;2200;2203;221037;22877;22890;22913;22916;22980;23057;2313;23165;23211;23225;23261;23269;2…	ADA;ZGLP1;ZNF705E;DNAJB6;ACTR3;ZNF891;ZNF256;SORBS3;CDK4;CDKN2A;YAP1;SEMA4D;CCT7;CENPF;POLQ;ZNF275;BRD8;TCERG1;RIPK3;PRDM4;PKIG;KAT7;PTP4A3;NUDT5;FSTL1;BAZ2A;PMF1;ZHX1;AEBP2;COL1A1;COL4A2;KLF6;ZNF786;ADORA3;PARP1;CTPS1;DGKQ;DDIT3;ZNF92;BMPER;DKC1;DR1;DTYMK;EDA;EGR2;ARID2;EMX1;ERG;ETS1;ETV4;MECOM;F2RL1;RTKN2;FBN1;FBP1;JMJD1C;MLXIP;ZBTB1;RALY;NCBP2;TCF25;NMNAT2;FLI1;NUP205;ZC3H4;NUP210;CAMTA1;MGA;R…
7	4.93	GO:0034660	ncRNA metabolic process	The chemical reactions and pathways involving non-coding RNA transcripts (ncRNAs).	9.91% (55/555)	0.00871312	2.06	10171;10556;10607;10775;10969;11022;115939;1736;22916;23378;23438;23560;23587;25926;2960;2961;3265;387338;4686;51067;51091;51504;51547;51605;5394;5431;5435;54517;54663;54920;55035;55178;55651;55813;57062;6165;64172;64965;6741;6878;6897;6949;79587;7965;79731;79828;79954;80237;80745;81627;84128;87178;904;9097;92675	RCL1;RPP30;TBL3;POP4;EBNA1BP2;TDRKH;TSR3;DKC1;NCBP2;RRP8;HARS2;GTPBP4;ELP5;NOL11;GTF2E1;GTF2E2;HRAS;NSUN4;NCBP1;YARS2;SEPSECS;TRMT112;SIRT7;TRMT6;EXOSC10;POLR2B;POLR2F;PUS7;WDR74;DUS2;NOL8;MRM3;NHP2;UTP6;DDX24;RPL35A;OSGEPL1;MRPS9;SSB;TAF6;TARS1;TCOF1;CARS2;AIMP2;NARS2;METTL8;NOL10;ELL3;THUMPD2;TRMT1L;WDR75;PNPT1;CCNT1;USP14;DTD1
7	7.91	GO:0061614	pri-miRNA transcription by RNA polymerase II	The cellular synthesis of primary microRNA (pri-miRNA) transcripts from a DNA template by RNA polymerase II, originating at an RNA polymerase II promoter. pri-miRNA transcripts are subsequently processed to produce the ~22nt miRNAs that function in gene regulation.	19.15% (9/47)	0.00547122	2.26	2113;26354;4089;4776;4781;5467;5468;7528;84913	ETS1;GNL3;SMAD4;NFATC4;NFIB;PPARD;PPARG;YY1;ATOH8
7	2.27	GO:0090304	nucleic acid metabolic process	Any cellular metabolic process involving nucleic acids.	7.87% (439/5577)	0.00710879	2.15	100125288;100131539;10049;10096;101060200;10171;10172;10174;1019;1029;10413;10492;10507;10556;10574;10607;1063;10659;10721;10735;10775;10838;10902;10915;10969;10973;11022;11035;11108;11142;11143;11156;11167;11176;11243;11244;115939;116028;121536;126549;1277;1284;1316;136051;140;142;143884;146956;154007;158401;1609;1649;1659;1665;168374;168667;1736;1776;1810;1896;1959;196528;1981;200558;2016;2078;…	ZGLP1;ZNF705E;DNAJB6;ACTR3;ZNF891;RCL1;ZNF256;SORBS3;CDK4;CDKN2A;YAP1;SYNCRIP;SEMA4D;RPP30;CCT7;TBL3;CENPF;CELF2;POLQ;STAG2;POP4;ZNF275;BRD8;TCERG1;EBNA1BP2;ASCC3;TDRKH;RIPK3;PRDM4;PKIG;KAT7;PTP4A3;FSTL1;BAZ2A;PMF1;ZHX1;TSR3;RMI2;AEBP2;ANKLE1;COL1A1;COL4A2;KLF6;ZNF786;ADORA3;PARP1;CWF19L2;EME1;SNRNP48;SHOC1;DGKQ;DDIT3;DHX8;DHX15;ZNF92;BMPER;DKC1;DNASE1L3;DR1;EDA;EGR2;ARID2;EIF4G1;APLF;EMX1;ERG;ET…
7	2.9	GO:0097659	nucleic acid-templated transcription	The cellular synthesis of RNA on a template of nucleic acid (DNA or RNA).	8.15% (301/3693)	0.0051478	2.29	100125288;100131539;10049;10096;101060200;10172;10174;1019;1029;10413;10507;1063;10838;10902;10915;11035;11108;11142;11143;11156;11167;11176;11243;11244;121536;1277;1284;1316;136051;140;142;1609;1649;168374;168667;1810;1896;1959;196528;2016;2078;2113;2118;2122;2150;219790;2200;2203;221037;22877;22890;22913;22916;22980;2313;23211;23261;23269;23378;23408;23414;23421;23492;23528;2354;23558;23770;241…	ZGLP1;ZNF705E;DNAJB6;ACTR3;ZNF891;ZNF256;SORBS3;CDK4;CDKN2A;YAP1;SEMA4D;CENPF;ZNF275;BRD8;TCERG1;RIPK3;PRDM4;PKIG;KAT7;PTP4A3;FSTL1;BAZ2A;PMF1;ZHX1;AEBP2;COL1A1;COL4A2;KLF6;ZNF786;ADORA3;PARP1;DGKQ;DDIT3;ZNF92;BMPER;DR1;EDA;EGR2;ARID2;EMX1;ERG;ETS1;ETV4;MECOM;F2RL1;RTKN2;FBN1;FBP1;JMJD1C;MLXIP;ZBTB1;RALY;NCBP2;TCF25;FLI1;ZC3H4;CAMTA1;MGA;RRP8;SIRT5;ZFPM2;ITGB3BP;CBX7;ZNF281;FOSB;WBP2;FKBP8;PRPF6;…
8	2.85	GO:0019219	regulation of nucleobase-containing compound metabolic process	Any cellular process that modulates the frequency, rate or extent of the chemical reactions and pathways involving nucleobases, nucleosides, nucleotides and nucleic acids.	8.42% (346/4107)	0.000232122	3.63	100125288;100131539;10049;10096;101060200;10172;10174;1029;10413;10492;10507;10574;1063;10659;10721;10735;10838;10902;10915;11035;11108;11142;11143;11156;11167;11176;11243;11244;116028;121536;1277;1316;136051;140;142;1609;1649;168374;168667;1736;1810;1896;1959;196528;1981;200558;2016;2078;2113;2118;2122;2150;219790;2200;2203;221037;221656;221662;22877;22890;22913;22916;22980;23034;2313;23165;2320…	ZGLP1;ZNF705E;DNAJB6;ACTR3;ZNF891;ZNF256;SORBS3;CDKN2A;YAP1;SYNCRIP;SEMA4D;CCT7;CENPF;CELF2;POLQ;STAG2;ZNF275;BRD8;TCERG1;RIPK3;PRDM4;PKIG;KAT7;PTP4A3;FSTL1;BAZ2A;PMF1;ZHX1;RMI2;AEBP2;COL1A1;KLF6;ZNF786;ADORA3;PARP1;DGKQ;DDIT3;ZNF92;BMPER;DKC1;DR1;EDA;EGR2;ARID2;EIF4G1;APLF;EMX1;ERG;ETS1;ETV4;MECOM;F2RL1;RTKN2;FBN1;FBP1;JMJD1C;KDM1B;RBM24;MLXIP;ZBTB1;RALY;NCBP2;TCF25;SAMD4A;FLI1;NUP205;FAM168A;ZC…
8	4.42	GO:0045892	negative regulation of transcription, DNA-templated	Any process that stops, prevents, or reduces the frequency, rate or extent of cellular DNA-templated transcription.	8.99% (109/1212)	0.00719583	2.14	100125288;10049;10172;10174;1029;10507;1063;10915;11142;11143;11176;11244;121536;142;1649;1810;2122;2203;22890;22980;23211;23269;23378;23408;23414;23492;23528;2354;25850;27086;27250;2737;283248;29028;3021;3054;3065;3192;3727;4089;4149;4193;4286;4776;4781;4838;51547;51741;51773;5205;53820;5467;5468;5481;55269;55957;5602;5607;5629;571;57504;57680;5914;5927;6097;6310;63976;64375;65251;6622;6660;6663…	ZGLP1;DNAJB6;ZNF256;SORBS3;CDKN2A;SEMA4D;CENPF;TCERG1;PKIG;KAT7;BAZ2A;ZHX1;AEBP2;PARP1;DDIT3;DR1;MECOM;FBP1;ZBTB1;TCF25;ZC3H4;MGA;RRP8;SIRT5;ZFPM2;CBX7;ZNF281;FOSB;ZNF345;FOXP1;PDCD4;GLI3;RCOR2;ATAD2;H3-3B;HCFC1;HDAC1;HNRNPU;JUND;SMAD4;MAX;MDM2;MITF;NFATC4;NFIB;NODAL;SIRT7;WWOX;RSF1;ATP8B1;RIPPLY3;PPARD;PPARG;PPID;PSPC1;LIN37;MAPK10;MAP2K5;PROX1;BACH1;MTA3;CHD8;RARA;KDM5A;RORC;ATXN1;PRDM16;IKZF4;…
8	2.96	GO:0051252	regulation of RNA metabolic process	Any process that modulates the frequency, rate or extent of the chemical reactions and pathways involving RNA.	8.33% (316/3795)	0.00107007	2.97	100125288;100131539;10049;10096;101060200;10172;10174;1029;10413;10492;10507;1063;10659;10838;10902;10915;11035;11108;11142;11143;11156;11167;11176;11243;11244;121536;1277;1316;136051;140;142;1609;1649;168374;168667;1736;1810;1896;1959;196528;1981;2016;2078;2113;2118;2122;2150;219790;2200;2203;221037;221662;22877;22890;22913;22916;22980;23034;2313;23211;23261;23269;23369;23378;23408;23414;23421;2…	ZGLP1;ZNF705E;DNAJB6;ACTR3;ZNF891;ZNF256;SORBS3;CDKN2A;YAP1;SYNCRIP;SEMA4D;CENPF;CELF2;ZNF275;BRD8;TCERG1;RIPK3;PRDM4;PKIG;KAT7;PTP4A3;FSTL1;BAZ2A;PMF1;ZHX1;AEBP2;COL1A1;KLF6;ZNF786;ADORA3;PARP1;DGKQ;DDIT3;ZNF92;BMPER;DKC1;DR1;EDA;EGR2;ARID2;EIF4G1;EMX1;ERG;ETS1;ETV4;MECOM;F2RL1;RTKN2;FBN1;FBP1;JMJD1C;RBM24;MLXIP;ZBTB1;RALY;NCBP2;TCF25;SAMD4A;FLI1;ZC3H4;CAMTA1;MGA;PUM2;RRP8;SIRT5;ZFPM2;ITGB3BP;CB…
8	4.01	GO:0051254	positive regulation of RNA metabolic process	Any process that activates or increases the frequency, rate or extent of the chemical reactions and pathways involving RNA.	8.75% (149/1702)	0.00493102	2.31	10096;10413;10915;11035;11108;11143;11243;1277;1316;142;1649;1810;1959;2078;2113;2118;2122;2150;221662;22877;22916;2313;23261;23269;23414;23528;2354;23558;24148;246175;25850;25926;26058;26298;26354;26986;2737;29028;29893;3054;3065;3131;3192;3200;3265;329;3298;351;3553;3558;3569;3611;3727;399664;4041;4072;408;4089;4149;4150;4286;4686;4776;4779;4780;4781;4838;5054;51068;51141;51322;51442;51504;5154…	ACTR3;YAP1;TCERG1;RIPK3;PRDM4;KAT7;PMF1;COL1A1;KLF6;PARP1;DDIT3;DR1;EGR2;ERG;ETS1;ETV4;MECOM;F2RL1;RBM24;MLXIP;NCBP2;FLI1;CAMTA1;MGA;ZFPM2;ZNF281;FOSB;WBP2;PRPF6;CNOT6L;ZNF345;NOL11;GIGYF2;EHF;GNL3;PABPC1;GLI3;ATAD2;PSMC3IP;HCFC1;HDAC1;HLF;HNRNPU;HOXA3;HRAS;BIRC2;HSF2;APP;IL1B;IL2;IL6;ILK;JUND;MEX3D;LRP5;EPCAM;ARRB1;SMAD4;MAX;MAZ;MITF;NCBP1;NFATC4;NFE2L1;NFE2L2;NFIB;NODAL;SERPINE1;NMD3;INSIG2;WAC…
8	6.3	GO:0061013	regulation of mRNA catabolic process	Any process that modulates the rate, frequency, or extent of a mRNA catabolic process, the chemical reactions and pathways resulting in the breakdown of RNA, ribonucleic acid, one of the two main type of nucleic acid, consisting of a long, unbranched macromolecule formed from ribonucleotides joined in 3',5'-phosphodiester linkage.	12.06% (24/199)	0.00828369	2.08	10492;1981;221662;23034;23369;246175;26058;26986;3183;3192;399664;50804;55095;5694;5701;5718;5720;57690;7431;7538;8087;8531;87178;8761	SYNCRIP;EIF4G1;RBM24;SAMD4A;PUM2;CNOT6L;GIGYF2;PABPC1;HNRNPC;HNRNPU;MEX3D;MYEF2;SAMD4B;PSMB6;PSMC2;PSMD12;PSME1;TNRC6C;VIM;ZFP36;FXR1;YBX3;PNPT1;PABPC4
8	4.39	GO:1902679	negative regulation of RNA biosynthetic process	NA	8.92% (113/1267)	0.00802252	2.1	100125288;10049;10172;10174;1029;10413;10507;1063;10915;11142;11143;11176;11244;121536;142;1649;1810;2122;2203;22890;22980;23211;23269;23378;23408;23414;23492;23528;2354;25850;27086;27250;2737;283248;29028;3021;3054;3065;3192;3727;4089;4149;4193;4286;4776;4781;4838;51547;51741;51773;5205;53820;5467;5468;5481;55269;55835;55957;5602;5607;5629;571;57504;57680;5914;5927;6097;6310;63976;64375;65251;66…	ZGLP1;DNAJB6;ZNF256;SORBS3;CDKN2A;YAP1;SEMA4D;CENPF;TCERG1;PKIG;KAT7;BAZ2A;ZHX1;AEBP2;PARP1;DDIT3;DR1;MECOM;FBP1;ZBTB1;TCF25;ZC3H4;MGA;RRP8;SIRT5;ZFPM2;CBX7;ZNF281;FOSB;ZNF345;FOXP1;PDCD4;GLI3;RCOR2;ATAD2;H3-3B;HCFC1;HDAC1;HNRNPU;JUND;SMAD4;MAX;MDM2;MITF;NFATC4;NFIB;NODAL;SIRT7;WWOX;RSF1;ATP8B1;RIPPLY3;PPARD;PPARG;PPID;PSPC1;CENPJ;LIN37;MAPK10;MAP2K5;PROX1;BACH1;MTA3;CHD8;RARA;KDM5A;RORC;ATXN1;PR…
8	5.77	GO:1903311	regulation of mRNA metabolic process	NA	11.11% (36/324)	0.00568793	2.25	10492;10659;1981;221662;22916;23034;23369;246175;26058;26986;3183;3191;3192;399664;4686;50804;55095;5694;5701;5718;5720;57690;57703;6294;708;7431;7538;79577;8087;84991;8531;87178;8761;904;9588;9667	SYNCRIP;CELF2;EIF4G1;RBM24;NCBP2;SAMD4A;PUM2;CNOT6L;GIGYF2;PABPC1;HNRNPC;HNRNPL;HNRNPU;MEX3D;NCBP1;MYEF2;SAMD4B;PSMB6;PSMC2;PSMD12;PSME1;TNRC6C;CWC22;SAFB;C1QBP;VIM;ZFP36;CDC73;FXR1;RBM17;YBX3;PNPT1;PABPC4;CCNT1;PRDX6;SAFB2
8	7.13	GO:1903313	positive regulation of mRNA metabolic process	NA	15.38% (12/78)	0.00913149	2.04	221662;22916;246175;26058;26986;399664;4686;57690;7538;79577;87178;9588	RBM24;NCBP2;CNOT6L;GIGYF2;PABPC1;MEX3D;NCBP1;TNRC6C;ZFP36;CDC73;PNPT1;PRDX6
8	3.05	GO:1903506	regulation of nucleic acid-templated transcription	NA	8.11% (287/3541)	0.00856404	2.07	100125288;100131539;10049;10096;101060200;10172;10174;1029;10413;10507;1063;10838;10902;10915;11035;11108;11142;11143;11156;11167;11176;11243;11244;121536;1277;1316;136051;140;142;1609;1649;168374;168667;1810;1896;1959;196528;2016;2078;2113;2118;2122;2150;219790;2200;2203;221037;22877;22890;22913;22980;2313;23211;23261;23269;23378;23408;23414;23421;23492;23528;2354;23558;23770;24148;25850;25926;2…	ZGLP1;ZNF705E;DNAJB6;ACTR3;ZNF891;ZNF256;SORBS3;CDKN2A;YAP1;SEMA4D;CENPF;ZNF275;BRD8;TCERG1;RIPK3;PRDM4;PKIG;KAT7;PTP4A3;FSTL1;BAZ2A;PMF1;ZHX1;AEBP2;COL1A1;KLF6;ZNF786;ADORA3;PARP1;DGKQ;DDIT3;ZNF92;BMPER;DR1;EDA;EGR2;ARID2;EMX1;ERG;ETS1;ETV4;MECOM;F2RL1;RTKN2;FBN1;FBP1;JMJD1C;MLXIP;ZBTB1;RALY;TCF25;FLI1;ZC3H4;CAMTA1;MGA;RRP8;SIRT5;ZFPM2;ITGB3BP;CBX7;ZNF281;FOSB;WBP2;FKBP8;PRPF6;ZNF345;NOL11;EHF;G…
8	4.39	GO:1903507	negative regulation of nucleic acid-templated transcription	NA	8.93% (113/1265)	0.00765969	2.12	100125288;10049;10172;10174;1029;10413;10507;1063;10915;11142;11143;11176;11244;121536;142;1649;1810;2122;2203;22890;22980;23211;23269;23378;23408;23414;23492;23528;2354;25850;27086;27250;2737;283248;29028;3021;3054;3065;3192;3727;4089;4149;4193;4286;4776;4781;4838;51547;51741;51773;5205;53820;5467;5468;5481;55269;55835;55957;5602;5607;5629;571;57504;57680;5914;5927;6097;6310;63976;64375;65251;66…	ZGLP1;DNAJB6;ZNF256;SORBS3;CDKN2A;YAP1;SEMA4D;CENPF;TCERG1;PKIG;KAT7;BAZ2A;ZHX1;AEBP2;PARP1;DDIT3;DR1;MECOM;FBP1;ZBTB1;TCF25;ZC3H4;MGA;RRP8;SIRT5;ZFPM2;CBX7;ZNF281;FOSB;ZNF345;FOXP1;PDCD4;GLI3;RCOR2;ATAD2;H3-3B;HCFC1;HDAC1;HNRNPU;JUND;SMAD4;MAX;MDM2;MITF;NFATC4;NFIB;NODAL;SIRT7;WWOX;RSF1;ATP8B1;RIPPLY3;PPARD;PPARG;PPID;PSPC1;CENPJ;LIN37;MAPK10;MAP2K5;PROX1;BACH1;MTA3;CHD8;RARA;KDM5A;RORC;ATXN1;PR…
8	3.04	GO:2001141	regulation of RNA biosynthetic process	Any process that modulates the frequency, rate or extent of RNA biosynthetic process.	8.11% (288/3550)	0.00804453	2.09	100125288;100131539;10049;10096;101060200;10172;10174;1029;10413;10507;1063;10838;10902;10915;11035;11108;11142;11143;11156;11167;11176;11243;11244;121536;1277;1316;136051;140;142;1609;1649;168374;168667;1810;1896;1959;196528;2016;2078;2113;2118;2122;2150;219790;2200;2203;221037;22877;22890;22913;22980;2313;23211;23261;23269;23378;23408;23414;23421;23492;23528;2354;23558;23770;24148;25850;25926;2…	ZGLP1;ZNF705E;DNAJB6;ACTR3;ZNF891;ZNF256;SORBS3;CDKN2A;YAP1;SEMA4D;CENPF;ZNF275;BRD8;TCERG1;RIPK3;PRDM4;PKIG;KAT7;PTP4A3;FSTL1;BAZ2A;PMF1;ZHX1;AEBP2;COL1A1;KLF6;ZNF786;ADORA3;PARP1;DGKQ;DDIT3;ZNF92;BMPER;DR1;EDA;EGR2;ARID2;EMX1;ERG;ETS1;ETV4;MECOM;F2RL1;RTKN2;FBN1;FBP1;JMJD1C;MLXIP;ZBTB1;RALY;TCF25;FLI1;ZC3H4;CAMTA1;MGA;RRP8;SIRT5;ZFPM2;ITGB3BP;CBX7;ZNF281;FOSB;WBP2;FKBP8;PRPF6;ZNF345;NOL11;EHF;G…
9	2.14	GO:0006725	cellular aromatic compound metabolic process	The chemical reactions and pathways involving aromatic compounds, any organic compound characterized by one or more planar rings, each of which contains conjugated double bonds and delocalized pi electrons, as carried out by individual cells.	7.9% (509/6441)	0.00214854	2.67	100;100125288;100131539;10049;10096;101060200;10171;10172;10174;1019;1029;10413;10492;10507;10556;10574;10607;1063;10659;10721;10735;10775;10797;10838;10902;10915;10969;10973;11022;11035;11108;11142;11143;11156;11164;11167;11176;11243;11244;114781;115939;116028;121536;126549;1277;1284;1316;136051;140;142;142827;143884;146956;1503;154007;1580;158401;1609;1649;1659;1665;168374;168667;1736;1740;1776…	ADA;ZGLP1;ZNF705E;DNAJB6;ACTR3;ZNF891;RCL1;ZNF256;SORBS3;CDK4;CDKN2A;YAP1;SYNCRIP;SEMA4D;RPP30;CCT7;TBL3;CENPF;CELF2;POLQ;STAG2;POP4;MTHFD2;ZNF275;BRD8;TCERG1;EBNA1BP2;ASCC3;TDRKH;RIPK3;PRDM4;PKIG;KAT7;PTP4A3;NUDT5;FSTL1;BAZ2A;PMF1;ZHX1;BTBD9;TSR3;RMI2;AEBP2;ANKLE1;COL1A1;COL4A2;KLF6;ZNF786;ADORA3;PARP1;ACSM6;CWF19L2;EME1;CTPS1;SNRNP48;CYP4B1;SHOC1;DGKQ;DDIT3;DHX8;DHX15;ZNF92;BMPER;DKC1;DLG2;DNAS…
9	2.93	GO:0006793	phosphorus metabolic process	The chemical reactions and pathways involving the nonmetallic element phosphorus or compounds that contain phosphorus, usually in the form of a phosphate group (PO4).	8.24% (272/3299)	0.00448115	2.35	100;100506013;10110;10174;1019;1029;10507;10550;10955;11035;11142;11156;11164;11314;114897;140803;142;142827;1438;1445;146433;148;149420;150290;1503;1605;1606;1607;1609;168667;1687;1740;1841;1894;192111;196051;1981;2029;203228;2078;2122;2150;2203;221002;221472;221692;2244;22868;23057;23141;23165;2321;23225;23239;23261;23552;23560;2358;23583;23604;23683;23770;249;2492;255043;2592;26146;2639;2651;2…	ADA;APELA;SGK2;SORBS3;CDK4;CDKN2A;SEMA4D;ARL6IP5;SERINC3;RIPK3;PKIG;PTP4A3;NUDT5;CD300A;C1QTNF1;TRPM6;PARP1;ACSM6;CSF2RA;CSK;IL34;ADRA1A;PDIK1L;DUSP18;CTPS1;DAG1;DGKA;DGKB;DGKQ;BMPER;GSDME;DLG2;DTYMK;ECT2;PGAM5;PLPP4;EIF4G1;ENSA;C9orf72;ERG;MECOM;F2RL1;FBP1;RASGEF1A;FGD2;PHACTR1;FGB;FASTKD2;NMNAT2;ANKLE2;NUP205;FLT1;NUP210;PHLPP1;CAMTA1;CDK20;GTPBP4;FPR2;SMUG1;DAPK2;PRKD3;FKBP8;ALPL;FSHR;TMEM86B;…
9	2.94	GO:0006796	phosphate-containing compound metabolic process	The chemical reactions and pathways involving the phosphate group, the anion or salt of any phosphoric acid.	8.25% (270/3272)	0.00444238	2.35	100;100506013;10110;10174;1019;1029;10507;10550;10955;11035;11142;11156;11164;11314;114897;140803;142;142827;1438;1445;146433;148;149420;150290;1503;1605;1606;1607;1609;168667;1687;1740;1841;1894;192111;196051;1981;2029;203228;2078;2122;2150;2203;221002;221472;221692;2244;22868;23057;23141;23165;2321;23225;23239;23261;23552;23560;2358;23583;23604;23683;23770;249;2492;255043;26146;2639;2651;27040;…	ADA;APELA;SGK2;SORBS3;CDK4;CDKN2A;SEMA4D;ARL6IP5;SERINC3;RIPK3;PKIG;PTP4A3;NUDT5;CD300A;C1QTNF1;TRPM6;PARP1;ACSM6;CSF2RA;CSK;IL34;ADRA1A;PDIK1L;DUSP18;CTPS1;DAG1;DGKA;DGKB;DGKQ;BMPER;GSDME;DLG2;DTYMK;ECT2;PGAM5;PLPP4;EIF4G1;ENSA;C9orf72;ERG;MECOM;F2RL1;FBP1;RASGEF1A;FGD2;PHACTR1;FGB;FASTKD2;NMNAT2;ANKLE2;NUP205;FLT1;NUP210;PHLPP1;CAMTA1;CDK20;GTPBP4;FPR2;SMUG1;DAPK2;PRKD3;FKBP8;ALPL;FSHR;TMEM86B;…
9	3.33	GO:0016310	phosphorylation	The process of introducing a phosphate group into a molecule, usually with the formation of a phosphoric ester, a phosphoric anhydride or a phosphoric amide.	8.46% (201/2375)	0.00515176	2.29	100506013;10110;10174;1019;1029;10507;10550;11035;11142;11314;114897;140803;1438;1445;146433;148;149420;150290;1605;1606;1607;1609;168667;1687;1740;1841;1894;1981;203228;2078;2122;2150;2203;221002;221472;2244;22868;23141;23165;2321;23225;23239;23552;23560;2358;23604;23683;23770;2492;26146;2651;27040;27250;284361;285613;2872;2889;28988;29062;30968;3192;3265;3320;3383;351;3553;3558;3569;3572;3611;3…	APELA;SGK2;SORBS3;CDK4;CDKN2A;SEMA4D;ARL6IP5;RIPK3;PKIG;CD300A;C1QTNF1;TRPM6;CSF2RA;CSK;IL34;ADRA1A;PDIK1L;DUSP18;DAG1;DGKA;DGKB;DGKQ;BMPER;GSDME;DLG2;DTYMK;ECT2;EIF4G1;C9orf72;ERG;MECOM;F2RL1;FBP1;RASGEF1A;FGD2;FGB;FASTKD2;ANKLE2;NUP205;FLT1;NUP210;PHLPP1;CDK20;GTPBP4;FPR2;DAPK2;PRKD3;FKBP8;FSHR;TRAF3IP1;GCNT2;LAT;PDCD4;EMC10;RELL2;MKNK2;RAPGEF1;DBNL;WDR91;STOML2;HNRNPU;HRAS;HSP90AA1;ICAM1;APP;I…
9	2.74	GO:0018130	heterocycle biosynthetic process	The chemical reactions and pathways resulting in the formation of heterocyclic compounds, those with a cyclic molecular structure and at least two different atoms in the ring (or rings).	8.4% (362/4307)	0.000186963	3.73	100;100125288;100131539;10049;10096;101060200;10172;10174;1019;1029;10413;10507;10574;1063;10721;10838;10902;10915;11035;11108;11142;11143;11156;11164;11167;11176;11243;11244;121536;1277;1284;1316;136051;140;142;1503;1609;1649;168374;168667;1736;1810;1841;1896;1959;196528;200205;2016;2078;2113;2118;2122;2150;219790;2200;2203;221037;22877;22890;22913;22916;22980;23057;2313;23165;23211;23225;23261;…	ADA;ZGLP1;ZNF705E;DNAJB6;ACTR3;ZNF891;ZNF256;SORBS3;CDK4;CDKN2A;YAP1;SEMA4D;CCT7;CENPF;POLQ;ZNF275;BRD8;TCERG1;RIPK3;PRDM4;PKIG;KAT7;PTP4A3;NUDT5;FSTL1;BAZ2A;PMF1;ZHX1;AEBP2;COL1A1;COL4A2;KLF6;ZNF786;ADORA3;PARP1;CTPS1;DGKQ;DDIT3;ZNF92;BMPER;DKC1;DR1;DTYMK;EDA;EGR2;ARID2;IBA57;EMX1;ERG;ETS1;ETV4;MECOM;F2RL1;RTKN2;FBN1;FBP1;JMJD1C;MLXIP;ZBTB1;RALY;NCBP2;TCF25;NMNAT2;FLI1;NUP205;ZC3H4;NUP210;CAMTA1…
9	2.74	GO:0019438	aromatic compound biosynthetic process	The chemical reactions and pathways resulting in the formation of aromatic compounds, any substance containing an aromatic carbon ring.	8.41% (363/4317)	0.000175907	3.75	100;100125288;100131539;10049;10096;101060200;10172;10174;1019;1029;10413;10507;10574;1063;10721;10838;10902;10915;11035;11108;11142;11143;11156;11164;11167;11176;11243;11244;121536;1277;1284;1316;136051;140;142;1503;1609;1649;168374;168667;1736;1810;1841;1896;1959;196528;200205;2016;2078;2113;2118;2122;2150;219790;2200;2203;221037;22877;22890;22913;22916;22980;23057;2313;23165;23211;23225;23261;…	ADA;ZGLP1;ZNF705E;DNAJB6;ACTR3;ZNF891;ZNF256;SORBS3;CDK4;CDKN2A;YAP1;SEMA4D;CCT7;CENPF;POLQ;ZNF275;BRD8;TCERG1;RIPK3;PRDM4;PKIG;KAT7;PTP4A3;NUDT5;FSTL1;BAZ2A;PMF1;ZHX1;AEBP2;COL1A1;COL4A2;KLF6;ZNF786;ADORA3;PARP1;CTPS1;DGKQ;DDIT3;ZNF92;BMPER;DKC1;DR1;DTYMK;EDA;EGR2;ARID2;IBA57;EMX1;ERG;ETS1;ETV4;MECOM;F2RL1;RTKN2;FBN1;FBP1;JMJD1C;MLXIP;ZBTB1;RALY;NCBP2;TCF25;NMNAT2;FLI1;NUP205;ZC3H4;NUP210;CAMTA1…
9	1.34	GO:0044237	cellular metabolic process	The chemical reactions and pathways by which individual cells transform chemical substances.	7.85% (870/11076)	2.247e-06	5.65	100;100125288;100131539;10049;100506013;10096;101060200;10110;10171;10172;10174;1019;10277;10287;1029;10312;10413;10440;10452;10492;10507;10539;10550;10556;10565;10574;10607;1063;10659;1066;10675;10721;10735;1075;10775;10797;10838;10868;10902;10915;10955;10969;10970;10973;10999;11022;11031;11035;11098;11108;11142;11143;11156;11164;11167;11170;11173;11176;11222;11237;11243;11244;1131;11314;114781;…	ADA;ZGLP1;ZNF705E;DNAJB6;APELA;ACTR3;ZNF891;SGK2;RCL1;ZNF256;SORBS3;CDK4;UBE4B;RGS19;CDKN2A;TCIRG1;YAP1;TIMM17A;TOMM40;SYNCRIP;SEMA4D;GLRX3;ARL6IP5;RPP30;ARFGEF1;CCT7;TBL3;CENPF;CELF2;CES1;CSPG5;POLQ;STAG2;CTSC;POP4;MTHFD2;ZNF275;USP20;BRD8;TCERG1;SERINC3;EBNA1BP2;CKAP4;ASCC3;SLC27A4;TDRKH;RAB31;RIPK3;PRSS23;PRDM4;PKIG;KAT7;PTP4A3;NUDT5;FSTL1;FAM107A;ADAMTS7;BAZ2A;MRPL3;RNF24;PMF1;ZHX1;CHRM3;CD30…
9	2.34	GO:0044249	cellular biosynthetic process	The chemical reactions and pathways resulting in the formation of substances, carried out by individual cells.	8.2% (501/6110)	6.48567e-05	4.19	100;100125288;100131539;10049;10096;101060200;10172;10174;1019;1029;10413;10492;10507;10565;10574;1063;10675;10721;10735;10838;10902;10915;10955;11035;11108;11142;11143;11156;11164;11167;11176;11222;11243;11244;114805;114899;116028;121536;1277;1284;1316;136051;140;142;142827;146956;1503;1535;1558;1606;1609;1649;168374;168667;1736;1810;1841;1896;1959;196528;196743;1977;1981;200205;200916;2016;2078…	ADA;ZGLP1;ZNF705E;DNAJB6;ACTR3;ZNF891;ZNF256;SORBS3;CDK4;CDKN2A;YAP1;SYNCRIP;SEMA4D;ARFGEF1;CCT7;CENPF;CSPG5;POLQ;STAG2;ZNF275;BRD8;TCERG1;SERINC3;RIPK3;PRDM4;PKIG;KAT7;PTP4A3;NUDT5;FSTL1;BAZ2A;MRPL3;PMF1;ZHX1;GALNT13;C1QTNF3;RMI2;AEBP2;COL1A1;COL4A2;KLF6;ZNF786;ADORA3;PARP1;ACSM6;EME1;CTPS1;CYBA;CYP2C8;DGKA;DGKQ;DDIT3;ZNF92;BMPER;DKC1;DR1;DTYMK;EDA;EGR2;ARID2;PAOX;EIF4E;EIF4G1;IBA57;RPL22L1;EMX1…
9	2.15	GO:0046483	heterocycle metabolic process	The chemical reactions and pathways involving heterocyclic compounds, those with a cyclic molecular structure and at least two different atoms in the ring (or rings).	7.91% (506/6396)	0.00203482	2.69	100;100125288;100131539;10049;10096;101060200;10171;10172;10174;1019;1029;10413;10492;10507;10556;10574;10607;1063;10659;10721;10735;10775;10797;10838;10902;10915;10969;10973;11022;11035;11108;11142;11143;11156;11164;11167;11176;11243;11244;114781;115939;116028;121536;126549;1277;1284;1316;136051;140;142;142827;143884;146956;1503;154007;158401;1609;1649;1659;1665;168374;168667;1736;1740;1776;1810…	ADA;ZGLP1;ZNF705E;DNAJB6;ACTR3;ZNF891;RCL1;ZNF256;SORBS3;CDK4;CDKN2A;YAP1;SYNCRIP;SEMA4D;RPP30;CCT7;TBL3;CENPF;CELF2;POLQ;STAG2;POP4;MTHFD2;ZNF275;BRD8;TCERG1;EBNA1BP2;ASCC3;TDRKH;RIPK3;PRDM4;PKIG;KAT7;PTP4A3;NUDT5;FSTL1;BAZ2A;PMF1;ZHX1;BTBD9;TSR3;RMI2;AEBP2;ANKLE1;COL1A1;COL4A2;KLF6;ZNF786;ADORA3;PARP1;ACSM6;CWF19L2;EME1;CTPS1;SNRNP48;SHOC1;DGKQ;DDIT3;DHX8;DHX15;ZNF92;BMPER;DKC1;DLG2;DNASE1L3;DR…
10	4.67	GO:0006412	translation	The cellular metabolic process in which a protein is formed, using the sequence of a mature mRNA or circRNA molecule to specify the sequence of amino acids in a polypeptide chain. Translation is mediated by the ribosome, and begins with the formation of a ternary complex between aminoacylated initiator methionine tRNA, GTP, and initiation factor 2, which subsequently associates with the small sub…	9.75% (67/687)	0.00588387	2.23	1019;10492;11222;1977;1981;200916;221662;22868;22916;23034;23369;23438;246175;26058;26589;26986;27230;27303;2872;351;3569;387338;399664;4686;4849;51067;51081;51087;51091;51504;54517;55095;553117;55854;57690;5914;6165;6176;6181;6210;64410;6470;64965;64969;64976;65005;6897;6949;7057;708;7298;740;7431;7538;7818;79587;7965;79731;8087;84769;8531;8661;8761;8864;90381;9148;9444	CDK4;SYNCRIP;MRPL3;EIF4E;EIF4G1;RPL22L1;RBM24;FASTKD2;NCBP2;SAMD4A;PUM2;HARS2;CNOT6L;GIGYF2;MRPL46;PABPC1;SERP1;RBMS3;MKNK2;APP;IL6;NSUN4;MEX3D;NCBP1;CNOT3;YARS2;MRPS7;YBX2;SEPSECS;TRMT112;PUS7;SAMD4B;RPL39P5;ZC3H15;TNRC6C;RARA;RPL35A;RPLP1;RPLP2;RPS15A;KLHL25;SHMT1;MRPS9;MRPS5;MRPL40;MRPL9;TARS1;TCOF1;THBS1;C1QBP;TYMS;MRPL49;VIM;ZFP36;DAP3;CARS2;AIMP2;NARS2;FXR1;MPV17L2;YBX3;EIF3A;PABPC4;PER2;TI…
10	5.55	GO:0006417	regulation of translation	Any process that modulates the frequency, rate or extent of the chemical reactions and pathways resulting in the formation of proteins by the translation of mRNA or circRNA.	10.45% (42/402)	0.00869831	2.06	1019;10492;1977;1981;221662;22868;22916;23034;23369;246175;26058;26986;27230;27303;2872;351;3569;387338;399664;4686;4849;51087;51091;54517;55095;57690;5914;6176;64410;6470;6949;7057;708;7298;7431;7538;8087;84769;8531;8864;9148;9444	CDK4;SYNCRIP;EIF4E;EIF4G1;RBM24;FASTKD2;NCBP2;SAMD4A;PUM2;CNOT6L;GIGYF2;PABPC1;SERP1;RBMS3;MKNK2;APP;IL6;NSUN4;MEX3D;NCBP1;CNOT3;YBX2;SEPSECS;PUS7;SAMD4B;TNRC6C;RARA;RPLP1;KLHL25;SHMT1;TCOF1;THBS1;C1QBP;TYMS;VIM;ZFP36;FXR1;MPV17L2;YBX3;PER2;NEURL1;QKI
10	4.47	GO:0006518	peptide metabolic process	The chemical reactions and pathways involving peptides, compounds of two or more amino acids where the alpha carboxyl group of one is bound to the alpha amino group of another.	9.35% (81/866)	0.00763678	2.12	1019;10492;1066;11222;1977;1981;200916;221662;22868;22916;23034;23369;23385;23438;246175;26058;26589;26986;27230;27303;2872;29953;3320;351;3569;387338;399664;4248;4686;4779;4780;4849;51067;51081;51087;51091;5125;51504;51752;54517;55095;553117;55854;57690;5914;60559;6165;6176;6181;6210;64167;64410;6470;64965;64969;64976;65005;6622;6897;6949;7057;708;7298;740;7431;7538;7818;79587;7965;79731;8087;84…	CDK4;SYNCRIP;CES1;MRPL3;EIF4E;EIF4G1;RPL22L1;RBM24;FASTKD2;NCBP2;SAMD4A;PUM2;NCSTN;HARS2;CNOT6L;GIGYF2;MRPL46;PABPC1;SERP1;RBMS3;MKNK2;TRHDE;HSP90AA1;APP;IL6;NSUN4;MEX3D;MGAT3;NCBP1;NFE2L1;NFE2L2;CNOT3;YARS2;MRPS7;YBX2;SEPSECS;PCSK5;TRMT112;ERAP1;PUS7;SAMD4B;RPL39P5;ZC3H15;TNRC6C;RARA;SPCS3;RPL35A;RPLP1;RPLP2;RPS15A;ERAP2;KLHL25;SHMT1;MRPS9;MRPS5;MRPL40;MRPL9;SNCA;TARS1;TCOF1;THBS1;C1QBP;TYMS;MRP…
10	2.04	GO:0034641	cellular nitrogen compound metabolic process	The chemical reactions and pathways involving various organic and inorganic nitrogenous compounds, as carried out by individual cells.	7.8% (544/6970)	0.00406881	2.39	100;100125288;100131539;10049;10096;101060200;10171;10172;10174;1019;1029;10413;10492;10507;10556;10574;10607;1063;10659;1066;10721;10735;10775;10797;10838;10902;10915;10969;10973;11022;11035;11108;11142;11143;11156;11164;11167;11176;11222;11243;11244;114781;115939;116028;121536;126549;1277;1284;1316;136051;140;142;142827;143884;146956;1503;154007;158401;1609;1649;1659;1665;168374;168667;1736;174…	ADA;ZGLP1;ZNF705E;DNAJB6;ACTR3;ZNF891;RCL1;ZNF256;SORBS3;CDK4;CDKN2A;YAP1;SYNCRIP;SEMA4D;RPP30;CCT7;TBL3;CENPF;CELF2;CES1;POLQ;STAG2;POP4;MTHFD2;ZNF275;BRD8;TCERG1;EBNA1BP2;ASCC3;TDRKH;RIPK3;PRDM4;PKIG;KAT7;PTP4A3;NUDT5;FSTL1;BAZ2A;MRPL3;PMF1;ZHX1;BTBD9;TSR3;RMI2;AEBP2;ANKLE1;COL1A1;COL4A2;KLF6;ZNF786;ADORA3;PARP1;ACSM6;CWF19L2;EME1;CTPS1;SNRNP48;SHOC1;DGKQ;DDIT3;DHX8;DHX15;ZNF92;BMPER;DKC1;DLG2;…
10	4.63	GO:0043043	peptide biosynthetic process	The chemical reactions and pathways resulting in the formation of peptides, compounds of 2 or more (but usually less than 100) amino acids where the alpha carboxyl group of one is bound to the alpha amino group of another. This may include the translation of a precursor protein and its subsequent processing into a functional peptide.	9.69% (69/712)	0.00605797	2.22	1019;10492;11222;1977;1981;200916;221662;22868;22916;23034;23369;23438;246175;26058;26589;26986;27230;27303;2872;351;3569;387338;399664;4686;4780;4849;51067;51081;51087;51091;5125;51504;54517;55095;553117;55854;57690;5914;6165;6176;6181;6210;64410;6470;64965;64969;64976;65005;6897;6949;7057;708;7298;740;7431;7538;7818;79587;7965;79731;8087;84769;8531;8661;8761;8864;90381;9148;9444	CDK4;SYNCRIP;MRPL3;EIF4E;EIF4G1;RPL22L1;RBM24;FASTKD2;NCBP2;SAMD4A;PUM2;HARS2;CNOT6L;GIGYF2;MRPL46;PABPC1;SERP1;RBMS3;MKNK2;APP;IL6;NSUN4;MEX3D;NCBP1;NFE2L2;CNOT3;YARS2;MRPS7;YBX2;SEPSECS;PCSK5;TRMT112;PUS7;SAMD4B;RPL39P5;ZC3H15;TNRC6C;RARA;RPL35A;RPLP1;RPLP2;RPS15A;KLHL25;SHMT1;MRPS9;MRPS5;MRPL40;MRPL9;TARS1;TCOF1;THBS1;C1QBP;TYMS;MRPL49;VIM;ZFP36;DAP3;CARS2;AIMP2;NARS2;FXR1;MPV17L2;YBX3;EIF3A;P…
10	4.5	GO:0043604	amide biosynthetic process	The chemical reactions and pathways resulting in the formation of an amide, any derivative of an oxoacid in which an acidic hydroxy group has been replaced by an amino or substituted amino group.	9.31% (79/849)	0.00943902	2.03	1019;10492;11222;1977;1981;200916;221662;22868;22916;23034;23369;23438;246175;26058;2639;26589;26986;27230;27303;2872;351;3569;383;387338;399664;4686;4780;4849;51067;51081;51087;51091;5125;51504;5162;54517;55095;553117;55750;55854;55902;56624;57690;5914;60481;6165;6176;6181;6210;64410;6470;64965;64969;64976;65005;6622;6897;6949;7057;708;7298;740;7431;7538;7818;79071;79587;7965;79731;8087;8398;847…	CDK4;SYNCRIP;MRPL3;EIF4E;EIF4G1;RPL22L1;RBM24;FASTKD2;NCBP2;SAMD4A;PUM2;HARS2;CNOT6L;GIGYF2;GCDH;MRPL46;PABPC1;SERP1;RBMS3;MKNK2;APP;IL6;ARG1;NSUN4;MEX3D;NCBP1;NFE2L2;CNOT3;YARS2;MRPS7;YBX2;SEPSECS;PCSK5;TRMT112;PDHB;PUS7;SAMD4B;RPL39P5;AGK;ZC3H15;ACSS2;ASAH2;TNRC6C;RARA;ELOVL5;RPL35A;RPLP1;RPLP2;RPS15A;KLHL25;SHMT1;MRPS9;MRPS5;MRPL40;MRPL9;SNCA;TARS1;TCOF1;THBS1;C1QBP;TYMS;MRPL49;VIM;ZFP36;DAP3;…
10	2.58	GO:0044271	cellular nitrogen compound biosynthetic process	The chemical reactions and pathways resulting in the formation of organic and inorganic nitrogenous compounds.	8.46% (421/4975)	1.99418e-05	4.7	100;100125288;100131539;10049;10096;101060200;10172;10174;1019;1029;10413;10492;10507;10574;1063;10721;10838;10902;10915;11035;11108;11142;11143;11156;11164;11167;11176;11222;11243;11244;121536;1277;1284;1316;136051;140;142;1503;1609;1649;168374;168667;1736;1810;1841;1896;1959;196528;196743;1977;1981;200205;200916;2016;2078;2113;2118;2122;2150;219790;2200;2203;221037;221662;22868;22877;22890;2291…	ADA;ZGLP1;ZNF705E;DNAJB6;ACTR3;ZNF891;ZNF256;SORBS3;CDK4;CDKN2A;YAP1;SYNCRIP;SEMA4D;CCT7;CENPF;POLQ;ZNF275;BRD8;TCERG1;RIPK3;PRDM4;PKIG;KAT7;PTP4A3;NUDT5;FSTL1;BAZ2A;MRPL3;PMF1;ZHX1;AEBP2;COL1A1;COL4A2;KLF6;ZNF786;ADORA3;PARP1;CTPS1;DGKQ;DDIT3;ZNF92;BMPER;DKC1;DR1;DTYMK;EDA;EGR2;ARID2;PAOX;EIF4E;EIF4G1;IBA57;RPL22L1;EMX1;ERG;ETS1;ETV4;MECOM;F2RL1;RTKN2;FBN1;FBP1;JMJD1C;RBM24;FASTKD2;MLXIP;ZBTB1;R…
11	1.45	GO:0006807	nitrogen compound metabolic process	The chemical reactions and pathways involving organic or inorganic compounds that contain nitrogen.	7.78% (822/10571)	6.50403e-05	4.19	100;100125288;100131539;10049;100506013;10096;101060200;10110;10171;10172;10174;1019;10277;1029;10312;10413;10440;10492;10507;10539;10550;10556;10565;10574;10607;1063;10659;1066;10675;10721;10735;10747;1075;10775;10797;10838;10868;10902;10915;10955;10969;10970;10973;11012;11022;11035;11086;11098;11108;11142;11143;11156;11164;11167;11170;11173;11176;11222;11237;11243;11244;1131;11314;114781;114805…	ADA;ZGLP1;ZNF705E;DNAJB6;APELA;ACTR3;ZNF891;SGK2;RCL1;ZNF256;SORBS3;CDK4;UBE4B;CDKN2A;TCIRG1;YAP1;TIMM17A;SYNCRIP;SEMA4D;GLRX3;ARL6IP5;RPP30;ARFGEF1;CCT7;TBL3;CENPF;CELF2;CES1;CSPG5;POLQ;STAG2;MASP2;CTSC;POP4;MTHFD2;ZNF275;USP20;BRD8;TCERG1;SERINC3;EBNA1BP2;CKAP4;ASCC3;KLK11;TDRKH;RIPK3;ADAM29;PRSS23;PRDM4;PKIG;KAT7;PTP4A3;NUDT5;FSTL1;FAM107A;ADAMTS7;BAZ2A;MRPL3;RNF24;PMF1;ZHX1;CHRM3;CD300A;BTBD9…
11	1.19	GO:0008152	metabolic process	The chemical reactions and pathways, including anabolism and catabolism, by which living organisms transform chemical substances. Metabolic processes typically transform small molecules, but also include macromolecular processes such as DNA repair and replication, and protein synthesis and degradation.	7.54% (920/12201)	0.00199402	2.7	100;100125288;100131539;10049;100506013;10096;101060200;10110;10171;10172;10174;1019;10277;10287;1029;10312;10413;10440;10452;10492;10493;10507;10539;10550;10556;10565;10574;10607;1063;10659;1066;10675;10721;10735;10747;1075;10775;10797;10826;10838;10868;10902;10915;10955;10969;10970;10973;10999;11012;11022;11031;11035;11086;11098;11108;11142;11143;11156;11164;11167;11170;11173;11176;11222;11237;…	ADA;ZGLP1;ZNF705E;DNAJB6;APELA;ACTR3;ZNF891;SGK2;RCL1;ZNF256;SORBS3;CDK4;UBE4B;RGS19;CDKN2A;TCIRG1;YAP1;TIMM17A;TOMM40;SYNCRIP;VAT1;SEMA4D;GLRX3;ARL6IP5;RPP30;ARFGEF1;CCT7;TBL3;CENPF;CELF2;CES1;CSPG5;POLQ;STAG2;MASP2;CTSC;POP4;MTHFD2;FAXDC2;ZNF275;USP20;BRD8;TCERG1;SERINC3;EBNA1BP2;CKAP4;ASCC3;SLC27A4;KLK11;TDRKH;RAB31;RIPK3;ADAM29;PRSS23;PRDM4;PKIG;KAT7;PTP4A3;NUDT5;FSTL1;FAM107A;ADAMTS7;BAZ2A;M…
11	3.36	GO:0009056	catabolic process	The chemical reactions and pathways resulting in the breakdown of substances, including the breakdown of carbon compounds with the liberation of energy for use by the cell or organism.	8.67% (226/2607)	0.000865957	3.06	100;1019;10277;10287;10312;10452;10492;1066;10675;1075;10868;10999;11164;11173;123803;1306;1376;148;1558;1564;1573;1579;1580;163;1649;1736;1776;192111;196463;196743;1981;200933;203228;2203;221662;2237;22916;23034;23165;23225;23369;23583;23604;23644;246175;257068;25782;25820;2592;26058;26272;2639;26580;26986;285533;29062;29785;29882;29919;29953;3040;3045;316;3162;3176;3183;3192;329;3320;3425;351;3…	ADA;CDK4;UBE4B;RGS19;TCIRG1;TOMM40;SYNCRIP;CES1;CSPG5;CTSC;USP20;SLC27A4;NUDT5;ADAMTS7;NTAN1;COL15A1;CPT2;ADRA1A;CYP2C8;CYP2D7;CYP2J2;CYP4A11;CYP4B1;AP2B1;DDIT3;DKC1;DNASE1L3;PGAM5;PLBD2;PAOX;EIF4G1;FBXO45;C9orf72;FBP1;RBM24;FEN1;NCBP2;SAMD4A;NUP205;NUP210;PUM2;SMUG1;DAPK2;EDC4;CNOT6L;PLCXD2;RAB3GAP2;ARIH1;GALT;GIGYF2;FBXO4;GCDH;BSCL2;PABPC1;RNF175;WDR91;CYP2S1;ANAPC2;RMC1;TRHDE;HBA2;HBD;AOX1;HMO…
11	2.29	GO:0009058	biosynthetic process	The chemical reactions and pathways resulting in the formation of substances; typically the energy-requiring part of metabolism in which simpler substances are transformed into more complex ones.	8.11% (509/6279)	0.000184531	3.73	100;100125288;100131539;10049;10096;101060200;10172;10174;1019;1029;10413;10492;10507;10565;10574;1063;1066;10675;10721;10735;10826;10838;10902;10915;10955;11035;11108;11142;11143;11156;11164;11167;11176;11222;11243;11244;114805;114899;116028;121536;1277;1284;1316;136051;140;142;142827;146956;1503;1535;1558;1606;1609;1649;168374;168667;1736;1810;1841;1896;1959;196528;196743;1977;1981;200205;20091…	ADA;ZGLP1;ZNF705E;DNAJB6;ACTR3;ZNF891;ZNF256;SORBS3;CDK4;CDKN2A;YAP1;SYNCRIP;SEMA4D;ARFGEF1;CCT7;CENPF;CES1;CSPG5;POLQ;STAG2;FAXDC2;ZNF275;BRD8;TCERG1;SERINC3;RIPK3;PRDM4;PKIG;KAT7;PTP4A3;NUDT5;FSTL1;BAZ2A;MRPL3;PMF1;ZHX1;GALNT13;C1QTNF3;RMI2;AEBP2;COL1A1;COL4A2;KLF6;ZNF786;ADORA3;PARP1;ACSM6;EME1;CTPS1;CYBA;CYP2C8;DGKA;DGKQ;DDIT3;ZNF92;BMPER;DKC1;DR1;DTYMK;EDA;EGR2;ARID2;PAOX;EIF4E;EIF4G1;IBA57;…
11	2.54	GO:0009059	macromolecule biosynthetic process	The chemical reactions and pathways resulting in the formation of a macromolecule, any molecule of high relative molecular mass, the structure of which essentially comprises the multiple repetition of units derived, actually or conceptually, from molecules of low relative molecular mass.	8.4% (425/5062)	3.91506e-05	4.41	100125288;100131539;10049;10096;101060200;10172;10174;1019;1029;10413;10492;10507;10565;10574;1063;10675;10721;10735;10838;10902;10915;11035;11108;11142;11143;11156;11167;11176;11222;11243;11244;114805;116028;121536;1277;1284;1316;136051;140;142;146956;1609;1649;168374;168667;1736;1810;1896;1959;196528;1977;1981;200916;2016;2078;2113;2118;2122;2131;2137;2150;219790;2200;2203;221037;221662;2237;22…	ZGLP1;ZNF705E;DNAJB6;ACTR3;ZNF891;ZNF256;SORBS3;CDK4;CDKN2A;YAP1;SYNCRIP;SEMA4D;ARFGEF1;CCT7;CENPF;CSPG5;POLQ;STAG2;ZNF275;BRD8;TCERG1;RIPK3;PRDM4;PKIG;KAT7;PTP4A3;FSTL1;BAZ2A;MRPL3;PMF1;ZHX1;GALNT13;RMI2;AEBP2;COL1A1;COL4A2;KLF6;ZNF786;ADORA3;PARP1;EME1;DGKQ;DDIT3;ZNF92;BMPER;DKC1;DR1;EDA;EGR2;ARID2;EIF4E;EIF4G1;RPL22L1;EMX1;ERG;ETS1;ETV4;MECOM;EXT1;EXTL3;F2RL1;RTKN2;FBN1;FBP1;JMJD1C;RBM24;FEN1;…
11	1.48	GO:0043170	macromolecule metabolic process	The chemical reactions and pathways involving macromolecules, any molecule of high relative molecular mass, the structure of which essentially comprises the multiple repetition of units derived, actually or conceptually, from molecules of low relative molecular mass.	7.6% (773/10176)	0.00482998	2.32	100125288;100131539;10049;100506013;10096;101060200;10110;10171;10172;10174;1019;10277;1029;10312;10413;10440;10492;10507;10539;10550;10556;10565;10574;10607;1063;10659;1066;10675;10721;10735;10747;1075;10775;10838;10868;10902;10915;10969;10970;10973;11012;11022;11031;11035;11086;11098;11108;11142;11143;11156;11164;11167;11170;11173;11176;11222;11237;11243;11244;1131;11314;114805;114897;115019;11…	ZGLP1;ZNF705E;DNAJB6;APELA;ACTR3;ZNF891;SGK2;RCL1;ZNF256;SORBS3;CDK4;UBE4B;CDKN2A;TCIRG1;YAP1;TIMM17A;SYNCRIP;SEMA4D;GLRX3;ARL6IP5;RPP30;ARFGEF1;CCT7;TBL3;CENPF;CELF2;CES1;CSPG5;POLQ;STAG2;MASP2;CTSC;POP4;ZNF275;USP20;BRD8;TCERG1;EBNA1BP2;CKAP4;ASCC3;KLK11;TDRKH;RAB31;RIPK3;ADAM29;PRSS23;PRDM4;PKIG;KAT7;PTP4A3;NUDT5;FSTL1;FAM107A;ADAMTS7;BAZ2A;MRPL3;RNF24;PMF1;ZHX1;CHRM3;CD300A;GALNT13;C1QTNF1;SL…
11	2.68	GO:0043412	macromolecule modification	The covalent alteration of one or more monomeric units in a polypeptide, polynucleotide, polysaccharide, or other biological macromolecule, resulting in a change in its properties.	8.45% (366/4329)	0.000103412	3.99	100506013;10110;10174;1019;10277;1029;10507;10550;10565;10868;10902;10970;10973;11022;11035;11098;11108;11142;11143;11156;11167;11170;11176;11237;1131;11314;114805;114897;115123;115939;118611;131474;140803;142;142678;1438;1445;146433;148;149420;150290;154807;1605;1609;162333;168667;1687;1736;1740;1810;1832;1894;1911;192111;1959;196483;1981;200933;2029;203228;2078;2122;2131;2137;2150;2200;221002;2…	APELA;SGK2;SORBS3;CDK4;UBE4B;CDKN2A;SEMA4D;ARL6IP5;ARFGEF1;USP20;BRD8;CKAP4;ASCC3;TDRKH;RIPK3;PRSS23;PRDM4;PKIG;KAT7;PTP4A3;FSTL1;FAM107A;BAZ2A;RNF24;CHRM3;CD300A;GALNT13;C1QTNF1;MARCHF3;TSR3;C10orf90;CHCHD4;TRPM6;PARP1;MIB2;CSF2RA;CSK;IL34;ADRA1A;PDIK1L;DUSP18;VKORC1L1;DAG1;DGKQ;MARCHF10;BMPER;GSDME;DKC1;DLG2;DR1;DSP;ECT2;PHC1;PGAM5;EGR2;EEF2KMT;EIF4G1;FBXO45;ENSA;C9orf72;ERG;MECOM;EXT1;EXTL3;F2…
11	1.38	GO:0044238	primary metabolic process	The chemical reactions and pathways involving those compounds which are formed as a part of the normal anabolic and catabolic processes. These processes take place in most, if not all, cells of the organism.	7.72% (853/11049)	0.00011606	3.94	100;100125288;100131539;10049;100506013;10096;101060200;10110;10171;10172;10174;1019;10277;1029;10312;10413;10440;10492;10507;10539;10550;10556;10565;10574;10607;1063;10659;1066;10675;10721;10735;10747;1075;10775;10826;10838;10868;10902;10915;10955;10969;10970;10973;10999;11012;11022;11035;11086;11098;11108;11142;11143;11156;11164;11167;11170;11173;11176;11222;11237;11243;11244;112937;1131;11314;…	ADA;ZGLP1;ZNF705E;DNAJB6;APELA;ACTR3;ZNF891;SGK2;RCL1;ZNF256;SORBS3;CDK4;UBE4B;CDKN2A;TCIRG1;YAP1;TIMM17A;SYNCRIP;SEMA4D;GLRX3;ARL6IP5;RPP30;ARFGEF1;CCT7;TBL3;CENPF;CELF2;CES1;CSPG5;POLQ;STAG2;MASP2;CTSC;POP4;FAXDC2;ZNF275;USP20;BRD8;TCERG1;SERINC3;EBNA1BP2;CKAP4;ASCC3;SLC27A4;KLK11;TDRKH;RIPK3;ADAM29;PRSS23;PRDM4;PKIG;KAT7;PTP4A3;NUDT5;FSTL1;FAM107A;ADAMTS7;BAZ2A;MRPL3;RNF24;PMF1;ZHX1;GLB1L3;CHR…
11	3.47	GO:0044248	cellular catabolic process	The chemical reactions and pathways resulting in the breakdown of substances, carried out by individual cells.	8.76% (203/2317)	0.000978822	3.01	100;10277;10287;10312;10452;10492;10675;1075;10868;10999;11164;11173;123803;1376;148;1558;1564;1573;1579;1580;163;1649;1736;1776;192111;196743;1981;200933;203228;2203;221662;2237;22916;23034;23165;23225;23369;23583;23604;23644;246175;25782;25820;2592;26058;26272;2639;26986;285533;29062;29785;29882;29919;29953;3040;3045;316;3162;3176;3183;3192;329;3320;3425;351;3553;3569;3587;3620;383;387104;39163…	ADA;UBE4B;RGS19;TCIRG1;TOMM40;SYNCRIP;CSPG5;CTSC;USP20;SLC27A4;NUDT5;ADAMTS7;NTAN1;CPT2;ADRA1A;CYP2C8;CYP2D7;CYP2J2;CYP4A11;CYP4B1;AP2B1;DDIT3;DKC1;DNASE1L3;PGAM5;PAOX;EIF4G1;FBXO45;C9orf72;FBP1;RBM24;FEN1;NCBP2;SAMD4A;NUP205;NUP210;PUM2;SMUG1;DAPK2;EDC4;CNOT6L;RAB3GAP2;ARIH1;GALT;GIGYF2;FBXO4;GCDH;PABPC1;RNF175;WDR91;CYP2S1;ANAPC2;RMC1;TRHDE;HBA2;HBD;AOX1;HMOX1;HNMT;HNRNPC;HNRNPU;BIRC2;HSP90AA1;…
11	1.27	GO:0071704	organic substance metabolic process	The chemical reactions and pathways involving an organic substance, any molecular entity containing carbon.	7.53% (884/11742)	0.00424278	2.37	100;100125288;100131539;10049;100506013;10096;101060200;10110;10171;10172;10174;1019;10277;1029;10312;10413;10440;10492;10507;10539;10550;10556;10565;10574;10607;1063;10659;1066;10675;10721;10735;10747;1075;10775;10797;10826;10838;10868;10902;10915;10955;10969;10970;10973;10999;11012;11022;11031;11035;11086;11098;11108;11142;11143;11156;11164;11167;11170;11173;11176;11222;11237;11243;11244;112937…	ADA;ZGLP1;ZNF705E;DNAJB6;APELA;ACTR3;ZNF891;SGK2;RCL1;ZNF256;SORBS3;CDK4;UBE4B;CDKN2A;TCIRG1;YAP1;TIMM17A;SYNCRIP;SEMA4D;GLRX3;ARL6IP5;RPP30;ARFGEF1;CCT7;TBL3;CENPF;CELF2;CES1;CSPG5;POLQ;STAG2;MASP2;CTSC;POP4;MTHFD2;FAXDC2;ZNF275;USP20;BRD8;TCERG1;SERINC3;EBNA1BP2;CKAP4;ASCC3;SLC27A4;KLK11;TDRKH;RAB31;RIPK3;ADAM29;PRSS23;PRDM4;PKIG;KAT7;PTP4A3;NUDT5;FSTL1;FAM107A;ADAMTS7;BAZ2A;MRPL3;RNF24;PMF1;ZH…
11	2.09	GO:1901360	organic cyclic compound metabolic process	NA	7.86% (524/6665)	0.00275564	2.56	100;100125288;100131539;10049;10096;101060200;10171;10172;10174;1019;1029;10413;10492;10507;10556;10574;10607;1063;10659;1066;10721;10735;10775;10797;10826;10838;10902;10915;10969;10973;11022;11035;11108;11142;11143;11156;11164;11167;11176;11243;11244;114781;115939;116028;121536;126549;1277;1284;1316;136051;140;142;142827;143884;146956;1503;154007;1558;1580;158401;1609;1649;1659;1665;168374;16866…	ADA;ZGLP1;ZNF705E;DNAJB6;ACTR3;ZNF891;RCL1;ZNF256;SORBS3;CDK4;CDKN2A;YAP1;SYNCRIP;SEMA4D;RPP30;CCT7;TBL3;CENPF;CELF2;CES1;POLQ;STAG2;POP4;MTHFD2;FAXDC2;ZNF275;BRD8;TCERG1;EBNA1BP2;ASCC3;TDRKH;RIPK3;PRDM4;PKIG;KAT7;PTP4A3;NUDT5;FSTL1;BAZ2A;PMF1;ZHX1;BTBD9;TSR3;RMI2;AEBP2;ANKLE1;COL1A1;COL4A2;KLF6;ZNF786;ADORA3;PARP1;ACSM6;CWF19L2;EME1;CTPS1;SNRNP48;CYP2C8;CYP4B1;SHOC1;DGKQ;DDIT3;DHX8;DHX15;ZNF92;B…
11	2.7	GO:1901362	organic cyclic compound biosynthetic process	NA	8.33% (372/4466)	0.000303738	3.52	100;100125288;100131539;10049;10096;101060200;10172;10174;1019;1029;10413;10507;10574;1063;1066;10721;10826;10838;10902;10915;11035;11108;11142;11143;11156;11164;11167;11176;11243;11244;121536;1277;1284;1316;136051;140;142;1503;1609;1649;168374;168667;1736;1810;1841;1896;1959;196528;200205;2016;2078;2113;2118;2122;2150;219790;2200;2203;221037;22877;22890;22913;22916;22980;23057;2313;23165;23211;2…	ADA;ZGLP1;ZNF705E;DNAJB6;ACTR3;ZNF891;ZNF256;SORBS3;CDK4;CDKN2A;YAP1;SEMA4D;CCT7;CENPF;CES1;POLQ;FAXDC2;ZNF275;BRD8;TCERG1;RIPK3;PRDM4;PKIG;KAT7;PTP4A3;NUDT5;FSTL1;BAZ2A;PMF1;ZHX1;AEBP2;COL1A1;COL4A2;KLF6;ZNF786;ADORA3;PARP1;CTPS1;DGKQ;DDIT3;ZNF92;BMPER;DKC1;DR1;DTYMK;EDA;EGR2;ARID2;IBA57;EMX1;ERG;ETS1;ETV4;MECOM;F2RL1;RTKN2;FBN1;FBP1;JMJD1C;MLXIP;ZBTB1;RALY;NCBP2;TCF25;NMNAT2;FLI1;NUP205;ZC3H4;N…
11	2.05	GO:1901564	organonitrogen compound metabolic process	NA	8.2% (569/6942)	1.18076e-05	4.93	100;10049;100506013;10110;10174;1019;10277;1029;10312;10440;10492;10507;10539;10550;10565;1066;10675;10747;1075;10797;10868;10902;10955;10970;11012;11035;11086;11098;11108;11142;11143;11156;11164;11167;11170;11173;11176;11222;11237;1131;11314;114781;114805;114897;115123;118611;12;123803;1293;1301;131474;140803;142;142678;142827;1438;1445;146433;148;149420;150290;1503;154807;1604;1605;1609;162333;…	ADA;DNAJB6;APELA;SGK2;SORBS3;CDK4;UBE4B;CDKN2A;TCIRG1;TIMM17A;SYNCRIP;SEMA4D;GLRX3;ARL6IP5;ARFGEF1;CES1;CSPG5;MASP2;CTSC;MTHFD2;USP20;BRD8;SERINC3;CKAP4;KLK11;RIPK3;ADAM29;PRSS23;PRDM4;PKIG;KAT7;PTP4A3;NUDT5;FSTL1;FAM107A;ADAMTS7;BAZ2A;MRPL3;RNF24;CHRM3;CD300A;BTBD9;GALNT13;C1QTNF1;MARCHF3;C10orf90;SERPINA3;NTAN1;COL6A3;COL11A1;CHCHD4;TRPM6;PARP1;MIB2;ACSM6;CSF2RA;CSK;IL34;ADRA1A;PDIK1L;DUSP18;CT…
11	2.31	GO:1901576	organic substance biosynthetic process	NA	8.11% (503/6201)	0.000195669	3.71	100;100125288;100131539;10049;10096;101060200;10172;10174;1019;1029;10413;10492;10507;10565;10574;1063;1066;10675;10721;10735;10826;10838;10902;10915;10955;11035;11108;11142;11143;11156;11164;11167;11176;11222;11243;11244;114805;114899;116028;121536;1277;1284;1316;136051;140;142;142827;146956;1503;1558;1606;1609;1649;168374;168667;1736;1810;1841;1896;1959;196528;196743;1977;1981;200205;200916;201…	ADA;ZGLP1;ZNF705E;DNAJB6;ACTR3;ZNF891;ZNF256;SORBS3;CDK4;CDKN2A;YAP1;SYNCRIP;SEMA4D;ARFGEF1;CCT7;CENPF;CES1;CSPG5;POLQ;STAG2;FAXDC2;ZNF275;BRD8;TCERG1;SERINC3;RIPK3;PRDM4;PKIG;KAT7;PTP4A3;NUDT5;FSTL1;BAZ2A;MRPL3;PMF1;ZHX1;GALNT13;C1QTNF3;RMI2;AEBP2;COL1A1;COL4A2;KLF6;ZNF786;ADORA3;PARP1;ACSM6;EME1;CTPS1;CYP2C8;DGKA;DGKQ;DDIT3;ZNF92;BMPER;DKC1;DR1;DTYMK;EDA;EGR2;ARID2;PAOX;EIF4E;EIF4G1;IBA57;RPL22…
12	6.76	GO:0001676	long-chain fatty acid metabolic process	The chemical reactions and pathways involving long-chain fatty acids, A long-chain fatty acid is a fatty acid with a chain length between C13 and C22.	14.81% (16/108)	0.0042037	2.38	10999;1558;1564;1573;1579;247;29785;5321;56624;5743;60481;641371;79071;8529;9415;9444	SLC27A4;CYP2C8;CYP2D7;CYP2J2;CYP4A11;ALOX15B;CYP2S1;PLA2G4A;ASAH2;PTGS2;ELOVL5;ACOT1;ELOVL6;CYP4F2;FADS2;QKI
12	7.61	GO:0019369	arachidonic acid metabolic process	The chemical reactions and pathways involving arachidonic acid, a straight chain fatty acid with 20 carbon atoms and four double bonds per molecule. Arachidonic acid is the all-Z-(5,8,11,14)-isomer.	17.65% (9/51)	0.00945843	2.02	1558;1564;1573;1579;247;29785;5321;5743;8529	CYP2C8;CYP2D7;CYP2J2;CYP4A11;ALOX15B;CYP2S1;PLA2G4A;PTGS2;CYP4F2
13	2.73	GO:0006464	cellular protein modification process	The covalent alteration of one or more amino acids occurring in proteins, peptides and nascent polypeptides (co-translational, post-translational modifications) occurring at the level of an individual cell. Includes the modification of charged tRNAs that are destined to occur in a protein (pre-translation modification).	8.47% (349/4118)	0.000134022	3.87	100506013;10110;10174;1019;10277;1029;10507;10550;10565;10868;10902;10970;11035;11098;11108;11142;11143;11156;11167;11170;11176;11237;1131;11314;114805;114897;115123;118611;131474;140803;142;142678;1438;1445;146433;148;149420;150290;154807;1605;1609;162333;168667;1687;1740;1810;1832;1894;1911;192111;1959;196483;1981;200933;2029;203228;2078;2122;2131;2137;2150;2200;221002;221037;221472;221656;2216…	APELA;SGK2;SORBS3;CDK4;UBE4B;CDKN2A;SEMA4D;ARL6IP5;ARFGEF1;USP20;BRD8;CKAP4;RIPK3;PRSS23;PRDM4;PKIG;KAT7;PTP4A3;FSTL1;FAM107A;BAZ2A;RNF24;CHRM3;CD300A;GALNT13;C1QTNF1;MARCHF3;C10orf90;CHCHD4;TRPM6;PARP1;MIB2;CSF2RA;CSK;IL34;ADRA1A;PDIK1L;DUSP18;VKORC1L1;DAG1;DGKQ;MARCHF10;BMPER;GSDME;DLG2;DR1;DSP;ECT2;PHC1;PGAM5;EGR2;EEF2KMT;EIF4G1;FBXO45;ENSA;C9orf72;ERG;MECOM;EXT1;EXTL3;F2RL1;FBN1;RASGEF1A;JMJD…
13	3.49	GO:0006468	protein phosphorylation	The process of introducing a phosphate group on to a protein.	8.6% (168/1954)	0.00582736	2.23	100506013;10110;10174;1019;1029;10507;10550;11035;11142;11314;114897;140803;1438;1445;146433;148;149420;150290;1605;1609;168667;1687;1740;1894;1981;203228;2078;2122;2150;221002;221472;2244;22868;2321;23239;23552;23560;2358;23604;23683;23770;2492;26146;2651;27040;27250;284361;285613;2872;2889;28988;3265;3320;3383;351;3553;3558;3569;3572;3611;3678;3690;3716;3717;399473;4038;4041;4077;408;4089;4298;…	APELA;SGK2;SORBS3;CDK4;CDKN2A;SEMA4D;ARL6IP5;RIPK3;PKIG;CD300A;C1QTNF1;TRPM6;CSF2RA;CSK;IL34;ADRA1A;PDIK1L;DUSP18;DAG1;DGKQ;BMPER;GSDME;DLG2;ECT2;EIF4G1;C9orf72;ERG;MECOM;F2RL1;RASGEF1A;FGD2;FGB;FASTKD2;FLT1;PHLPP1;CDK20;GTPBP4;FPR2;DAPK2;PRKD3;FKBP8;FSHR;TRAF3IP1;GCNT2;LAT;PDCD4;EMC10;RELL2;MKNK2;RAPGEF1;DBNL;HRAS;HSP90AA1;ICAM1;APP;IL1B;IL2;IL6;IL6ST;ILK;ITGA5;ITGB3;JAK1;JAK2;SPRED3;LRP4;LRP5;N…
13	4.24	GO:0018193	peptidyl-amino acid modification	The alteration of an amino acid residue in a peptide.	8.91% (111/1246)	0.00884548	2.05	10110;10507;10902;11108;11143;11314;114805;131474;142;1445;148;154807;1609;1810;1959;196483;1981;2122;2288;23165;2321;23225;23408;23558;23770;23774;25941;26140;26354;283208;2872;29800;3054;3320;3383;339287;351;3553;3558;3569;3572;3611;3678;3690;3716;3717;399473;4038;408;4089;4193;420;4826;4908;51111;51303;5154;51701;51773;54472;5481;55214;5528;5567;5581;5590;55904;5593;5607;5616;57214;57396;5743;…	SGK2;SEMA4D;BRD8;PRDM4;KAT7;CD300A;GALNT13;CHCHD4;PARP1;CSK;ADRA1A;VKORC1L1;DGKQ;DR1;EGR2;EEF2KMT;EIF4G1;MECOM;FKBP4;NUP205;FLT1;NUP210;SIRT5;WBP2;FKBP8;BRD1;TPGS2;TTLL3;GNL3;P4HA3;MKNK2;ZDHHC1;HCFC1;HSP90AA1;ICAM1;MSL1;APP;IL1B;IL2;IL6;IL6ST;ILK;ITGA5;ITGB3;JAK1;JAK2;SPRED3;LRP4;ARRB1;SMAD4;MDM2;ART4;NNAT;NTF3;KMT5B;FKBP11;PDGFA;NLK;RSF1;TOLLIP;PPID;P3H2;PPP2R5D;PRKACB;PRKCE;PRKCZ;KMT2E;PRKG2;MA…
13	2.25	GO:0019538	protein metabolic process	The chemical reactions and pathways involving a protein. Includes protein modification.	8.5% (502/5906)	8.23221e-07	6.08	10049;100506013;10110;10174;1019;10277;1029;10312;10440;10492;10507;10539;10550;10565;1066;10675;10747;1075;10868;10902;10970;11012;11035;11086;11098;11108;11142;11143;11156;11167;11170;11173;11176;11222;11237;1131;11314;114805;114897;115123;118611;12;123803;1293;1301;131474;140803;142;142678;1438;1445;146433;148;149420;150290;154807;1604;1605;1609;162333;163;1649;168667;1687;170690;1740;1810;183…	DNAJB6;APELA;SGK2;SORBS3;CDK4;UBE4B;CDKN2A;TCIRG1;TIMM17A;SYNCRIP;SEMA4D;GLRX3;ARL6IP5;ARFGEF1;CES1;CSPG5;MASP2;CTSC;USP20;BRD8;CKAP4;KLK11;RIPK3;ADAM29;PRSS23;PRDM4;PKIG;KAT7;PTP4A3;FSTL1;FAM107A;ADAMTS7;BAZ2A;MRPL3;RNF24;CHRM3;CD300A;GALNT13;C1QTNF1;MARCHF3;C10orf90;SERPINA3;NTAN1;COL6A3;COL11A1;CHCHD4;TRPM6;PARP1;MIB2;CSF2RA;CSK;IL34;ADRA1A;PDIK1L;DUSP18;VKORC1L1;CD55;DAG1;DGKQ;MARCHF10;AP2B1;…
13	2.73	GO:0036211	protein modification process	The covalent alteration of one or more amino acids occurring in proteins, peptides and nascent polypeptides (co-translational, post-translational modifications). Includes the modification of charged tRNAs that are destined to occur in a protein (pre-translation modification).	8.47% (349/4118)	0.000134022	3.87	100506013;10110;10174;1019;10277;1029;10507;10550;10565;10868;10902;10970;11035;11098;11108;11142;11143;11156;11167;11170;11176;11237;1131;11314;114805;114897;115123;118611;131474;140803;142;142678;1438;1445;146433;148;149420;150290;154807;1605;1609;162333;168667;1687;1740;1810;1832;1894;1911;192111;1959;196483;1981;200933;2029;203228;2078;2122;2131;2137;2150;2200;221002;221037;221472;221656;2216…	APELA;SGK2;SORBS3;CDK4;UBE4B;CDKN2A;SEMA4D;ARL6IP5;ARFGEF1;USP20;BRD8;CKAP4;RIPK3;PRSS23;PRDM4;PKIG;KAT7;PTP4A3;FSTL1;FAM107A;BAZ2A;RNF24;CHRM3;CD300A;GALNT13;C1QTNF1;MARCHF3;C10orf90;CHCHD4;TRPM6;PARP1;MIB2;CSF2RA;CSK;IL34;ADRA1A;PDIK1L;DUSP18;VKORC1L1;DAG1;DGKQ;MARCHF10;BMPER;GSDME;DLG2;DR1;DSP;ECT2;PHC1;PGAM5;EGR2;EEF2KMT;EIF4G1;FBXO45;ENSA;C9orf72;ERG;MECOM;EXT1;EXTL3;F2RL1;FBN1;RASGEF1A;JMJD…
13	9.11	GO:0042033	chemokine biosynthetic process	The chemical reactions and pathways resulting in the formation of chemokines, any member of a family of small chemotactic cytokines; their name is derived from their ability to induce directed chemotaxis in nearby responsive cells. All chemokines possess a number of conserved cysteine residues involved in intramolecular disulfide bond formation. Some chemokines are considered pro-inflammatory and…	31.25% (5/16)	0.00416744	2.38	3162;351;3553;3569;7098	HMOX1;APP;IL1B;IL6;TLR3
13	8.76	GO:0042094	interleukin-2 biosynthetic process	The chemical reactions and pathways resulting in the formation of interleukin-2.	27.27% (6/22)	0.00364831	2.44	3553;3556;3902;7538;920;942	IL1B;IL1RAP;LAG3;ZFP36;CD4;CD86
13	1.74	GO:0044260	cellular macromolecule metabolic process	The chemical reactions and pathways involving macromolecules, any molecule of high relative molecular mass, the structure of which essentially comprises the multiple repetition of units derived, actually or conceptually, from molecules of low relative molecular mass, as carried out by individual cells.	8.36% (691/8265)	5.37902e-09	8.27	100125288;100131539;10049;100506013;10096;101060200;10110;10172;10174;1019;10277;1029;10312;10413;10440;10492;10507;10550;10565;10574;1063;10675;10721;10735;1075;10838;10868;10902;10915;10970;10973;11022;11031;11035;11098;11108;11142;11143;11156;11167;11170;11173;11176;11222;11237;11243;11244;1131;11314;114805;114897;115123;116028;118611;12;121536;123803;124930;126549;1277;1284;1293;1301;131474;1…	ZGLP1;ZNF705E;DNAJB6;APELA;ACTR3;ZNF891;SGK2;ZNF256;SORBS3;CDK4;UBE4B;CDKN2A;TCIRG1;YAP1;TIMM17A;SYNCRIP;SEMA4D;ARL6IP5;ARFGEF1;CCT7;CENPF;CSPG5;POLQ;STAG2;CTSC;ZNF275;USP20;BRD8;TCERG1;CKAP4;ASCC3;TDRKH;RAB31;RIPK3;PRSS23;PRDM4;PKIG;KAT7;PTP4A3;FSTL1;FAM107A;ADAMTS7;BAZ2A;MRPL3;RNF24;PMF1;ZHX1;CHRM3;CD300A;GALNT13;C1QTNF1;MARCHF3;RMI2;C10orf90;SERPINA3;AEBP2;NTAN1;ANKRD13B;ANKLE1;COL1A1;COL4A2;C…
13	2.4	GO:0044267	cellular protein metabolic process	The chemical reactions and pathways involving a specific protein, rather than of proteins in general, occurring at the level of an individual cell. Includes cellular protein modification.	8.63% (450/5213)	8.17311e-07	6.09	10049;100506013;10110;10174;1019;10277;1029;10312;10440;10492;10507;10550;10565;1075;10868;10902;10970;11035;11098;11108;11142;11143;11156;11167;11170;11173;11176;11222;11237;1131;11314;114805;114897;115123;118611;12;123803;1293;131474;140803;142;142678;1438;1445;146433;148;149420;150290;154807;1604;1605;1609;162333;163;1649;168667;1687;1740;1810;1832;1894;1911;192111;1959;196483;1977;1981;1992;2…	DNAJB6;APELA;SGK2;SORBS3;CDK4;UBE4B;CDKN2A;TCIRG1;TIMM17A;SYNCRIP;SEMA4D;ARL6IP5;ARFGEF1;CTSC;USP20;BRD8;CKAP4;RIPK3;PRSS23;PRDM4;PKIG;KAT7;PTP4A3;FSTL1;FAM107A;ADAMTS7;BAZ2A;MRPL3;RNF24;CHRM3;CD300A;GALNT13;C1QTNF1;MARCHF3;C10orf90;SERPINA3;NTAN1;COL6A3;CHCHD4;TRPM6;PARP1;MIB2;CSF2RA;CSK;IL34;ADRA1A;PDIK1L;DUSP18;VKORC1L1;CD55;DAG1;DGKQ;MARCHF10;AP2B1;DDIT3;BMPER;GSDME;DLG2;DR1;DSP;ECT2;PHC1;PGA…
13	9.11	GO:0050755	chemokine metabolic process	The chemical reactions and pathways involving chemokines, any member of a family of small chemotactic cytokines; their name is derived from their ability to induce directed chemotaxis in nearby responsive cells. All chemokines possess a number of conserved cysteine residues involved in intramolecular disulfide bond formation. Some chemokines are considered pro-inflammatory and can be induced duri…	31.25% (5/16)	0.00416744	2.38	3162;351;3553;3569;7098	HMOX1;APP;IL1B;IL6;TLR3
13	9.3	GO:0070933	histone H4 deacetylation	The modification of histone H4 by the removal of one or more acetyl groups.	36.36% (4/11)	0.00572006	2.24	3065;51547;56916;9734	HDAC1;SIRT7;SMARCAD1;HDAC9
14	6.71	GO:0010977	negative regulation of neuron projection development	Any process that decreases the rate, frequency or extent of neuron projection development. Neuron projection development is the process whose specific outcome is the progression of a neuron projection over time, from its formation to the mature structure. A neuron projection is any process extending from a neural cell, such as axons or dendrites (collectively called neurites).	12.99% (20/154)	0.00687836	2.16	10507;22871;2288;25791;4038;4193;4776;5048;57556;5793;5802;6405;64218;6695;7025;7225;7431;80031;84894;9706	SEMA4D;NLGN1;FKBP4;NGEF;LRP4;MDM2;NFATC4;PAFAH1B1;SEMA6A;PTPRG;PTPRS;SEMA3F;SEMA4A;SPOCK1;NR2F1;TRPC6;VIM;SEMA6D;LINGO1;ULK2
14	3.88	GO:0045595	regulation of cell differentiation	Any process that modulates the frequency, rate or extent of cell differentiation, the process in which relatively unspecialized cells acquire specialized structural and functional features.	9.11% (168/1844)	0.000498907	3.3	100;10234;10312;10413;10507;10675;11173;115908;1209;1277;130733;142;146433;147906;1605;1620;1649;1894;1903;1977;1981;2016;202151;2113;2200;221662;221692;2244;22852;22871;2288;22890;22941;23303;23414;23500;247;25791;25960;2651;27086;27120;27166;27250;2737;285313;2889;28988;29882;301;3021;3065;3192;329;339479;351;3553;3558;3569;3572;3575;3611;3690;3717;3727;374462;3902;4038;4041;4077;4089;4193;4286…	ADA;LRRC17;TCIRG1;YAP1;SEMA4D;CSPG5;ADAMTS7;CTHRC1;CLPTM1;COL1A1;TMEM178A;PARP1;IL34;DACT3;DAG1;BRINP1;DDIT3;ECT2;S1PR3;EIF4E;EIF4G1;EMX1;RANBP3L;ETS1;FBN1;RBM24;PHACTR1;FGB;ANKRD26;NLGN1;FKBP4;ZBTB1;SHANK2;KIF13B;ZFPM2;DAAM2;ALOX15B;NGEF;ADGRA2;GCNT2;FOXP1;DKKL1;PRELID1;PDCD4;GLI3;IGSF10;RAPGEF1;DBNL;ANAPC2;ANXA1;H3-3B;HDAC1;HNRNPU;BIRC2;BRINP3;APP;IL1B;IL2;IL6;IL6ST;IL7R;ILK;ITGB3;JAK2;JUND;PTP…
14	4.84	GO:0050767	regulation of neurogenesis	Any process that modulates the frequency, rate or extent of neurogenesis, the generation of cells in the nervous system.	9.67% (79/817)	0.00367467	2.43	10413;10507;146433;1605;1620;1894;1977;1981;2016;221692;22871;2288;22941;23303;23500;25791;2737;285313;2889;28988;29882;3065;339479;351;3553;3558;3569;3572;3611;4038;4193;4776;4780;4830;4897;4908;4909;5048;50618;5270;5364;54664;5468;54700;55755;5629;5754;57556;5792;5793;5802;5914;6405;64218;64284;6474;64764;6663;6695;6794;7025;706;7077;7225;729230;7431;79006;80031;80237;80279;81544;84079;8428;848…	YAP1;SEMA4D;IL34;DAG1;BRINP1;ECT2;EIF4E;EIF4G1;EMX1;PHACTR1;NLGN1;FKBP4;SHANK2;KIF13B;DAAM2;NGEF;GLI3;IGSF10;RAPGEF1;DBNL;ANAPC2;HDAC1;BRINP3;APP;IL1B;IL2;IL6;IL6ST;ILK;LRP4;MDM2;NFATC4;NFE2L2;NME1;NRCAM;NTF3;NTF4;PAFAH1B1;ITSN2;SERPINE2;PLXNB1;TMEM106B;PPARG;RRN3;CDK5RAP2;PROX1;PTK7;SEMA6A;PTPRF;PTPRG;PTPRS;RARA;SEMA3F;SEMA4A;RAB17;SHOX2;CREB3L2;SOX10;SPOCK1;STK11;NR2F1;TSPO;TIMP2;TRPC6;CCR2;VIM…
14	4.65	GO:0051960	regulation of nervous system development	Any process that modulates the frequency, rate or extent of nervous system development, the origin and formation of nervous tissue.	9.33% (86/922)	0.00654485	2.18	10413;10507;1075;146433;1605;1620;1894;1977;1981;2016;221692;22871;2288;22941;23303;23500;25791;26146;2737;285313;2889;28988;29882;3065;339479;351;3553;3556;3558;3569;3572;3611;4038;4193;4776;4780;4830;4897;4908;4909;5048;50618;5270;5364;54664;54674;5468;54700;5567;55755;5629;5754;57556;5792;5793;5802;5914;6405;64218;64284;6474;64764;6622;6663;6695;6794;7025;706;7077;7225;729230;7431;745;79006;80…	YAP1;SEMA4D;CTSC;IL34;DAG1;BRINP1;ECT2;EIF4E;EIF4G1;EMX1;PHACTR1;NLGN1;FKBP4;SHANK2;KIF13B;DAAM2;NGEF;TRAF3IP1;GLI3;IGSF10;RAPGEF1;DBNL;ANAPC2;HDAC1;BRINP3;APP;IL1B;IL1RAP;IL2;IL6;IL6ST;ILK;LRP4;MDM2;NFATC4;NFE2L2;NME1;NRCAM;NTF3;NTF4;PAFAH1B1;ITSN2;SERPINE2;PLXNB1;TMEM106B;LRRN3;PPARG;RRN3;PRKACB;CDK5RAP2;PROX1;PTK7;SEMA6A;PTPRF;PTPRG;PTPRS;RARA;SEMA3F;SEMA4A;RAB17;SHOX2;CREB3L2;SNCA;SOX10;SPOCK…
14	4.69	GO:0060284	regulation of cell development	Any process that modulates the rate, frequency or extent of the progression of the cell over time, from its formation to the mature structure. Cell development does not include the steps involved in committing a cell to a specific fate.	9.78% (92/941)	0.00128605	2.89	10413;10507;10675;146433;1605;1620;1894;1903;1977;1981;2016;2200;221692;2244;22871;2288;22941;23303;23500;25791;25960;2737;285313;2889;28988;29882;3065;339479;351;3553;3558;3569;3572;3611;4038;4089;4193;4776;4780;4830;4838;4897;4908;4909;5048;50618;5270;5364;54664;5468;54700;55755;5629;5754;57556;5792;5793;5802;5914;6405;64218;64284;6474;64764;6663;6695;6794;6954;7025;706;7077;708;7225;729230;743…	YAP1;SEMA4D;CSPG5;IL34;DAG1;BRINP1;ECT2;S1PR3;EIF4E;EIF4G1;EMX1;FBN1;PHACTR1;FGB;NLGN1;FKBP4;SHANK2;KIF13B;DAAM2;NGEF;ADGRA2;GLI3;IGSF10;RAPGEF1;DBNL;ANAPC2;HDAC1;BRINP3;APP;IL1B;IL2;IL6;IL6ST;ILK;LRP4;SMAD4;MDM2;NFATC4;NFE2L2;NME1;NODAL;NRCAM;NTF3;NTF4;PAFAH1B1;ITSN2;SERPINE2;PLXNB1;TMEM106B;PPARG;RRN3;CDK5RAP2;PROX1;PTK7;SEMA6A;PTPRF;PTPRG;PTPRS;RARA;SEMA3F;SEMA4A;RAB17;SHOX2;CREB3L2;SOX10;SPOC…
14	3.61	GO:2000026	regulation of multicellular organismal development	Any process that modulates the frequency, rate or extent of multicellular organismal development.	8.49% (179/2108)	0.00727321	2.14	100;100506013;10234;10413;10507;1063;1075;1101;11173;115908;1209;1277;1284;130733;146433;147906;154796;1605;1620;163;1649;168667;1894;1903;1977;1981;200558;2016;2113;2200;221662;221692;22871;2288;22890;22941;2321;23239;23303;23414;23500;247;25791;25960;26146;2651;27086;27166;27250;2737;284361;285313;2889;28988;29882;301;3021;3065;3162;339479;351;3553;3556;3558;3569;3572;3575;3611;3620;3678;3716;3…	ADA;APELA;LRRC17;YAP1;SEMA4D;CENPF;CTSC;CHAD;ADAMTS7;CTHRC1;CLPTM1;COL1A1;COL4A2;TMEM178A;IL34;DACT3;AMOT;DAG1;BRINP1;AP2B1;DDIT3;BMPER;ECT2;S1PR3;EIF4E;EIF4G1;APLF;EMX1;ETS1;FBN1;RBM24;PHACTR1;NLGN1;FKBP4;ZBTB1;SHANK2;FLT1;PHLPP1;KIF13B;ZFPM2;DAAM2;ALOX15B;NGEF;ADGRA2;TRAF3IP1;GCNT2;FOXP1;PRELID1;PDCD4;GLI3;EMC10;IGSF10;RAPGEF1;DBNL;ANAPC2;ANXA1;H3-3B;HDAC1;HMOX1;BRINP3;APP;IL1B;IL1RAP;IL2;IL6;I…
15	4.56	GO:0000902	cell morphogenesis	The developmental process in which the size or shape of a cell is generated and organized.	9.6% (99/1031)	0.00152186	2.82	1004;10381;10413;10507;10675;10890;10979;113246;1293;1501;1605;1894;1959;200933;2016;203228;2131;2195;221472;221692;2244;22854;22871;22941;23218;23303;25791;26084;26999;27255;2737;2823;288;28988;29882;301;3320;3383;351;3575;3611;3690;3695;3912;4038;4089;4148;4218;4478;4647;4776;4781;4838;4897;4908;4909;5048;50618;5364;54538;54664;55619;5590;5629;57175;57556;57619;5781;5802;60437;6347;6354;6405;64…	CDH6;TUBB3;YAP1;SEMA4D;CSPG5;RAB10;FERMT2;C12orf57;COL6A3;CTNND2;DAG1;ECT2;EGR2;FBXO45;EMX1;C9orf72;EXT1;FAT1;FGD2;PHACTR1;FGB;NTNG1;NLGN1;SHANK2;NBEAL2;KIF13B;NGEF;ARHGEF26;CYFIP2;CNTN6;GLI3;GPM6A;ANK3;DBNL;ANAPC2;ANXA1;HSP90AA1;ICAM1;APP;IL7R;ILK;ITGB3;ITGB7;LAMB1;LRP4;SMAD4;MATN3;RAB8A;MSN;MYO7A;NFATC4;NFIB;NODAL;NRCAM;NTF3;NTF4;PAFAH1B1;ITSN2;PLXNB1;ROBO4;TMEM106B;DOCK10;PRKCZ;PROX1;CORO1B;SE…
15	4.89	GO:0000904	cell morphogenesis involved in differentiation	The change in form (cell shape and size) that occurs when relatively unspecialized cells, e.g. embryonic or regenerative cells, acquire specialized structural and/or functional features that characterize the cells, tissues, or organs of the mature organism or some other relatively stable phase of the organism's life history.	9.84% (73/742)	0.00335696	2.47	10381;10507;10675;10890;10979;113246;1293;1501;1605;1959;200933;203228;2131;2195;221692;2244;22854;22871;22941;23218;23303;25791;26084;26999;27255;2737;288;28988;29882;3320;351;3611;3690;3695;3912;4038;4089;4148;4218;4647;4776;4781;4838;4897;5048;5364;54538;54664;55619;5629;57556;5781;5802;6405;64218;64221;6474;6794;708;7225;7414;79006;79600;80031;80781;81578;84079;84894;9201;9252;9637;9706;9762	TUBB3;SEMA4D;CSPG5;RAB10;FERMT2;C12orf57;COL6A3;CTNND2;DAG1;EGR2;FBXO45;C9orf72;EXT1;FAT1;PHACTR1;FGB;NTNG1;NLGN1;SHANK2;NBEAL2;KIF13B;NGEF;ARHGEF26;CYFIP2;CNTN6;GLI3;ANK3;DBNL;ANAPC2;HSP90AA1;APP;ILK;ITGB3;ITGB7;LAMB1;LRP4;SMAD4;MATN3;RAB8A;MYO7A;NFATC4;NFIB;NODAL;NRCAM;PAFAH1B1;PLXNB1;ROBO4;TMEM106B;DOCK10;PROX1;SEMA6A;PTPN11;PTPRS;SEMA3F;SEMA4A;ROBO3;SHOX2;STK11;C1QBP;TRPC6;VCL;METRN;TCTN1;SEM…
15	6.67	GO:0010927	cellular component assembly involved in morphogenesis	The cellular component assembly that is part of the initial shaping of the component during its developmental progression.	16.67% (19/114)	0.000446387	3.35	11155;1605;29766;3267;3611;3856;4089;4621;5048;5573;5629;58;5990;7110;7273;825;859;9172;928	LDB3;DAG1;TMOD3;AGFG1;ILK;KRT8;SMAD4;MYH3;PAFAH1B1;PRKAR1A;PROX1;ACTA1;RFX2;TMF1;TTN;CAPN3;CAV3;MYOM2;CD9
15	6.96	GO:0030239	myofibril assembly	Formation of myofibrils, the repeating units of striated muscle.	16.67% (12/72)	0.00478477	2.32	11155;29766;3856;4089;4621;5573;5629;58;7273;825;859;9172	LDB3;TMOD3;KRT8;SMAD4;MYH3;PRKAR1A;PROX1;ACTA1;TTN;CAPN3;CAV3;MYOM2
15	4.43	GO:0032989	cellular component morphogenesis	The process in which cellular structures, including whole cells or cell parts, are generated and organized.	10.27% (117/1139)	3.82512e-05	4.42	1004;10381;10413;10507;10675;10890;10979;11155;113246;1293;1501;1605;1894;1959;200933;2016;203228;2131;2195;221472;221692;2244;22854;22871;22941;23218;23303;25791;26084;26999;27255;2737;2823;288;28988;29766;29882;301;3267;3320;3383;351;3575;3611;3690;3695;3856;3912;4038;4089;4148;4218;4478;4621;4647;4776;4781;4838;4897;4908;4909;5048;50618;5364;54538;54664;55619;5573;5590;5629;57175;57556;57619;5…	CDH6;TUBB3;YAP1;SEMA4D;CSPG5;RAB10;FERMT2;LDB3;C12orf57;COL6A3;CTNND2;DAG1;ECT2;EGR2;FBXO45;EMX1;C9orf72;EXT1;FAT1;FGD2;PHACTR1;FGB;NTNG1;NLGN1;SHANK2;NBEAL2;KIF13B;NGEF;ARHGEF26;CYFIP2;CNTN6;GLI3;GPM6A;ANK3;DBNL;TMOD3;ANAPC2;ANXA1;AGFG1;HSP90AA1;ICAM1;APP;IL7R;ILK;ITGB3;ITGB7;KRT8;LAMB1;LRP4;SMAD4;MATN3;RAB8A;MSN;MYH3;MYO7A;NFATC4;NFIB;NODAL;NRCAM;NTF3;NTF4;PAFAH1B1;ITSN2;PLXNB1;ROBO4;TMEM106B;D…
15	4.93	GO:0032990	cell part morphogenesis	The process in which the anatomical structures of a cell part are generated and organized.	10.38% (71/684)	0.00096446	3.02	10381;10507;10675;10890;113246;1501;1605;1959;200933;2016;203228;2131;221692;22854;22871;22941;23303;25791;26999;27255;2737;2823;288;28988;29882;3320;351;3611;4038;4089;4218;4776;4781;4897;4908;4909;5048;50618;5364;54538;54664;55619;5590;57175;57556;5781;5802;598;6405;64218;64221;6474;6794;7225;7414;79006;79600;79784;80025;80031;80224;84079;8428;84894;87178;9201;9252;9362;9637;9706;9762	TUBB3;SEMA4D;CSPG5;RAB10;C12orf57;CTNND2;DAG1;EGR2;FBXO45;EMX1;C9orf72;EXT1;PHACTR1;NTNG1;NLGN1;SHANK2;KIF13B;NGEF;CYFIP2;CNTN6;GLI3;GPM6A;ANK3;DBNL;ANAPC2;HSP90AA1;APP;ILK;LRP4;SMAD4;RAB8A;NFATC4;NFIB;NRCAM;NTF3;NTF4;PAFAH1B1;ITSN2;PLXNB1;ROBO4;TMEM106B;DOCK10;PRKCZ;CORO1B;SEMA6A;PTPN11;PTPRS;BCL2L1;SEMA3F;SEMA4A;ROBO3;SHOX2;STK11;TRPC6;VCL;METRN;TCTN1;MYH14;PANK2;SEMA6D;NUBPL;ANKRD27;STK24;LING…
15	4.95	GO:0048858	cell projection morphogenesis	The process in which the anatomical structures of a cell projection are generated and organized.	9.92% (66/665)	0.00420485	2.38	10381;10507;10675;10890;113246;1501;1605;1959;200933;2016;203228;2131;221692;22854;22871;22941;23303;25791;26999;27255;2737;2823;288;28988;29882;3320;351;3611;4038;4089;4218;4776;4781;4897;4908;4909;5048;50618;5364;54538;54664;55619;5590;57175;57556;5781;5802;6405;64218;64221;6474;6794;7225;7414;79006;79600;80031;84079;8428;84894;9201;9252;9362;9637;9706;9762	TUBB3;SEMA4D;CSPG5;RAB10;C12orf57;CTNND2;DAG1;EGR2;FBXO45;EMX1;C9orf72;EXT1;PHACTR1;NTNG1;NLGN1;SHANK2;KIF13B;NGEF;CYFIP2;CNTN6;GLI3;GPM6A;ANK3;DBNL;ANAPC2;HSP90AA1;APP;ILK;LRP4;SMAD4;RAB8A;NFATC4;NFIB;NRCAM;NTF3;NTF4;PAFAH1B1;ITSN2;PLXNB1;ROBO4;TMEM106B;DOCK10;PRKCZ;CORO1B;SEMA6A;PTPN11;PTPRS;SEMA3F;SEMA4A;ROBO3;SHOX2;STK11;TRPC6;VCL;METRN;TCTN1;SEMA6D;ANKRD27;STK24;LINGO1;DCLK1;RPS6KA5;CPNE6;FE…
16	6.36	GO:0001649	osteoblast differentiation	The process whereby a relatively unspecialized cell acquires the specialized features of an osteoblast, a mesodermal or neural crest cell that gives rise to bone.	12.44% (27/217)	0.00348601	2.46	10312;10492;10507;115908;1277;202151;23560;249;2737;3021;3183;3192;3371;3569;3572;3611;3727;4041;4077;51374;51741;55363;5701;6474;7171;7481;8994	TCIRG1;SYNCRIP;SEMA4D;CTHRC1;COL1A1;RANBP3L;GTPBP4;ALPL;GLI3;H3-3B;HNRNPC;HNRNPU;TNC;IL6;IL6ST;ILK;JUND;LRP5;NBR1;ATRAID;WWOX;HEMGN;PSMC2;SHOX2;TPM4;WNT11;LIMD1
16	6.21	GO:0010001	glial cell differentiation	The process in which a relatively unspecialized cell acquires the specialized features of a glial cell.	12.44% (27/217)	0.00348601	2.46	10675;1445;146433;1605;1959;2016;23385;23500;2358;2737;3065;351;3553;3569;3572;3611;4779;4781;5270;5468;5781;6547;6663;7431;745;79006;928	CSPG5;CSK;IL34;DAG1;EGR2;EMX1;NCSTN;DAAM2;FPR2;GLI3;HDAC1;APP;IL1B;IL6;IL6ST;ILK;NFE2L1;NFIB;SERPINE2;PPARG;PTPN11;SLC8A3;SOX10;VIM;MYRF;METRN;CD9
16	5.59	GO:0016049	cell growth	The process in which a cell irreversibly increases in size over time by accretion and biosynthetic production of matter similar to that already present.	10.92% (52/476)	0.00149976	2.82	10110;1029;10507;11170;147906;148;1535;1981;2016;203228;2137;2203;26999;28988;29882;3021;3320;351;3558;3611;4089;4686;4897;5048;50618;51196;5270;5467;5468;5590;5607;56994;57556;5795;5802;6405;64218;6695;6794;7414;7481;7528;79577;80031;8314;859;8692;9201;9362;9472;9538;9706	SGK2;CDKN2A;SEMA4D;FAM107A;DACT3;ADRA1A;CYBA;EIF4G1;EMX1;C9orf72;EXTL3;FBP1;CYFIP2;DBNL;ANAPC2;H3-3B;HSP90AA1;APP;IL2;ILK;SMAD4;NCBP1;NRCAM;PAFAH1B1;ITSN2;PLCE1;SERPINE2;PPARD;PPARG;PRKCZ;MAP2K5;CHPT1;SEMA6A;PTPRJ;PTPRS;SEMA3F;SEMA4A;SPOCK1;STK11;VCL;WNT11;YY1;CDC73;SEMA6D;BAP1;CAV3;HYAL2;DCLK1;CPNE6;AKAP6;EI24;ULK2
16	3.81	GO:0022008	neurogenesis	Generation of cells within the nervous system.	9.03% (146/1617)	0.00169568	2.77	10277;10381;10413;10507;10565;10675;10890;11021;113246;115908;1445;146433;1501;1605;1620;1687;1894;1959;1977;1981;200933;201191;2016;203228;2131;221692;22854;22871;2288;22941;23303;23385;23500;2358;25791;26058;26999;27255;2737;2823;285313;285331;288;2889;28988;29882;301;3065;3320;3371;339479;347;351;3553;3558;3569;3572;3611;3717;3912;4038;4089;4193;4218;4647;4685;4776;4779;4780;4781;4826;4830;489…	UBE4B;TUBB3;YAP1;SEMA4D;ARFGEF1;CSPG5;RAB10;RAB35;C12orf57;CTHRC1;CSK;IL34;CTNND2;DAG1;BRINP1;GSDME;ECT2;EGR2;EIF4E;EIF4G1;FBXO45;SAMD14;EMX1;C9orf72;EXT1;PHACTR1;NTNG1;NLGN1;FKBP4;SHANK2;KIF13B;NCSTN;DAAM2;FPR2;NGEF;GIGYF2;CYFIP2;CNTN6;GLI3;GPM6A;IGSF10;CCDC66;ANK3;RAPGEF1;DBNL;ANAPC2;ANXA1;HDAC1;HSP90AA1;TNC;BRINP3;APOD;APP;IL1B;IL2;IL6;IL6ST;ILK;JAK2;LAMB1;LRP4;SMAD4;MDM2;RAB8A;MYO7A;NCAM2;NFA…
16	2.78	GO:0030154	cell differentiation	The process in which relatively unspecialized cells, e.g. embryonic or regenerative cells, acquire specialized structural and/or functional features that characterize the cells, tissues, or organs of the mature organism or some other relatively stable phase of the organism's life history. Differentiation includes the processes involved in commitment of a cell to a specific fate and its subsequent…	8.7% (365/4193)	7.71659e-06	5.11	100;100125288;10049;100506013;10234;10277;10312;10381;10413;10492;10507;10565;1063;1066;10675;10890;10979;11021;11022;11035;11155;11167;11173;11244;113246;1140;114899;115908;116369;1209;1277;1284;1293;1301;1306;130733;1316;142;144195;1445;146433;147906;148;1501;154796;1605;1620;1649;1687;1730;1776;1832;1841;1894;1896;1903;1959;1977;1981;200933;201191;2016;202151;203228;2078;2113;2118;2122;2131;21…	ADA;ZGLP1;DNAJB6;APELA;LRRC17;UBE4B;TCIRG1;TUBB3;YAP1;SYNCRIP;SEMA4D;ARFGEF1;CENPF;CES1;CSPG5;RAB10;FERMT2;RAB35;TDRKH;RIPK3;LDB3;FSTL1;ADAMTS7;ZHX1;C12orf57;CHRNB1;C1QTNF3;CTHRC1;SLC26A8;CLPTM1;COL1A1;COL4A2;COL6A3;COL11A1;COL15A1;TMEM178A;KLF6;PARP1;SLC2A14;CSK;IL34;DACT3;ADRA1A;CTNND2;AMOT;DAG1;BRINP1;DDIT3;GSDME;DIAPH2;DNASE1L3;DSP;DTYMK;ECT2;EDA;S1PR3;EGR2;EIF4E;EIF4G1;FBXO45;SAMD14;EMX1;RAN…
16	4.08	GO:0030182	neuron differentiation	The process in which a relatively unspecialized cell acquires specialized features of a neuron.	8.82% (120/1360)	0.00886042	2.05	10277;10381;10507;10565;10890;11021;113246;115908;1501;1605;1620;1687;1894;1959;1977;1981;200933;201191;2016;203228;2131;221692;22854;22871;2288;22941;23303;25791;26058;26999;27255;2737;2823;285331;288;2889;28988;29882;3065;3320;3371;339479;347;351;3558;3569;3611;3717;3912;4038;4089;4193;4218;4647;4685;4776;4779;4780;4781;4826;4830;4897;4908;4909;5048;50618;50804;51604;5205;5364;54538;54664;54700…	UBE4B;TUBB3;SEMA4D;ARFGEF1;RAB10;RAB35;C12orf57;CTHRC1;CTNND2;DAG1;BRINP1;GSDME;ECT2;EGR2;EIF4E;EIF4G1;FBXO45;SAMD14;EMX1;C9orf72;EXT1;PHACTR1;NTNG1;NLGN1;FKBP4;SHANK2;KIF13B;NGEF;GIGYF2;CYFIP2;CNTN6;GLI3;GPM6A;CCDC66;ANK3;RAPGEF1;DBNL;ANAPC2;HDAC1;HSP90AA1;TNC;BRINP3;APOD;APP;IL2;IL6;ILK;JAK2;LAMB1;LRP4;SMAD4;MDM2;RAB8A;MYO7A;NCAM2;NFATC4;NFE2L1;NFE2L2;NFIB;NNAT;NME1;NRCAM;NTF3;NTF4;PAFAH1B1;ITS…
16	4.52	GO:0031175	neuron projection development	The process whose specific outcome is the progression of a neuron projection over time, from its formation to the mature structure. A neuron projection is any process extending from a neural cell, such as axons or dendrites (collectively called neurites).	9.95% (97/975)	0.000539934	3.27	10277;10381;10507;10565;10890;11021;113246;115908;1501;1605;1959;200933;201191;2016;203228;2131;221692;22854;22871;2288;22941;23303;25791;26999;27255;2737;2823;288;2889;28988;29882;3320;3371;347;351;3558;3569;3611;3717;3912;4038;4089;4193;4218;4647;4685;4776;4780;4781;4830;4897;4908;4909;5048;50618;5364;54538;54664;54700;55619;5590;5662;5754;57556;5781;5792;5793;5802;5923;6405;64218;64221;64284;6…	UBE4B;TUBB3;SEMA4D;ARFGEF1;RAB10;RAB35;C12orf57;CTHRC1;CTNND2;DAG1;EGR2;FBXO45;SAMD14;EMX1;C9orf72;EXT1;PHACTR1;NTNG1;NLGN1;FKBP4;SHANK2;KIF13B;NGEF;CYFIP2;CNTN6;GLI3;GPM6A;ANK3;RAPGEF1;DBNL;ANAPC2;HSP90AA1;TNC;APOD;APP;IL2;IL6;ILK;JAK2;LAMB1;LRP4;SMAD4;MDM2;RAB8A;MYO7A;NCAM2;NFATC4;NFE2L2;NFIB;NME1;NRCAM;NTF3;NTF4;PAFAH1B1;ITSN2;PLXNB1;ROBO4;TMEM106B;RRN3;DOCK10;PRKCZ;PSD;PTK7;SEMA6A;PTPN11;PTPR…
16	5.86	GO:0042063	gliogenesis	The process that results in the generation of glial cells. This includes the production of glial progenitors and their differentiation into mature glia.	11.5% (33/287)	0.00472664	2.33	10675;1445;146433;1605;1959;2016;23385;23500;2358;2737;301;3065;351;3553;3569;3572;3611;3912;4779;4781;5048;5270;5468;5781;6347;6547;6663;706;729230;7431;745;79006;928	CSPG5;CSK;IL34;DAG1;EGR2;EMX1;NCSTN;DAAM2;FPR2;GLI3;ANXA1;HDAC1;APP;IL1B;IL6;IL6ST;ILK;LAMB1;NFE2L1;NFIB;PAFAH1B1;SERPINE2;PPARG;PTPN11;CCL2;SLC8A3;SOX10;TSPO;CCR2;VIM;MYRF;METRN;CD9
16	3.65	GO:0048468	cell development	The process whose specific outcome is the progression of the cell over time, from its formation to the mature structure. Cell development does not include the steps involved in committing a cell to a specific fate.	9.38% (203/2164)	2.113e-05	4.68	100125288;10277;10381;10413;10507;10565;10675;10890;10979;11021;11155;113246;1140;115908;116369;1293;1301;146433;148;1501;1605;1620;1730;1776;1894;1903;1959;1977;1981;200933;201191;2016;203228;2131;2150;2176;2195;2200;221692;2244;22854;22856;22871;22873;2288;22941;22953;2313;23218;23303;23385;23500;2358;25791;25960;26084;26999;27086;27250;27255;2737;2823;285313;285331;288;2889;28988;29766;29882;3…	ZGLP1;UBE4B;TUBB3;YAP1;SEMA4D;ARFGEF1;CSPG5;RAB10;FERMT2;RAB35;LDB3;C12orf57;CHRNB1;CTHRC1;SLC26A8;COL6A3;COL11A1;IL34;ADRA1A;CTNND2;DAG1;BRINP1;DIAPH2;DNASE1L3;ECT2;S1PR3;EGR2;EIF4E;EIF4G1;FBXO45;SAMD14;EMX1;C9orf72;EXT1;F2RL1;FANCC;FAT1;FBN1;PHACTR1;FGB;NTNG1;CHSY1;NLGN1;DZIP1;FKBP4;SHANK2;P2RX2;FLI1;NBEAL2;KIF13B;NCSTN;DAAM2;FPR2;NGEF;ADGRA2;ARHGEF26;CYFIP2;FOXP1;PDCD4;CNTN6;GLI3;GPM6A;IGSF10;…
16	6.27	GO:0048588	developmental cell growth	The growth of a cell, where growth contributes to the progression of the cell over time from one condition to another.	11.84% (27/228)	0.00679327	2.17	10507;148;2016;203228;26999;28988;29882;3320;351;3611;4897;5048;50618;5590;57556;5802;6405;64218;6794;7414;7528;80031;859;9201;9362;9472;9706	SEMA4D;ADRA1A;EMX1;C9orf72;CYFIP2;DBNL;ANAPC2;HSP90AA1;APP;ILK;NRCAM;PAFAH1B1;ITSN2;PRKCZ;SEMA6A;PTPRS;SEMA3F;SEMA4A;STK11;VCL;YY1;SEMA6D;CAV3;DCLK1;CPNE6;AKAP6;ULK2
16	4.37	GO:0048666	neuron development	The process whose specific outcome is the progression of a neuron over time, from initial commitment of the cell to a specific fate, to the fully functional differentiated cell.	9.03% (100/1107)	0.00871138	2.06	10277;10381;10507;10565;10890;11021;113246;115908;1501;1605;1959;200933;201191;2016;203228;2131;221692;22854;22871;2288;22941;23303;25791;26999;27255;2737;2823;285331;288;2889;28988;29882;3320;3371;347;351;3558;3569;3611;3717;3912;4038;4089;4193;4218;4647;4685;4776;4780;4781;4830;4897;4908;4909;5048;50618;5205;5364;54538;54664;54700;55619;5590;5662;5754;57556;5781;5792;5793;5802;5923;6405;64218;6…	UBE4B;TUBB3;SEMA4D;ARFGEF1;RAB10;RAB35;C12orf57;CTHRC1;CTNND2;DAG1;EGR2;FBXO45;SAMD14;EMX1;C9orf72;EXT1;PHACTR1;NTNG1;NLGN1;FKBP4;SHANK2;KIF13B;NGEF;CYFIP2;CNTN6;GLI3;GPM6A;CCDC66;ANK3;RAPGEF1;DBNL;ANAPC2;HSP90AA1;TNC;APOD;APP;IL2;IL6;ILK;JAK2;LAMB1;LRP4;SMAD4;MDM2;RAB8A;MYO7A;NCAM2;NFATC4;NFE2L2;NFIB;NME1;NRCAM;NTF3;NTF4;PAFAH1B1;ITSN2;ATP8B1;PLXNB1;ROBO4;TMEM106B;RRN3;DOCK10;PRKCZ;PSD;PTK7;SEMA…
16	3.91	GO:0048699	generation of neurons	The process in which nerve cells are generated. This includes the production of neuroblasts and their differentiation into neurons.	8.96% (136/1518)	0.00322641	2.49	10277;10381;10413;10507;10565;10890;11021;113246;115908;146433;1501;1605;1620;1687;1894;1959;1977;1981;200933;201191;2016;203228;2131;221692;22854;22871;2288;22941;23303;23500;25791;26058;26999;27255;2737;2823;285313;285331;288;2889;28988;29882;3065;3320;3371;339479;347;351;3553;3558;3569;3572;3611;3717;3912;4038;4089;4193;4218;4647;4685;4776;4779;4780;4781;4826;4830;4897;4908;4909;5048;50618;508…	UBE4B;TUBB3;YAP1;SEMA4D;ARFGEF1;RAB10;RAB35;C12orf57;CTHRC1;IL34;CTNND2;DAG1;BRINP1;GSDME;ECT2;EGR2;EIF4E;EIF4G1;FBXO45;SAMD14;EMX1;C9orf72;EXT1;PHACTR1;NTNG1;NLGN1;FKBP4;SHANK2;KIF13B;DAAM2;NGEF;GIGYF2;CYFIP2;CNTN6;GLI3;GPM6A;IGSF10;CCDC66;ANK3;RAPGEF1;DBNL;ANAPC2;HDAC1;HSP90AA1;TNC;BRINP3;APOD;APP;IL1B;IL2;IL6;IL6ST;ILK;JAK2;LAMB1;LRP4;SMAD4;MDM2;RAB8A;MYO7A;NCAM2;NFATC4;NFE2L1;NFE2L2;NFIB;NNAT…
16	4.97	GO:0048812	neuron projection morphogenesis	The process in which the anatomical structures of a neuron projection are generated and organized. A neuron projection is any process extending from a neural cell, such as axons or dendrites.	9.89% (64/647)	0.00514018	2.29	10381;10507;10890;113246;1501;1605;1959;200933;2016;203228;2131;221692;22854;22871;22941;23303;25791;26999;27255;2737;2823;288;28988;29882;3320;351;3611;4038;4089;4218;4776;4781;4897;4908;4909;5048;50618;5364;54538;54664;55619;5590;57556;5781;5802;6405;64218;64221;6474;6794;7225;7414;79006;79600;80031;84079;8428;84894;9201;9252;9362;9637;9706;9762	TUBB3;SEMA4D;RAB10;C12orf57;CTNND2;DAG1;EGR2;FBXO45;EMX1;C9orf72;EXT1;PHACTR1;NTNG1;NLGN1;SHANK2;KIF13B;NGEF;CYFIP2;CNTN6;GLI3;GPM6A;ANK3;DBNL;ANAPC2;HSP90AA1;APP;ILK;LRP4;SMAD4;RAB8A;NFATC4;NFIB;NRCAM;NTF3;NTF4;PAFAH1B1;ITSN2;PLXNB1;ROBO4;TMEM106B;DOCK10;PRKCZ;SEMA6A;PTPN11;PTPRS;SEMA3F;SEMA4A;ROBO3;SHOX2;STK11;TRPC6;VCL;METRN;TCTN1;SEMA6D;ANKRD27;STK24;LINGO1;DCLK1;RPS6KA5;CPNE6;FEZ2;ULK2;LZTS3
16	6.8	GO:0048813	dendrite morphogenesis	The process in which the anatomical structures of a dendrite are generated and organized.	13.29% (19/143)	0.00651521	2.19	10507;1501;221692;22871;22941;25791;28988;29882;3611;4038;4776;5048;54664;55619;6794;7225;84079;9201;9762	SEMA4D;CTNND2;PHACTR1;NLGN1;SHANK2;NGEF;DBNL;ANAPC2;ILK;LRP4;NFATC4;PAFAH1B1;TMEM106B;DOCK10;STK11;TRPC6;ANKRD27;DCLK1;LZTS3
16	2.73	GO:0048869	cellular developmental process	A biological process whose specific outcome is the progression of a cell over time from an initial condition to a later condition.	8.67% (380/4382)	6.54676e-06	5.18	100;100125288;1004;10049;100506013;10234;10277;1029;10312;10381;10413;10492;10507;10565;1063;1066;10675;10890;10979;11021;11022;11035;11155;11167;11173;11244;113246;1140;114899;115908;116369;1209;1277;1284;1293;1301;1306;130733;1316;142;144195;1445;146433;147906;148;1501;154796;1605;1620;1649;1687;1730;1776;1832;1841;1894;1896;1903;1959;1977;1981;200933;201191;2016;202151;203228;2078;2113;2118;21…	ADA;ZGLP1;CDH6;DNAJB6;APELA;LRRC17;UBE4B;CDKN2A;TCIRG1;TUBB3;YAP1;SYNCRIP;SEMA4D;ARFGEF1;CENPF;CES1;CSPG5;RAB10;FERMT2;RAB35;TDRKH;RIPK3;LDB3;FSTL1;ADAMTS7;ZHX1;C12orf57;CHRNB1;C1QTNF3;CTHRC1;SLC26A8;CLPTM1;COL1A1;COL4A2;COL6A3;COL11A1;COL15A1;TMEM178A;KLF6;PARP1;SLC2A14;CSK;IL34;DACT3;ADRA1A;CTNND2;AMOT;DAG1;BRINP1;DDIT3;GSDME;DIAPH2;DNASE1L3;DSP;DTYMK;ECT2;EDA;S1PR3;EGR2;EIF4E;EIF4G1;FBXO45;SAM…
16	6.17	GO:0055001	muscle cell development	The process whose specific outcome is the progression of a muscle cell over time, from its formation to the mature structure. Muscle cell development does not include the steps involved in committing an unspecified cell to the muscle cell fate.	12.85% (23/179)	0.00450512	2.35	11155;1140;148;22953;29766;3192;3856;4089;4621;4776;5573;5629;58;6474;64754;7273;7528;825;859;9172;9254;9472;9734	LDB3;CHRNB1;ADRA1A;P2RX2;TMOD3;HNRNPU;KRT8;SMAD4;MYH3;NFATC4;PRKAR1A;PROX1;ACTA1;SHOX2;SMYD3;TTN;YY1;CAPN3;CAV3;MYOM2;CACNA2D2;AKAP6;HDAC9
16	6.25	GO:0055002	striated muscle cell development	The process whose specific outcome is the progression of a striated muscle cell over time, from its formation to the mature structure. Striated muscle cells contain fibers that are divided by transverse bands into striations, and cardiac and skeletal muscle are types of striated muscle.	13.25% (22/166)	0.00371165	2.43	11155;1140;148;22953;29766;3192;3856;4089;4621;5573;5629;58;6474;64754;7273;7528;825;859;9172;9254;9472;9734	LDB3;CHRNB1;ADRA1A;P2RX2;TMOD3;HNRNPU;KRT8;SMAD4;MYH3;PRKAR1A;PROX1;ACTA1;SHOX2;SMYD3;TTN;YY1;CAPN3;CAV3;MYOM2;CACNA2D2;AKAP6;HDAC9
16	5.21	GO:0061564	axon development	The progression of an axon over time. Covers axonogenesis (de novo generation of an axon) and axon regeneration (regrowth), as well as processes pertaining to the progression of the axon over time (fasciculation and defasciculation).	10.12% (52/514)	0.0071759	2.14	10381;10507;10890;113246;1605;1959;200933;203228;2131;22854;23303;26999;27255;2737;288;28988;29882;3320;3371;347;351;3611;3717;4038;4089;4218;4685;4781;4897;5048;5364;54538;57556;5781;5792;5802;6405;64218;64221;6474;6794;706;7414;79006;79600;80031;8428;84894;9201;9252;9637;9706	TUBB3;SEMA4D;RAB10;C12orf57;DAG1;EGR2;FBXO45;C9orf72;EXT1;NTNG1;KIF13B;CYFIP2;CNTN6;GLI3;ANK3;DBNL;ANAPC2;HSP90AA1;TNC;APOD;APP;ILK;JAK2;LRP4;SMAD4;RAB8A;NCAM2;NFIB;NRCAM;PAFAH1B1;PLXNB1;ROBO4;SEMA6A;PTPN11;PTPRF;PTPRS;SEMA3F;SEMA4A;ROBO3;SHOX2;STK11;TSPO;VCL;METRN;TCTN1;SEMA6D;STK24;LINGO1;DCLK1;RPS6KA5;FEZ2;ULK2
16	6.63	GO:1990138	neuron projection extension	Long distance growth of a single neuron projection involved in cellular development. A neuron projection is a prolongation or process extending from a nerve cell, e.g. an axon or dendrite.	13.1% (22/168)	0.00429396	2.37	10507;2016;203228;26999;28988;29882;3320;3611;4897;5048;50618;5590;57556;5802;6405;64218;6794;7414;80031;9201;9362;9706	SEMA4D;EMX1;C9orf72;CYFIP2;DBNL;ANAPC2;HSP90AA1;ILK;NRCAM;PAFAH1B1;ITSN2;PRKCZ;SEMA6A;PTPRS;SEMA3F;SEMA4A;STK11;VCL;SEMA6D;DCLK1;CPNE6;ULK2
17	7.46	GO:0007492	endoderm development	The process whose specific outcome is the progression of the endoderm over time, from its formation to the mature structure. The endoderm is the innermost germ layer that develops into the gastrointestinal tract, the lungs and associated tissues.	15.79% (12/76)	0.00743375	2.13	100506013;1284;1301;2131;3065;3678;3693;3912;4089;4838;79577;8320	APELA;COL4A2;COL11A1;EXT1;HDAC1;ITGA5;ITGB5;LAMB1;SMAD4;NODAL;CDC73;EOMES
17	3.1	GO:0009653	anatomical structure morphogenesis	The process in which anatomical structures are generated and organized. Morphogenesis pertains to the creation of form.	8.77% (236/2692)	0.000341212	3.47	100;1004;10049;100506013;10277;10312;10381;10413;10493;10507;10675;10890;10979;1101;11155;113246;115908;1277;1284;1293;1301;1306;1501;154796;1605;163;168667;170690;1832;1894;1896;1903;1959;196528;2006;200933;2016;203228;2113;2131;2176;2195;2200;221472;221692;2244;22854;22856;22871;22941;2313;2321;23218;23303;23414;23528;23671;249;25791;25960;26084;26146;26999;27086;27120;27230;27250;27255;2737;28…	ADA;CDH6;DNAJB6;APELA;UBE4B;TCIRG1;TUBB3;YAP1;VAT1;SEMA4D;CSPG5;RAB10;FERMT2;CHAD;LDB3;C12orf57;CTHRC1;COL1A1;COL4A2;COL6A3;COL11A1;COL15A1;CTNND2;AMOT;DAG1;AP2B1;BMPER;ADAMTS16;DSP;ECT2;EDA;S1PR3;EGR2;ARID2;ELN;FBXO45;EMX1;C9orf72;ETS1;EXT1;FANCC;FAT1;FBN1;FGD2;PHACTR1;FGB;NTNG1;CHSY1;NLGN1;SHANK2;FLI1;FLT1;NBEAL2;KIF13B;ZFPM2;ZNF281;TMEFF2;ALPL;NGEF;ADGRA2;ARHGEF26;TRAF3IP1;CYFIP2;FOXP1;DKKL1;S…
17	3.49	GO:0009888	tissue development	The process whose specific outcome is the progression of a tissue over time, from its formation to the mature structure.	8.99% (184/2046)	0.000504667	3.3	100;100506013;1019;10234;10277;10312;10381;10413;10507;1063;1066;10890;11173;1134;115908;1277;1284;1293;1301;1302;147495;147906;148;1605;163;168667;170690;1832;1896;1903;1959;196528;2006;2012;2016;202151;2131;2150;2195;221662;22854;22856;22953;23414;23671;23770;247;249;26084;26146;26298;2651;27032;27086;27250;2737;2889;301;3065;3131;3192;3200;3371;3383;338785;342184;347;3553;3569;3611;3678;3690;3…	ADA;APELA;CDK4;LRRC17;UBE4B;TCIRG1;TUBB3;YAP1;SEMA4D;CENPF;CES1;RAB10;ADAMTS7;CHRNA1;CTHRC1;COL1A1;COL4A2;COL6A3;COL11A1;COL11A2;APCDD1;DACT3;ADRA1A;DAG1;AP2B1;BMPER;ADAMTS16;DSP;EDA;S1PR3;EGR2;ARID2;ELN;EMP1;EMX1;RANBP3L;EXT1;F2RL1;FAT1;RBM24;NTNG1;CHSY1;P2RX2;ZFPM2;TMEFF2;FKBP8;ALOX15B;ALPL;ARHGEF26;TRAF3IP1;EHF;GCNT2;ATP2C1;FOXP1;PDCD4;GLI3;RAPGEF1;ANXA1;HDAC1;HLF;HNRNPU;HOXA3;TNC;ICAM1;KRT79;…
17	1.88	GO:0032502	developmental process	A biological process whose specific outcome is the progression of an integrated living unit: an anatomical structure (which may be a subcellular structure, cell, tissue, or organ), or organism over time from an initial condition to a later condition.	8.38% (531/6336)	1.95212e-06	5.71	100;100125288;1004;10049;100506013;10172;1019;10234;10277;1029;10312;10381;10413;10492;10493;10507;10565;10566;1063;1066;10675;10721;1075;10890;10979;10999;1101;11021;11022;11035;11155;11167;11173;11244;1131;113246;1134;11341;1140;114899;115908;116369;120114;1209;1277;1284;1293;1301;1302;1306;130733;1316;1376;142;144195;1445;145864;146433;147495;147906;148;1501;152189;154796;1605;1620;163;1649;16…	ADA;ZGLP1;CDH6;DNAJB6;APELA;ZNF256;CDK4;LRRC17;UBE4B;CDKN2A;TCIRG1;TUBB3;YAP1;SYNCRIP;VAT1;SEMA4D;ARFGEF1;AKAP3;CENPF;CES1;CSPG5;POLQ;CTSC;RAB10;FERMT2;SLC27A4;CHAD;RAB35;TDRKH;RIPK3;LDB3;FSTL1;ADAMTS7;ZHX1;CHRM3;C12orf57;CHRNA1;SCRG1;CHRNB1;C1QTNF3;CTHRC1;SLC26A8;FAT3;CLPTM1;COL1A1;COL4A2;COL6A3;COL11A1;COL11A2;COL15A1;TMEM178A;KLF6;CPT2;PARP1;SLC2A14;CSK;HAPLN3;IL34;APCDD1;DACT3;ADRA1A;CTNND2;C…
17	9.54	GO:0048382	mesendoderm development	The process whose specific outcome is the progression of the mesendoderm over time, from its formation to the mature structure. In animal embryos, mesendoderm development gives rise to both mesoderm and endoderm tissues.	40% (4/10)	0.00385673	2.41	100506013;4089;4838;8320	APELA;SMAD4;NODAL;EOMES
17	1.98	GO:0048856	anatomical structure development	The biological process whose specific outcome is the progression of an anatomical structure from an initial condition to its mature state. This process begins with the formation of the structure and ends with the mature structure, whatever form that may be including its natural destruction. An anatomical structure is any biological entity that occupies space and is distinguished from its surround…	8.41% (498/5923)	3.78413e-06	5.42	100;100125288;1004;10049;100506013;10172;1019;10234;10277;10312;10381;10413;10493;10507;10565;10566;1063;1066;10675;10721;1075;10890;10979;10999;1101;11021;11035;11155;11167;11173;1131;113246;1134;11341;1140;115908;116369;120114;1209;1277;1284;1293;1301;1302;1306;130733;1316;1376;142;144195;1445;145864;146433;147495;147906;148;1501;152189;154796;1605;1620;163;1649;168667;1687;170690;1730;1776;183…	ADA;ZGLP1;CDH6;DNAJB6;APELA;ZNF256;CDK4;LRRC17;UBE4B;TCIRG1;TUBB3;YAP1;VAT1;SEMA4D;ARFGEF1;AKAP3;CENPF;CES1;CSPG5;POLQ;CTSC;RAB10;FERMT2;SLC27A4;CHAD;RAB35;RIPK3;LDB3;FSTL1;ADAMTS7;CHRM3;C12orf57;CHRNA1;SCRG1;CHRNB1;CTHRC1;SLC26A8;FAT3;CLPTM1;COL1A1;COL4A2;COL6A3;COL11A1;COL11A2;COL15A1;TMEM178A;KLF6;CPT2;PARP1;SLC2A14;CSK;HAPLN3;IL34;APCDD1;DACT3;ADRA1A;CTNND2;CMTM8;AMOT;DAG1;BRINP1;AP2B1;DDIT3;…
17	6.71	GO:0098727	maintenance of cell number	Any process by which the numbers of cells of a particular type or in a tissue are maintained.	12.66% (20/158)	0.00907627	2.04	10413;1977;2176;23091;26354;27086;4089;4838;4849;5431;5435;5629;63976;6760;7849;79577;8202;8320;8451;84750	YAP1;EIF4E;FANCC;ZC3H13;GNL3;FOXP1;SMAD4;NODAL;CNOT3;POLR2B;POLR2F;PROX1;PRDM16;SS18;PAX8;CDC73;NCOA3;EOMES;CUL4A;FUT10
18	4.44	GO:0002520	immune system development	The process whose specific outcome is the progression of an organismal system whose objective is to provide calibrated responses by an organism to a potential internal or invasive threat, over time, from its formation to the mature structure. A system is a regularly interacting or interdependent group of organs or tissues that work together to carry out a given biological process.	9.29% (91/980)	0.00591751	2.23	100;10234;10312;10413;10721;11035;1209;130733;1316;142;146433;200558;2113;2122;2150;219790;2200;22890;2313;23218;23239;23335;27086;27166;2737;2872;28962;29766;29851;301;3021;3065;3200;351;3558;3569;3575;3620;3717;3902;4041;4286;4779;4780;4830;4860;5048;54517;5468;55619;5590;55904;5694;5701;57019;5718;5720;57623;57690;5781;5795;5914;6005;6097;64218;6547;6794;7057;7098;7173;729230;7518;7538;79577;7…	ADA;LRRC17;TCIRG1;YAP1;POLQ;RIPK3;CLPTM1;TMEM178A;KLF6;PARP1;IL34;APLF;ETS1;MECOM;F2RL1;RTKN2;FBN1;ZBTB1;FLI1;NBEAL2;PHLPP1;WDR7;FOXP1;PRELID1;GLI3;MKNK2;OSTM1;TMOD3;ICOS;ANXA1;H3-3B;HDAC1;HOXA3;APP;IL2;IL6;IL7R;IDO1;JAK2;LAG3;LRP5;MITF;NFE2L1;NFE2L2;NME1;PNP;PAFAH1B1;PUS7;PPARG;DOCK10;PRKCZ;KMT2E;PSMB6;PSMC2;CIAPIN1;PSMD12;PSME1;ZFAT;TNRC6C;PTPN11;PTPRJ;RARA;RHAG;RORC;SEMA4A;SLC8A3;STK11;THBS1;T…
18	6.2	GO:0003205	cardiac chamber development	The progression of a cardiac chamber over time, from its formation to the mature structure. A cardiac chamber is an enclosed cavity within the heart.	12.94% (22/170)	0.00495037	2.31	10277;1301;163;1832;23414;4089;4193;5125;5318;5629;5754;5914;6262;6331;6474;6909;7481;7849;84516;859;9249;9782	UBE4B;COL11A1;AP2B1;DSP;ZFPM2;SMAD4;MDM2;PCSK5;PKP2;PROX1;PTK7;RARA;RYR2;SCN5A;SHOX2;TBX2;WNT11;PAX8;DCTN5;CAV3;DHRS3;MATR3
18	2.11	GO:0007275	multicellular organism development	The biological process whose specific outcome is the progression of a multicellular organism over time from an initial condition (e.g. a zygote or a young adult) to a later condition (e.g. a multicellular animal or an aged adult).	8.42% (457/5427)	1.13645e-05	4.94	100;100125288;10049;100506013;10172;1019;10234;10277;10312;10381;10413;10507;10565;10566;1063;10675;10721;1075;10890;10999;1101;11021;11035;11155;11167;11173;1131;113246;1134;11341;115908;116369;120114;1209;1277;1284;1293;1301;1302;1306;130733;1316;1376;142;144195;1445;145864;146433;147495;147906;148;1501;152189;154796;1605;1620;163;1649;168667;1687;170690;1730;1832;1894;1896;1903;1911;1959;19605…	ADA;ZGLP1;DNAJB6;APELA;ZNF256;CDK4;LRRC17;UBE4B;TCIRG1;TUBB3;YAP1;SEMA4D;ARFGEF1;AKAP3;CENPF;CSPG5;POLQ;CTSC;RAB10;SLC27A4;CHAD;RAB35;RIPK3;LDB3;FSTL1;ADAMTS7;CHRM3;C12orf57;CHRNA1;SCRG1;CTHRC1;SLC26A8;FAT3;CLPTM1;COL1A1;COL4A2;COL6A3;COL11A1;COL11A2;COL15A1;TMEM178A;KLF6;CPT2;PARP1;SLC2A14;CSK;HAPLN3;IL34;APCDD1;DACT3;ADRA1A;CTNND2;CMTM8;AMOT;DAG1;BRINP1;AP2B1;DDIT3;BMPER;GSDME;ADAMTS16;DIAPH2;D…
18	3.28	GO:0007399	nervous system development	The process whose specific outcome is the progression of nervous tissue over time, from its formation to its mature state.	8.45% (200/2366)	0.00553941	2.26	10277;10312;10381;10413;10507;10565;1063;10675;1075;10890;11021;1131;113246;11341;115908;1445;145864;146433;1501;152189;1605;1620;1687;1894;1959;1977;1981;200933;201191;2016;203228;2113;2131;2176;221692;22854;22871;2288;22941;23092;23141;23303;23385;23500;2358;23770;25791;25960;26058;26146;26999;27255;2737;2743;2823;285313;285331;288;2889;28988;29882;301;3021;3065;3176;317762;3200;3283;3320;3371;…	UBE4B;TCIRG1;TUBB3;YAP1;SEMA4D;ARFGEF1;CENPF;CSPG5;CTSC;RAB10;RAB35;CHRM3;C12orf57;SCRG1;CTHRC1;CSK;HAPLN3;IL34;CTNND2;CMTM8;DAG1;BRINP1;GSDME;ECT2;EGR2;EIF4E;EIF4G1;FBXO45;SAMD14;EMX1;C9orf72;ETS1;EXT1;FANCC;PHACTR1;NTNG1;NLGN1;FKBP4;SHANK2;ARHGAP26;ANKLE2;KIF13B;NCSTN;DAAM2;FPR2;FKBP8;NGEF;ADGRA2;GIGYF2;TRAF3IP1;CYFIP2;CNTN6;GLI3;GLRB;GPM6A;IGSF10;CCDC66;ANK3;RAPGEF1;DBNL;ANAPC2;ANXA1;H3-3B;HDA…
18	6.03	GO:0007568	aging	A developmental process that is a deterioration and loss of function over time. Aging includes loss of functions such as resistance to disease, homeostasis, and fertility, as well as wear and tear. Aging includes cellular senescence, but is more inclusive. May precede death and may succeed developmental maturation (GO:0021700).	11.94% (37/310)	0.00151362	2.82	100;1029;1075;1284;148;1605;26272;27230;27250;3265;3383;347;351;3611;3727;3805;383;4316;4780;5054;5743;6622;6648;6909;706;7077;710;7225;7298;7486;821;8438;8678;8692;87178;9365;9891	ADA;CDKN2A;CTSC;COL4A2;ADRA1A;DAG1;FBXO4;SERP1;PDCD4;HRAS;ICAM1;APOD;APP;ILK;JUND;KIR2DL4;ARG1;MMP7;NFE2L2;SERPINE1;PTGS2;SNCA;SOD2;TBX2;TSPO;TIMP2;SERPING1;TRPC6;TYMS;WRN;CANX;RAD54L;BECN1;HYAL2;PNPT1;KL;NUAK1
18	6.73	GO:0019827	stem cell population maintenance	The process by which an organism or tissue maintains a population of stem cells of a single type. This can be achieved by a number of mechanisms: stem cell asymmetric division maintains stem cell numbers; stem cell symmetric division increases them; maintenance of a stem cell niche maintains the conditions for commitment to the stem cell fate for some types of stem cell; stem cells may arise de n…	12.82% (20/156)	0.00791565	2.1	10413;1977;2176;23091;26354;27086;4089;4838;4849;5431;5435;5629;63976;6760;7849;79577;8202;8320;8451;84750	YAP1;EIF4E;FANCC;ZC3H13;GNL3;FOXP1;SMAD4;NODAL;CNOT3;POLR2B;POLR2F;PROX1;PRDM16;SS18;PAX8;CDC73;NCOA3;EOMES;CUL4A;FUT10
18	7.11	GO:0021675	nerve development	The process whose specific outcome is the progression of a nerve over time, from its formation to the mature structure.	16.46% (13/79)	0.00380087	2.42	10312;1605;1959;200933;2737;3200;3611;4908;4909;5205;5270;55959;6405	TCIRG1;DAG1;EGR2;FBXO45;GLI3;HOXA3;ILK;NTF3;NTF4;ATP8B1;SERPINE2;SULF2;SEMA3F
18	4.6	GO:0030097	hemopoiesis	The process whose specific outcome is the progression of the myeloid and lymphoid derived organ/tissue systems of the blood and other parts of the body over time, from formation to the mature structure. The site of hemopoiesis is variable during development, but occurs primarily in bone marrow or kidney in many adult vertebrates.	9.3% (82/882)	0.00845789	2.07	100;10234;10312;10413;11035;1209;130733;1316;142;146433;2113;2122;2150;219790;2200;22890;2313;23218;23335;27086;27166;2737;2872;28962;29766;301;3021;3065;351;3558;3569;3575;3717;3902;4286;4779;4780;4830;4860;5048;54517;5468;55619;5590;55904;5694;5701;57019;5718;5720;57623;57690;5781;5795;5914;6005;6097;64218;6547;6794;7057;7098;7173;729230;7538;79577;79705;8320;8351;84138;8451;84750;8514;8692;876…	ADA;LRRC17;TCIRG1;YAP1;RIPK3;CLPTM1;TMEM178A;KLF6;PARP1;IL34;ETS1;MECOM;F2RL1;RTKN2;FBN1;ZBTB1;FLI1;NBEAL2;WDR7;FOXP1;PRELID1;GLI3;MKNK2;OSTM1;TMOD3;ANXA1;H3-3B;HDAC1;APP;IL2;IL6;IL7R;JAK2;LAG3;MITF;NFE2L1;NFE2L2;NME1;PNP;PAFAH1B1;PUS7;PPARG;DOCK10;PRKCZ;KMT2E;PSMB6;PSMC2;CIAPIN1;PSMD12;PSME1;ZFAT;TNRC6C;PTPN11;PTPRJ;RARA;RHAG;RORC;SEMA4A;SLC8A3;STK11;THBS1;TLR3;TPO;CCR2;ZFP36;CDC73;LRRK1;EOMES;H…
18	2.7	GO:0048513	animal organ development	Development of a tissue or tissues that work together to perform a specific function or functions. Development pertains to the process whose specific outcome is the progression of a structure over time, from its formation to the mature structure. Organs are commonly observed as visibly distinct structures, but may also exist as loosely associated clusters of cells that work together to perform a …	8.36% (297/3552)	0.00122769	2.91	100;10049;100506013;1019;10234;10277;10312;10381;10413;10507;1063;10999;1101;11035;11155;11173;113246;1134;115908;1209;1277;1293;1301;1302;130733;1316;142;1445;146433;147495;147906;148;1605;163;168667;1687;170690;1832;1896;1959;196528;1977;2006;200933;2016;202151;2113;2122;2131;2150;2176;2195;219790;2200;221662;221692;22854;22856;2288;22890;22941;22953;22980;2313;23218;23335;23385;23414;23500;236…	ADA;DNAJB6;APELA;CDK4;LRRC17;UBE4B;TCIRG1;TUBB3;YAP1;SEMA4D;CENPF;SLC27A4;CHAD;RIPK3;LDB3;ADAMTS7;C12orf57;CHRNA1;CTHRC1;CLPTM1;COL1A1;COL6A3;COL11A1;COL11A2;TMEM178A;KLF6;PARP1;CSK;IL34;APCDD1;DACT3;ADRA1A;DAG1;AP2B1;BMPER;GSDME;ADAMTS16;DSP;EDA;EGR2;ARID2;EIF4E;ELN;FBXO45;EMX1;RANBP3L;ETS1;MECOM;EXT1;F2RL1;FANCC;FAT1;RTKN2;FBN1;RBM24;PHACTR1;NTNG1;CHSY1;FKBP4;ZBTB1;SHANK2;P2RX2;TCF25;FLI1;NBEAL…
18	4.53	GO:0048534	hematopoietic or lymphoid organ development	The process whose specific outcome is the progression of any organ involved in hematopoiesis (also known as hemopoiesis) or lymphoid cell activation over time, from its formation to the mature structure. Such development includes differentiation of resident cell types (stromal cells) and of migratory cell types dependent on the unique microenvironment afforded by the organ for their proper differ…	9.2% (85/924)	0.00964542	2.02	100;10234;10312;10413;11035;1209;130733;1316;142;146433;2113;2122;2150;219790;2200;22890;2313;23218;23335;27086;27166;2737;2872;28962;29766;301;3021;3065;3200;351;3558;3569;3575;3717;3902;4041;4286;4779;4780;4830;4860;5048;54517;5468;55619;5590;55904;5694;5701;57019;5718;5720;57623;57690;5781;5795;5914;6005;6097;64218;6547;6794;7057;7098;7173;729230;7538;79577;79705;8320;8351;84138;8451;84750;851…	ADA;LRRC17;TCIRG1;YAP1;RIPK3;CLPTM1;TMEM178A;KLF6;PARP1;IL34;ETS1;MECOM;F2RL1;RTKN2;FBN1;ZBTB1;FLI1;NBEAL2;WDR7;FOXP1;PRELID1;GLI3;MKNK2;OSTM1;TMOD3;ANXA1;H3-3B;HDAC1;HOXA3;APP;IL2;IL6;IL7R;JAK2;LAG3;LRP5;MITF;NFE2L1;NFE2L2;NME1;PNP;PAFAH1B1;PUS7;PPARG;DOCK10;PRKCZ;KMT2E;PSMB6;PSMC2;CIAPIN1;PSMD12;PSME1;ZFAT;TNRC6C;PTPN11;PTPRJ;RARA;RHAG;RORC;SEMA4A;SLC8A3;STK11;THBS1;TLR3;TPO;CCR2;ZFP36;CDC73;LR…
18	5.19	GO:0048589	developmental growth	The increase in size or mass of an entire organism, a part of an organism or a cell, where the increase in size or mass has the specific outcome of the progression of the organism over time from one condition to another.	10.53% (70/665)	0.000716748	3.14	1019;10413;10507;1134;1293;148;1605;196528;2016;203228;22941;23414;23770;26058;26999;27230;2737;28988;29882;301;3021;3320;3371;342184;347;351;3611;4038;4089;4148;4322;4897;5048;50618;5467;55151;55717;5573;5590;5629;5754;57556;5781;5802;5914;5930;6405;64218;6491;6663;6794;6881;6909;7298;7414;7481;7528;80031;81578;825;8531;859;8614;90780;9201;9254;928;9362;9472;9706	CDK4;YAP1;SEMA4D;CHRNA1;COL6A3;ADRA1A;DAG1;ARID2;EMX1;C9orf72;SHANK2;ZFPM2;FKBP8;GIGYF2;CYFIP2;SERP1;GLI3;DBNL;ANAPC2;ANXA1;H3-3B;HSP90AA1;TNC;FMN1;APOD;APP;ILK;LRP4;SMAD4;MATN3;MMP13;NRCAM;PAFAH1B1;ITSN2;PPARD;TMEM38B;WDR11;PRKAR1A;PRKCZ;PROX1;PTK7;SEMA6A;PTPN11;PTPRS;RARA;RBBP6;SEMA3F;SEMA4A;STIL;SOX10;STK11;TAF10;TBX2;TYMS;VCL;WNT11;YY1;SEMA6D;COL21A1;CAPN3;YBX3;CAV3;STC2;PYGO2;DCLK1;CACNA2D2;…
18	2.24	GO:0048731	system development	The process whose specific outcome is the progression of an organismal system over time, from its formation to the mature structure. A system is a regularly interacting or interdependent group of organs or tissues that work together to carry out a given biological process.	8.34% (405/4859)	0.000130937	3.88	100;10049;100506013;1019;10234;10277;10312;10381;10413;10507;10565;1063;10675;10721;1075;10890;10999;1101;11021;11035;11155;11173;1131;113246;1134;11341;115908;1209;1277;1284;1293;1301;1302;1306;130733;1316;142;1445;145864;146433;147495;147906;148;1501;152189;154796;1605;1620;163;1649;168667;1687;170690;1832;1894;1896;1959;196528;1977;1981;200558;2006;200933;201191;2016;202151;203228;2113;2122;21…	ADA;DNAJB6;APELA;CDK4;LRRC17;UBE4B;TCIRG1;TUBB3;YAP1;SEMA4D;ARFGEF1;CENPF;CSPG5;POLQ;CTSC;RAB10;SLC27A4;CHAD;RAB35;RIPK3;LDB3;ADAMTS7;CHRM3;C12orf57;CHRNA1;SCRG1;CTHRC1;CLPTM1;COL1A1;COL4A2;COL6A3;COL11A1;COL11A2;COL15A1;TMEM178A;KLF6;PARP1;CSK;HAPLN3;IL34;APCDD1;DACT3;ADRA1A;CTNND2;CMTM8;AMOT;DAG1;BRINP1;AP2B1;DDIT3;BMPER;GSDME;ADAMTS16;DSP;ECT2;EDA;EGR2;ARID2;EIF4E;EIF4G1;APLF;ELN;FBXO45;SAMD14…
18	5.4	GO:0048732	gland development	The process whose specific outcome is the progression of a gland over time, from its formation to the mature structure. A gland is an organ specialised for secretion.	10.85% (47/433)	0.00279505	2.55	100;11035;1605;1896;2113;2288;22890;247;2737;301;3162;3200;3371;3717;383;4041;4089;4478;4781;4830;4838;5154;5268;5270;540;55959;5629;57539;5914;6663;6794;6881;6909;706;7298;7392;7481;7498;7849;823;859;87178;8792;90780;9133;9148;9821	ADA;RIPK3;DAG1;EDA;ETS1;FKBP4;ZBTB1;ALOX15B;GLI3;ANXA1;HMOX1;HOXA3;TNC;JAK2;ARG1;LRP5;SMAD4;MSN;NFIB;NME1;NODAL;PDGFA;SERPINB5;SERPINE2;ATP7B;SULF2;PROX1;WDR35;RARA;SOX10;STK11;TAF10;TBX2;TSPO;TYMS;USF2;WNT11;XDH;PAX8;CAPN1;CAV3;PNPT1;TNFRSF11A;PYGO2;CCNB2;NEURL1;RB1CC1
18	6.39	GO:0060348	bone development	The process whose specific outcome is the progression of bone over time, from its formation to the mature structure. Bone is the hard skeletal connective tissue consisting of both mineral and cellular components.	12.5% (27/216)	0.00326879	2.49	10234;10507;1101;1277;1293;202151;2200;22856;2313;249;27086;2737;4041;4148;4322;5048;51141;5364;55151;55959;5781;5914;6474;79705;81578;9060;9249	LRRC17;SEMA4D;CHAD;COL1A1;COL6A3;RANBP3L;FBN1;CHSY1;FLI1;ALPL;FOXP1;GLI3;LRP5;MATN3;MMP13;PAFAH1B1;INSIG2;PLXNB1;TMEM38B;SULF2;PTPN11;RARA;SHOX2;LRRK1;COL21A1;PAPSS2;DHRS3
18	6.23	GO:0060560	developmental growth involved in morphogenesis	The increase in size or mass of an anatomical structure that contributes to the structure attaining its shape.	12.39% (29/234)	0.00268131	2.57	10413;10507;2016;203228;26999;28988;29882;3320;3371;342184;351;3611;4897;5048;50618;5590;5754;57556;5802;6405;64218;6794;6909;7414;7481;80031;9201;9362;9706	YAP1;SEMA4D;EMX1;C9orf72;CYFIP2;DBNL;ANAPC2;HSP90AA1;TNC;FMN1;APP;ILK;NRCAM;PAFAH1B1;ITSN2;PRKCZ;PTK7;SEMA6A;PTPRS;SEMA3F;SEMA4A;STK11;TBX2;VCL;WNT11;SEMA6D;DCLK1;CPNE6;ULK2
18	9.3	GO:0060788	ectodermal placode formation	The developmental process in which an ectodermal placode forms. An ectodermal placode is a thickening of the ectoderm that is the primordium of many structures derived from the ectoderm.	33.33% (4/12)	0.00809933	2.09	1896;3065;5629;6909	EDA;HDAC1;PROX1;TBX2
18	9.3	GO:0071697	ectodermal placode morphogenesis	The process in which the anatomical structures of an ectodermal placode are generated and organized. An ectodermal placode is a thickening of the ectoderm that is the primordium of many structures derived from the ectoderm.	33.33% (4/12)	0.00809933	2.09	1896;3065;5629;6909	EDA;HDAC1;PROX1;TBX2
19	6.77	GO:0014074	response to purine-containing compound	Any process that results in a change in state or activity of a cell or an organism (in terms of movement, secretion, enzyme production, gene expression, etc.) as a result of a purine-containing compound stimulus.	13.51% (20/148)	0.00441087	2.36	1277;1609;22953;2354;2889;329;351;3553;3709;3727;4830;5029;5468;55151;5743;6262;6547;7222;87178;9472	COL1A1;DGKQ;P2RX2;FOSB;RAPGEF1;BIRC2;APP;IL1B;ITPR2;JUND;NME1;P2RY2;PPARG;TMEM38B;PTGS2;RYR2;SLC8A3;TRPC3;PNPT1;AKAP6
19	7.02	GO:0043279	response to alkaloid	Any process that results in a change in state or activity of a cell or an organism (in terms of movement, secretion, enzyme production, gene expression, etc.) as a result of an alkaloid stimulus. Alkaloids are a large group of nitrogenous substances found in naturally in plants, many of which have extracts that are pharmacologically active.	14.41% (16/111)	0.00551282	2.26	100;1665;2354;3176;3383;4193;5468;55151;5536;5581;5888;598;6262;641;6622;9400	ADA;DHX15;FOSB;HNMT;ICAM1;MDM2;PPARG;TMEM38B;PPP5C;PRKCE;RAD51;BCL2L1;RYR2;BLM;SNCA;RECQL5
19	5.79	GO:0048545	response to steroid hormone	Any process that results in a change in state or activity of a cell or an organism (in terms of movement, secretion, enzyme production, gene expression, etc.) as a result of a steroid hormone stimulus.	11.46% (44/384)	0.00132653	2.88	10413;11170;1277;142;1535;1977;2288;2354;23558;249;27086;301;3065;3176;3192;3283;3383;3569;3717;383;4193;4838;5467;5468;5536;5743;58;5914;6097;6258;6294;64754;6663;7025;7026;7057;706;7298;7376;7538;8202;84676;9667;9971	YAP1;FAM107A;COL1A1;PARP1;CYBA;EIF4E;FKBP4;FOSB;WBP2;ALPL;FOXP1;ANXA1;HDAC1;HNMT;HNRNPU;HSD3B1;ICAM1;IL6;JAK2;ARG1;MDM2;NODAL;PPARD;PPARG;PPP5C;PTGS2;ACTA1;RARA;RORC;RXRG;SAFB;SMYD3;SOX10;NR2F1;NR2F2;THBS1;TSPO;TYMS;NR1H2;ZFP36;NCOA3;TRIM63;SAFB2;NR1H4
19	8.33	GO:0071312	cellular response to alkaloid	Any process that results in a change in state or activity of a cell (in terms of movement, secretion, enzyme production, gene expression, etc.) as a result of an alkaloid stimulus. Alkaloids are a large group of nitrogenous substances found in naturally in plants, many of which have extracts that are pharmacologically active.	22.86% (8/35)	0.00276827	2.56	3383;4193;55151;5888;598;6262;641;9400	ICAM1;MDM2;TMEM38B;RAD51;BCL2L1;RYR2;BLM;RECQL5
19	6.22	GO:0071383	cellular response to steroid hormone stimulus	Any process that results in a change in state or activity of a cell (in terms of movement, secretion, enzyme production, gene expression, etc.) as a result of a steroid hormone stimulus.	12.05% (30/249)	0.00349883	2.46	10413;11170;142;1977;2288;23558;27086;301;3065;3192;3383;3717;383;4838;5467;5468;5536;5914;6097;6258;6294;64754;6663;7025;7026;7376;7538;8202;9667;9971	YAP1;FAM107A;PARP1;EIF4E;FKBP4;WBP2;FOXP1;ANXA1;HDAC1;HNRNPU;ICAM1;JAK2;ARG1;NODAL;PPARD;PPARG;PPP5C;RARA;RORC;RXRG;SAFB;SMYD3;SOX10;NR2F1;NR2F2;NR1H2;ZFP36;NCOA3;SAFB2;NR1H4
20	0.41	GO:0009987	cellular process	Any process that is carried out at the cellular level, but not necessarily restricted to a single cell. For example, cell communication occurs among more than one cell, but occurs at the cellular level.	7.29% (1209/16576)	0.0097213	2.01	100;100125288;100131539;100271715;1004;10049;100505385;100506013;10077;10096;101060200;10110;10171;10172;10174;1019;10234;10277;10287;1029;10312;10321;10381;10413;10440;10452;10492;10493;10507;10539;10550;10556;10565;10566;10574;10607;1063;10659;1066;10675;10721;10735;1075;10775;10797;10838;10868;10890;10900;10902;10915;10955;10969;10970;10973;10979;10999;11021;11022;11031;11035;1104;11098;11108;…	ADA;ZGLP1;ZNF705E;ARHGEF33;CDH6;DNAJB6;IQCJ-SCHIP1;APELA;TSPAN32;ACTR3;ZNF891;SGK2;RCL1;ZNF256;SORBS3;CDK4;LRRC17;UBE4B;RGS19;CDKN2A;TCIRG1;CRISP3;TUBB3;YAP1;TIMM17A;TOMM40;SYNCRIP;VAT1;SEMA4D;GLRX3;ARL6IP5;RPP30;ARFGEF1;AKAP3;CCT7;TBL3;CENPF;CELF2;CES1;CSPG5;POLQ;STAG2;CTSC;POP4;MTHFD2;ZNF275;USP20;RAB10;RUNDC3A;BRD8;TCERG1;SERINC3;EBNA1BP2;CKAP4;ASCC3;FERMT2;SLC27A4;RAB35;TDRKH;RAB31;RIPK3;RCC1…
20	3.46	GO:0033554	cellular response to stress	Any process that results in a change in state or activity of a cell (in terms of movement, secretion, enzyme production, gene expression, etc.) as a result of a stimulus indicating the organism is under stress. The stress is usually, but not necessarily, exogenous (e.g. temperature, humidity, ionizing radiation).	9.4% (192/2043)	3.30018e-05	4.48	10049;10277;1029;10413;10550;10721;10955;10973;11035;11143;116028;126549;142;146956;1535;154807;1605;1649;1894;1981;200558;200933;2113;2122;2137;2150;2176;221472;221662;2237;2288;22890;23165;23201;23225;23239;23378;23583;246175;254394;26058;26272;27086;27230;27250;283899;284131;284361;285533;285613;2889;28988;301;30968;3162;3265;3298;3320;3371;3383;347;351;3553;3569;3717;3751;3805;383;399473;4077…	DNAJB6;UBE4B;CDKN2A;YAP1;ARL6IP5;POLQ;SERINC3;ASCC3;RIPK3;KAT7;RMI2;ANKLE1;PARP1;EME1;CYBA;VKORC1L1;DAG1;DDIT3;ECT2;EIF4G1;APLF;FBXO45;ETS1;MECOM;EXTL3;F2RL1;FANCC;FGD2;RBM24;FEN1;FKBP4;ZBTB1;NUP205;FAM168A;NUP210;PHLPP1;RRP8;SMUG1;CNOT6L;MCM9;GIGYF2;FBXO4;FOXP1;SERP1;PDCD4;INO80E;ENDOV;EMC10;RNF175;RELL2;RAPGEF1;DBNL;ANXA1;STOML2;HMOX1;HRAS;HSF2;HSP90AA1;TNC;ICAM1;APOD;APP;IL1B;IL6;JAK2;KCND2;KI…
20	5.88	GO:0035690	cellular response to drug	Any process that results in a change in state or activity of a cell (in terms of movement, secretion, enzyme production, gene expression, etc.) as a result of a drug stimulus. A drug is a substance used in the diagnosis, treatment or prevention of a disease.	10.8% (39/361)	0.00657187	2.18	1019;11035;1131;1535;1894;1977;2113;2203;2770;301;3162;3383;3553;3569;3709;383;4193;4780;4830;5029;55151;5536;5581;5743;57539;5831;5888;6262;6354;641;64754;6663;7098;7225;7431;8678;8807;9400;94274	CDK4;RIPK3;CHRM3;CYBA;ECT2;EIF4E;ETS1;FBP1;GNAI1;ANXA1;HMOX1;ICAM1;IL1B;IL6;ITPR2;ARG1;MDM2;NFE2L2;NME1;P2RY2;TMEM38B;PPP5C;PRKCE;PTGS2;WDR35;PYCR1;RAD51;RYR2;CCL7;BLM;SMYD3;SOX10;TLR3;TRPC6;VIM;BECN1;IL18RAP;RECQL5;PPP1R14A
20	1.78	GO:0051716	cellular response to stimulus	Any process that results in a change in state or activity of a cell (in terms of movement, secretion, enzyme production, gene expression, etc.) as a result of a stimulus. The process begins with detection of the stimulus by a cell and ends with a change in state or activity or the cell.	7.82% (588/7523)	0.00203284	2.69	100;100271715;1004;10049;100506013;10077;10096;10110;10174;1019;10277;10287;1029;10312;10381;10413;10492;10507;10550;10565;10566;1066;10675;10721;1075;10868;10890;10900;10902;10955;10973;10979;11021;11031;11035;11119;11142;11143;11156;11167;11170;11173;11228;1131;11314;1134;1140;114897;114899;115908;116028;126549;1277;1284;1306;131034;1316;140;142;142678;1438;1445;146433;146691;146956;147495;1479…	ADA;ARHGEF33;CDH6;DNAJB6;APELA;TSPAN32;ACTR3;SGK2;SORBS3;CDK4;UBE4B;RGS19;CDKN2A;TCIRG1;TUBB3;YAP1;SYNCRIP;SEMA4D;ARL6IP5;ARFGEF1;AKAP3;CES1;CSPG5;POLQ;CTSC;USP20;RAB10;RUNDC3A;BRD8;SERINC3;ASCC3;FERMT2;RAB35;RAB31;RIPK3;BTN3A1;PKIG;KAT7;PTP4A3;FSTL1;FAM107A;ADAMTS7;RASSF8;CHRM3;CD300A;CHRNA1;CHRNB1;C1QTNF1;C1QTNF3;CTHRC1;RMI2;ANKLE1;COL1A1;COL4A2;COL15A1;CPNE4;KLF6;ADORA3;PARP1;MIB2;CSF2RA;CSK;I…
20	3.02	GO:0070887	cellular response to chemical stimulus	Any process that results in a change in state or activity of a cell (in terms of movement, secretion, enzyme production, gene expression, etc.) as a result of a chemical stimulus.	8.56% (277/3237)	0.000458387	3.34	10096;1019;10312;10413;10492;10550;1066;10890;10979;11021;11031;11035;11156;11167;11170;11173;1131;1277;1284;131034;1316;142;1438;1445;146433;1535;154807;1558;1564;1573;1604;1605;1620;1649;168667;1687;1740;1841;1894;1896;1959;1977;2113;2137;2150;2176;2200;2203;2244;22871;2288;22914;22916;22953;23209;2321;23385;2354;23558;2358;23604;23770;249;2492;25960;2651;26999;27086;27230;27250;2770;285533;287…	ACTR3;CDK4;TCIRG1;YAP1;SYNCRIP;ARL6IP5;CES1;RAB10;FERMT2;RAB35;RAB31;RIPK3;PTP4A3;FSTL1;FAM107A;ADAMTS7;CHRM3;COL1A1;COL4A2;CPNE4;KLF6;PARP1;CSF2RA;CSK;IL34;CYBA;VKORC1L1;CYP2C8;CYP2D7;CYP2J2;CD55;DAG1;BRINP1;DDIT3;BMPER;GSDME;DLG2;DTYMK;ECT2;EDA;EGR2;EIF4E;ETS1;EXTL3;F2RL1;FANCC;FBN1;FBP1;FGB;NLGN1;FKBP4;KLRK1;NCBP2;P2RX2;MLC1;FLT1;NCSTN;FOSB;WBP2;FPR2;DAPK2;FKBP8;ALPL;FSHR;ADGRA2;GCNT2;CYFIP2;F…
20	6.23	GO:0071241	cellular response to inorganic substance	Any process that results in a change in state or activity of a cell (in terms of movement, secretion, enzyme production, gene expression, etc.) as a result of an inorganic substance stimulus.	12.44% (27/217)	0.00348601	2.46	131034;142;1740;1894;2203;22871;23385;2354;288;3162;351;3727;4776;4779;4780;5536;5743;6331;641;6622;706;7341;7518;825;84329;8678;9362	CPNE4;PARP1;DLG2;ECT2;FBP1;NLGN1;NCSTN;FOSB;ANK3;HMOX1;APP;JUND;NFATC4;NFE2L1;NFE2L2;PPP5C;PTGS2;SCN5A;BLM;SNCA;TSPO;SUMO1;XRCC4;CAPN3;HVCN1;BECN1;CPNE6
20	6.34	GO:0071248	cellular response to metal ion	Any process that results in a change in state or activity of a cell (in terms of movement, secretion, enzyme production, gene expression, etc.) as a result of a metal ion stimulus.	13.68% (26/190)	0.00106869	2.97	131034;142;1740;1894;2203;22871;23385;2354;288;3162;351;3727;4776;4779;4780;5536;5743;6331;6622;706;7341;7518;825;84329;8678;9362	CPNE4;PARP1;DLG2;ECT2;FBP1;NLGN1;NCSTN;FOSB;ANK3;HMOX1;APP;JUND;NFATC4;NFE2L1;NFE2L2;PPP5C;PTGS2;SCN5A;SNCA;TSPO;SUMO1;XRCC4;CAPN3;HVCN1;BECN1;CPNE6
20	3.33	GO:0071310	cellular response to organic substance	Any process that results in a change in state or activity of a cell (in terms of movement, secretion, enzyme production, gene expression, etc.) as a result of an organic substance stimulus.	8.41% (225/2674)	0.00400506	2.4	10096;1019;10312;10413;10492;10890;10979;11021;11031;11156;11167;11170;11173;1131;1277;1284;1316;142;1438;1445;146433;1535;1604;1605;1620;1649;168667;1687;1841;1896;1959;1977;2137;2150;2200;2244;2288;22914;22916;23209;2321;2354;23558;2358;23770;249;2492;25960;2651;26999;27086;27230;27250;2770;285533;2889;301;3054;3065;3162;3192;329;3320;3371;3383;339479;351;3553;3556;3558;3569;3572;3575;3587;3588…	ACTR3;CDK4;TCIRG1;YAP1;SYNCRIP;RAB10;FERMT2;RAB35;RAB31;PTP4A3;FSTL1;FAM107A;ADAMTS7;CHRM3;COL1A1;COL4A2;KLF6;PARP1;CSF2RA;CSK;IL34;CYBA;CD55;DAG1;BRINP1;DDIT3;BMPER;GSDME;DTYMK;EDA;EGR2;EIF4E;EXTL3;F2RL1;FBN1;FGB;FKBP4;KLRK1;NCBP2;MLC1;FLT1;FOSB;WBP2;FPR2;FKBP8;ALPL;FSHR;ADGRA2;GCNT2;CYFIP2;FOXP1;SERP1;PDCD4;GNAI1;RNF175;RAPGEF1;ANXA1;HCFC1;HDAC1;HMOX1;HNRNPU;BIRC2;HSP90AA1;TNC;ICAM1;BRINP3;APP;…
20	8.03	GO:0071349	cellular response to interleukin-12	Any process that results in a change in state or activity of a cell (in terms of movement, secretion, enzyme production, gene expression, etc.) as a result of an interleukin-12 stimulus.	18.37% (9/49)	0.00725765	2.14	27250;3716;3717;4478;5055;5898;6648;759;9446	PDCD4;JAK1;JAK2;MSN;SERPINB2;RALA;SOD2;CA1;GSTO1
20	5.25	GO:0071396	cellular response to lipid	Any process that results in a change in state or activity of a cell (in terms of movement, secretion, enzyme production, gene expression, etc.) as a result of a lipid stimulus.	10.13% (61/602)	0.00368181	2.43	1019;10413;11170;1277;142;1604;1605;1620;1977;2288;22914;23209;23558;27086;27250;2770;301;3065;3192;3371;3383;339479;3553;3569;3717;383;4478;4776;4779;4830;4838;5054;5467;5468;5536;5581;57476;57539;5754;5914;6097;6258;6294;6347;64754;6663;7025;7026;706;7376;7431;7481;7538;79577;8202;8805;942;948;949;9667;9971	CDK4;YAP1;FAM107A;COL1A1;PARP1;CD55;DAG1;BRINP1;EIF4E;FKBP4;KLRK1;MLC1;WBP2;FOXP1;PDCD4;GNAI1;ANXA1;HDAC1;HNRNPU;TNC;ICAM1;BRINP3;IL1B;IL6;JAK2;ARG1;MSN;NFATC4;NFE2L1;NME1;NODAL;SERPINE1;PPARD;PPARG;PPP5C;PRKCE;GRAMD1B;WDR35;PTK7;RARA;RORC;RXRG;SAFB;CCL2;SMYD3;SOX10;NR2F1;NR2F2;TSPO;NR1H2;VIM;WNT11;ZFP36;CDC73;NCOA3;TRIM24;CD86;CD36;SCARB1;SAFB2;NR1H4
20	5.39	GO:0071407	cellular response to organic cyclic compound	Any process that results in a change in state or activity of a cell (in terms of movement, secretion, enzyme production, gene expression, etc.) as a result of an organic cyclic compound stimulus.	11.87% (64/539)	4.27014e-05	4.37	1019;10413;11170;1277;142;1535;1605;1977;2288;23209;23558;249;27086;2770;2889;301;3054;3065;3192;3371;3383;351;3553;3709;3717;383;4193;4478;4776;4779;4838;5029;5467;5468;55151;5536;5743;57476;5888;5914;6097;6258;6262;6294;6347;641;6470;64754;6547;6566;6622;6663;7025;7026;7098;7110;7376;7538;8202;8805;9400;9472;9667;9971	CDK4;YAP1;FAM107A;COL1A1;PARP1;CYBA;DAG1;EIF4E;FKBP4;MLC1;WBP2;ALPL;FOXP1;GNAI1;RAPGEF1;ANXA1;HCFC1;HDAC1;HNRNPU;TNC;ICAM1;APP;IL1B;ITPR2;JAK2;ARG1;MDM2;MSN;NFATC4;NFE2L1;NODAL;P2RY2;PPARD;PPARG;TMEM38B;PPP5C;PTGS2;GRAMD1B;RAD51;RARA;RORC;RXRG;RYR2;SAFB;CCL2;BLM;SHMT1;SMYD3;SLC8A3;SLC16A1;SNCA;SOX10;NR2F1;NR2F2;TLR3;TMF1;NR1H2;ZFP36;NCOA3;TRIM24;RECQL5;AKAP6;SAFB2;NR1H4
20	7.4	GO:0097306	cellular response to alcohol	Any process that results in a change in state or activity of a cell (in terms of movement, secretion, enzyme production, gene expression, etc.) as a result of an alcohol stimulus.	15.73% (14/89)	0.00415795	2.38	1019;1605;23209;2770;3371;3709;4779;5468;5581;57476;5888;6354;641;9400	CDK4;DAG1;MLC1;GNAI1;TNC;ITPR2;NFE2L1;PPARG;PRKCE;GRAMD1B;RAD51;CCL7;BLM;RECQL5
21	2.68	GO:0006950	response to stress	Any process that results in a change in state or activity of a cell or an organism (in terms of movement, secretion, enzyme production, gene expression, etc.) as a result of a disturbance in organismal or cellular homeostasis, usually, but not necessarily, exogenous (e.g. temperature, humidity, ionizing radiation).	8.52% (344/4036)	9.71459e-05	4.01	100;10049;10077;10096;10110;1019;10218;10277;1029;10312;10321;10413;10492;10550;10565;10721;10747;1075;10955;10964;10973;11035;11143;11167;11314;114897;114899;116028;116842;12;126549;1277;140;142;146433;146956;1535;154807;1604;1605;1606;1607;1609;1620;1649;1776;1832;1894;1903;1977;1981;200558;200933;2113;2122;2137;2150;2176;2206;221037;221472;221662;2237;2244;22861;2288;22890;22914;22953;23165;23…	ADA;DNAJB6;TSPAN32;ACTR3;SGK2;CDK4;ANGPTL7;UBE4B;CDKN2A;TCIRG1;CRISP3;YAP1;SYNCRIP;ARL6IP5;ARFGEF1;POLQ;MASP2;CTSC;SERINC3;IFI44L;ASCC3;RIPK3;KAT7;FSTL1;CD300A;C1QTNF1;C1QTNF3;RMI2;LEAP2;SERPINA3;ANKLE1;COL1A1;ADORA3;PARP1;IL34;EME1;CYBA;VKORC1L1;CD55;DAG1;DGKA;DGKB;DGKQ;BRINP1;DDIT3;DNASE1L3;DSP;ECT2;S1PR3;EIF4E;EIF4G1;APLF;FBXO45;ETS1;MECOM;EXTL3;F2RL1;FANCC;MS4A2;JMJD1C;FGD2;RBM24;FEN1;FGB;NLR…
21	5.52	GO:0006979	response to oxidative stress	Any process that results in a change in state or activity of a cell or an organism (in terms of movement, secretion, enzyme production, gene expression, etc.) as a result of oxidative stress, a state often resulting from exposure to high levels of reactive oxygen species, e.g. superoxide anions, hydrogen peroxide (H2O2), and hydroxyl radicals.	10.42% (45/432)	0.00715438	2.15	100;10110;10218;10550;11035;1277;142;1535;154807;1894;2113;2176;301;3040;3162;347;351;3569;3717;383;4170;4193;4248;4779;4780;50804;5536;5743;5831;58515;6622;6648;6780;7173;7225;7486;8428;8614;8678;8692;87178;8807;948;9588;9962	ADA;SGK2;ANGPTL7;ARL6IP5;RIPK3;COL1A1;PARP1;CYBA;VKORC1L1;ECT2;ETS1;FANCC;ANXA1;HBA2;HMOX1;APOD;APP;IL6;JAK2;ARG1;MCL1;MDM2;MGAT3;NFE2L1;NFE2L2;MYEF2;PPP5C;PTGS2;PYCR1;SELENOK;SNCA;SOD2;STAU1;TPO;TRPC6;WRN;STK24;STC2;BECN1;HYAL2;PNPT1;IL18RAP;CD36;PRDX6;SLC23A2
21	3.42	GO:0009605	response to external stimulus	Any process that results in a change in state or activity of a cell or an organism (in terms of movement, secretion, enzyme production, gene expression, etc.) as a result of an external stimulus.	8.43% (209/2480)	0.00522044	2.28	100;10077;1019;10381;10507;1075;10955;10964;10999;11167;11170;11190;114897;114899;116842;1277;1301;148;152189;1535;154796;1604;1605;1607;1609;1649;1687;1776;1959;1981;2029;2113;2131;2150;2244;22854;22856;22861;22914;22953;2321;23239;23369;23378;23408;2354;2358;23596;23604;249;25960;26146;26999;27039;27086;27250;27255;2737;2743;2823;284297;285331;301;3162;3265;329;3371;3383;338321;347;351;3553;355…	ADA;TSPAN32;CDK4;TUBB3;SEMA4D;CTSC;SERINC3;IFI44L;SLC27A4;FSTL1;FAM107A;CEP250;C1QTNF1;C1QTNF3;LEAP2;COL1A1;COL11A1;ADRA1A;CMTM8;CYBA;AMOT;CD55;DAG1;DGKB;DGKQ;DDIT3;GSDME;DNASE1L3;EGR2;EIF4G1;ENSA;ETS1;EXT1;F2RL1;FGB;NTNG1;CHSY1;NLRP1;KLRK1;P2RX2;FLT1;PHLPP1;PUM2;RRP8;SIRT5;FOSB;FPR2;OPN3;DAPK2;ALPL;ADGRA2;TRAF3IP1;CYFIP2;PKD2L2;FOXP1;PDCD4;CNTN6;GLI3;GLRB;GPM6A;SSC5D;CCDC66;ANXA1;HMOX1;HRAS;BIRC…
21	5.08	GO:0009611	response to wounding	Any process that results in a change in state or activity of a cell or an organism (in terms of movement, secretion, enzyme production, gene expression, etc.) as a result of a stimulus indicating damage to the organism.	12.05% (81/672)	2.3663e-06	5.63	10077;10413;10565;114897;1277;140;1605;1606;1607;1609;1832;2113;2150;221037;2244;22953;23414;23671;2737;301;3021;3045;3065;30845;3162;3265;3371;347;3569;3611;3678;3680;3690;3709;3717;383;3853;408;4149;4780;5054;5055;5154;5270;5340;5467;5493;5567;5573;5581;55959;57175;57413;5754;5781;5792;5802;6403;64764;7057;706;708;710;7222;7225;729230;7414;7538;79567;825;8351;8428;84750;8526;8529;859;8761;9060;…	TSPAN32;YAP1;ARFGEF1;C1QTNF1;COL1A1;ADORA3;DAG1;DGKA;DGKB;DGKQ;DSP;ETS1;F2RL1;JMJD1C;FGB;P2RX2;ZFPM2;TMEFF2;GLI3;ANXA1;H3-3B;HBD;HDAC1;EHD3;HMOX1;HRAS;TNC;APOD;IL6;ILK;ITGA5;ITGA9;ITGB3;ITPR2;JAK2;ARG1;KRT6A;ARRB1;MAX;NFE2L2;SERPINE1;SERPINB2;PDGFA;SERPINE2;PLG;PPARD;PPL;PRKACB;PRKAR1A;PRKCE;SULF2;CORO1B;TMIGD3;PTK7;PTPN11;PTPRF;PTPRS;SELP;CREB3L2;THBS1;TSPO;C1QBP;SERPING1;TRPC3;TRPC6;CCR2;VCL;ZF…
21	4.42	GO:0009628	response to abiotic stimulus	Any process that results in a change in state or activity of a cell or an organism (in terms of movement, secretion, enzyme production, gene expression, etc.) as a result of an abiotic (non-living) stimulus.	9.89% (121/1223)	0.000141859	3.85	100;10049;1019;10277;10413;11190;1277;1301;142;1535;1605;1894;2113;2237;2288;22890;22953;23165;23209;23225;2354;23596;23774;26272;27039;285331;301;3162;3176;3265;329;3298;3320;3371;3383;351;3553;3709;3727;3751;3856;408;4089;4193;4316;4776;4779;4780;481;51167;51514;5270;5275;5429;5467;5468;5481;5493;5581;5602;5694;5701;571;5718;5720;5743;5781;58;5888;598;6118;6262;6354;6396;641;64344;65084;6547;67…	ADA;DNAJB6;CDK4;UBE4B;YAP1;CEP250;COL1A1;COL11A1;PARP1;CYBA;DAG1;ECT2;ETS1;FEN1;FKBP4;ZBTB1;P2RX2;NUP205;MLC1;NUP210;FOSB;OPN3;BRD1;FBXO4;PKD2L2;CCDC66;ANXA1;HMOX1;HNMT;HRAS;BIRC2;HSF2;HSP90AA1;TNC;ICAM1;APP;IL1B;ITPR2;JUND;KCND2;KRT8;ARRB1;SMAD4;MDM2;MMP7;NFATC4;NFE2L1;NFE2L2;ATP1B1;CYB5R4;DTL;SERPINE2;SERPINB13;POLH;PPARD;PPARG;PPID;PPL;PRKCE;MAPK10;PSMB6;PSMC2;BACH1;PSMD12;PSME1;PTGS2;PTPN11;A…
21	3.93	GO:0009719	response to endogenous stimulus	Any process that results in a change in state or activity of a cell or an organism (in terms of movement, secretion, enzyme production, gene expression, etc.) as a result of a stimulus arising within the organism.	8.65% (142/1642)	0.00908059	2.04	1019;10312;10413;10890;10979;11021;11031;11167;11170;11173;1131;1277;1284;142;1445;146956;148;1535;1605;168667;1959;1977;2113;2200;2244;2288;22916;2354;23558;2358;23770;249;2492;2651;27086;27250;2770;2889;301;3021;3065;3176;3192;3283;3371;3383;351;3553;3569;3611;3693;3709;3717;3727;383;4089;4149;4193;4218;4478;4686;4780;4830;4838;4908;4909;4987;5029;51141;51701;51741;5431;5435;5467;5468;54829;551…	CDK4;TCIRG1;YAP1;RAB10;FERMT2;RAB35;RAB31;FSTL1;FAM107A;ADAMTS7;CHRM3;COL1A1;COL4A2;PARP1;CSK;EME1;ADRA1A;CYBA;DAG1;BMPER;EGR2;EIF4E;ETS1;FBN1;FGB;FKBP4;NCBP2;FOSB;WBP2;FPR2;FKBP8;ALPL;FSHR;GCNT2;FOXP1;PDCD4;GNAI1;RAPGEF1;ANXA1;H3-3B;HDAC1;HNMT;HNRNPU;HSD3B1;TNC;ICAM1;APP;IL1B;IL6;ILK;ITGB5;ITPR2;JAK2;JUND;ARG1;SMAD4;MAX;MDM2;RAB8A;MSN;NCBP1;NFE2L2;NME1;NODAL;NTF3;NTF4;OPRL1;P2RY2;INSIG2;NLK;WWOX…
21	5.42	GO:0009991	response to extracellular stimulus	Any process that results in a change in state or activity of a cell or an organism (in terms of movement, secretion, enzyme production, gene expression, etc.) as a result of an extracellular stimulus.	10.38% (55/530)	0.00344819	2.46	100;10999;11167;11170;1277;1535;1609;1649;1981;2029;22856;22953;23378;23408;249;3162;3371;3383;3553;383;4149;4193;4316;4780;5029;51100;5467;5468;55062;5629;5743;58;5914;65084;6566;6581;706;7222;7298;7392;7481;7486;7538;79567;81929;8428;8473;8614;8678;8805;920;9388;9706;9869;9971	ADA;SLC27A4;FSTL1;FAM107A;COL1A1;CYBA;DGKQ;DDIT3;EIF4G1;ENSA;CHSY1;P2RX2;RRP8;SIRT5;ALPL;HMOX1;TNC;ICAM1;IL1B;ARG1;MAX;MDM2;MMP7;NFE2L2;P2RY2;SH3GLB1;PPARD;PPARG;WIPI1;PROX1;PTGS2;ACTA1;RARA;TMEM135;SLC16A1;SLC22A3;TSPO;TRPC3;TYMS;USF2;WNT11;WRN;ZFP36;RIPOR1;SEH1L;STK24;OGT;STC2;BECN1;TRIM24;CD4;LIPG;ULK2;SETDB1;NR1H4
21	6.76	GO:0010212	response to ionizing radiation	Any process that results in a change in state or activity of a cell or an organism (in terms of movement, secretion, enzyme production, gene expression, etc.) as a result of a ionizing radiation stimulus. Ionizing radiation is radiation with sufficient energy to remove electrons from atoms and may arise from spontaneous decay of unstable isotopes, resulting in alpha and beta particles and gamma r…	12.93% (19/147)	0.00871325	2.06	10413;142;1535;1894;26272;301;3265;3383;4193;5888;598;6354;641;6794;7486;7518;84328;8438;90381	YAP1;PARP1;CYBA;ECT2;FBXO4;ANXA1;HRAS;ICAM1;MDM2;RAD51;BCL2L1;CCL7;BLM;STK11;WRN;XRCC4;LZIC;RAD54L;TICRR
21	5.48	GO:0031667	response to nutrient levels	Any process that results in a change in state or activity of a cell or an organism (in terms of movement, secretion, enzyme production, gene expression, etc.) as a result of a stimulus reflecting the presence, absence, or concentration of nutrients.	10.84% (54/498)	0.00145342	2.84	100;10999;11167;11170;1277;1535;1609;1649;1981;2029;22856;22953;23378;23408;249;3162;3371;3383;3553;383;4149;4193;4316;4780;5029;51100;5467;5468;55062;5629;5743;5914;65084;6566;6581;706;7222;7298;7392;7481;7486;7538;79567;81929;8428;8473;8614;8678;8805;920;9388;9706;9869;9971	ADA;SLC27A4;FSTL1;FAM107A;COL1A1;CYBA;DGKQ;DDIT3;EIF4G1;ENSA;CHSY1;P2RX2;RRP8;SIRT5;ALPL;HMOX1;TNC;ICAM1;IL1B;ARG1;MAX;MDM2;MMP7;NFE2L2;P2RY2;SH3GLB1;PPARD;PPARG;WIPI1;PROX1;PTGS2;RARA;TMEM135;SLC16A1;SLC22A3;TSPO;TRPC3;TYMS;USF2;WNT11;WRN;ZFP36;RIPOR1;SEH1L;STK24;OGT;STC2;BECN1;TRIM24;CD4;LIPG;ULK2;SETDB1;NR1H4
21	5.26	GO:0042060	wound healing	The series of events that restore integrity to a damaged tissue, following an injury.	12.16% (68/559)	1.12732e-05	4.95	10077;10413;10565;114897;1277;1605;1606;1607;1609;1832;2113;2150;221037;2244;22953;23414;23671;2737;301;3021;3045;3065;30845;3162;3265;3371;347;3569;3611;3678;3680;3690;3709;3717;3853;408;4780;5054;5055;5154;5270;5340;5467;5493;5567;5573;5581;57175;5754;5781;6403;7057;708;710;7222;7225;7414;825;8351;84750;8526;8529;859;8761;9060;928;948;949	TSPAN32;YAP1;ARFGEF1;C1QTNF1;COL1A1;DAG1;DGKA;DGKB;DGKQ;DSP;ETS1;F2RL1;JMJD1C;FGB;P2RX2;ZFPM2;TMEFF2;GLI3;ANXA1;H3-3B;HBD;HDAC1;EHD3;HMOX1;HRAS;TNC;APOD;IL6;ILK;ITGA5;ITGA9;ITGB3;ITPR2;JAK2;KRT6A;ARRB1;NFE2L2;SERPINE1;SERPINB2;PDGFA;SERPINE2;PLG;PPARD;PPL;PRKACB;PRKAR1A;PRKCE;CORO1B;PTK7;PTPN11;SELP;THBS1;C1QBP;SERPING1;TRPC3;TRPC6;VCL;CAPN3;H3C4;FUT10;DGKE;CYP4F2;CAV3;PABPC4;PAPSS2;CD9;CD36;SCAR…
21	1.37	GO:0050896	response to stimulus	Any process that results in a change in state or activity of a cell or an organism (in terms of movement, secretion, enzyme production, gene expression, etc.) as a result of a stimulus. The process begins with detection of the stimulus and ends with a change in state or activity or the cell or organism.	7.78% (715/9185)	0.000471241	3.33	100;100271715;1004;10049;100506013;10077;10096;10110;10174;1019;10218;10277;10287;1029;10312;10321;10381;10413;10492;10493;10507;10539;10550;10565;10566;1063;1066;10675;10721;10747;1075;10868;10890;10900;10902;10955;10964;10970;10973;10979;10999;11021;11031;11035;11119;11142;11143;11156;11167;11170;11173;11190;11228;1131;11314;1134;1140;114790;114897;114899;115908;116028;116842;12;126549;1277;128…	ADA;ARHGEF33;CDH6;DNAJB6;APELA;TSPAN32;ACTR3;SGK2;SORBS3;CDK4;ANGPTL7;UBE4B;RGS19;CDKN2A;TCIRG1;CRISP3;TUBB3;YAP1;SYNCRIP;VAT1;SEMA4D;GLRX3;ARL6IP5;ARFGEF1;AKAP3;CENPF;CES1;CSPG5;POLQ;MASP2;CTSC;USP20;RAB10;RUNDC3A;BRD8;SERINC3;IFI44L;CKAP4;ASCC3;FERMT2;SLC27A4;RAB35;RAB31;RIPK3;BTN3A1;PKIG;KAT7;PTP4A3;FSTL1;FAM107A;ADAMTS7;CEP250;RASSF8;CHRM3;CD300A;CHRNA1;CHRNB1;STK11IP;C1QTNF1;C1QTNF3;CTHRC1;R…
22	6.43	GO:0007584	response to nutrient	Any process that results in a change in state or activity of a cell or an organism (in terms of movement, secretion, enzyme production, gene expression, etc.) as a result of a nutrient stimulus.	14.22% (31/218)	0.000188037	3.73	100;10999;1277;1535;1609;2029;22953;249;3162;3371;3553;383;4193;5029;5467;5468;5743;5914;6566;706;7222;7298;7392;8473;8614;8678;8805;920;9388;9869;9971	ADA;SLC27A4;COL1A1;CYBA;DGKQ;ENSA;P2RX2;ALPL;HMOX1;TNC;IL1B;ARG1;MDM2;P2RY2;PPARD;PPARG;PTGS2;RARA;SLC16A1;TSPO;TRPC3;TYMS;USF2;OGT;STC2;BECN1;TRIM24;CD4;LIPG;SETDB1;NR1H4
22	8.99	GO:0033189	response to vitamin A	Any process that results in a change in state or activity of a cell or an organism (in terms of movement, secretion, enzyme production, gene expression, etc.) as a result of a vitamin A stimulus.	26.32% (5/19)	0.00927203	2.03	383;5467;5468;5914;7298	ARG1;PPARD;PPARG;RARA;TYMS
22	9.45	GO:0033197	response to vitamin E	Any process that results in a change in state or activity of a cell or an organism (in terms of movement, secretion, enzyme production, gene expression, etc.) as a result of a vitamin E stimulus.	41.67% (5/12)	0.000961533	3.02	100;1277;383;5468;8678	ADA;COL1A1;ARG1;PPARG;BECN1
22	7.26	GO:0033273	response to vitamin	Any process that results in a change in state or activity of a cell or an organism (in terms of movement, secretion, enzyme production, gene expression, etc.) as a result of a vitamin stimulus.	18.48% (17/92)	0.000252301	3.6	100;1277;249;3371;383;4193;5467;5468;5743;5914;706;7298;8614;8678;8805;920;9869	ADA;COL1A1;ALPL;TNC;ARG1;MDM2;PPARD;PPARG;PTGS2;RARA;TSPO;TYMS;STC2;BECN1;TRIM24;CD4;SETDB1
23	5.2	GO:0010035	response to inorganic substance	Any process that results in a change in state or activity of a cell or an organism (in terms of movement, secretion, enzyme production, gene expression, etc.) as a result of an inorganic substance stimulus.	11.48% (63/549)	0.000131748	3.88	100;1019;10312;11035;1277;131034;142;1740;1841;1894;2113;2176;2203;2244;22871;23385;2354;288;301;3040;3162;3383;351;3569;3727;383;3856;4193;4776;4779;4780;513;540;553115;5536;5602;5743;58;5831;6262;6331;641;6622;6648;7057;706;7222;7225;7273;7341;7518;7781;80781;825;8314;8428;84329;8678;8807;8913;928;9362;948	ADA;CDK4;TCIRG1;RIPK3;COL1A1;CPNE4;PARP1;DLG2;DTYMK;ECT2;ETS1;FANCC;FBP1;FGB;NLGN1;NCSTN;FOSB;ANK3;ANXA1;HBA2;HMOX1;ICAM1;APP;IL6;JUND;ARG1;KRT8;MDM2;NFATC4;NFE2L1;NFE2L2;ATP5F1D;ATP7B;PEF1;PPP5C;MAPK10;PTGS2;ACTA1;PYCR1;RYR2;SCN5A;BLM;SNCA;SOD2;THBS1;TSPO;TRPC3;TRPC6;TTN;SUMO1;XRCC4;SLC30A3;COL18A1;CAPN3;BAP1;STK24;HVCN1;BECN1;IL18RAP;CACNA1G;CD9;CPNE6;CD36
23	5.63	GO:0010038	response to metal ion	Any process that results in a change in state or activity of a cell or an organism (in terms of movement, secretion, enzyme production, gene expression, etc.) as a result of a metal ion stimulus.	11.88% (43/362)	0.000727982	3.14	1019;10312;131034;142;1740;1841;1894;2203;2244;22871;23385;2354;288;3162;3383;351;3727;383;4193;4776;4779;4780;513;540;553115;5536;5743;58;6262;6331;6622;7057;706;7222;7273;7341;7518;7781;825;84329;8678;8913;9362	CDK4;TCIRG1;CPNE4;PARP1;DLG2;DTYMK;ECT2;FBP1;FGB;NLGN1;NCSTN;FOSB;ANK3;HMOX1;ICAM1;APP;JUND;ARG1;MDM2;NFATC4;NFE2L1;NFE2L2;ATP5F1D;ATP7B;PEF1;PPP5C;PTGS2;ACTA1;RYR2;SCN5A;SNCA;THBS1;TSPO;TRPC3;TTN;SUMO1;XRCC4;SLC30A3;CAPN3;HVCN1;BECN1;CACNA1G;CPNE6
23	4.75	GO:0014070	response to organic cyclic compound	Any process that results in a change in state or activity of a cell or an organism (in terms of movement, secretion, enzyme production, gene expression, etc.) as a result of an organic cyclic compound stimulus.	9.9% (90/909)	0.000985625	3.01	100;1019;10413;11170;1277;142;1535;1605;1609;1977;2113;2288;22953;23209;2354;23558;249;27086;2770;2889;301;3054;3065;3176;3192;3283;329;3371;3383;351;3553;3569;3709;3717;3727;383;4193;4478;4776;4779;4830;4838;4987;5029;5467;5468;55151;5536;5567;5581;5743;57476;58;5888;5914;598;6097;6258;6262;6294;6347;641;6470;64754;6547;6566;6622;6663;7025;7026;7057;706;7098;7110;7222;7298;7376;7538;8202;84676;8…	ADA;CDK4;YAP1;FAM107A;COL1A1;PARP1;CYBA;DAG1;DGKQ;EIF4E;ETS1;FKBP4;P2RX2;MLC1;FOSB;WBP2;ALPL;FOXP1;GNAI1;RAPGEF1;ANXA1;HCFC1;HDAC1;HNMT;HNRNPU;HSD3B1;BIRC2;TNC;ICAM1;APP;IL1B;IL6;ITPR2;JAK2;JUND;ARG1;MDM2;MSN;NFATC4;NFE2L1;NME1;NODAL;OPRL1;P2RY2;PPARD;PPARG;TMEM38B;PPP5C;PRKACB;PRKCE;PTGS2;GRAMD1B;ACTA1;RAD51;RARA;BCL2L1;RORC;RXRG;RYR2;SAFB;CCL2;BLM;SHMT1;SMYD3;SLC8A3;SLC16A1;SNCA;SOX10;NR2F1;NR2…
23	8.94	GO:0032026	response to magnesium ion	Any process that results in a change in state or activity of a cell or an organism (in terms of movement, secretion, enzyme production, gene expression, etc.) as a result of a magnesium ion stimulus.	26.32% (5/19)	0.00927203	2.03	2203;288;4193;6622;7057	FBP1;ANK3;MDM2;SNCA;THBS1
23	4.65	GO:0042493	response to drug	Any process that results in a change in state or activity of a cell or an organism (in terms of movement, secretion, enzyme production, gene expression, etc.) as a result of a drug stimulus. A drug is a substance used in the diagnosis, treatment or prevention of a disease.	9.94% (100/1006)	0.000457568	3.34	100;1019;10287;10413;10550;1063;11035;11143;1131;1134;1140;1277;148;1503;1535;1558;1564;1573;1580;1609;1894;1977;2016;2113;2203;22861;22953;2354;23558;2770;293;29785;301;3040;3045;3162;3176;329;3371;3383;347;3553;3558;3569;368;3709;3727;383;408;4193;4780;4830;4860;5029;5205;5468;54896;55151;55238;5536;5567;5581;5743;57539;5781;5831;5888;5914;598;6005;6262;6354;641;64754;6581;6622;6663;6727;6730;6…	ADA;CDK4;RGS19;YAP1;ARL6IP5;CENPF;RIPK3;KAT7;CHRM3;CHRNA1;CHRNB1;COL1A1;ADRA1A;CTPS1;CYBA;CYP2C8;CYP2D7;CYP2J2;CYP4B1;DGKQ;ECT2;EIF4E;EMX1;ETS1;FBP1;NLRP1;P2RX2;FOSB;WBP2;GNAI1;SLC25A6;CYP2S1;ANXA1;HBA2;HBD;HMOX1;HNMT;BIRC2;TNC;ICAM1;APOD;IL1B;IL2;IL6;ABCC6;ITPR2;JUND;ARG1;ARRB1;MDM2;NFE2L2;NME1;PNP;P2RY2;ATP8B1;PPARG;SLC66A1;TMEM38B;SLC38A7;PPP5C;PRKACB;PRKCE;PTGS2;WDR35;PTPN11;PYCR1;RAD51;RARA;…
23	6.85	GO:0042542	response to hydrogen peroxide	Any process that results in a change in state or activity of a cell or an organism (in terms of movement, secretion, enzyme production, gene expression, etc.) as a result of a hydrogen peroxide (H2O2) stimulus.	13.24% (18/136)	0.00827298	2.08	100;11035;1277;1894;2113;301;3040;3162;3569;383;4193;4780;5536;5831;7225;8428;8678;8807	ADA;RIPK3;COL1A1;ECT2;ETS1;ANXA1;HBA2;HMOX1;IL6;ARG1;MDM2;NFE2L2;PPP5C;PYCR1;TRPC6;STK24;BECN1;IL18RAP
23	6.01	GO:0046677	response to antibiotic	Any process that results in a change in state or activity of a cell or an organism (in terms of movement, secretion, enzyme production, gene expression, etc.) as a result of an antibiotic stimulus. An antibiotic is a chemical substance produced by a microorganism which has the capacity to inhibit the growth of or to kill other microorganisms.	12.38% (39/315)	0.000567487	3.25	100;10287;11035;11143;1277;1894;2113;249;2770;301;3040;3162;329;3320;3371;3383;3558;3569;3709;3716;3717;383;4193;4780;51167;5321;5536;5581;5831;5914;598;6354;7225;7298;8428;8678;8692;8807;9869	ADA;RGS19;RIPK3;KAT7;COL1A1;ECT2;ETS1;ALPL;GNAI1;ANXA1;HBA2;HMOX1;BIRC2;HSP90AA1;TNC;ICAM1;IL2;IL6;ITPR2;JAK1;JAK2;ARG1;MDM2;NFE2L2;CYB5R4;PLA2G4A;PPP5C;PRKCE;PYCR1;RARA;BCL2L1;CCL7;TRPC6;TYMS;STK24;BECN1;HYAL2;IL18RAP;SETDB1
23	6.9	GO:0046683	response to organophosphorus	Any process that results in a change in state or activity of a cell or an organism (in terms of movement, secretion, enzyme production, gene expression, etc.) as a result of an organophosphorus stimulus. Organophosphorus is a compound containing phosphorus bound to an organic molecule; several organophosphorus compounds are used as insecticides, and they are highly toxic cholinesterase inhibitors.	13.53% (18/133)	0.00658598	2.18	1277;1609;22953;2354;2889;329;351;3553;3709;3727;4830;5029;5743;6547;7222;7298;87178;9472	COL1A1;DGKQ;P2RX2;FOSB;RAPGEF1;BIRC2;APP;IL1B;ITPR2;JUND;NME1;P2RY2;PTGS2;SLC8A3;TRPC3;TYMS;PNPT1;AKAP6
23	7.86	GO:0046688	response to copper ion	Any process that results in a change in state or activity of a cell or an organism (in terms of movement, secretion, enzyme production, gene expression, etc.) as a result of a copper ion stimulus.	19.05% (8/42)	0.00890721	2.05	3383;351;4779;4780;513;540;6622;8678	ICAM1;APP;NFE2L1;NFE2L2;ATP5F1D;ATP7B;SNCA;BECN1
23	6.47	GO:0070555	response to interleukin-1	Any process that results in a change in state or activity of a cell or an organism (in terms of movement, secretion, enzyme production, gene expression, etc.) as a result of an interleukin-1 stimulus.	12.32% (25/203)	0.00549254	2.26	11173;1535;2113;2244;301;3176;3383;351;3553;3556;3569;54472;5694;5701;57161;5718;5720;6347;6354;6622;7528;84676;8692;8792;9252	ADAMTS7;CYBA;ETS1;FGB;ANXA1;HNMT;ICAM1;APP;IL1B;IL1RAP;IL6;TOLLIP;PSMB6;PSMC2;PELI2;PSMD12;PSME1;CCL2;CCL7;SNCA;YY1;TRIM63;HYAL2;TNFRSF11A;RPS6KA5
23	7.99	GO:0070671	response to interleukin-12	Any process that results in a change in state or activity of a cell or an organism (in terms of movement, secretion, enzyme production, gene expression, etc.) as a result of an interleukin-12 stimulus.	18% (9/50)	0.00830282	2.08	27250;3716;3717;4478;5055;5898;6648;759;9446	PDCD4;JAK1;JAK2;MSN;SERPINB2;RALA;SOD2;CA1;GSTO1
23	3.94	GO:1901700	response to oxygen-containing compound	NA	8.98% (145/1614)	0.00213494	2.67	100;1019;10287;10312;10413;10890;11031;11035;11143;1131;1277;142;1445;1535;1604;1605;1609;1620;1894;1959;1977;2029;2113;2176;2200;22861;22914;22953;23209;2354;23558;2358;249;27086;27250;2743;2770;2889;301;3040;3162;3176;3283;329;3371;3383;339479;347;351;3553;3558;3569;3587;3620;3709;3717;3727;383;3856;4041;408;4149;4193;4218;4322;4478;4776;4779;4780;4830;4987;5029;5054;51141;5467;5468;5536;5567;5…	ADA;CDK4;RGS19;TCIRG1;YAP1;RAB10;RAB31;RIPK3;KAT7;CHRM3;COL1A1;PARP1;CSK;CYBA;CD55;DAG1;DGKQ;BRINP1;ECT2;EGR2;EIF4E;ENSA;ETS1;FANCC;FBN1;NLRP1;KLRK1;P2RX2;MLC1;FOSB;WBP2;FPR2;ALPL;FOXP1;PDCD4;GLRB;GNAI1;RAPGEF1;ANXA1;HBA2;HMOX1;HNMT;HSD3B1;BIRC2;TNC;ICAM1;BRINP3;APOD;APP;IL1B;IL2;IL6;IL10RA;IDO1;ITPR2;JAK2;JUND;ARG1;KRT8;LRP5;ARRB1;MAX;MDM2;RAB8A;MMP13;MSN;NFATC4;NFE2L1;NFE2L2;NME1;OPRL1;P2RY2;SE…
24	2.41	GO:0006810	transport	The directed movement of substances (such as macromolecules, small molecules, ions) or cellular components (such as complexes and organelles) into, out of or within a cell, or between cells, or within a multicellular organism by means of some agent such as a transporter, pore or motor protein.	8.36% (428/5119)	5.43733e-05	4.26	100;100506013;10066;10096;10110;10312;10321;10440;10452;10493;10550;10565;10574;1063;10650;1066;10675;1075;10868;10890;10970;10999;11021;11031;11119;11142;112476;1131;11314;1134;1140;114781;114790;114897;114899;115019;115123;116369;118426;12;124930;126549;1277;129049;131474;1318;134957;1376;140803;144195;1445;146691;148;150159;153339;1535;1579;1604;1609;161291;163;1649;1740;1832;1894;1959;196051;…	ADA;APELA;SCAMP2;ACTR3;SGK2;TCIRG1;CRISP3;TIMM17A;TOMM40;VAT1;ARL6IP5;ARFGEF1;CCT7;CENPF;PRELID3A;CES1;CSPG5;CTSC;USP20;RAB10;CKAP4;SLC27A4;RAB35;RAB31;BTN3A1;PKIG;PRRT2;CHRM3;CD300A;CHRNA1;CHRNB1;BTBD9;STK11IP;C1QTNF1;C1QTNF3;SLC26A9;MARCHF3;SLC26A8;BORCS5;SERPINA3;ANKRD13B;ANKLE1;COL1A1;SGSM1;CHCHD4;SLC31A2;STXBP5;CPT2;TRPM6;SLC2A14;CSK;TOM1L2;ADRA1A;SLC9B1;TMEM167A;CYBA;CYP4A11;CD55;DGKQ;TMEM3…
24	3.62	GO:0016192	vesicle-mediated transport	A cellular transport process in which transported substances are moved in membrane-bounded vesicles; transported substances are enclosed in the vesicle lumen or located in the vesicle membrane. The process begins with a step that directs a substance to the forming vesicle, and includes vesicle budding and coating. Vesicles are then targeted to, and fuse with, an acceptor membrane.	8.55% (178/2081)	0.00559351	2.25	100506013;10066;10096;10312;10321;10493;10565;1066;10675;1075;10868;10890;10970;11021;11031;112476;11314;114781;114790;115123;118426;12;124930;134957;1445;148;1535;1604;1609;163;1832;196051;1992;203228;2150;2244;22871;23209;23218;23385;2358;23593;24137;2495;254263;25977;26059;26999;27040;27147;284297;288;2889;28964;28988;29062;29091;29886;301;3040;30845;3162;3250;3265;3320;338692;351;3553;3587;36…	APELA;SCAMP2;ACTR3;TCIRG1;CRISP3;VAT1;ARFGEF1;CES1;CSPG5;CTSC;USP20;RAB10;CKAP4;RAB35;RAB31;PRRT2;CD300A;BTBD9;STK11IP;MARCHF3;BORCS5;SERPINA3;ANKRD13B;STXBP5;CSK;ADRA1A;CYBA;CD55;DGKQ;AP2B1;DSP;PLPP4;SERPINB1;C9orf72;F2RL1;FGB;NLGN1;MLC1;NBEAL2;NCSTN;FPR2;HEBP2;KIF4A;FTH1;CNIH2;NECAP1;ERC2;CYFIP2;LAT;DENND2A;SSC5D;ANK3;RAPGEF1;GIT1;DBNL;WDR91;STXBP6;SNX8;ANXA1;HBA2;EHD3;HMOX1;HPR;HRAS;HSP90AA1;A…
24	3.35	GO:0033036	macromolecule localization	Any process in which a macromolecule is transported to, or maintained in, a specific location.	8.88% (274/3087)	4.11315e-05	4.39	10049;10066;10312;10440;10452;10565;10566;10574;1063;10650;1066;10890;10979;10999;11021;11031;11119;11142;11143;11156;11190;114790;114897;114899;126549;1277;129049;131474;134957;1376;142;1445;146691;153339;154796;1579;1605;161291;163;1649;1736;1740;1832;1894;1959;196743;1977;1992;199223;202151;2029;2150;2200;2244;22861;22871;22873;22916;22994;23165;23209;23216;23225;23303;23368;23558;24148;247;25…	DNAJB6;SCAMP2;TCIRG1;TIMM17A;TOMM40;ARFGEF1;AKAP3;CCT7;CENPF;PRELID3A;CES1;RAB10;FERMT2;SLC27A4;RAB35;RAB31;BTN3A1;PKIG;KAT7;PTP4A3;CEP250;STK11IP;C1QTNF1;C1QTNF3;ANKLE1;COL1A1;SGSM1;CHCHD4;STXBP5;CPT2;PARP1;CSK;TOM1L2;TMEM167A;AMOT;CYP4A11;DAG1;TMEM30B;AP2B1;DDIT3;DKC1;DLG2;DSP;ECT2;EGR2;PAOX;EIF4E;SERPINB1;TTC21A;RANBP3L;ENSA;F2RL1;FBN1;FGB;NLRP1;NLGN1;DZIP1;NCBP2;CEP131;NUP205;MLC1;TBC1D1;NUP2…
24	2.08	GO:0051179	localization	Any process in which a cell, a substance, or a cellular entity, such as a protein complex or organelle, is transported, tethered to or otherwise maintained in a specific location. In the case of substances, localization may also be achieved via selective degradation.	8.23% (546/6635)	1.33329e-05	4.88	100;10049;100506013;10066;10096;10110;10312;10321;10440;10452;10493;10507;10550;10565;10566;10574;1063;10650;1066;10675;1075;10868;10890;10970;10979;10999;11021;11031;11035;11119;11142;11143;11156;11170;11190;112476;1131;11314;1134;1140;114781;114790;114897;114899;115019;115123;115908;116369;118426;12;124930;126549;1277;129049;131474;1318;134957;1376;140;140803;142;144195;1445;146691;148;150159;1…	ADA;DNAJB6;APELA;SCAMP2;ACTR3;SGK2;TCIRG1;CRISP3;TIMM17A;TOMM40;VAT1;SEMA4D;ARL6IP5;ARFGEF1;AKAP3;CCT7;CENPF;PRELID3A;CES1;CSPG5;CTSC;USP20;RAB10;CKAP4;FERMT2;SLC27A4;RAB35;RAB31;RIPK3;BTN3A1;PKIG;KAT7;PTP4A3;FAM107A;CEP250;PRRT2;CHRM3;CD300A;CHRNA1;CHRNB1;BTBD9;STK11IP;C1QTNF1;C1QTNF3;SLC26A9;MARCHF3;CTHRC1;SLC26A8;BORCS5;SERPINA3;ANKRD13B;ANKLE1;COL1A1;SGSM1;CHCHD4;SLC31A2;STXBP5;CPT2;ADORA3;TR…
24	2.39	GO:0051234	establishment of localization	Any process that localizes a substance or cellular component. This may occur via movement, tethering or selective degradation.	8.33% (437/5244)	5.94982e-05	4.23	100;100506013;10066;10096;10110;10312;10321;10440;10452;10493;10550;10565;10574;1063;10650;1066;10675;1075;10868;10890;10970;10999;11021;11031;11119;11142;11156;112476;1131;11314;1134;1140;114781;114790;114897;114899;115019;115123;116369;118426;12;124930;126549;1277;129049;131474;1318;134957;1376;140803;144195;1445;146691;148;150159;153339;1535;1579;1604;1609;161291;163;1649;1736;1740;1832;1894;1…	ADA;APELA;SCAMP2;ACTR3;SGK2;TCIRG1;CRISP3;TIMM17A;TOMM40;VAT1;ARL6IP5;ARFGEF1;CCT7;CENPF;PRELID3A;CES1;CSPG5;CTSC;USP20;RAB10;CKAP4;SLC27A4;RAB35;RAB31;BTN3A1;PKIG;PTP4A3;PRRT2;CHRM3;CD300A;CHRNA1;CHRNB1;BTBD9;STK11IP;C1QTNF1;C1QTNF3;SLC26A9;MARCHF3;SLC26A8;BORCS5;SERPINA3;ANKRD13B;ANKLE1;COL1A1;SGSM1;CHCHD4;SLC31A2;STXBP5;CPT2;TRPM6;SLC2A14;CSK;TOM1L2;ADRA1A;SLC9B1;TMEM167A;CYBA;CYP4A11;CD55;DGK…
24	3.28	GO:0051641	cellular localization	A cellular localization process whereby a substance or cellular entity, such as a protein complex or organelle, is transported to, and/or maintained in, a specific location within a cell including the localization of substances or cellular entities to the cell membrane.	8.75% (254/2902)	0.000212581	3.67	10049;10096;10440;10452;10574;1063;1066;10675;1075;10890;10979;11021;11031;11142;11143;11190;112476;11314;114781;118426;126549;1277;129049;131474;134957;1376;142;1445;146691;148;153339;1535;154796;1604;1605;1609;161291;163;1649;1736;1740;1894;1959;196743;196996;1977;199223;202151;22871;22873;22916;22953;22994;23165;23209;23216;23225;23303;23368;24137;2495;254263;254394;25782;26059;26146;26272;263…	DNAJB6;ACTR3;TIMM17A;TOMM40;CCT7;CENPF;CES1;CSPG5;CTSC;RAB10;FERMT2;RAB35;RAB31;PKIG;KAT7;CEP250;PRRT2;CD300A;BTBD9;BORCS5;ANKLE1;COL1A1;SGSM1;CHCHD4;STXBP5;CPT2;PARP1;CSK;TOM1L2;ADRA1A;TMEM167A;CYBA;AMOT;CD55;DAG1;DGKQ;TMEM30B;AP2B1;DDIT3;DKC1;DLG2;ECT2;EGR2;PAOX;GRAMD2A;EIF4E;TTC21A;RANBP3L;NLGN1;DZIP1;NCBP2;P2RX2;CEP131;NUP205;MLC1;TBC1D1;NUP210;KIF13B;PPP1R13B;KIF4A;FTH1;CNIH2;MCM9;RAB3GAP2;E…
24	3.62	GO:0051649	establishment of localization in cell	Any process, occuring in a cell, that localizes a substance or cellular component. This may occur via movement, tethering or selective degradation.	8.52% (189/2218)	0.00504785	2.3	10096;10440;10452;1063;1066;10675;1075;10890;11021;11031;11142;112476;11314;114781;118426;126549;129049;131474;134957;1376;146691;148;153339;1535;1604;1609;161291;163;1649;1740;1894;1959;196743;1977;199223;202151;22871;22916;22953;22994;23165;23209;23216;23225;23303;23368;24137;254263;25782;26059;26146;27040;27147;2737;288;28964;29062;293;29800;29886;30000;30845;30968;3162;3192;3265;3267;3320;347…	ACTR3;TIMM17A;TOMM40;CENPF;CES1;CSPG5;CTSC;RAB10;RAB35;RAB31;PKIG;PRRT2;CD300A;BTBD9;BORCS5;ANKLE1;SGSM1;CHCHD4;STXBP5;CPT2;TOM1L2;ADRA1A;TMEM167A;CYBA;CD55;DGKQ;TMEM30B;AP2B1;DDIT3;DLG2;ECT2;EGR2;PAOX;EIF4E;TTC21A;RANBP3L;NLGN1;NCBP2;P2RX2;CEP131;NUP205;MLC1;TBC1D1;NUP210;KIF13B;PPP1R13B;KIF4A;CNIH2;RAB3GAP2;ERC2;TRAF3IP1;LAT;DENND2A;GLI3;ANK3;GIT1;WDR91;SLC25A6;ZDHHC1;SNX8;TNPO2;EHD3;STOML2;HMO…
24	6.55	GO:0051668	localization within membrane	Any process in which a substance or cellular entity, such as a protein complex or organelle, is transported to, and/or maintained in, a specific location within a membrane.	14.29% (21/147)	0.00181438	2.74	1605;163;1740;22871;254263;2743;3265;3690;3695;4038;4218;481;5590;5602;56899;5898;6396;6809;8174;8943;9871	DAG1;AP2B1;DLG2;NLGN1;CNIH2;GLRB;HRAS;ITGB3;ITGB7;LRP4;RAB8A;ATP1B1;PRKCZ;MAPK10;ANKS1B;RALA;SEC13;STX3;MADCAM1;AP3D1;SEC24D
24	3.43	GO:0071702	organic substance transport	The directed movement of organic substances into, out of or within a cell, or between cells, or within a multicellular organism by means of some agent such as a transporter or pore. An organic substance is a molecular entity that contains carbon.	8.33% (230/2761)	0.00579421	2.24	100;10066;10312;10440;10452;10550;10565;1063;10650;1066;10890;10999;11021;11031;11119;11142;114897;114899;115019;116369;126549;1277;129049;131474;134957;1376;144195;1445;146691;153339;1535;1579;161291;163;1740;1894;1959;196743;1977;1992;202151;2029;2150;2244;22861;22871;22916;22994;23165;23209;23216;23225;23303;23428;247;25782;25977;27086;27147;27166;27230;2737;283238;284297;288;293;29800;29886;3…	ADA;SCAMP2;TCIRG1;TIMM17A;TOMM40;ARL6IP5;ARFGEF1;CENPF;PRELID3A;CES1;RAB10;SLC27A4;RAB35;RAB31;BTN3A1;PKIG;C1QTNF1;C1QTNF3;SLC26A9;SLC26A8;ANKLE1;COL1A1;SGSM1;CHCHD4;STXBP5;CPT2;SLC2A14;CSK;TOM1L2;TMEM167A;CYBA;CYP4A11;TMEM30B;AP2B1;DLG2;ECT2;EGR2;PAOX;EIF4E;SERPINB1;RANBP3L;ENSA;F2RL1;FGB;NLRP1;NLGN1;NCBP2;CEP131;NUP205;MLC1;TBC1D1;NUP210;KIF13B;SLC7A8;ALOX15B;RAB3GAP2;NECAP1;FOXP1;DENND2A;PRELI…
25	3.55	GO:0008104	protein localization	Any process in which a protein is transported to, or maintained in, a specific location.	8.87% (243/2741)	0.000136245	3.87	10049;10066;10312;10440;10452;10565;10566;10574;1063;10890;10979;11021;11031;11119;11142;11143;11156;11190;114790;114899;126549;1277;129049;131474;134957;142;1445;146691;153339;154796;1605;161291;163;1649;1736;1740;1832;1894;1959;196743;1977;1992;199223;202151;2029;2150;2200;2244;22861;22871;22873;22916;22994;23165;23209;23216;23225;23303;23368;23558;247;254394;25782;25977;26272;26354;27086;27147…	DNAJB6;SCAMP2;TCIRG1;TIMM17A;TOMM40;ARFGEF1;AKAP3;CCT7;CENPF;RAB10;FERMT2;RAB35;RAB31;BTN3A1;PKIG;KAT7;PTP4A3;CEP250;STK11IP;C1QTNF3;ANKLE1;COL1A1;SGSM1;CHCHD4;STXBP5;PARP1;CSK;TOM1L2;TMEM167A;AMOT;DAG1;TMEM30B;AP2B1;DDIT3;DKC1;DLG2;DSP;ECT2;EGR2;PAOX;EIF4E;SERPINB1;TTC21A;RANBP3L;ENSA;F2RL1;FBN1;FGB;NLRP1;NLGN1;DZIP1;NCBP2;CEP131;NUP205;MLC1;TBC1D1;NUP210;KIF13B;PPP1R13B;WBP2;ALOX15B;MCM9;RAB3GA…
25	3.98	GO:0015031	protein transport	The directed movement of proteins into, out of or within a cell, or between cells, by means of some agent such as a transporter or pore.	8.56% (169/1975)	0.00681161	2.17	10066;10312;10440;10452;10565;1063;10890;11021;11031;11119;11142;114899;126549;1277;129049;131474;134957;1445;146691;153339;161291;163;1740;1894;1959;196743;1977;1992;202151;2029;2150;2244;22861;22871;22916;22994;23165;23209;23216;23225;23303;247;25782;25977;27086;27147;27230;2737;284297;288;293;29800;29886;30000;301;30845;3192;3265;3267;3320;347;353149;3553;3556;3558;3569;3587;3709;3717;375035;3…	SCAMP2;TCIRG1;TIMM17A;TOMM40;ARFGEF1;CENPF;RAB10;RAB35;RAB31;BTN3A1;PKIG;C1QTNF3;ANKLE1;COL1A1;SGSM1;CHCHD4;STXBP5;CSK;TOM1L2;TMEM167A;TMEM30B;AP2B1;DLG2;ECT2;EGR2;PAOX;EIF4E;SERPINB1;RANBP3L;ENSA;F2RL1;FGB;NLRP1;NLGN1;NCBP2;CEP131;NUP205;MLC1;TBC1D1;NUP210;KIF13B;ALOX15B;RAB3GAP2;NECAP1;FOXP1;DENND2A;SERP1;GLI3;SSC5D;ANK3;SLC25A6;ZDHHC1;SNX8;TNPO2;ANXA1;EHD3;HNRNPU;HRAS;AGFG1;HSP90AA1;APOD;TBC1D…
25	5.81	GO:0031503	protein-containing complex localization	A localization process that acts on a protein complex; the complex is transported to, or maintained in, a specific location.	12.86% (36/280)	0.000449259	3.35	1605;163;1740;1977;199223;22871;2288;22916;22994;23165;23225;254263;26146;29091;3192;3265;3267;3690;4218;4686;51068;55153;5590;55998;5602;56899;57539;6103;6396;6741;6809;81929;8943;91828;9877;9887	DAG1;AP2B1;DLG2;EIF4E;TTC21A;NLGN1;FKBP4;NCBP2;CEP131;NUP205;NUP210;CNIH2;TRAF3IP1;STXBP6;HNRNPU;HRAS;AGFG1;ITGB3;RAB8A;NCBP1;NMD3;SDAD1;PRKCZ;NXF5;MAPK10;ANKS1B;WDR35;RPGR;SEC13;SSB;STX3;SEH1L;AP3D1;EXOC3L4;ZC3H11A;SMG7
25	4.82	GO:0033365	protein localization to organelle	A process in which a protein is transported to, or maintained in, a location within an organelle.	10.18% (93/914)	0.000333148	3.48	10049;10440;10452;10574;10890;11021;11142;11143;11190;1277;131474;142;1605;1649;1736;1740;1894;196743;199223;22873;22994;23368;254394;25782;26272;26354;2737;285331;293;30000;3192;3265;3320;347;3587;3839;401505;4193;4248;4478;51068;51100;51134;5373;54472;54585;54832;54875;55035;55072;5533;55374;55750;5590;5743;57539;582;60559;6118;6165;6176;6181;6210;6262;637;6491;6727;6730;6741;6794;706;7341;7486…	DNAJB6;TIMM17A;TOMM40;CCT7;RAB10;RAB35;PKIG;KAT7;CEP250;COL1A1;CHCHD4;PARP1;DAG1;DDIT3;DKC1;DLG2;ECT2;PAOX;TTC21A;DZIP1;CEP131;PPP1R13B;MCM9;RAB3GAP2;FBXO4;GNL3;GLI3;CCDC66;SLC25A6;TNPO2;HNRNPU;HRAS;HSP90AA1;APOD;IL10RA;KPNA3;TOMM5;MDM2;MGAT3;MSN;NMD3;SH3GLB1;CEP83;PMM2;TOLLIP;LZTFL1;VPS13C;CNTLN;NOL8;RNF31;PPP3CC;TMCO6;AGK;PRKCZ;PTGS2;WDR35;BBS1;SPCS3;RPA2;RPL35A;RPLP1;RPLP2;RPS15A;RYR2;BID;STIL…
25	6.19	GO:0034504	protein localization to nucleus	A process in which a protein transports or maintains the localization of another protein to the nucleus.	11.45% (30/262)	0.00724543	2.14	10049;10574;11142;11143;1277;142;1736;1894;26272;2737;30000;3192;347;3839;4193;51068;55035;55374;5743;6794;7341;7486;7531;80279;84220;84268;8692;9201;9258;948	DNAJB6;CCT7;PKIG;KAT7;COL1A1;PARP1;DKC1;ECT2;FBXO4;GLI3;TNPO2;HNRNPU;APOD;KPNA3;MDM2;NMD3;NOL8;TMCO6;PTGS2;STK11;SUMO1;WRN;YWHAE;CDK5RAP3;RGPD5;RPAIN;HYAL2;DCLK1;MFHAS1;CD36
25	3.99	GO:0034613	cellular protein localization	Any process in which a protein is transported to, and/or maintained in, a specific location at the level of a cell. Localization at the cellular level encompasses movement within the cell, from within the cell to the cell surface, or from one location to another at the surface of a cell.	9.1% (169/1857)	0.000504595	3.3	10049;10440;10452;10574;10890;10979;11021;11031;11142;11143;11190;126549;1277;129049;131474;142;1445;146691;154796;1605;161291;163;1649;1736;1740;1894;1959;196743;1977;199223;202151;22871;22873;22916;22994;23165;23216;23225;23303;23368;254394;25782;26272;26354;2737;2743;2770;285331;288;29091;293;29800;29886;30000;30845;3192;3265;3267;3320;347;353149;3553;3587;3695;375189;3839;391634;401505;4038;4…	DNAJB6;TIMM17A;TOMM40;CCT7;RAB10;FERMT2;RAB35;RAB31;PKIG;KAT7;CEP250;ANKLE1;COL1A1;SGSM1;CHCHD4;PARP1;CSK;TOM1L2;AMOT;DAG1;TMEM30B;AP2B1;DDIT3;DKC1;DLG2;ECT2;EGR2;PAOX;EIF4E;TTC21A;RANBP3L;NLGN1;DZIP1;NCBP2;CEP131;NUP205;TBC1D1;NUP210;KIF13B;PPP1R13B;MCM9;RAB3GAP2;FBXO4;GNL3;GLI3;GLRB;GNAI1;CCDC66;ANK3;STXBP6;SLC25A6;ZDHHC1;SNX8;TNPO2;EHD3;HNRNPU;HRAS;AGFG1;HSP90AA1;APOD;TBC1D26;IL1B;IL10RA;ITGB7…
25	3.92	GO:0045184	establishment of protein localization	The directed movement of a protein to a specific location.	8.66% (181/2090)	0.0031209	2.51	10066;10312;10440;10452;10565;10574;1063;10890;11021;11031;11119;11142;11156;114899;126549;1277;129049;131474;134957;1445;146691;153339;161291;163;1649;1736;1740;1894;1959;196743;1977;1992;202151;2029;2150;2244;22861;22871;22873;22916;22994;23165;23209;23216;23225;23303;23368;23558;247;25782;25977;27086;27147;27230;2737;284297;288;293;29800;29886;30000;301;30845;3192;3265;3267;3320;347;353149;355…	SCAMP2;TCIRG1;TIMM17A;TOMM40;ARFGEF1;CCT7;CENPF;RAB10;RAB35;RAB31;BTN3A1;PKIG;PTP4A3;C1QTNF3;ANKLE1;COL1A1;SGSM1;CHCHD4;STXBP5;CSK;TOM1L2;TMEM167A;TMEM30B;AP2B1;DDIT3;DKC1;DLG2;ECT2;EGR2;PAOX;EIF4E;SERPINB1;RANBP3L;ENSA;F2RL1;FGB;NLRP1;NLGN1;DZIP1;NCBP2;CEP131;NUP205;MLC1;TBC1D1;NUP210;KIF13B;PPP1R13B;WBP2;ALOX15B;RAB3GAP2;NECAP1;FOXP1;DENND2A;SERP1;GLI3;SSC5D;ANK3;SLC25A6;ZDHHC1;SNX8;TNPO2;ANXA1…
25	3.98	GO:0070727	cellular macromolecule localization	Any process in which a macromolecule is transported to, and/or maintained in, a specific location at the level of a cell. Localization at the cellular level encompasses movement within the cell, from within the cell to the cell surface, or from one location to another at the surface of a cell.	9.21% (172/1868)	0.000254102	3.59	10049;10440;10452;10574;10890;10979;11021;11031;11142;11143;11190;126549;1277;129049;131474;142;1445;146691;154796;1605;161291;163;1649;1736;1740;1894;1959;196743;1977;199223;202151;22871;22873;22916;22994;23165;23216;23225;23303;23368;254394;25782;26272;26354;2737;2743;2770;285331;288;29091;293;29800;29886;30000;30845;3192;3265;3267;3320;347;353149;3553;3587;3695;375189;3839;391634;399664;401505…	DNAJB6;TIMM17A;TOMM40;CCT7;RAB10;FERMT2;RAB35;RAB31;PKIG;KAT7;CEP250;ANKLE1;COL1A1;SGSM1;CHCHD4;PARP1;CSK;TOM1L2;AMOT;DAG1;TMEM30B;AP2B1;DDIT3;DKC1;DLG2;ECT2;EGR2;PAOX;EIF4E;TTC21A;RANBP3L;NLGN1;DZIP1;NCBP2;CEP131;NUP205;TBC1D1;NUP210;KIF13B;PPP1R13B;MCM9;RAB3GAP2;FBXO4;GNL3;GLI3;GLRB;GNAI1;CCDC66;ANK3;STXBP6;SLC25A6;ZDHHC1;SNX8;TNPO2;EHD3;HNRNPU;HRAS;AGFG1;HSP90AA1;APOD;TBC1D26;IL1B;IL10RA;ITGB7…
25	6.76	GO:0072655	establishment of protein localization to mitochondrion	The directed movement of a protein to the mitochondrion or a part of the mitochondrion.	13.14% (18/137)	0.00890686	2.05	10440;10452;131474;1649;23368;293;3320;401505;51100;55072;5533;55750;637;706;7531;8314;90427;9530	TIMM17A;TOMM40;CHCHD4;DDIT3;PPP1R13B;SLC25A6;HSP90AA1;TOMM5;SH3GLB1;RNF31;PPP3CC;AGK;BID;TSPO;YWHAE;BAP1;BMF;BAG4
25	7.7	GO:0097120	receptor localization to synapse	Any process in which a receptor is transported to, and/or maintained at the synapse, the junction between a nerve fiber of one neuron and another neuron or muscle fiber or glial cell.	18.18% (10/55)	0.00513999	2.29	1605;1740;22871;254263;3265;4218;5590;5602;56899;6809	DAG1;DLG2;NLGN1;CNIH2;HRAS;RAB8A;PRKCZ;MAPK10;ANKS1B;STX3
26	3.58	GO:0006811	ion transport	The directed movement of charged atoms or small charged molecules into, out of or within a cell, or between cells, by means of some agent such as a transporter or pore.	8.99% (151/1680)	0.00169711	2.77	100;10110;10312;10452;10550;10650;10999;1134;1140;115019;116369;1318;1376;140803;144195;148;150159;1535;1579;161291;1649;1740;196996;22871;2288;22941;22953;23209;23428;23516;2495;254263;2559;2564;25800;27032;27039;27166;2743;2823;283238;283652;285335;288;28962;2900;293;301;3040;30845;30968;3383;344905;351;3553;368;3690;3709;3742;3751;383;387775;4779;479;481;489;4987;51167;51185;51196;513;5205;527…	ADA;SGK2;TCIRG1;TOMM40;ARL6IP5;PRELID3A;SLC27A4;CHRNA1;CHRNB1;SLC26A9;SLC26A8;SLC31A2;CPT2;TRPM6;SLC2A14;ADRA1A;SLC9B1;CYBA;CYP4A11;TMEM30B;DDIT3;DLG2;GRAMD2A;NLGN1;FKBP4;SHANK2;P2RX2;MLC1;SLC7A8;SLC39A14;FTH1;CNIH2;GABRA6;GABRE;SLC39A6;ATP2C1;PKD2L2;PRELID1;GLRB;GPM6A;SLC22A24;SLC24A5;SLC9C1;ANK3;OSTM1;GRIK4;SLC25A6;ANXA1;HBA2;EHD3;STOML2;ICAM1;ATP13A5;APP;IL1B;ABCC6;ITGB3;ITPR2;KCNA6;KCND2;ARG1…
26	5.2	GO:0006816	calcium ion transport	The directed movement of calcium (Ca) ions into, out of or within a cell, or between cells, by means of some agent such as a transporter or pore.	10.98% (47/428)	0.00222276	2.65	140803;148;1535;1649;196996;22953;27032;27039;2823;283652;30845;30968;3383;3709;481;489;4987;51196;55151;5581;56704;57214;5743;58515;6262;6347;6547;6622;6687;6690;706;7222;7225;7341;7531;774;776;783;825;8398;859;8614;8913;920;9254;9446;9472	TRPM6;ADRA1A;CYBA;DDIT3;GRAMD2A;P2RX2;ATP2C1;PKD2L2;GPM6A;SLC24A5;EHD3;STOML2;ICAM1;ITPR2;ATP1B1;ATP2A3;OPRL1;PLCE1;TMEM38B;PRKCE;JPH1;CEMIP;PTGS2;SELENOK;RYR2;CCL2;SLC8A3;SNCA;SPG7;SPINK1;TSPO;TRPC3;TRPC6;SUMO1;YWHAE;CACNA1B;CACNA1D;CACNB2;CAPN3;PLA2G6;CAV3;STC2;CACNA1G;CD4;CACNA2D2;GSTO1;AKAP6
26	4.8	GO:0006820	anion transport	The directed movement of anions, atoms or small molecules with a net negative charge, into, out of or within a cell, or between cells, by means of some agent such as a transporter or pore.	9.7% (61/629)	0.00933137	2.03	10550;10650;10999;115019;116369;1376;144195;1579;161291;23428;2559;2564;27166;2743;283238;283652;285335;293;301;3040;3553;383;387775;4779;51167;5205;5321;5348;5467;5468;54896;55238;5593;56606;6005;6540;6560;6566;6578;6622;7057;706;759;762;766;79581;80727;83697;8398;84975;8529;8671;8792;8864;9120;9123;9194;948;949;9962;9971	ARL6IP5;PRELID3A;SLC27A4;SLC26A9;SLC26A8;CPT2;SLC2A14;CYP4A11;TMEM30B;SLC7A8;GABRA6;GABRE;PRELID1;GLRB;SLC22A24;SLC24A5;SLC9C1;SLC25A6;ANXA1;HBA2;IL1B;ARG1;SLC22A10;NFE2L1;CYB5R4;ATP8B1;PLA2G4A;FXYD1;PPARD;PPARG;SLC66A1;SLC38A7;PRKG2;SLC2A9;RHAG;SLC6A13;SLC12A4;SLC16A1;SLCO2A1;SNCA;THBS1;TSPO;CA1;CA4;CA7;SLC52A2;TTYH3;SLC4A9;PLA2G6;MFSD5;CYP4F2;SLC4A4;TNFRSF11A;PER2;SLC16A6;SLC16A3;SLC16A7;CD36;S…
26	4.82	GO:0006887	exocytosis	A process of secretion by a cell that results in the release of intracellular molecules (e.g. hormones, matrix proteins) contained within a membrane-bounded vesicle. Exocytosis can occur either by full fusion, when the vesicle collapses into the plasma membrane, or by a kiss-and-run mechanism that involves the formation of a transient contact, a pore, between a granule (for exemple of chromaffin …	9.81% (88/897)	0.00147024	2.83	10312;10321;10493;10565;10675;1075;10890;10970;11031;112476;11314;114790;12;134957;148;1535;1604;1832;1992;2150;2244;22871;23218;23385;2358;23593;2495;26059;27040;28964;28988;29091;301;3162;3320;351;3690;383;4069;4218;4860;5054;5154;51646;51816;5340;5414;54472;54586;55114;5646;5701;57102;5718;5768;5795;5898;6403;6622;6727;6809;6843;7057;7077;710;7273;729230;7414;776;783;80223;823;83716;8398;8407;…	TCIRG1;CRISP3;VAT1;ARFGEF1;CSPG5;CTSC;RAB10;CKAP4;RAB31;PRRT2;CD300A;STK11IP;SERPINA3;STXBP5;ADRA1A;CYBA;CD55;DSP;SERPINB1;F2RL1;FGB;NLGN1;NBEAL2;NCSTN;FPR2;HEBP2;FTH1;ERC2;LAT;GIT1;DBNL;STXBP6;ANXA1;HMOX1;HSP90AA1;APP;ITGB3;ARG1;LYZ;RAB8A;PNP;SERPINE1;PDGFA;YPEL5;ADA2;PLG;SEPTIN4;TOLLIP;EQTN;ARHGAP17;PRSS3;PSMC2;C12orf4;PSMD12;QSOX1;PTPRJ;RALA;SELP;SNCA;SRP14;STX3;VAMP1;THBS1;TIMP2;SERPING1;TTN;…
26	7.9	GO:0015701	bicarbonate transport	The directed movement of bicarbonate into, out of or within a cell, or between cells, by means of some agent such as a transporter or pore.	23.81% (10/42)	0.000602363	3.22	115019;116369;3040;51167;6005;759;762;766;83697;8671	SLC26A9;SLC26A8;HBA2;CYB5R4;RHAG;CA1;CA4;CA7;SLC4A9;SLC4A4
26	5.1	GO:0015711	organic anion transport	The directed movement of organic anions into, out of or within a cell, or between cells, by means of some agent such as a transporter or pore. Organic anions are atoms or small molecules with a negative charge which contain carbon in covalent linkage.	10.37% (50/482)	0.00516655	2.29	10550;10650;10999;115019;116369;1376;144195;1579;161291;23428;27166;283238;293;301;3040;3553;383;387775;4779;51167;5205;5321;5467;5468;54896;55238;56606;6005;6540;6566;6578;6622;7057;759;762;766;79581;83697;8398;8529;8671;8792;8864;9120;9123;9194;948;949;9962;9971	ARL6IP5;PRELID3A;SLC27A4;SLC26A9;SLC26A8;CPT2;SLC2A14;CYP4A11;TMEM30B;SLC7A8;PRELID1;SLC22A24;SLC25A6;ANXA1;HBA2;IL1B;ARG1;SLC22A10;NFE2L1;CYB5R4;ATP8B1;PLA2G4A;PPARD;PPARG;SLC66A1;SLC38A7;SLC2A9;RHAG;SLC6A13;SLC16A1;SLCO2A1;SNCA;THBS1;CA1;CA4;CA7;SLC52A2;SLC4A9;PLA2G6;CYP4F2;SLC4A4;TNFRSF11A;PER2;SLC16A6;SLC16A3;SLC16A7;CD36;SCARB1;SLC23A2;NR1H4
26	6.61	GO:0015718	monocarboxylic acid transport	The directed movement of monocarboxylic acids into, out of or within a cell, or between cells, by means of some agent such as a transporter or pore.	13.58% (22/162)	0.0027434	2.56	10999;1376;1579;301;3553;5205;5321;5467;5468;55238;6540;6566;6578;7057;8398;8529;8792;9120;9123;9194;948;9971	SLC27A4;CPT2;CYP4A11;ANXA1;IL1B;ATP8B1;PLA2G4A;PPARD;PPARG;SLC38A7;SLC6A13;SLC16A1;SLCO2A1;THBS1;PLA2G6;CYP4F2;TNFRSF11A;SLC16A6;SLC16A3;SLC16A7;CD36;NR1H4
26	7.2	GO:0015908	fatty acid transport	The directed movement of fatty acids into, out of or within a cell, or between cells, by means of some agent such as a transporter or pore. Fatty acids are aliphatic monocarboxylic acids liberated from naturally occurring fats and oils by hydrolysis.	14.43% (14/97)	0.00897099	2.05	10999;1376;1579;301;3553;5321;5467;5468;6578;7057;8398;8529;8792;948	SLC27A4;CPT2;CYP4A11;ANXA1;IL1B;PLA2G4A;PPARD;PPARG;SLCO2A1;THBS1;PLA2G6;CYP4F2;TNFRSF11A;CD36
26	4.11	GO:0032940	secretion by cell	The controlled release of a substance by a cell.	9.07% (137/1511)	0.00201412	2.7	10312;10321;10493;10565;10675;1075;10890;10970;11031;11119;112476;11314;114790;114897;114899;12;134957;148;153339;1535;1604;1832;1992;2029;2150;2244;22861;22871;23218;23385;2358;23593;247;2495;26059;27040;27086;27230;284297;28964;28988;29091;293;301;3162;3320;351;3553;3556;3558;3569;3690;3709;3717;383;399687;4041;4069;408;4089;4218;4826;4860;5048;5054;51167;51192;5125;5154;51646;51816;5270;5340;5…	TCIRG1;CRISP3;VAT1;ARFGEF1;CSPG5;CTSC;RAB10;CKAP4;RAB31;BTN3A1;PRRT2;CD300A;STK11IP;C1QTNF1;C1QTNF3;SERPINA3;STXBP5;ADRA1A;TMEM167A;CYBA;CD55;DSP;SERPINB1;ENSA;F2RL1;FGB;NLRP1;NLGN1;NBEAL2;NCSTN;FPR2;HEBP2;ALOX15B;FTH1;ERC2;LAT;FOXP1;SERP1;SSC5D;GIT1;DBNL;STXBP6;SLC25A6;ANXA1;HMOX1;HSP90AA1;APP;IL1B;IL1RAP;IL2;IL6;ITGB3;ITPR2;JAK2;ARG1;MYO18A;LRP5;LYZ;ARRB1;SMAD4;RAB8A;NNAT;PNP;PAFAH1B1;SERPINE1;…
26	5.03	GO:0045055	regulated exocytosis	A process of exocytosis in which soluble proteins and other substances are initially stored in secretory vesicles for later release. It is found mainly in cells that are specialized for secreting products such as hormones, neurotransmitters, or digestive enzymes rapidly on demand.	10.03% (79/788)	0.00139536	2.86	10312;10321;10493;10675;1075;10890;10970;11031;112476;11314;114790;12;148;1535;1604;1832;1992;2150;2244;22871;23218;23385;2358;23593;2495;26059;27040;28964;28988;3162;3320;351;3690;383;4069;4860;5054;5154;51646;51816;5340;54472;54586;55114;5646;5701;57102;5718;5768;5795;6403;6622;6727;6809;6843;7057;7077;710;7273;729230;7414;776;783;80223;823;83716;8407;84329;84418;84658;84961;8514;8618;8649;8913…	TCIRG1;CRISP3;VAT1;CSPG5;CTSC;RAB10;CKAP4;RAB31;PRRT2;CD300A;STK11IP;SERPINA3;ADRA1A;CYBA;CD55;DSP;SERPINB1;F2RL1;FGB;NLGN1;NBEAL2;NCSTN;FPR2;HEBP2;FTH1;ERC2;LAT;GIT1;DBNL;HMOX1;HSP90AA1;APP;ITGB3;ARG1;LYZ;PNP;SERPINE1;PDGFA;YPEL5;ADA2;PLG;TOLLIP;EQTN;ARHGAP17;PRSS3;PSMC2;C12orf4;PSMD12;QSOX1;PTPRJ;SELP;SNCA;SRP14;STX3;VAMP1;THBS1;TIMP2;SERPING1;TTN;CCR2;VCL;CACNA1D;CACNB2;RAB11FIP1;CAPN1;CRISPLD…
26	4.02	GO:0046903	secretion	The controlled release of a substance by a cell or a tissue.	9.17% (151/1647)	0.000747777	3.13	100;10312;10321;10493;10565;10675;1075;10890;10970;11031;11119;112476;1131;11314;114790;114897;114899;12;134957;148;153339;1535;1579;1604;1832;1992;2029;2150;2244;22861;22871;23218;23385;2358;23593;247;2495;26059;27040;27086;27230;284297;28964;28988;29091;293;301;3162;3320;351;3553;3556;3558;3569;3690;3709;3717;383;399687;4041;4069;408;4089;4218;4826;4830;4860;4987;5029;5048;5054;51167;51192;5125…	ADA;TCIRG1;CRISP3;VAT1;ARFGEF1;CSPG5;CTSC;RAB10;CKAP4;RAB31;BTN3A1;PRRT2;CHRM3;CD300A;STK11IP;C1QTNF1;C1QTNF3;SERPINA3;STXBP5;ADRA1A;TMEM167A;CYBA;CYP4A11;CD55;DSP;SERPINB1;ENSA;F2RL1;FGB;NLRP1;NLGN1;NBEAL2;NCSTN;FPR2;HEBP2;ALOX15B;FTH1;ERC2;LAT;FOXP1;SERP1;SSC5D;GIT1;DBNL;STXBP6;SLC25A6;ANXA1;HMOX1;HSP90AA1;APP;IL1B;IL1RAP;IL2;IL6;ITGB3;ITPR2;JAK2;ARG1;MYO18A;LRP5;LYZ;ARRB1;SMAD4;RAB8A;NNAT;NME1…
26	5.93	GO:0051924	regulation of calcium ion transport	Any process that modulates the frequency, rate or extent of the directed movement of calcium ions into, out of or within a cell, or between cells, by means of some agent such as a transporter or pore.	12.5% (31/248)	0.00170584	2.77	1535;196996;22953;30845;3383;481;4987;55151;5581;56704;57214;5743;6262;6347;6622;6690;706;7222;7225;7341;7531;774;776;783;825;8398;859;8614;920;9446;9472	CYBA;GRAMD2A;P2RX2;EHD3;ICAM1;ATP1B1;OPRL1;TMEM38B;PRKCE;JPH1;CEMIP;PTGS2;RYR2;CCL2;SNCA;SPINK1;TSPO;TRPC3;TRPC6;SUMO1;YWHAE;CACNA1B;CACNA1D;CACNB2;CAPN3;PLA2G6;CAV3;STC2;CD4;GSTO1;AKAP6
26	6.93	GO:0051928	positive regulation of calcium ion transport	Any process that activates or increases the frequency, rate or extent of the directed movement of calcium ions into, out of or within a cell, or between cells, by means of some agent such as a transporter or pore.	13.93% (17/122)	0.00608537	2.22	22953;30845;481;57214;6262;6347;6622;706;7222;7225;7341;776;783;825;920;9446;9472	P2RX2;EHD3;ATP1B1;CEMIP;RYR2;CCL2;SNCA;TSPO;TRPC3;TRPC6;SUMO1;CACNA1D;CACNB2;CAPN3;CD4;GSTO1;AKAP6
26	9.54	GO:0070254	mucus secretion	The regulated release of mucus by the mucosa. Mucus is a viscous slimy secretion consisting of mucins and various inorganic salts dissolved in water, with suspended epithelial cells and leukocytes. The mucosa, or mucous membrane, is the membrane covered with epithelium that lines the tubular organs of the body. Mucins are carbohydrate-rich glycoproteins that have a lubricating and protective func…	36.36% (4/11)	0.00572006	2.24	100;1535;5029;5581	ADA;CYBA;P2RY2;PRKCE
26	5.66	GO:0070588	calcium ion transmembrane transport	A process in which a calcium ion is transported from one side of a membrane to the other by means of some agent such as a transporter or pore.	11.58% (36/311)	0.00292909	2.53	140803;1535;1649;27032;27039;2823;283652;30845;30968;3709;481;489;4987;51196;55151;5581;56704;57214;6262;6547;6622;6687;7222;7225;7341;7531;774;776;783;825;8398;859;8913;9254;9446;9472	TRPM6;CYBA;DDIT3;ATP2C1;PKD2L2;GPM6A;SLC24A5;EHD3;STOML2;ITPR2;ATP1B1;ATP2A3;OPRL1;PLCE1;TMEM38B;PRKCE;JPH1;CEMIP;RYR2;SLC8A3;SNCA;SPG7;TRPC3;TRPC6;SUMO1;YWHAE;CACNA1B;CACNA1D;CACNB2;CAPN3;PLA2G6;CAV3;CACNA1G;CACNA2D2;GSTO1;AKAP6
26	5.1	GO:0070838	divalent metal ion transport	The directed movement of divalent metal cations, any metal ion with a +2 electric charge, into, out of or within a cell, or between cells, by means of some agent such as a transporter or pore.	10.69% (51/477)	0.00260122	2.58	140803;148;1535;1649;196996;22953;23516;25800;27032;27039;2823;283652;30845;30968;3383;3709;481;489;4987;51196;55151;5581;56704;57214;5743;58515;6262;6347;64116;6547;6622;6687;6690;706;7222;7225;7341;7531;774;776;7781;783;825;8398;859;8614;8913;920;9254;9446;9472	TRPM6;ADRA1A;CYBA;DDIT3;GRAMD2A;P2RX2;SLC39A14;SLC39A6;ATP2C1;PKD2L2;GPM6A;SLC24A5;EHD3;STOML2;ICAM1;ITPR2;ATP1B1;ATP2A3;OPRL1;PLCE1;TMEM38B;PRKCE;JPH1;CEMIP;PTGS2;SELENOK;RYR2;CCL2;SLC39A8;SLC8A3;SNCA;SPG7;SPINK1;TSPO;TRPC3;TRPC6;SUMO1;YWHAE;CACNA1B;CACNA1D;SLC30A3;CACNB2;CAPN3;PLA2G6;CAV3;STC2;CACNA1G;CD4;CACNA2D2;GSTO1;AKAP6
26	5.1	GO:0072511	divalent inorganic cation transport	The directed movement of inorganic cations with a valency of two into, out of or within a cell, or between cells, by means of some agent such as a transporter or pore. Inorganic cations are atoms or small molecules with a positive charge which do not contain carbon in covalent linkage.	10.77% (52/483)	0.00205277	2.69	140803;148;1535;1649;196996;22953;23516;25800;27032;27039;2823;283652;30845;30968;3383;3709;481;489;4987;51196;540;55151;5581;56704;57214;5743;58515;6262;6347;64116;6547;6622;6687;6690;706;7222;7225;7341;7531;774;776;7781;783;825;8398;859;8614;8913;920;9254;9446;9472	TRPM6;ADRA1A;CYBA;DDIT3;GRAMD2A;P2RX2;SLC39A14;SLC39A6;ATP2C1;PKD2L2;GPM6A;SLC24A5;EHD3;STOML2;ICAM1;ITPR2;ATP1B1;ATP2A3;OPRL1;PLCE1;ATP7B;TMEM38B;PRKCE;JPH1;CEMIP;PTGS2;SELENOK;RYR2;CCL2;SLC39A8;SLC8A3;SNCA;SPG7;SPINK1;TSPO;TRPC3;TRPC6;SUMO1;YWHAE;CACNA1B;CACNA1D;SLC30A3;CACNB2;CAPN3;PLA2G6;CAV3;STC2;CACNA1G;CD4;CACNA2D2;GSTO1;AKAP6
27	6.08	GO:0030100	regulation of endocytosis	Any process that modulates the frequency, rate or extent of endocytosis.	11.11% (31/279)	0.00976599	2.01	100506013;11031;11314;114781;124930;1445;1535;1609;163;2150;22871;2358;2889;338692;3553;3690;399687;408;4908;5054;5468;5533;5795;6347;64284;6622;7376;84896;859;948;949	APELA;RAB31;CD300A;BTBD9;ANKRD13B;CSK;CYBA;DGKQ;AP2B1;F2RL1;NLGN1;FPR2;RAPGEF1;ANKRD13D;IL1B;ITGB3;MYO18A;ARRB1;NTF3;SERPINE1;PPARG;PPP3CC;PTPRJ;CCL2;RAB17;SNCA;NR1H2;ATAD1;CAV3;CD36;SCARB1
27	6.74	GO:0045807	positive regulation of endocytosis	Any process that activates or increases the frequency, rate or extent of endocytosis.	13.91% (21/151)	0.00253284	2.6	100506013;11031;1535;163;2150;22871;2358;2889;3553;399687;408;4908;5054;5468;5533;5795;6347;6622;84896;859;948	APELA;RAB31;CYBA;AP2B1;F2RL1;NLGN1;FPR2;RAPGEF1;IL1B;MYO18A;ARRB1;NTF3;SERPINE1;PPARG;PPP3CC;PTPRJ;CCL2;SNCA;ATAD1;CAV3;CD36
27	7.24	GO:0050764	regulation of phagocytosis	Any process that modulates the frequency, rate or extent of phagocytosis, the process in which phagocytes engulf external particulate material.	14.58% (14/96)	0.0082004	2.09	11031;11314;1445;1535;2150;2358;2889;3553;399687;5468;5795;6347;948;949	RAB31;CD300A;CSK;CYBA;F2RL1;FPR2;RAPGEF1;IL1B;MYO18A;PPARG;PTPRJ;CCL2;CD36;SCARB1
27	7.61	GO:0050766	positive regulation of phagocytosis	Any process that activates or increases the frequency, rate or extent of phagocytosis.	16.18% (11/68)	0.00847933	2.07	11031;1535;2150;2358;2889;3553;399687;5468;5795;6347;948	RAB31;CYBA;F2RL1;FPR2;RAPGEF1;IL1B;MYO18A;PPARG;PTPRJ;CCL2;CD36
27	9.17	GO:0060099	regulation of phagocytosis, engulfment	Any process that modulates the frequency, rate or extent of the internalization of bacteria, immune complexes and other particulate matter or of an apoptotic cell by phagocytosis.	33.33% (5/15)	0.00304246	2.52	11031;11314;2150;5468;948	RAB31;CD300A;F2RL1;PPARG;CD36
27	5.32	GO:0060627	regulation of vesicle-mediated transport	Any process that modulates the rate, frequency, or extent of vesicle-mediated transport, the directed movement of substances, either within a vesicle or in the vesicle membrane, into, out of or within a cell.	10.96% (58/529)	0.00075778	3.12	100506013;10675;10890;11031;112476;11314;114781;118426;124930;134957;1445;148;1535;1609;163;2150;2244;22871;2358;254263;2889;28964;29091;301;3162;338692;3553;3690;399687;408;4218;4478;4908;5054;5414;5468;5533;57102;5795;5898;6347;64284;6622;6843;729230;7376;776;783;8398;84079;84896;84961;859;8618;8913;948;949;9882	APELA;CSPG5;RAB10;RAB31;PRRT2;CD300A;BTBD9;BORCS5;ANKRD13B;STXBP5;CSK;ADRA1A;CYBA;DGKQ;AP2B1;F2RL1;FGB;NLGN1;FPR2;CNIH2;RAPGEF1;GIT1;STXBP6;ANXA1;HMOX1;ANKRD13D;IL1B;ITGB3;MYO18A;ARRB1;RAB8A;MSN;NTF3;SERPINE1;SEPTIN4;PPARG;PPP3CC;C12orf4;PTPRJ;RALA;CCL2;RAB17;SNCA;VAMP1;CCR2;NR1H2;CACNA1D;CACNB2;PLA2G6;ANKRD27;ATAD1;FBXL20;CAV3;CADPS;CACNA1G;CD36;SCARB1;TBC1D4
28	8.76	GO:0032303	regulation of icosanoid secretion	Any process that modulates the frequency, rate or extent of the controlled release of an icosanoid from a cell.	26.32% (5/19)	0.00927203	2.03	1579;3553;8398;8529;8792	CYP4A11;IL1B;PLA2G6;CYP4F2;TNFRSF11A
28	9.05	GO:0032305	positive regulation of icosanoid secretion	Any process that activates or increases the frequency, rate or extent of the controlled release of an icosanoid from a cell.	31.25% (5/16)	0.00416744	2.38	1579;3553;8398;8529;8792	CYP4A11;IL1B;PLA2G6;CYP4F2;TNFRSF11A
28	5.9	GO:0032409	regulation of transporter activity	Any process that modulates the activity of a transporter.	11.15% (31/278)	0.00929703	2.03	10110;1740;22871;22941;254263;288;30845;351;481;4987;5348;53826;5468;5581;55917;56704;5923;6262;6347;6622;7225;729230;7341;7531;776;783;823;8398;859;9446;9472	SGK2;DLG2;NLGN1;SHANK2;CNIH2;ANK3;EHD3;APP;ATP1B1;OPRL1;FXYD1;FXYD6;PPARG;PRKCE;CTTNBP2NL;JPH1;RASGRF1;RYR2;CCL2;SNCA;TRPC6;CCR2;SUMO1;YWHAE;CACNA1D;CACNB2;CAPN1;PLA2G6;CAV3;GSTO1;AKAP6
28	7.68	GO:0032890	regulation of organic acid transport	Any process that modulates the frequency, rate or extent of the directed movement of organic acids into, out of or within a cell, or between cells, by means of some agent such as a transporter or pore.	16.95% (10/59)	0.00852786	2.07	10550;1579;3553;383;6622;7057;8398;8529;8792;8864	ARL6IP5;CYP4A11;IL1B;ARG1;SNCA;THBS1;PLA2G6;CYP4F2;TNFRSF11A;PER2
28	4.85	GO:0043269	regulation of ion transport	Any process that modulates the frequency, rate or extent of the directed movement of charged atoms or small charged molecules into, out of or within a cell, or between cells, by means of some agent such as a transporter or pore.	9.84% (68/691)	0.00451723	2.35	10312;10550;1318;1535;1579;1740;196996;22871;22941;22953;254263;2564;27166;288;30845;3383;351;3553;3690;3742;3751;383;481;4987;51185;5270;5318;5348;53826;55151;5581;5593;56704;57214;5743;5923;6262;6331;6347;6622;6690;7057;706;7222;7225;729230;7341;7531;766;774;776;783;823;825;8398;84329;8514;8529;859;8614;8792;8864;8913;9071;920;9254;9446;9472	TCIRG1;ARL6IP5;SLC31A2;CYBA;CYP4A11;DLG2;GRAMD2A;NLGN1;SHANK2;P2RX2;CNIH2;GABRE;PRELID1;ANK3;EHD3;ICAM1;APP;IL1B;ITGB3;KCNA6;KCND2;ARG1;ATP1B1;OPRL1;CRBN;SERPINE2;PKP2;FXYD1;FXYD6;TMEM38B;PRKCE;PRKG2;JPH1;CEMIP;PTGS2;RASGRF1;RYR2;SCN5A;CCL2;SNCA;SPINK1;THBS1;TSPO;TRPC3;TRPC6;CCR2;SUMO1;YWHAE;CA7;CACNA1B;CACNA1D;CACNB2;CAPN1;CAPN3;PLA2G6;HVCN1;KCNAB2;CYP4F2;CAV3;STC2;TNFRSF11A;PER2;CACNA1G;CLDN10;…
28	7.19	GO:0044070	regulation of anion transport	Any process that modulates the frequency, rate or extent of the directed movement of anions, atoms or small molecules with a net negative charge into, out of or within a cell, or between cells, by means of some agent such as a transporter or pore.	14.74% (14/95)	0.00748314	2.13	10550;1579;2564;27166;3553;383;5593;6622;7057;766;8398;8529;8792;8864	ARL6IP5;CYP4A11;GABRE;PRELID1;IL1B;ARG1;PRKG2;SNCA;THBS1;CA7;PLA2G6;CYP4F2;TNFRSF11A;PER2
28	5.46	GO:0051047	positive regulation of secretion	Any process that activates or increases the frequency, rate or extent of the controlled release of a substance from a cell or a tissue.	10.3% (44/427)	0.00932519	2.03	114897;114899;134957;1535;1579;2150;2244;22861;22871;247;27230;3553;3556;3558;3569;3717;399687;408;4089;4826;4987;5029;5467;5481;55655;5581;5590;5781;58515;6622;7110;727;7273;776;783;79679;83786;8398;8529;8618;8692;8792;8913;9971	C1QTNF1;C1QTNF3;STXBP5;CYBA;CYP4A11;F2RL1;FGB;NLRP1;NLGN1;ALOX15B;SERP1;IL1B;IL1RAP;IL2;IL6;JAK2;MYO18A;ARRB1;SMAD4;NNAT;OPRL1;P2RY2;PPARD;PPID;NLRP2;PRKCE;PRKCZ;PTPN11;SELENOK;SNCA;TMF1;C5;TTN;CACNA1D;CACNB2;VTCN1;FRMD8;PLA2G6;CYP4F2;CADPS;HYAL2;TNFRSF11A;CACNA1G;NR1H4
28	3.77	GO:0051049	regulation of transport	Any process that modulates the frequency, rate or extent of the directed movement of substances (such as macromolecules, small molecules, ions) into, out of or within a cell, or between cells, by means of some agent such as a transporter or pore.	9.43% (175/1856)	6.48437e-05	4.19	100;100506013;10110;10312;10550;10675;10890;11031;11142;112476;11314;114781;114897;114899;118426;124930;1318;134957;1445;148;1535;1579;1609;161291;163;1740;1894;196996;1992;2029;2150;2244;22861;22871;22916;22941;22953;22994;23209;23368;2358;247;254263;2564;27086;27166;27230;2737;284297;288;2889;28964;29091;293;301;30845;3162;3265;3383;338692;347;351;3553;3556;3558;3569;3690;3709;3717;3742;3751;38…	ADA;APELA;SGK2;TCIRG1;ARL6IP5;CSPG5;RAB10;RAB31;PKIG;PRRT2;CD300A;BTBD9;C1QTNF1;C1QTNF3;BORCS5;ANKRD13B;SLC31A2;STXBP5;CSK;ADRA1A;CYBA;CYP4A11;DGKQ;TMEM30B;AP2B1;DLG2;ECT2;GRAMD2A;SERPINB1;ENSA;F2RL1;FGB;NLRP1;NLGN1;NCBP2;SHANK2;P2RX2;CEP131;MLC1;PPP1R13B;FPR2;ALOX15B;CNIH2;GABRE;FOXP1;PRELID1;SERP1;GLI3;SSC5D;ANK3;RAPGEF1;GIT1;STXBP6;SLC25A6;ANXA1;EHD3;HMOX1;HRAS;ICAM1;ANKRD13D;APOD;APP;IL1B;IL1…
28	4.61	GO:0051050	positive regulation of transport	Any process that activates or increases the frequency, rate or extent of the directed movement of substances (such as macromolecules, small molecules, ions) into, out of or within a cell, or between cells, by means of some agent such as a transporter or pore.	10.36% (101/975)	9.53317e-05	4.02	100506013;10110;11031;114897;114899;118426;134957;1535;1579;161291;163;1894;2150;2244;22861;22871;22916;22953;22994;23209;23368;2358;247;27166;27230;2737;288;2889;301;30845;3265;3553;3556;3558;3569;3717;399687;408;4089;4193;4478;4780;481;4826;4908;4987;5029;5054;51100;5318;5348;5467;5468;5481;55072;5533;55655;5581;5590;57214;5743;5781;5795;58515;6262;6331;6347;637;6622;706;7110;7222;7225;727;7273…	APELA;SGK2;RAB31;C1QTNF1;C1QTNF3;BORCS5;STXBP5;CYBA;CYP4A11;TMEM30B;AP2B1;ECT2;F2RL1;FGB;NLRP1;NLGN1;NCBP2;P2RX2;CEP131;MLC1;PPP1R13B;FPR2;ALOX15B;PRELID1;SERP1;GLI3;ANK3;RAPGEF1;ANXA1;EHD3;HRAS;IL1B;IL1RAP;IL2;IL6;JAK2;MYO18A;ARRB1;SMAD4;MDM2;MSN;NFE2L2;ATP1B1;NNAT;NTF3;OPRL1;P2RY2;SERPINE1;SH3GLB1;PKP2;FXYD1;PPARD;PPARG;PPID;RNF31;PPP3CC;NLRP2;PRKCE;PRKCZ;CEMIP;PTGS2;PTPN11;PTPRJ;SELENOK;RYR2;S…
28	8.94	GO:2000193	positive regulation of fatty acid transport	Any process that activates or increases the frequency, rate or extent of fatty acid transport.	27.78% (5/18)	0.00725213	2.14	1579;3553;8398;8529;8792	CYP4A11;IL1B;PLA2G6;CYP4F2;TNFRSF11A
29	5.19	GO:0003012	muscle system process	A organ system process carried out at the level of a muscle. Muscle tissue is composed of contractile cells or fibers.	11.82% (54/457)	0.000187214	3.73	100;10174;10539;1131;113246;1134;1140;142;148;1535;1605;1832;22953;29766;30845;3162;3553;3572;3693;4089;4621;4660;481;51196;5318;5348;55151;55959;5743;58;6262;6331;6547;6641;7169;7171;7222;7273;7341;7414;7431;7528;776;783;79784;8398;84676;859;8678;8913;90523;9172;9446;9472	ADA;SORBS3;GLRX3;CHRM3;C12orf57;CHRNA1;CHRNB1;PARP1;ADRA1A;CYBA;DAG1;DSP;P2RX2;TMOD3;EHD3;HMOX1;IL1B;IL6ST;ITGB5;SMAD4;MYH3;PPP1R12B;ATP1B1;PLCE1;PKP2;FXYD1;TMEM38B;SULF2;PTGS2;ACTA1;RYR2;SCN5A;SLC8A3;SNTB1;TPM2;TPM4;TRPC3;TTN;SUMO1;VCL;VIM;YY1;CACNA1D;CACNB2;MYH14;PLA2G6;TRIM63;CAV3;BECN1;CACNA1G;MLIP;MYOM2;GSTO1;AKAP6
29	4.91	GO:0003013	circulatory system process	A organ system process carried out by any of the organs or tissues of the circulatory system. The circulatory system is an organ system that moves extracellular fluids to and from tissue within a multicellular organism.	12.66% (69/545)	2.44782e-06	5.61	100;100506013;10413;10539;10659;1066;11156;1131;140;148;1535;1573;1579;170690;1832;2006;2150;2244;22953;2313;255061;30845;3162;3383;3558;3709;3717;3751;3817;4041;4193;481;489;4987;5029;5125;51752;5318;5348;53826;5467;5468;55151;57413;5743;57539;5795;6262;6331;64167;6547;6648;6909;7026;710;7273;7341;7531;774;776;783;8398;83988;8529;859;8864;8913;9254;9446	ADA;APELA;YAP1;GLRX3;CELF2;CES1;PTP4A3;CHRM3;ADORA3;ADRA1A;CYBA;CYP2J2;CYP4A11;ADAMTS16;DSP;ELN;F2RL1;FGB;P2RX2;FLI1;TAC4;EHD3;HMOX1;ICAM1;IL2;ITPR2;JAK2;KCND2;KLK2;LRP5;MDM2;ATP1B1;ATP2A3;OPRL1;P2RY2;PCSK5;ERAP1;PKP2;FXYD1;FXYD6;PPARD;PPARG;TMEM38B;TMIGD3;PTGS2;WDR35;PTPRJ;RYR2;SCN5A;ERAP2;SLC8A3;SOD2;TBX2;NR2F2;SERPING1;TTN;SUMO1;YWHAE;CACNA1B;CACNA1D;CACNB2;PLA2G6;NCALD;CYP4F2;CAV3;PER2;CACNA1…
29	5.53	GO:0003015	heart process	A circulatory system process carried out by the heart. The heart is a hollow, muscular organ, which, by contracting rhythmically, keeps up the circulation of the blood. The heart is a hollow, muscular organ, which, by contracting rhythmically, keeps up the circulation of the blood.	12.59% (36/286)	0.000668982	3.17	100;100506013;10413;10539;10659;140;148;1573;1832;30845;3558;3709;3717;3751;4193;481;489;5318;5348;53826;55151;57413;6262;6331;6547;6909;7273;7341;7531;774;776;783;859;8913;9254;9446	ADA;APELA;YAP1;GLRX3;CELF2;ADORA3;ADRA1A;CYP2J2;DSP;EHD3;IL2;ITPR2;JAK2;KCND2;MDM2;ATP1B1;ATP2A3;PKP2;FXYD1;FXYD6;TMEM38B;TMIGD3;RYR2;SCN5A;SLC8A3;TBX2;TTN;SUMO1;YWHAE;CACNA1B;CACNA1D;CACNB2;CAV3;CACNA1G;CACNA2D2;GSTO1
29	7.02	GO:0003300	cardiac muscle hypertrophy	The enlargement or overgrowth of all or part of the heart muscle due to an increase in size of cardiac muscle cells without cell division.	15.22% (14/92)	0.00562568	2.25	10539;142;148;3572;4089;6262;7222;7273;7528;84676;859;8678;90523;9472	GLRX3;PARP1;ADRA1A;IL6ST;SMAD4;RYR2;TRPC3;TTN;YY1;TRIM63;CAV3;BECN1;MLIP;AKAP6
29	5.48	GO:0006936	muscle contraction	A process in which force is generated within muscle tissue, resulting in a change in muscle geometry. Force generation involves a chemo-mechanical energy conversion step that is carried out by the actin/myosin complex activity, which generates force through ATP hydrolysis.	11.48% (41/357)	0.00182079	2.74	100;10174;1131;113246;1134;1140;148;1832;22953;29766;30845;3693;4621;4660;481;51196;5318;5348;55151;55959;5743;58;6262;6331;6547;6641;7169;7171;7273;7341;7414;7431;776;783;79784;8398;84676;859;8913;9172;9446	ADA;SORBS3;CHRM3;C12orf57;CHRNA1;CHRNB1;ADRA1A;DSP;P2RX2;TMOD3;EHD3;ITGB5;MYH3;PPP1R12B;ATP1B1;PLCE1;PKP2;FXYD1;TMEM38B;SULF2;PTGS2;ACTA1;RYR2;SCN5A;SLC8A3;SNTB1;TPM2;TPM4;TTN;SUMO1;VCL;VIM;CACNA1D;CACNB2;MYH14;PLA2G6;TRIM63;CAV3;CACNA1G;MYOM2;GSTO1
29	4.93	GO:0008015	blood circulation	The flow of blood through the body of an animal, enabling the transport of nutrients to the tissues and the removal of waste products.	12.71% (68/535)	2.52281e-06	5.6	100;100506013;10539;10659;1066;11156;1131;140;148;1535;1573;1579;170690;1832;2006;2150;2244;22953;2313;255061;30845;3162;3383;3558;3709;3717;3751;3817;4041;4193;481;489;4987;5029;5125;51752;5318;5348;53826;5467;5468;55151;57413;5743;57539;5795;6262;6331;64167;6547;6648;6909;7026;710;7273;7341;7531;774;776;783;8398;83988;8529;859;8864;8913;9254;9446	ADA;APELA;GLRX3;CELF2;CES1;PTP4A3;CHRM3;ADORA3;ADRA1A;CYBA;CYP2J2;CYP4A11;ADAMTS16;DSP;ELN;F2RL1;FGB;P2RX2;FLI1;TAC4;EHD3;HMOX1;ICAM1;IL2;ITPR2;JAK2;KCND2;KLK2;LRP5;MDM2;ATP1B1;ATP2A3;OPRL1;P2RY2;PCSK5;ERAP1;PKP2;FXYD1;FXYD6;PPARD;PPARG;TMEM38B;TMIGD3;PTGS2;WDR35;PTPRJ;RYR2;SCN5A;ERAP2;SLC8A3;SOD2;TBX2;NR2F2;SERPING1;TTN;SUMO1;YWHAE;CACNA1B;CACNA1D;CACNB2;PLA2G6;NCALD;CYP4F2;CAV3;PER2;CACNA1G;CAC…
29	6.96	GO:0014896	muscle hypertrophy	The muscle system process that results in enlargement or overgrowth of all or part of a muscle organ due to an increase in the size of its muscle cells. Physiological hypertrophy is a normal process during development (it stops in cardiac muscle after adolescence) and can also be brought on in response to demand. In athletes cardiac and skeletal muscles undergo hypertrophy stimulated by increasin…	15.46% (15/97)	0.00363192	2.44	10539;142;148;1535;3572;4089;6262;7222;7273;7528;84676;859;8678;90523;9472	GLRX3;PARP1;ADRA1A;CYBA;IL6ST;SMAD4;RYR2;TRPC3;TTN;YY1;TRIM63;CAV3;BECN1;MLIP;AKAP6
29	6.99	GO:0014897	striated muscle hypertrophy	The enlargement or overgrowth of all or part of an organ due to an increase in size of muscle cells without cell division. In the case of striated muscle, this happens due to the additional synthesis of sarcomeric proteins and assembly of myofibrils.	14.74% (14/95)	0.00748314	2.13	10539;142;148;3572;4089;6262;7222;7273;7528;84676;859;8678;90523;9472	GLRX3;PARP1;ADRA1A;IL6ST;SMAD4;RYR2;TRPC3;TTN;YY1;TRIM63;CAV3;BECN1;MLIP;AKAP6
29	6.88	GO:0043500	muscle adaptation	A process in which muscle adapts, with consequent modifications to structural and/or functional phenotypes, in response to a stimulus. Stimuli include contractile activity, loading conditions, substrate supply, and environmental factors. These adaptive events occur in both muscle fibers and associated structures (motoneurons and capillaries), and they involve alterations in regulatory mechanisms,…	15.13% (18/119)	0.00196629	2.71	10539;142;148;1535;1605;3162;3553;3572;4089;58;6331;7222;7528;84676;859;8678;90523;9472	GLRX3;PARP1;ADRA1A;CYBA;DAG1;HMOX1;IL1B;IL6ST;SMAD4;ACTA1;SCN5A;TRPC3;YY1;TRIM63;CAV3;BECN1;MLIP;AKAP6
29	5.57	GO:0060047	heart contraction	The multicellular organismal process in which the heart decreases in volume in a characteristic way to propel blood through the body.	12.68% (35/276)	0.000689365	3.16	100;100506013;10539;10659;140;148;1573;1832;30845;3558;3709;3717;3751;4193;481;489;5318;5348;53826;55151;57413;6262;6331;6547;6909;7273;7341;7531;774;776;783;859;8913;9254;9446	ADA;APELA;GLRX3;CELF2;ADORA3;ADRA1A;CYP2J2;DSP;EHD3;IL2;ITPR2;JAK2;KCND2;MDM2;ATP1B1;ATP2A3;PKP2;FXYD1;FXYD6;TMEM38B;TMIGD3;RYR2;SCN5A;SLC8A3;TBX2;TTN;SUMO1;YWHAE;CACNA1B;CACNA1D;CACNB2;CAV3;CACNA1G;CACNA2D2;GSTO1
30	7.35	GO:0010611	regulation of cardiac muscle hypertrophy	Any process that modulates the rate, frequency or extent of the enlargement or overgrowth of all or part of the heart due to an increase in size (not length) of individual cardiac muscle fibers, without cell division.	18.75% (12/64)	0.00173159	2.76	10539;142;148;3572;4089;7222;7528;84676;859;8678;90523;9472	GLRX3;PARP1;ADRA1A;IL6ST;SMAD4;TRPC3;YY1;TRIM63;CAV3;BECN1;MLIP;AKAP6
30	7.3	GO:0014743	regulation of muscle hypertrophy	Any process that modulates the frequency, rate or extent of muscle hypertrophy.	17.91% (12/67)	0.00259454	2.59	10539;142;148;3572;4089;7222;7528;84676;859;8678;90523;9472	GLRX3;PARP1;ADRA1A;IL6ST;SMAD4;TRPC3;YY1;TRIM63;CAV3;BECN1;MLIP;AKAP6
30	6.99	GO:0043502	regulation of muscle adaptation	Any process that modulates the frequency, rate or extent of muscle adaptation.	14.58% (14/96)	0.0082004	2.09	10539;142;148;1605;3572;4089;6331;7222;7528;84676;859;8678;90523;9472	GLRX3;PARP1;ADRA1A;DAG1;IL6ST;SMAD4;SCN5A;TRPC3;YY1;TRIM63;CAV3;BECN1;MLIP;AKAP6
30	4.84	GO:0044057	regulation of system process	Any process that modulates the frequency, rate or extent of a system process, a multicellular organismal process carried out by any of the organs or tissues in an organ system.	11.37% (68/598)	9.53229e-05	4.02	100;100506013;10539;10659;1075;1131;113246;114897;114899;140;142;148;1535;1573;1605;1832;2150;2244;22871;22941;254263;30845;3383;351;3553;3558;3572;3709;3717;3751;4089;4193;4660;481;489;4987;51196;5318;5348;53826;55151;5590;57413;5743;5781;6262;6331;6547;6663;6909;7222;7341;745;7528;7531;774;776;783;80223;84676;859;8678;8864;8913;90523;9254;9446;9472	ADA;APELA;GLRX3;CELF2;CTSC;CHRM3;C12orf57;C1QTNF1;C1QTNF3;ADORA3;PARP1;ADRA1A;CYBA;CYP2J2;DAG1;DSP;F2RL1;FGB;NLGN1;SHANK2;CNIH2;EHD3;ICAM1;APP;IL1B;IL2;IL6ST;ITPR2;JAK2;KCND2;SMAD4;MDM2;PPP1R12B;ATP1B1;ATP2A3;OPRL1;PLCE1;PKP2;FXYD1;FXYD6;TMEM38B;PRKCZ;TMIGD3;PTGS2;PTPN11;RYR2;SCN5A;SLC8A3;SOX10;TBX2;TRPC3;SUMO1;MYRF;YY1;YWHAE;CACNA1B;CACNA1D;CACNB2;RAB11FIP1;TRIM63;CAV3;BECN1;PER2;CACNA1G;MLIP;CA…
30	2.92	GO:0051239	regulation of multicellular organismal process	Any process that modulates the frequency, rate or extent of a multicellular organismal process, the processes pertinent to the function of a multicellular organism above the cellular level; includes the integrated processes of tissues and organs.	9.16% (293/3200)	1.51934e-06	5.82	100;100506013;1019;10234;10312;10413;10507;10539;1063;10659;1075;1101;11035;11173;1131;113246;114897;114899;115908;1209;1277;1284;130733;1376;140;142;1445;146433;147906;148;1535;154796;1573;1605;1620;163;1649;168667;1832;1894;1903;192111;1959;1977;1981;1992;200558;2016;202151;2113;2150;2200;221662;221692;2244;22856;22861;22871;2288;22890;22914;22941;23091;2321;23239;23303;23369;23414;23500;247;25…	ADA;APELA;CDK4;LRRC17;TCIRG1;YAP1;SEMA4D;GLRX3;CENPF;CELF2;CTSC;CHAD;RIPK3;ADAMTS7;CHRM3;C12orf57;C1QTNF1;C1QTNF3;CTHRC1;CLPTM1;COL1A1;COL4A2;TMEM178A;CPT2;ADORA3;PARP1;CSK;IL34;DACT3;ADRA1A;CYBA;AMOT;CYP2J2;DAG1;BRINP1;AP2B1;DDIT3;BMPER;DSP;ECT2;S1PR3;PGAM5;EGR2;EIF4E;EIF4G1;SERPINB1;APLF;EMX1;RANBP3L;ETS1;F2RL1;FBN1;RBM24;PHACTR1;FGB;CHSY1;NLRP1;NLGN1;FKBP4;ZBTB1;KLRK1;SHANK2;ZC3H13;FLT1;PHLPP1…
30	5.94	GO:0090257	regulation of muscle system process	Any process that modulates the frequency, rate or extent of a muscle system process, a multicellular organismal process carried out by any of the organs or tissues in a muscle system.	11.74% (29/247)	0.00581771	2.24	100;10539;1131;113246;142;148;1605;1832;30845;3572;4089;4660;481;51196;5318;55151;5743;6262;6331;6547;7222;7341;7528;84676;859;8678;90523;9446;9472	ADA;GLRX3;CHRM3;C12orf57;PARP1;ADRA1A;DAG1;DSP;EHD3;IL6ST;SMAD4;PPP1R12B;ATP1B1;PLCE1;PKP2;TMEM38B;PTGS2;RYR2;SCN5A;SLC8A3;TRPC3;SUMO1;YY1;TRIM63;CAV3;BECN1;MLIP;GSTO1;AKAP6
31	5.63	GO:0008016	regulation of heart contraction	Any process that modulates the frequency, rate or extent of heart contraction. Heart contraction is the process in which the heart decreases in volume in a characteristic way to propel blood through the body.	13.88% (34/245)	0.000152406	3.82	100;100506013;10539;10659;140;148;1573;1832;30845;3558;3709;3717;3751;4193;481;489;5318;5348;53826;55151;57413;6262;6331;6547;6909;7341;7531;774;776;783;859;8913;9254;9446	ADA;APELA;GLRX3;CELF2;ADORA3;ADRA1A;CYP2J2;DSP;EHD3;IL2;ITPR2;JAK2;KCND2;MDM2;ATP1B1;ATP2A3;PKP2;FXYD1;FXYD6;TMEM38B;TMIGD3;RYR2;SCN5A;SLC8A3;TBX2;SUMO1;YWHAE;CACNA1B;CACNA1D;CACNB2;CAV3;CACNA1G;CACNA2D2;GSTO1
31	9.23	GO:0086016	AV node cell action potential	An action potential that occurs in an atrioventricular node cardiac muscle cell.	36.36% (4/11)	0.00572006	2.24	6262;6331;783;8913	RYR2;SCN5A;CACNB2;CACNA1G
31	9.17	GO:0086027	AV node cell to bundle of His cell signaling	Any process that mediates the transfer of information from an AV node cardiac muscle cell to a bundle of His cardiomyocyte.	36.36% (4/11)	0.00572006	2.24	6262;6331;783;8913	RYR2;SCN5A;CACNB2;CACNA1G
31	8.89	GO:0086067	AV node cell to bundle of His cell communication	The process that mediates interactions between an AV node cell and its surroundings that contributes to the process of the AV node cell communicating with a bundle of His cell in cardiac conduction. Encompasses interactions such as signaling or attachment between one cell and another cell, between a cell and an extracellular matrix, or between a cell and any other aspect of its environment.	33.33% (4/12)	0.00809933	2.09	6262;6331;783;8913	RYR2;SCN5A;CACNB2;CACNA1G
31	8.99	GO:0086070	SA node cell to atrial cardiac muscle cell communication	The process that mediates interactions between an SA node cardiomyocyte and its surroundings that contributes to the process of the SA node cardiomyocyte communicating with an atrial cardiomyocyte in cardiac conduction. Encompasses interactions such as signaling or attachment between one cell and another cell, between a cell and an extracellular matrix, or between a cell and any other aspect of i…	40% (4/10)	0.00385673	2.41	6262;6331;776;8913	RYR2;SCN5A;CACNA1D;CACNA1G
31	5.51	GO:1903522	regulation of blood circulation	NA	13.79% (40/290)	4.79297e-05	4.32	100;100506013;10539;10659;1131;140;148;1573;1832;2150;2244;30845;3383;3558;3709;3717;3751;4193;481;489;5318;5348;53826;55151;57413;5743;6262;6331;6547;6909;7341;7531;774;776;783;859;8864;8913;9254;9446	ADA;APELA;GLRX3;CELF2;CHRM3;ADORA3;ADRA1A;CYP2J2;DSP;F2RL1;FGB;EHD3;ICAM1;IL2;ITPR2;JAK2;KCND2;MDM2;ATP1B1;ATP2A3;PKP2;FXYD1;FXYD6;TMEM38B;TMIGD3;PTGS2;RYR2;SCN5A;SLC8A3;TBX2;SUMO1;YWHAE;CACNA1B;CACNA1D;CACNB2;CAV3;PER2;CACNA1G;CACNA2D2;GSTO1
32	6.59	GO:0007565	female pregnancy	The set of physiological processes that allow an embryo or foetus to develop within the body of a female animal. It covers the time from fertilization of a female ovum by a male spermatozoon until birth.	12.04% (23/191)	0.00977184	2.01	100506013;2113;2288;2354;3021;3553;3620;3678;383;4316;4838;5125;5467;5672;56977;5743;5914;7026;708;79816;81671;8398;8614	APELA;ETS1;FKBP4;FOSB;H3-3B;IL1B;IDO1;ITGA5;ARG1;MMP7;NODAL;PCSK5;PPARD;PSG4;STOX2;PTGS2;RARA;NR2F2;C1QBP;TLE6;VMP1;PLA2G6;STC2
32	7.99	GO:0007566	embryo implantation	Attachment of the blastocyst to the uterine lining.	22% (11/50)	0.000670598	3.17	100506013;2288;3021;3553;4838;5125;5467;5743;708;81671;8614	APELA;FKBP4;H3-3B;IL1B;NODAL;PCSK5;PPARD;PTGS2;C1QBP;VMP1;STC2
32	1.66	GO:0032501	multicellular organismal process	Any biological process, occurring at the level of a multicellular organism, pertinent to its function.	7.91% (606/7666)	0.00045701	3.34	100;100125288;10049;100506013;10077;10172;10174;1019;10234;10277;10312;10381;10413;10492;10507;10539;10565;10566;1063;10659;1066;10675;10721;1075;10890;10999;1101;11021;11022;11035;11086;11119;11155;11156;11167;11170;11173;11190;112476;1131;113246;1134;11341;1140;114781;114897;114899;115908;116369;12;120114;1209;123803;124220;1277;1284;1293;1301;1302;1306;130733;1316;1376;140;142;144195;1445;1458…	ADA;ZGLP1;DNAJB6;APELA;TSPAN32;ZNF256;SORBS3;CDK4;LRRC17;UBE4B;TCIRG1;TUBB3;YAP1;SYNCRIP;SEMA4D;GLRX3;ARFGEF1;AKAP3;CENPF;CELF2;CES1;CSPG5;POLQ;CTSC;RAB10;SLC27A4;CHAD;RAB35;TDRKH;RIPK3;ADAM29;BTN3A1;LDB3;PTP4A3;FSTL1;FAM107A;ADAMTS7;CEP250;PRRT2;CHRM3;C12orf57;CHRNA1;SCRG1;CHRNB1;BTBD9;C1QTNF1;C1QTNF3;CTHRC1;SLC26A8;SERPINA3;FAT3;CLPTM1;NTAN1;ZG16B;COL1A1;COL4A2;COL6A3;COL11A1;COL11A2;COL15A1;TM…
32	6.41	GO:0044706	multi-multicellular organism process	A multicellular organism process which involves another multicellular organism of the same or different species.	11.76% (26/221)	0.00846765	2.07	100506013;2113;2288;2354;27120;3021;3553;3620;3678;383;4316;4838;5125;5270;5467;5672;56977;5743;5914;7026;708;79816;81671;8398;8528;8614	APELA;ETS1;FKBP4;FOSB;DKKL1;H3-3B;IL1B;IDO1;ITGA5;ARG1;MMP7;NODAL;PCSK5;SERPINE2;PPARD;PSG4;STOX2;PTGS2;RARA;NR2F2;C1QBP;TLE6;VMP1;PLA2G6;DDO;STC2
33	5.6	GO:0001503	ossification	The formation of bone or of a bony substance, or the conversion of fibrous tissue or of cartilage into bone or a bony substance.	11.31% (44/389)	0.00171245	2.77	10312;10492;10507;115908;1277;1301;1959;202151;2131;22856;23560;249;2737;285313;3021;3183;3192;3371;3569;3572;3611;3727;4038;4041;4077;4322;4330;51374;51741;5364;54829;55151;55363;55589;5701;5743;6474;7171;7286;7481;8792;8994;9249;9365	TCIRG1;SYNCRIP;SEMA4D;CTHRC1;COL1A1;COL11A1;EGR2;RANBP3L;EXT1;CHSY1;GTPBP4;ALPL;GLI3;IGSF10;H3-3B;HNRNPC;HNRNPU;TNC;IL6;IL6ST;ILK;JUND;LRP4;LRP5;NBR1;MMP13;MN1;ATRAID;WWOX;PLXNB1;ASPN;TMEM38B;HEMGN;BMP2K;PSMC2;PTGS2;SHOX2;TPM4;TUFT1;WNT11;TNFRSF11A;LIMD1;DHRS3;KL
33	4.35	GO:0001816	cytokine production	The appearance of a cytokine due to biosynthesis or secretion following a cellular stimulus, resulting in an increase in its intracellular or extracellular levels.	10.47% (81/774)	0.000339028	3.47	10312;11035;11119;114899;1445;1535;1604;1649;1903;1992;2150;22861;22914;23369;247;26146;27086;27250;284297;301;30968;3162;3265;329;338321;347;351;3553;3556;3558;3569;3572;3620;3717;3805;383;3902;408;4089;4776;4838;4860;5054;5125;5435;54941;55655;5590;55959;5607;5743;5781;5795;5802;58515;5914;7057;706;708;7098;7110;727;729230;7294;7481;7528;7538;79679;81929;8314;8320;83786;8692;8807;920;9208;9252;…	TCIRG1;RIPK3;BTN3A1;C1QTNF3;CSK;CYBA;CD55;DDIT3;S1PR3;SERPINB1;F2RL1;NLRP1;KLRK1;PUM2;ALOX15B;TRAF3IP1;FOXP1;PDCD4;SSC5D;ANXA1;STOML2;HMOX1;HRAS;BIRC2;NLRP9;APOD;APP;IL1B;IL1RAP;IL2;IL6;IL6ST;IDO1;JAK2;KIR2DL4;ARG1;LAG3;ARRB1;SMAD4;NFATC4;NODAL;PNP;SERPINE1;PCSK5;POLR2F;RNF125;NLRP2;PRKCZ;SULF2;MAP2K5;PTGS2;PTPN11;PTPRJ;PTPRS;SELENOK;RARA;THBS1;TSPO;C1QBP;TLR3;TMF1;C5;CCR2;TXK;WNT11;YY1;ZFP36;VTC…
33	8.18	GO:0010573	vascular endothelial growth factor production	The appearance of vascular endothelial growth factor production due to biosynthesis or secretion following a cellular stimulus, resulting in an increase in its intracellular or extracellular levels.	23.53% (8/34)	0.00227597	2.64	3553;3569;3572;4838;55959;5743;727;729230	IL1B;IL6;IL6ST;NODAL;SULF2;PTGS2;C5;CCR2
33	7.17	GO:0032602	chemokine production	The appearance of a chemokine due to biosynthesis or secretion following a cellular stimulus, resulting in an increase in its intracellular or extracellular levels.	16.09% (14/87)	0.00336486	2.47	114899;2150;247;27086;3162;347;351;3553;3569;5607;58515;7098;727;9971	C1QTNF3;F2RL1;ALOX15B;FOXP1;HMOX1;APOD;APP;IL1B;IL6;MAP2K5;SELENOK;TLR3;C5;NR1H4
33	6.98	GO:0032609	interferon-gamma production	The appearance of interferon-gamma due to biosynthesis or secretion following a cellular stimulus, resulting in an increase in its intracellular or extracellular levels. Interferon-gamma is also known as type II interferon.	15.45% (17/110)	0.00204796	2.69	10312;11035;11119;2150;22914;3265;3553;3558;5914;708;7098;729230;7294;79679;8320;8807;9971	TCIRG1;RIPK3;BTN3A1;F2RL1;KLRK1;HRAS;IL1B;IL2;RARA;C1QBP;TLR3;CCR2;TXK;VTCN1;EOMES;IL18RAP;NR1H4
33	7.72	GO:0032623	interleukin-2 production	The appearance of interleukin-2 due to biosynthesis or secretion following a cellular stimulus, resulting in an increase in its intracellular or extracellular levels.	19.35% (12/62)	0.00129971	2.89	301;30968;3553;3556;3902;4860;729230;7538;79679;920;942;9971	ANXA1;STOML2;IL1B;IL1RAP;LAG3;PNP;CCR2;ZFP36;VTCN1;CD4;CD86;NR1H4
33	8.76	GO:0035743	CD4-positive, alpha-beta T cell cytokine production	Any process that contributes to cytokine production by a CD4-positive, alpha-beta T cell.	28.57% (6/21)	0.0028219	2.55	1604;3553;3569;383;5590;8807	CD55;IL1B;IL6;ARG1;PRKCZ;IL18RAP
33	5.71	GO:0050817	coagulation	The process in which a fluid solution, or part of it, changes into a solid or semisolid mass.	13.24% (45/340)	4.64858e-05	4.33	10077;114897;1277;1606;1607;1609;2150;221037;2244;22953;23414;3021;3045;3065;30845;3569;3611;3690;3709;3717;408;4780;5054;5055;5154;5270;5340;5567;5573;5581;5781;6403;7057;708;710;7222;7225;7414;8351;8526;8529;8761;9060;928;948	TSPAN32;C1QTNF1;COL1A1;DGKA;DGKB;DGKQ;F2RL1;JMJD1C;FGB;P2RX2;ZFPM2;H3-3B;HBD;HDAC1;EHD3;IL6;ILK;ITGB3;ITPR2;JAK2;ARRB1;NFE2L2;SERPINE1;SERPINB2;PDGFA;SERPINE2;PLG;PRKACB;PRKAR1A;PRKCE;PTPN11;SELP;THBS1;C1QBP;SERPING1;TRPC3;TRPC6;VCL;H3C4;DGKE;CYP4F2;PABPC4;PAPSS2;CD9;CD36
33	9.05	GO:0071605	monocyte chemotactic protein-1 production	The appearance of monocyte chemotactic protein-1 due to biosynthesis or secretion following a cellular stimulus, resulting in an increase in its intracellular or extracellular levels.	31.25% (5/16)	0.00416744	2.38	114899;347;3553;58515;9971	C1QTNF3;APOD;IL1B;SELENOK;NR1H4
34	5.72	GO:0007596	blood coagulation	The sequential process in which the multiple coagulation factors of the blood interact, ultimately resulting in the formation of an insoluble fibrin clot; it may be divided into three stages: stage 1, the formation of intrinsic and extrinsic prothrombin converting principle; stage 2, the formation of thrombin; stage 3, the formation of stable fibrin polymers.	13.39% (45/336)	3.47582e-05	4.46	10077;114897;1277;1606;1607;1609;2150;221037;2244;22953;23414;3021;3045;3065;30845;3569;3611;3690;3709;3717;408;4780;5054;5055;5154;5270;5340;5567;5573;5581;5781;6403;7057;708;710;7222;7225;7414;8351;8526;8529;8761;9060;928;948	TSPAN32;C1QTNF1;COL1A1;DGKA;DGKB;DGKQ;F2RL1;JMJD1C;FGB;P2RX2;ZFPM2;H3-3B;HBD;HDAC1;EHD3;IL6;ILK;ITGB3;ITPR2;JAK2;ARRB1;NFE2L2;SERPINE1;SERPINB2;PDGFA;SERPINE2;PLG;PRKACB;PRKAR1A;PRKCE;PTPN11;SELP;THBS1;C1QBP;SERPING1;TRPC3;TRPC6;VCL;H3C4;DGKE;CYP4F2;PABPC4;PAPSS2;CD9;CD36
34	6.68	GO:0030168	platelet activation	A series of progressive, overlapping events triggered by exposure of the platelets to subendothelial tissue. These events include shape change, adhesiveness, aggregation, and release reactions. When carried through to completion, these events lead to the formation of a stable hemostatic plug.	14.38% (22/153)	0.00131333	2.88	10077;114897;1277;1606;1607;1609;2244;3569;3611;3690;3709;408;5154;5270;5581;5781;6403;7222;7225;7414;8526;928	TSPAN32;C1QTNF1;COL1A1;DGKA;DGKB;DGKQ;FGB;IL6;ILK;ITGB3;ITPR2;ARRB1;PDGFA;SERPINE2;PRKCE;PTPN11;SELP;TRPC3;TRPC6;VCL;DGKE;CD9
34	7.14	GO:0030193	regulation of blood coagulation	Any process that modulates the frequency, rate or extent of blood coagulation.	17.72% (14/79)	0.00131851	2.88	114897;2150;2244;4780;5054;5055;5154;5270;5340;6403;7057;710;928;948	C1QTNF1;F2RL1;FGB;NFE2L2;SERPINE1;SERPINB2;PDGFA;SERPINE2;PLG;SELP;THBS1;SERPING1;CD9;CD36
34	8.44	GO:0030194	positive regulation of blood coagulation	Any process that activates or increases the frequency, rate or extent of blood coagulation.	23.08% (6/26)	0.00880797	2.06	4780;5054;5340;6403;7057;948	NFE2L2;SERPINE1;PLG;SELP;THBS1;CD36
34	7.6	GO:0030195	negative regulation of blood coagulation	Any process that stops, prevents, or reduces the frequency, rate or extent of blood coagulation.	18.87% (10/53)	0.00390041	2.41	114897;2244;5054;5055;5154;5270;5340;7057;710;928	C1QTNF1;FGB;SERPINE1;SERPINB2;PDGFA;SERPINE2;PLG;THBS1;SERPING1;CD9
35	4.46	GO:0001817	regulation of cytokine production	Any process that modulates the frequency, rate, or extent of production of a cytokine.	10.24% (72/703)	0.00127859	2.89	11035;114899;1445;1535;1649;1903;1992;2150;22861;22914;23369;247;26146;27086;27250;284297;301;3162;3265;329;338321;347;351;3553;3556;3558;3569;3572;3620;3717;3805;383;3902;408;4089;4776;4838;5054;5435;54941;55655;5590;55959;5607;5743;5781;5795;5802;58515;5914;7057;706;708;7098;7110;727;729230;7294;7481;7528;7538;79679;8314;83786;8692;920;9208;9252;942;948;9734;9971	RIPK3;C1QTNF3;CSK;CYBA;DDIT3;S1PR3;SERPINB1;F2RL1;NLRP1;KLRK1;PUM2;ALOX15B;TRAF3IP1;FOXP1;PDCD4;SSC5D;ANXA1;HMOX1;HRAS;BIRC2;NLRP9;APOD;APP;IL1B;IL1RAP;IL2;IL6;IL6ST;IDO1;JAK2;KIR2DL4;ARG1;LAG3;ARRB1;SMAD4;NFATC4;NODAL;SERPINE1;POLR2F;RNF125;NLRP2;PRKCZ;SULF2;MAP2K5;PTGS2;PTPN11;PTPRJ;PTPRS;SELENOK;RARA;THBS1;TSPO;C1QBP;TLR3;TMF1;C5;CCR2;TXK;WNT11;YY1;ZFP36;VTCN1;BAP1;FRMD8;HYAL2;CD4;LRRFIP1;RPS6…
35	4.95	GO:0001819	positive regulation of cytokine production	Any process that activates or increases the frequency, rate or extent of production of a cytokine.	10.96% (50/456)	0.00169201	2.77	114899;1535;1649;2150;22861;22914;23369;247;301;3162;3265;329;338321;351;3553;3556;3558;3569;3572;3620;3717;3805;4776;4838;5054;5435;54941;55655;5590;55959;5743;5781;5795;58515;5914;7057;708;7098;7110;727;729230;7294;7481;79679;83786;8692;920;9208;942;948	C1QTNF3;CYBA;DDIT3;F2RL1;NLRP1;KLRK1;PUM2;ALOX15B;ANXA1;HMOX1;HRAS;BIRC2;NLRP9;APP;IL1B;IL1RAP;IL2;IL6;IL6ST;IDO1;JAK2;KIR2DL4;NFATC4;NODAL;SERPINE1;POLR2F;RNF125;NLRP2;PRKCZ;SULF2;PTGS2;PTPN11;PTPRJ;SELENOK;RARA;THBS1;C1QBP;TLR3;TMF1;C5;CCR2;TXK;WNT11;VTCN1;FRMD8;HYAL2;CD4;LRRFIP1;CD86;CD36
35	8.25	GO:0010574	regulation of vascular endothelial growth factor production	Any process that modulates the frequency, rate, or extent of production of vascular endothelial growth factor.	25% (8/32)	0.00149796	2.82	3553;3569;3572;4838;55959;5743;727;729230	IL1B;IL6;IL6ST;NODAL;SULF2;PTGS2;C5;CCR2
35	8.41	GO:0010575	positive regulation of vascular endothelial growth factor production	Any process that increases or activates the frequency, rate, or extent of production of vascular endothelial growth factor.	25% (7/28)	0.00294065	2.53	3553;3569;3572;4838;55959;5743;727	IL1B;IL6;IL6ST;NODAL;SULF2;PTGS2;C5
35	7.27	GO:0032642	regulation of chemokine production	Any process that modulates the frequency, rate, or extent of chemokine production.	16.25% (13/80)	0.00424827	2.37	114899;2150;247;3162;347;351;3553;3569;5607;58515;7098;727;9971	C1QTNF3;F2RL1;ALOX15B;HMOX1;APOD;APP;IL1B;IL6;MAP2K5;SELENOK;TLR3;C5;NR1H4
35	8.76	GO:0032682	negative regulation of chemokine production	Any process that stops, prevents, or reduces the frequency, rate, or extent of chemokine production.	28.57% (6/21)	0.0028219	2.55	114899;2150;347;3569;5607;9971	C1QTNF3;F2RL1;APOD;IL6;MAP2K5;NR1H4
35	7.09	GO:0050818	regulation of coagulation	Any process that modulates the frequency, rate or extent of coagulation, the process in which a fluid solution, or part of it, changes into a solid or semisolid mass.	17.07% (14/82)	0.00190759	2.72	114897;2150;2244;4780;5054;5055;5154;5270;5340;6403;7057;710;928;948	C1QTNF1;F2RL1;FGB;NFE2L2;SERPINE1;SERPINB2;PDGFA;SERPINE2;PLG;SELP;THBS1;SERPING1;CD9;CD36
35	7.53	GO:0050819	negative regulation of coagulation	Any process that stops, prevents, or reduces the frequency, rate or extent of coagulation.	18.18% (10/55)	0.00513999	2.29	114897;2244;5054;5055;5154;5270;5340;7057;710;928	C1QTNF1;FGB;SERPINE1;SERPINB2;PDGFA;SERPINE2;PLG;THBS1;SERPING1;CD9
35	3.7	GO:0051240	positive regulation of multicellular organismal process	Any process that activates or increases the frequency, rate or extent of an organismal process, any of the processes pertinent to the function of an organism above the cellular level; includes the integrated processes of tissues and organs.	9.13% (162/1775)	0.000584389	3.23	100;100506013;10413;10507;1131;114897;114899;115908;1277;1376;142;146433;148;1535;154796;1605;1620;1649;168667;1894;1981;2113;2150;221662;2244;22861;22871;22890;22914;22941;2321;23369;23414;247;25960;2651;26580;27086;27230;2737;284361;2889;28988;29882;301;3065;3162;3265;329;3383;338321;339479;351;3553;3556;3558;3569;3572;3575;3611;3620;3678;3690;3716;3717;3727;3805;4041;4089;4776;4780;4830;4838;4…	ADA;APELA;YAP1;SEMA4D;CHRM3;C1QTNF1;C1QTNF3;CTHRC1;COL1A1;CPT2;PARP1;IL34;ADRA1A;CYBA;AMOT;DAG1;BRINP1;DDIT3;BMPER;ECT2;EIF4G1;ETS1;F2RL1;RBM24;FGB;NLRP1;NLGN1;ZBTB1;KLRK1;SHANK2;FLT1;PUM2;ZFPM2;ALOX15B;ADGRA2;GCNT2;BSCL2;FOXP1;SERP1;GLI3;EMC10;RAPGEF1;DBNL;ANAPC2;ANXA1;HDAC1;HMOX1;HRAS;BIRC2;ICAM1;NLRP9;BRINP3;APP;IL1B;IL1RAP;IL2;IL6;IL6ST;IL7R;ILK;IDO1;ITGA5;ITGB3;JAK1;JAK2;JUND;KIR2DL4;LRP5;SM…
35	4.21	GO:0051241	negative regulation of multicellular organismal process	Any process that stops, prevents, or reduces the frequency, rate or extent of an organismal process, the processes pertinent to the function of an organism above the cellular level; includes the integrated processes of tissues and organs.	8.91% (113/1268)	0.00820939	2.09	100;10234;10507;10539;1075;1101;11173;114897;114899;1284;130733;1445;147906;148;1535;154796;1620;1649;192111;1977;1992;202151;2150;2200;2244;22856;22871;2288;23414;23500;25791;26146;27250;2737;284297;301;3162;347;351;3553;3558;3569;3620;3717;383;3902;4038;4041;4077;408;4089;4193;4776;4780;4781;4830;4838;5048;5054;5055;5154;5270;5340;5468;54829;54941;5567;55755;5607;5743;57556;5781;5793;5802;5914;…	ADA;LRRC17;SEMA4D;GLRX3;CTSC;CHAD;ADAMTS7;C1QTNF1;C1QTNF3;COL4A2;TMEM178A;CSK;DACT3;ADRA1A;CYBA;AMOT;BRINP1;DDIT3;PGAM5;EIF4E;SERPINB1;RANBP3L;F2RL1;FBN1;FGB;CHSY1;NLGN1;FKBP4;ZFPM2;DAAM2;NGEF;TRAF3IP1;PDCD4;GLI3;SSC5D;ANXA1;HMOX1;APOD;APP;IL1B;IL2;IL6;IDO1;JAK2;ARG1;LAG3;LRP4;LRP5;NBR1;ARRB1;SMAD4;MDM2;NFATC4;NFE2L2;NFIB;NME1;NODAL;PAFAH1B1;SERPINE1;SERPINB2;PDGFA;SERPINE2;PLG;PPARG;ASPN;RNF125;…
35	9.05	GO:0071637	regulation of monocyte chemotactic protein-1 production	Any process that modulates the frequency, rate, or extent of production of monocyte chemotactic protein-1.	31.25% (5/16)	0.00416744	2.38	114899;347;3553;58515;9971	C1QTNF3;APOD;IL1B;SELENOK;NR1H4
35	7.13	GO:1900046	regulation of hemostasis	NA	17.5% (14/80)	0.00149507	2.83	114897;2150;2244;4780;5054;5055;5154;5270;5340;6403;7057;710;928;948	C1QTNF1;F2RL1;FGB;NFE2L2;SERPINE1;SERPINB2;PDGFA;SERPINE2;PLG;SELP;THBS1;SERPING1;CD9;CD36
35	7.58	GO:1900047	negative regulation of hemostasis	NA	18.52% (10/54)	0.00448662	2.35	114897;2244;5054;5055;5154;5270;5340;7057;710;928	C1QTNF1;FGB;SERPINE1;SERPINB2;PDGFA;SERPINE2;PLG;THBS1;SERPING1;CD9
35	8.44	GO:1900048	positive regulation of hemostasis	NA	23.08% (6/26)	0.00880797	2.06	4780;5054;5340;6403;7057;948	NFE2L2;SERPINE1;PLG;SELP;THBS1;CD36
35	7.3	GO:1903557	positive regulation of tumor necrosis factor superfamily cytokine production	NA	14.94% (13/87)	0.00869794	2.06	1535;351;3717;4776;5781;5795;58515;7057;7098;729230;83786;942;948	CYBA;APP;JAK2;NFATC4;PTPN11;PTPRJ;SELENOK;THBS1;TLR3;CCR2;FRMD8;CD86;CD36
36	3.66	GO:0006915	apoptotic process	A programmed cell death process which begins when a cell receives an internal (e.g. DNA damage) or external signal (e.g. an extracellular death ligand), and proceeds through a series of biochemical events (signaling pathway phase) which trigger an execution phase. The execution phase is the last step of an apoptotic process, and is typically characterized by rounding-up of the cell, retraction of…	8.89% (174/1958)	0.00125075	2.9	100;10049;1019;10277;1029;10312;10413;10507;10550;1075;10955;11035;142;148;150209;1649;1687;1776;1894;2122;219790;221472;2244;22861;23141;23239;23263;23368;23378;23385;23408;23421;23604;23770;247;25791;25816;26084;26999;27086;27120;27166;27250;2737;2872;293;2999;301;3065;3162;3265;329;3383;351;3553;3558;3569;3572;3575;3611;3620;3678;3717;3856;399687;4072;408;4085;4149;4150;4170;4193;4286;4359;477…	ADA;DNAJB6;CDK4;UBE4B;CDKN2A;TCIRG1;YAP1;SEMA4D;ARL6IP5;CTSC;SERINC3;RIPK3;PARP1;ADRA1A;AIFM3;DDIT3;GSDME;DNASE1L3;ECT2;MECOM;RTKN2;FGD2;FGB;NLRP1;ANKLE2;PHLPP1;MCF2L;PPP1R13B;RRP8;NCSTN;SIRT5;ITGB3BP;DAPK2;FKBP8;ALOX15B;NGEF;TNFAIP8;ARHGEF26;CYFIP2;FOXP1;DKKL1;PRELID1;PDCD4;GLI3;MKNK2;SLC25A6;GZMH;ANXA1;HDAC1;HMOX1;HRAS;BIRC2;ICAM1;APP;IL1B;IL2;IL6;IL6ST;IL7R;ILK;IDO1;ITGA5;JAK2;KRT8;MYO18A;EPCA…
36	3.52	GO:0008219	cell death	Any biological process that results in permanent cessation of all vital functions of a cell. A cell should be considered dead when any one of the following molecular or morphological criteria is met: (1) the cell has lost the integrity of its plasma membrane; (2) the cell, including its nucleus, has undergone complete fragmentation into discrete bodies (frequently referred to as apoptotic bodies)…	8.88% (198/2229)	0.000572533	3.24	100;10049;1019;10277;1029;10312;10413;10507;10550;1075;10955;11035;142;148;150209;155465;1620;163;1649;1687;1776;1832;1894;192111;1981;2012;2122;219790;221472;2244;22861;23141;23239;23263;23368;23378;23385;23408;23414;23421;23593;23604;23770;247;25791;25816;26084;26999;27086;27120;27166;27250;2737;2872;293;2999;301;3040;3065;3162;3250;3265;329;3383;338321;338785;351;3553;3558;3569;3572;3575;3611;…	ADA;DNAJB6;CDK4;UBE4B;CDKN2A;TCIRG1;YAP1;SEMA4D;ARL6IP5;CTSC;SERINC3;RIPK3;PARP1;ADRA1A;AIFM3;AGR3;BRINP1;AP2B1;DDIT3;GSDME;DNASE1L3;DSP;ECT2;PGAM5;EIF4G1;EMP1;MECOM;RTKN2;FGD2;FGB;NLRP1;ANKLE2;PHLPP1;MCF2L;PPP1R13B;RRP8;NCSTN;SIRT5;ZFPM2;ITGB3BP;HEBP2;DAPK2;FKBP8;ALOX15B;NGEF;TNFAIP8;ARHGEF26;CYFIP2;FOXP1;DKKL1;PRELID1;PDCD4;GLI3;MKNK2;SLC25A6;GZMH;ANXA1;HBA2;HDAC1;HMOX1;HPR;HRAS;BIRC2;ICAM1;NLR…
36	3.93	GO:0010941	regulation of cell death	Any process that modulates the rate or frequency of cell death. Cell death is the specific activation or halting of processes within a cell so that its vital functions markedly cease, rather than simply deteriorating gradually over time, which culminates in cell death.	8.7% (148/1702)	0.00644085	2.19	100;10049;1019;1029;10413;10507;10550;1075;10955;11035;142;155465;163;1649;1687;1894;1981;2122;219790;221472;2244;22861;23141;23239;23263;23368;23385;23408;23414;23421;23593;23604;23770;25791;25816;26084;27086;27120;27166;27250;2737;301;3040;3065;3162;3250;3265;329;3383;3553;3558;3569;3572;3575;3611;3620;3678;3717;399687;4072;408;4085;4089;4150;4170;4193;4286;4359;4776;4780;4830;4838;4908;4909;50…	ADA;DNAJB6;CDK4;CDKN2A;YAP1;SEMA4D;ARL6IP5;CTSC;SERINC3;RIPK3;PARP1;AGR3;AP2B1;DDIT3;GSDME;ECT2;EIF4G1;MECOM;RTKN2;FGD2;FGB;NLRP1;ANKLE2;PHLPP1;MCF2L;PPP1R13B;NCSTN;SIRT5;ZFPM2;ITGB3BP;HEBP2;DAPK2;FKBP8;NGEF;TNFAIP8;ARHGEF26;FOXP1;DKKL1;PRELID1;PDCD4;GLI3;ANXA1;HBA2;HDAC1;HMOX1;HPR;HRAS;BIRC2;ICAM1;IL1B;IL2;IL6;IL6ST;IL7R;ILK;IDO1;ITGA5;JAK2;MYO18A;EPCAM;ARRB1;MAD2L1;SMAD4;MAZ;MCL1;MDM2;MITF;MPZ;…
36	4.92	GO:0010942	positive regulation of cell death	Any process that increases the rate or frequency of cell death. Cell death is the specific activation or halting of processes within a cell so that its vital functions markedly cease, rather than simply deteriorating gradually over time, which culminates in cell death.	9.87% (70/709)	0.0037003	2.43	1019;1029;10550;1075;10955;11035;142;1649;1687;1894;1981;221472;22861;23263;23368;23385;23421;23593;25791;25816;26084;27120;27166;27250;301;3040;3162;3250;3569;3620;3717;408;4170;4776;4838;50650;51651;51741;5414;5468;5481;5533;55655;5743;57539;598;6347;637;6622;6648;7057;706;708;7098;7481;7498;7531;7965;80781;8398;84231;84334;8678;8692;90427;9138;9148;948;9774;9994	CDK4;CDKN2A;ARL6IP5;CTSC;SERINC3;RIPK3;PARP1;DDIT3;GSDME;ECT2;EIF4G1;FGD2;NLRP1;MCF2L;PPP1R13B;NCSTN;ITGB3BP;HEBP2;NGEF;TNFAIP8;ARHGEF26;DKKL1;PRELID1;PDCD4;ANXA1;HBA2;HMOX1;HPR;IL6;IDO1;JAK2;ARRB1;MCL1;NFATC4;NODAL;ARHGEF3;PTRH2;WWOX;SEPTIN4;PPARG;PPID;PPP3CC;NLRP2;PTGS2;WDR35;BCL2L1;CCL2;BID;SNCA;SOD2;THBS1;TSPO;C1QBP;TLR3;WNT11;XDH;YWHAE;AIMP2;COL18A1;PLA2G6;TRAF7;COA8;BECN1;HYAL2;BMF;ARHGEF1;…
36	3.59	GO:0012501	programmed cell death	A process which begins when a cell receives an internal or external signal and activates a series of biochemical events (signaling pathway). The process ends with the death of the cell.	8.77% (184/2099)	0.00168679	2.77	100;10049;1019;10277;1029;10312;10413;10507;10550;1075;10955;11035;142;148;150209;1649;1687;1776;1832;1894;192111;2122;219790;221472;2244;22861;23141;23239;23263;23368;23378;23385;23408;23421;23604;23770;247;25791;25816;26084;26999;27086;27120;27166;27250;2737;2872;293;2999;301;3065;3162;3265;329;3383;338321;338785;351;3553;3558;3569;3572;3575;3611;3620;3678;3717;3853;3856;399687;4072;408;4085;41…	ADA;DNAJB6;CDK4;UBE4B;CDKN2A;TCIRG1;YAP1;SEMA4D;ARL6IP5;CTSC;SERINC3;RIPK3;PARP1;ADRA1A;AIFM3;DDIT3;GSDME;DNASE1L3;DSP;ECT2;PGAM5;MECOM;RTKN2;FGD2;FGB;NLRP1;ANKLE2;PHLPP1;MCF2L;PPP1R13B;RRP8;NCSTN;SIRT5;ITGB3BP;DAPK2;FKBP8;ALOX15B;NGEF;TNFAIP8;ARHGEF26;CYFIP2;FOXP1;DKKL1;PRELID1;PDCD4;GLI3;MKNK2;SLC25A6;GZMH;ANXA1;HDAC1;HMOX1;HRAS;BIRC2;ICAM1;NLRP9;KRT79;APP;IL1B;IL2;IL6;IL6ST;IL7R;ILK;IDO1;ITGA5…
36	8.94	GO:0034393	positive regulation of smooth muscle cell apoptotic process	Any process that activates or increases the frequency, rate, or extent of smooth muscle cell apoptotic process.	35.29% (6/17)	0.000824245	3.08	1029;27250;408;5468;6648;84334	CDKN2A;PDCD4;ARRB1;PPARG;SOD2;COA8
36	5.03	GO:0043065	positive regulation of apoptotic process	Any process that activates or increases the frequency, rate or extent of cell death by apoptotic process.	9.66% (63/652)	0.00899812	2.05	1019;1029;10550;1075;10955;11035;1649;1687;1894;221472;22861;23263;23368;23385;23421;25791;25816;26084;27120;27166;27250;301;3162;3569;3620;3717;408;4170;4776;4838;50650;51651;51741;5414;5468;5481;5533;55655;5743;57539;598;6347;637;6622;6648;7057;706;708;7098;7481;7498;7531;80781;8398;84231;84334;8678;8692;90427;9138;9148;9774;9994	CDK4;CDKN2A;ARL6IP5;CTSC;SERINC3;RIPK3;DDIT3;GSDME;ECT2;FGD2;NLRP1;MCF2L;PPP1R13B;NCSTN;ITGB3BP;NGEF;TNFAIP8;ARHGEF26;DKKL1;PRELID1;PDCD4;ANXA1;HMOX1;IL6;IDO1;JAK2;ARRB1;MCL1;NFATC4;NODAL;ARHGEF3;PTRH2;WWOX;SEPTIN4;PPARG;PPID;PPP3CC;NLRP2;PTGS2;WDR35;BCL2L1;CCL2;BID;SNCA;SOD2;THBS1;TSPO;C1QBP;TLR3;WNT11;XDH;YWHAE;COL18A1;PLA2G6;TRAF7;COA8;BECN1;HYAL2;BMF;ARHGEF1;NEURL1;BCLAF1;CASP8AP2
36	4.74	GO:0043066	negative regulation of apoptotic process	Any process that stops, prevents, or reduces the frequency, rate or extent of cell death by apoptotic process.	9.42% (84/892)	0.00561718	2.25	100;10049;10413;10507;219790;2244;23141;23408;23770;25816;27086;27166;27250;2737;301;3065;3162;3265;329;3383;3553;3558;3569;3572;3575;3611;3620;3678;3717;399687;4072;408;4085;4150;4170;4193;4286;4359;4776;4780;4908;4909;5054;5055;51651;5275;5467;54700;54978;5590;5607;56624;56917;57019;5743;57680;5914;598;6347;637;64399;6491;662;6622;6648;6663;7057;7110;7428;7481;7531;7849;79577;79679;80155;80237;…	ADA;DNAJB6;YAP1;SEMA4D;RTKN2;FGB;ANKLE2;SIRT5;FKBP8;TNFAIP8;FOXP1;PRELID1;PDCD4;GLI3;ANXA1;HDAC1;HMOX1;HRAS;BIRC2;ICAM1;IL1B;IL2;IL6;IL6ST;IL7R;ILK;IDO1;ITGA5;JAK2;MYO18A;EPCAM;ARRB1;MAD2L1;MAZ;MCL1;MDM2;MITF;MPZ;NFATC4;NFE2L2;NTF3;NTF4;SERPINE1;SERPINB2;PTRH2;SERPINB13;PPARD;RRN3;SLC35F6;PRKCZ;MAP2K5;ASAH2;MEIS3;CIAPIN1;PTGS2;CHD8;RARA;BCL2L1;CCL2;BID;HHIP;STIL;BNIP1;SNCA;SOD2;SOX10;THBS1;TMF1;V…
36	4.71	GO:0043069	negative regulation of programmed cell death	Any process that stops, prevents, or reduces the frequency, rate or extent of programmed cell death, cell death resulting from activation of endogenous cellular processes.	9.33% (85/911)	0.00678811	2.17	100;10049;10413;10507;2122;219790;2244;23141;23408;23770;25816;27086;27166;27250;2737;301;3065;3162;3265;329;3383;3553;3558;3569;3572;3575;3611;3620;3678;3717;399687;4072;408;4085;4150;4170;4193;4286;4359;4776;4780;4908;4909;5054;5055;51651;5275;5467;54700;54978;5590;5607;56624;56917;57019;5743;57680;5914;598;6347;637;64399;6491;662;6622;6648;6663;7057;7110;7428;7481;7531;7849;79577;79679;80155;8…	ADA;DNAJB6;YAP1;SEMA4D;MECOM;RTKN2;FGB;ANKLE2;SIRT5;FKBP8;TNFAIP8;FOXP1;PRELID1;PDCD4;GLI3;ANXA1;HDAC1;HMOX1;HRAS;BIRC2;ICAM1;IL1B;IL2;IL6;IL6ST;IL7R;ILK;IDO1;ITGA5;JAK2;MYO18A;EPCAM;ARRB1;MAD2L1;MAZ;MCL1;MDM2;MITF;MPZ;NFATC4;NFE2L2;NTF3;NTF4;SERPINE1;SERPINB2;PTRH2;SERPINB13;PPARD;RRN3;SLC35F6;PRKCZ;MAP2K5;ASAH2;MEIS3;CIAPIN1;PTGS2;CHD8;RARA;BCL2L1;CCL2;BID;HHIP;STIL;BNIP1;SNCA;SOD2;SOX10;THBS1;…
36	4.6	GO:0060548	negative regulation of cell death	Any process that decreases the rate or frequency of cell death. Cell death is the specific activation or halting of processes within a cell so that its vital functions markedly cease, rather than simply deteriorating gradually over time, which culminates in cell death.	9.33% (93/997)	0.00479502	2.32	100;10049;10413;10507;155465;163;1981;2122;219790;2244;23141;23408;23414;23770;25816;27086;27166;27250;2737;301;3065;3162;3265;329;3383;3553;3558;3569;3572;3575;3611;3620;3678;3717;399687;4072;408;4085;4089;4150;4170;4193;4286;4359;4776;4780;4908;4909;5054;5055;51651;5275;5467;54700;54920;54978;5536;5590;5607;56624;56917;57019;5743;57680;5831;5914;598;6347;637;64399;6491;662;6622;6648;6663;7057;7…	ADA;DNAJB6;YAP1;SEMA4D;AGR3;AP2B1;EIF4G1;MECOM;RTKN2;FGB;ANKLE2;SIRT5;ZFPM2;FKBP8;TNFAIP8;FOXP1;PRELID1;PDCD4;GLI3;ANXA1;HDAC1;HMOX1;HRAS;BIRC2;ICAM1;IL1B;IL2;IL6;IL6ST;IL7R;ILK;IDO1;ITGA5;JAK2;MYO18A;EPCAM;ARRB1;MAD2L1;SMAD4;MAZ;MCL1;MDM2;MITF;MPZ;NFATC4;NFE2L2;NTF3;NTF4;SERPINE1;SERPINB2;PTRH2;SERPINB13;PPARD;RRN3;DUS2;SLC35F6;PPP5C;PRKCZ;MAP2K5;ASAH2;MEIS3;CIAPIN1;PTGS2;CHD8;PYCR1;RARA;BCL2L1;…
36	7.18	GO:1904019	epithelial cell apoptotic process	NA	15.89% (17/107)	0.00150714	2.82	2244;27250;3162;3383;3569;3717;3856;4780;5054;5275;598;6262;6347;637;7057;7538;80781	FGB;PDCD4;HMOX1;ICAM1;IL6;JAK2;KRT8;NFE2L2;SERPINE1;SERPINB13;BCL2L1;RYR2;CCL2;BID;THBS1;ZFP36;COL18A1
36	7.44	GO:1904035	regulation of epithelial cell apoptotic process	NA	15.48% (13/84)	0.00648024	2.19	2244;27250;3162;3383;3569;3717;4780;5054;5275;6347;7057;7538;80781	FGB;PDCD4;HMOX1;ICAM1;IL6;JAK2;NFE2L2;SERPINE1;SERPINB13;CCL2;THBS1;ZFP36;COL18A1
37	4.11	GO:0001775	cell activation	A change in the morphology or behavior of a cell resulting from exposure to an activating factor such as a cellular or soluble ligand.	9.05% (128/1415)	0.00304939	2.52	100;10077;10312;10321;10493;1075;10890;10970;11031;11035;11119;11314;114790;114897;12;1209;1277;1316;1445;1503;1535;1604;1606;1607;1609;168667;1776;1832;1992;200558;2150;2244;22890;22914;23218;23303;23385;2358;23593;2495;27040;27086;27166;2737;28988;29851;301;30968;3109;3162;3320;3383;351;3553;3558;3569;3572;3575;3611;3620;3690;3709;3717;383;3902;399687;4069;408;4089;4478;4860;5154;51646;51816;52…	ADA;TSPAN32;TCIRG1;CRISP3;VAT1;CTSC;RAB10;CKAP4;RAB31;RIPK3;BTN3A1;CD300A;STK11IP;C1QTNF1;SERPINA3;CLPTM1;COL1A1;KLF6;CSK;CTPS1;CYBA;CD55;DGKA;DGKB;DGKQ;BMPER;DNASE1L3;DSP;SERPINB1;APLF;F2RL1;FGB;ZBTB1;KLRK1;NBEAL2;KIF13B;NCSTN;FPR2;HEBP2;FTH1;LAT;FOXP1;PRELID1;GLI3;DBNL;ICOS;ANXA1;STOML2;HLA-DMB;HMOX1;HSP90AA1;ICAM1;APP;IL1B;IL2;IL6;IL6ST;IL7R;ILK;IDO1;ITGB3;ITPR2;JAK2;ARG1;LAG3;MYO18A;LYZ;ARRB1…
37	5.19	GO:0002263	cell activation involved in immune response	A change in the morphology or behavior of a cell resulting from exposure to an activating factor such as a cellular or soluble ligand, leading to the initiation or perpetuation of an immune response.	9.63% (68/706)	0.00734098	2.13	100;10312;10321;10493;1075;10890;10970;11031;11314;114790;12;1535;1604;1776;1832;1992;200558;2150;23218;23385;2358;23593;2495;27040;27086;28988;301;3109;3162;3320;3383;351;3558;3569;383;4069;4860;51646;51816;54472;55619;5581;5590;5646;5701;57102;5718;5768;5795;5914;6097;64218;6727;7077;729230;7414;823;8320;83716;84329;84418;84658;8514;8649;942;948;9535;9588	ADA;TCIRG1;CRISP3;VAT1;CTSC;RAB10;CKAP4;RAB31;CD300A;STK11IP;SERPINA3;CYBA;CD55;DNASE1L3;DSP;SERPINB1;APLF;F2RL1;NBEAL2;NCSTN;FPR2;HEBP2;FTH1;LAT;FOXP1;DBNL;ANXA1;HLA-DMB;HMOX1;HSP90AA1;ICAM1;APP;IL2;IL6;ARG1;LYZ;PNP;YPEL5;ADA2;TOLLIP;DOCK10;PRKCE;PRKCZ;PRSS3;PSMC2;C12orf4;PSMD12;QSOX1;PTPRJ;RARA;RORC;SEMA4A;SRP14;TIMP2;CCR2;VCL;CAPN1;EOMES;CRISPLD2;HVCN1;CYSTM1;ADGRE3;KCNAB2;LAMTOR3;CD86;CD36;GM…
37	5.31	GO:0002274	myeloid leukocyte activation	A change in the morphology or behavior of a myeloid leukocyte resulting from exposure to an activating factor such as a cellular or soluble ligand.	10.06% (65/646)	0.00327214	2.49	10077;10312;10321;10493;1075;10890;10970;11031;11314;114790;12;1535;1604;1776;1832;1992;2150;23218;23385;2358;23593;2495;27040;27086;28988;3162;3320;351;3569;3717;383;399687;4069;4860;51646;51816;54472;5581;55904;5646;5701;57102;5718;5768;5795;6622;6727;7057;7077;7098;729230;7414;823;83716;84329;84418;84658;8514;8649;8692;8807;9258;948;9535;9588	TSPAN32;TCIRG1;CRISP3;VAT1;CTSC;RAB10;CKAP4;RAB31;CD300A;STK11IP;SERPINA3;CYBA;CD55;DNASE1L3;DSP;SERPINB1;F2RL1;NBEAL2;NCSTN;FPR2;HEBP2;FTH1;LAT;FOXP1;DBNL;HMOX1;HSP90AA1;APP;IL6;JAK2;ARG1;MYO18A;LYZ;PNP;YPEL5;ADA2;TOLLIP;PRKCE;KMT2E;PRSS3;PSMC2;C12orf4;PSMD12;QSOX1;PTPRJ;SNCA;SRP14;THBS1;TIMP2;TLR3;CCR2;VCL;CAPN1;CRISPLD2;HVCN1;CYSTM1;ADGRE3;KCNAB2;LAMTOR3;HYAL2;IL18RAP;MFHAS1;CD36;GMFG;PRDX6
37	5.2	GO:0002366	leukocyte activation involved in immune response	A change in morphology and behavior of a leukocyte resulting from exposure to a specific antigen, mitogen, cytokine, cellular ligand, or soluble factor, leading to the initiation or perpetuation of an immune response.	9.54% (67/702)	0.00943035	2.03	100;10312;10321;10493;1075;10890;10970;11031;11314;114790;12;1535;1604;1776;1832;1992;200558;2150;23218;23385;2358;23593;2495;27040;27086;28988;301;3109;3162;3320;3383;3558;3569;383;4069;4860;51646;51816;54472;55619;5581;5590;5646;5701;57102;5718;5768;5795;5914;6097;64218;6727;7077;729230;7414;823;8320;83716;84329;84418;84658;8514;8649;942;948;9535;9588	ADA;TCIRG1;CRISP3;VAT1;CTSC;RAB10;CKAP4;RAB31;CD300A;STK11IP;SERPINA3;CYBA;CD55;DNASE1L3;DSP;SERPINB1;APLF;F2RL1;NBEAL2;NCSTN;FPR2;HEBP2;FTH1;LAT;FOXP1;DBNL;ANXA1;HLA-DMB;HMOX1;HSP90AA1;ICAM1;IL2;IL6;ARG1;LYZ;PNP;YPEL5;ADA2;TOLLIP;DOCK10;PRKCE;PRKCZ;PRSS3;PSMC2;C12orf4;PSMD12;QSOX1;PTPRJ;RARA;RORC;SEMA4A;SRP14;TIMP2;CCR2;VCL;CAPN1;EOMES;CRISPLD2;HVCN1;CYSTM1;ADGRE3;KCNAB2;LAMTOR3;CD86;CD36;GMFG;P…
37	3.6	GO:0006928	movement of cell or subcellular component	The directed, self-propelled movement of a cell or subcellular component without the involvement of an external agent such as a transporter or a pore.	8.51% (184/2163)	0.00606314	2.22	100;100506013;10096;10381;10507;11035;11156;11170;11314;115908;116369;118426;1277;140;150159;150483;154796;1605;168667;1740;1832;1959;196528;199223;200373;200933;2113;2131;2150;2195;221002;221692;22854;22914;22994;2321;23303;23428;23560;2358;23587;23604;23671;24137;247;254263;255061;25960;26146;2651;26999;27086;27255;2737;2823;284361;285313;285335;301;3162;3192;3265;3383;347;351;3553;3569;3611;36…	ADA;APELA;ACTR3;TUBB3;SEMA4D;RIPK3;PTP4A3;FAM107A;CD300A;CTHRC1;SLC26A8;BORCS5;COL1A1;ADORA3;SLC9B1;TEKT4;AMOT;DAG1;BMPER;DLG2;DSP;EGR2;ARID2;TTC21A;CFAP221;FBXO45;ETS1;EXT1;F2RL1;FAT1;RASGEF1A;PHACTR1;NTNG1;KLRK1;CEP131;FLT1;KIF13B;SLC7A8;GTPBP4;FPR2;ELP5;DAPK2;TMEFF2;KIF4A;ALOX15B;CNIH2;TAC4;ADGRA2;TRAF3IP1;GCNT2;CYFIP2;FOXP1;CNTN6;GLI3;GPM6A;EMC10;IGSF10;SLC9C1;ANXA1;HMOX1;HNRNPU;HRAS;ICAM1;AP…
37	3.84	GO:0008283	cell proliferation	The multiplication or reproduction of cells, resulting in the expansion of a cell population.	8.99% (178/1981)	0.000654886	3.18	100;100506013;10077;10110;1019;1029;10312;10413;1063;10890;10973;11035;11119;11162;11314;115908;140;1445;146433;148;1503;1535;1604;168667;1687;1903;196528;1981;1992;2006;2016;2113;2122;2150;219790;22994;2321;23385;23414;23560;246175;247;2495;26136;26272;26298;26354;2651;27086;27250;2737;284361;2889;301;3021;3065;3109;3162;3192;3200;3265;329;3371;347;351;3553;3558;3569;3572;3575;3611;3620;3690;371…	ADA;APELA;TSPAN32;SGK2;CDK4;CDKN2A;TCIRG1;YAP1;CENPF;RAB10;ASCC3;RIPK3;BTN3A1;NUDT6;CD300A;CTHRC1;ADORA3;CSK;IL34;ADRA1A;CTPS1;CYBA;CD55;BMPER;GSDME;S1PR3;ARID2;EIF4G1;SERPINB1;ELN;EMX1;ETS1;MECOM;F2RL1;RTKN2;CEP131;FLT1;NCSTN;ZFPM2;GTPBP4;CNOT6L;ALOX15B;FTH1;TES;FBXO4;EHF;GNL3;GCNT2;FOXP1;PDCD4;GLI3;EMC10;RAPGEF1;ANXA1;H3-3B;HDAC1;HLA-DMB;HMOX1;HNRNPU;HOXA3;HRAS;BIRC2;TNC;APOD;APP;IL1B;IL2;IL6;I…
37	4.64	GO:0030029	actin filament-based process	Any cellular process that depends upon or alters the actin cytoskeleton, that part of the cytoskeleton comprising actin filaments and their associated proteins.	10.49% (79/753)	0.000370535	3.43	10049;10096;10174;10565;11155;11170;130271;154796;1730;1832;1894;2006;201191;203228;2150;2195;221472;221692;23092;23500;23671;27032;27295;28988;29766;301;3265;3383;342184;3611;3693;3717;375189;3856;399687;408;4089;4621;4647;4908;5048;51429;5154;5318;55114;55153;5573;5581;5629;57175;5754;57619;58;5898;6262;6331;64423;7126;7169;7171;7273;7341;7431;7481;776;783;7840;79784;80731;825;84952;85462;859;8…	DNAJB6;ACTR3;SORBS3;ARFGEF1;LDB3;FAM107A;PLEKHH2;AMOT;DIAPH2;DSP;ECT2;ELN;SAMD14;C9orf72;F2RL1;FAT1;FGD2;PHACTR1;ARHGAP26;DAAM2;TMEFF2;ATP2C1;PDLIM3;DBNL;TMOD3;ANXA1;HRAS;ICAM1;FMN1;ILK;ITGB5;JAK2;PFN4;KRT8;MYO18A;ARRB1;SMAD4;MYH3;MYO7A;NTF3;PAFAH1B1;SNX9;PDGFA;PKP2;ARHGAP17;SDAD1;PRKAR1A;PRKCE;PROX1;CORO1B;PTK7;SHROOM3;ACTA1;RALA;RYR2;SCN5A;INF2;TNFAIP1;TPM2;TPM4;TTN;SUMO1;VIM;WNT11;CACNA1D;CACN…
37	5.35	GO:0051301	cell division	The process resulting in division and partitioning of components of a cell to form more cells; may or may not be accompanied by the physical separation of a cell into distinct, individually membrane-bounded daughter cells.	10.05% (60/597)	0.00471756	2.33	10096;1019;1063;10735;10890;11021;1104;11243;116840;1894;2029;23141;23421;23552;24137;253012;25936;26354;2770;288;28964;29882;3192;3553;3796;4085;5048;50624;51100;51429;5154;5414;54478;5581;55835;55964;57695;5898;598;641;64151;6660;6867;701;7073;7846;79643;80152;81928;81929;8202;83540;84790;8555;8678;904;9133;91754;9400;990	ACTR3;CDK4;CENPF;STAG2;RAB10;RAB35;RCC1;PMF1;CNTROB;ECT2;ENSA;ANKLE2;ITGB3BP;CDK20;KIF4A;HEPACAM2;NSL1;GNL3;GNAI1;ANK3;GIT1;ANAPC2;HNRNPU;IL1B;KIF2A;MAD2L1;PAFAH1B1;CUZD1;SH3GLB1;SNX9;PDGFA;SEPTIN4;PIMREG;PRKCE;CENPJ;SEPTIN3;USP37;RALA;BCL2L1;BLM;NCAPG;SOX5;TACC1;BUB1B;TIAL1;TUBA1A;CHMP6;CENPT;CABLES2;SEH1L;NCOA3;NUF2;TUBA1C;CDC14B;BECN1;CCNT1;CCNB2;NEK9;RECQL5;CDC6
38	6.06	GO:0000082	G1/S transition of mitotic cell cycle	The mitotic cell cycle transition by which a cell in G1 commits to S phase. The process begins with the build up of G1 cyclin-dependent kinase (G1 CDK), resulting in the activation of transcription of G1 cyclins. The process ends with the positive feedback of the G1 cyclins on the G1 CDK which commits the cell to S phase, in which DNA replication is initiated.	11.19% (30/268)	0.00986151	2.01	1019;1029;1104;11170;1977;1981;246175;26058;301;4149;4173;4193;4849;5427;55904;571;5720;57695;6118;6347;637;6881;7298;7325;79027;79577;8318;8451;8453;990	CDK4;CDKN2A;RCC1;FAM107A;EIF4E;EIF4G1;CNOT6L;GIGYF2;ANXA1;MAX;MCM4;MDM2;CNOT3;POLE2;KMT2E;BACH1;PSME1;USP37;RPA2;CCL2;BID;TAF10;TYMS;UBE2E2;ZNF655;CDC73;CDC45;CUL4A;CUL2;CDC6
38	6.1	GO:0000086	G2/M transition of mitotic cell cycle	The mitotic cell cycle transition by which a cell in G2 commits to M phase. The process begins when the kinase activity of M cyclin/CDK complex reaches a threshold high enough for the cell cycle to proceed. This is accomplished by activating a positive feedback loop that results in the accumulation of unphosphorylated and active M cyclin/CDK complex.	11.93% (29/243)	0.00462947	2.33	1019;1063;11190;2029;22994;3320;351;4660;5048;51514;55755;55835;5694;5701;571;5718;5720;57504;63967;641;7531;7840;7846;80279;80321;90381;9133;9702;990	CDK4;CENPF;CEP250;ENSA;CEP131;HSP90AA1;APP;PPP1R12B;PAFAH1B1;DTL;CDK5RAP2;CENPJ;PSMB6;PSMC2;BACH1;PSMD12;PSME1;MTA3;CLSPN;BLM;YWHAE;ALMS1;TUBA1A;CDK5RAP3;CEP70;TICRR;CCNB2;CEP57;CDC6
38	4.43	GO:0000278	mitotic cell cycle	Progression through the phases of the mitotic cell cycle, the most common eukaryotic cell cycle, which canonically comprises four successive phases called G1, S, G2, and M and includes replication of the genome and the subsequent segregation of chromosomes into daughter cells. In some variant cell cycles nuclear replication or nuclear division may not be followed by cell division, or G1 and G2 ph…	10.27% (103/1003)	0.000113602	3.94	1019;1029;10381;1063;10735;11021;1104;11170;11190;116840;146691;146956;1620;1894;1977;1981;2029;22994;23141;24137;246175;25936;26058;2770;288;29766;29882;301;3192;3265;3320;339479;351;3553;3796;4041;4085;4149;4173;4193;4660;4779;4849;5048;51429;51514;51547;5427;5536;55755;55835;55904;56624;5694;5701;571;5718;5720;57504;57695;5781;5888;598;6118;6347;637;63967;641;64105;64151;6491;6867;6881;701;707…	CDK4;CDKN2A;TUBB3;CENPF;STAG2;RAB35;RCC1;FAM107A;CEP250;CNTROB;TOM1L2;EME1;BRINP1;ECT2;EIF4E;EIF4G1;ENSA;CEP131;ANKLE2;KIF4A;CNOT6L;NSL1;GIGYF2;GNAI1;ANK3;TMOD3;ANAPC2;ANXA1;HNRNPU;HRAS;HSP90AA1;BRINP3;APP;IL1B;KIF2A;LRP5;MAD2L1;MAX;MCM4;MDM2;PPP1R12B;NFE2L1;CNOT3;PAFAH1B1;SNX9;DTL;SIRT7;POLE2;PPP5C;CDK5RAP2;CENPJ;KMT2E;ASAH2;PSMB6;PSMC2;BACH1;PSMD12;PSME1;MTA3;USP37;PTPN11;RAD51;BCL2L1;RPA2;CCL2…
38	3.69	GO:0007049	cell cycle	The progression of biochemical and morphological phases and events that occur in a cell during successive cell replication or nuclear replication events. Canonically, the cell cycle comprises the replication and segregation of genetic material followed by the division of the cell, but in endocycles or syncytial cells nuclear replication or nuclear division may not be followed by cell division.	9.53% (175/1836)	3.58697e-05	4.45	10096;1019;1029;10381;1063;10735;11021;11022;1104;11162;11170;11190;11243;116028;116369;116840;118611;146691;146956;149420;158401;1620;1649;1894;1911;1977;1981;2029;2122;2237;22994;23141;23269;23368;23378;23421;23552;23560;23582;24137;246175;247;253012;25936;26058;26272;27127;27250;2770;288;28964;29766;29882;29893;301;3054;3192;3265;329;3320;339479;351;3553;3611;3727;3796;4041;4085;4149;4173;4193…	ACTR3;CDK4;CDKN2A;TUBB3;CENPF;STAG2;RAB35;TDRKH;RCC1;NUDT6;FAM107A;CEP250;PMF1;RMI2;SLC26A8;CNTROB;C10orf90;TOM1L2;EME1;PDIK1L;SHOC1;BRINP1;DDIT3;ECT2;PHC1;EIF4E;EIF4G1;ENSA;MECOM;FEN1;CEP131;ANKLE2;MGA;PPP1R13B;RRP8;ITGB3BP;CDK20;GTPBP4;CCNDBP1;KIF4A;CNOT6L;ALOX15B;HEPACAM2;NSL1;GIGYF2;FBXO4;SMC1B;PDCD4;GNAI1;ANK3;GIT1;TMOD3;ANAPC2;PSMC3IP;ANXA1;HCFC1;HNRNPU;HRAS;BIRC2;HSP90AA1;BRINP3;APP;IL1B;I…
38	3.99	GO:0022402	cell cycle process	The cellular process that ensures successive accurate and complete genome replication and chromosome segregation.	9.24% (127/1375)	0.00151302	2.82	10096;1019;1029;1063;10735;11021;11022;1104;11170;11190;116028;116840;118611;146691;146956;158401;1620;1649;1894;1911;1977;1981;2029;2237;22994;23141;23269;23378;24137;246175;253012;25936;26058;27127;2770;288;28964;29766;29882;29893;301;3192;3265;3320;339479;351;3553;3611;3796;4041;4085;4149;4173;4193;4660;4779;4849;5048;51100;51429;51514;51547;5414;5427;54875;5573;55755;5581;55835;55904;55964;56…	ACTR3;CDK4;CDKN2A;CENPF;STAG2;RAB35;TDRKH;RCC1;FAM107A;CEP250;RMI2;CNTROB;C10orf90;TOM1L2;EME1;SHOC1;BRINP1;DDIT3;ECT2;PHC1;EIF4E;EIF4G1;ENSA;FEN1;CEP131;ANKLE2;MGA;RRP8;KIF4A;CNOT6L;HEPACAM2;NSL1;GIGYF2;SMC1B;GNAI1;ANK3;GIT1;TMOD3;ANAPC2;PSMC3IP;ANXA1;HNRNPU;HRAS;HSP90AA1;BRINP3;APP;IL1B;ILK;KIF2A;LRP5;MAD2L1;MAX;MCM4;MDM2;PPP1R12B;NFE2L1;CNOT3;PAFAH1B1;SH3GLB1;SNX9;DTL;SIRT7;SEPTIN4;POLE2;CNTLN…
38	5.05	GO:0044770	cell cycle phase transition	The cell cycle process by which a cell commits to entering the next cell cycle phase.	9.9% (61/616)	0.00605806	2.22	1019;1029;1063;1104;11170;11190;1977;1981;2029;22994;246175;26058;29766;29882;301;3320;351;4085;4149;4173;4193;4660;4849;5048;51514;51547;5427;55755;55835;55904;5694;5701;571;5718;5720;57504;57695;6118;6347;637;63967;641;6881;701;7298;7325;7531;7840;7846;79027;79577;80279;80321;8318;8451;8453;8555;90381;9133;9702;990	CDK4;CDKN2A;CENPF;RCC1;FAM107A;CEP250;EIF4E;EIF4G1;ENSA;CEP131;CNOT6L;GIGYF2;TMOD3;ANAPC2;ANXA1;HSP90AA1;APP;MAD2L1;MAX;MCM4;MDM2;PPP1R12B;CNOT3;PAFAH1B1;DTL;SIRT7;POLE2;CDK5RAP2;CENPJ;KMT2E;PSMB6;PSMC2;BACH1;PSMD12;PSME1;MTA3;USP37;RPA2;CCL2;BID;CLSPN;BLM;TAF10;BUB1B;TYMS;UBE2E2;YWHAE;ALMS1;TUBA1A;ZNF655;CDC73;CDK5RAP3;CEP70;CDC45;CUL4A;CUL2;CDC14B;TICRR;CCNB2;CEP57;CDC6
38	5.13	GO:0044772	mitotic cell cycle phase transition	The cell cycle process by which a cell commits to entering the next mitotic cell cycle phase.	10.63% (61/574)	0.00121911	2.91	1019;1029;1063;1104;11170;11190;1977;1981;2029;22994;246175;26058;29766;29882;301;3320;351;4085;4149;4173;4193;4660;4849;5048;51514;51547;5427;55755;55835;55904;5694;5701;571;5718;5720;57504;57695;6118;6347;637;63967;641;6881;701;7298;7325;7531;7840;7846;79027;79577;80279;80321;8318;8451;8453;8555;90381;9133;9702;990	CDK4;CDKN2A;CENPF;RCC1;FAM107A;CEP250;EIF4E;EIF4G1;ENSA;CEP131;CNOT6L;GIGYF2;TMOD3;ANAPC2;ANXA1;HSP90AA1;APP;MAD2L1;MAX;MCM4;MDM2;PPP1R12B;CNOT3;PAFAH1B1;DTL;SIRT7;POLE2;CDK5RAP2;CENPJ;KMT2E;PSMB6;PSMC2;BACH1;PSMD12;PSME1;MTA3;USP37;RPA2;CCL2;BID;CLSPN;BLM;TAF10;BUB1B;TYMS;UBE2E2;YWHAE;ALMS1;TUBA1A;ZNF655;CDC73;CDK5RAP3;CEP70;CDC45;CUL4A;CUL2;CDC14B;TICRR;CCNB2;CEP57;CDC6
38	6.02	GO:0044839	cell cycle G2/M phase transition	The cell cycle process by which a cell in G2 phase commits to M phase.	11.45% (30/262)	0.00724543	2.14	1019;1063;11190;2029;22994;3320;351;4660;5048;51514;55755;55835;5694;5701;571;5718;5720;57504;63967;641;7531;7840;7846;80279;80321;8555;90381;9133;9702;990	CDK4;CENPF;CEP250;ENSA;CEP131;HSP90AA1;APP;PPP1R12B;PAFAH1B1;DTL;CDK5RAP2;CENPJ;PSMB6;PSMC2;BACH1;PSMD12;PSME1;MTA3;CLSPN;BLM;YWHAE;ALMS1;TUBA1A;CDK5RAP3;CEP70;CDC14B;TICRR;CCNB2;CEP57;CDC6
38	4.6	GO:1903047	mitotic cell cycle process	NA	10.59% (91/859)	9.62329e-05	4.02	1019;1029;1063;10735;11021;1104;11170;11190;116840;146691;146956;1894;1977;1981;2029;22994;23141;24137;246175;25936;26058;2770;288;29766;29882;301;3192;3265;3320;351;3553;3796;4041;4085;4149;4173;4193;4660;4779;4849;5048;51429;51514;51547;5427;55755;55835;55904;5694;5701;571;5718;5720;57504;57695;5888;598;6118;6347;637;63967;641;64105;64151;6491;6867;6881;701;7273;7298;7325;7531;7840;7846;79027;7…	CDK4;CDKN2A;CENPF;STAG2;RAB35;RCC1;FAM107A;CEP250;CNTROB;TOM1L2;EME1;ECT2;EIF4E;EIF4G1;ENSA;CEP131;ANKLE2;KIF4A;CNOT6L;NSL1;GIGYF2;GNAI1;ANK3;TMOD3;ANAPC2;ANXA1;HNRNPU;HRAS;HSP90AA1;APP;IL1B;KIF2A;LRP5;MAD2L1;MAX;MCM4;MDM2;PPP1R12B;NFE2L1;CNOT3;PAFAH1B1;SNX9;DTL;SIRT7;POLE2;CDK5RAP2;CENPJ;KMT2E;PSMB6;PSMC2;BACH1;PSMD12;PSME1;MTA3;USP37;RAD51;BCL2L1;RPA2;CCL2;BID;CLSPN;BLM;CENPK;NCAPG;STIL;TACC1;T…
39	5.1	GO:0007346	regulation of mitotic cell cycle	Any process that modulates the rate or extent of progress through the mitotic cell cycle.	10.44% (67/642)	0.00115402	2.94	1019;1029;1063;10735;1104;11170;11190;146691;146956;1620;1977;1981;22994;246175;26058;2770;29766;29882;301;3192;3265;3320;339479;351;3553;4041;4085;4193;4779;4849;5048;51514;55755;55835;55904;56624;5694;5701;5718;5720;57504;5781;598;6118;6347;637;63967;641;701;7077;7325;7531;7840;7846;79027;79577;80279;80321;8318;8451;8555;8678;87178;90381;9099;9702;990	CDK4;CDKN2A;CENPF;STAG2;RCC1;FAM107A;CEP250;TOM1L2;EME1;BRINP1;EIF4E;EIF4G1;CEP131;CNOT6L;GIGYF2;GNAI1;TMOD3;ANAPC2;ANXA1;HNRNPU;HRAS;HSP90AA1;BRINP3;APP;IL1B;LRP5;MAD2L1;MDM2;NFE2L1;CNOT3;PAFAH1B1;DTL;CDK5RAP2;CENPJ;KMT2E;ASAH2;PSMB6;PSMC2;PSMD12;PSME1;MTA3;PTPN11;BCL2L1;RPA2;CCL2;BID;CLSPN;BLM;BUB1B;TIMP2;UBE2E2;YWHAE;ALMS1;TUBA1A;ZNF655;CDC73;CDK5RAP3;CEP70;CDC45;CUL4A;CDC14B;BECN1;PNPT1;TICRR…
39	6.61	GO:0010389	regulation of G2/M transition of mitotic cell cycle	Any process that modulates the rate or extent of progression from G2 phase to M phase of the mitotic cell cycle.	13.02% (25/192)	0.00263685	2.58	1019;1063;11190;22994;3320;351;5048;51514;55755;55835;5694;5701;5718;5720;57504;63967;641;7531;7840;7846;80279;80321;90381;9702;990	CDK4;CENPF;CEP250;CEP131;HSP90AA1;APP;PAFAH1B1;DTL;CDK5RAP2;CENPJ;PSMB6;PSMC2;PSMD12;PSME1;MTA3;CLSPN;BLM;YWHAE;ALMS1;TUBA1A;CDK5RAP3;CEP70;TICRR;CEP57;CDC6
39	5.12	GO:0045786	negative regulation of cell cycle	Any process that stops, prevents or reduces the rate or extent of progression through the cell cycle.	9.95% (62/623)	0.00511121	2.29	1019;1029;1063;10735;11162;11170;146691;146956;1620;1649;1911;23269;23368;23378;246175;247;26058;26272;27250;3265;339479;3611;4085;4149;4193;4849;51322;51514;5567;5573;55755;55904;5629;5694;5701;5718;5720;5743;5781;5888;598;6118;6347;63967;641;6794;6878;701;7026;7057;7077;79027;79577;80279;81617;8318;8451;8555;8649;87178;90381;990	CDK4;CDKN2A;CENPF;STAG2;NUDT6;FAM107A;TOM1L2;EME1;BRINP1;DDIT3;PHC1;MGA;PPP1R13B;RRP8;CNOT6L;ALOX15B;GIGYF2;FBXO4;PDCD4;HRAS;BRINP3;ILK;MAD2L1;MAX;MDM2;CNOT3;WAC;DTL;PRKACB;PRKAR1A;CDK5RAP2;KMT2E;PROX1;PSMB6;PSMC2;PSMD12;PSME1;PTGS2;PTPN11;RAD51;BCL2L1;RPA2;CCL2;CLSPN;BLM;STK11;TAF6;BUB1B;NR2F2;THBS1;TIMP2;ZNF655;CDC73;CDK5RAP3;CAB39L;CDC45;CUL4A;CDC14B;LAMTOR3;PNPT1;TICRR;CDC6
39	6.75	GO:0045931	positive regulation of mitotic cell cycle	Any process that activates or increases the rate or extent of progression through the mitotic cell cycle.	13.66% (22/161)	0.00253781	2.6	1019;1977;1981;29766;301;3192;351;3553;4041;4085;4193;5048;51514;55904;57504;5781;7325;8318;8451;8678;9099;990	CDK4;EIF4E;EIF4G1;TMOD3;ANXA1;HNRNPU;APP;IL1B;LRP5;MAD2L1;MDM2;PAFAH1B1;DTL;KMT2E;MTA3;PTPN11;UBE2E2;CDC45;CUL4A;BECN1;USP2;CDC6
39	4.36	GO:0051726	regulation of cell cycle	Any process that modulates the rate or extent of progression through the cell cycle.	10.06% (120/1193)	7.57097e-05	4.12	1019;1029;1063;10735;1104;11162;11170;11190;116028;118611;146691;146956;1620;1649;1894;1911;1977;1981;2122;2237;22994;23269;23368;23378;23552;23560;23582;246175;247;26058;26272;27250;2770;28964;29766;29882;301;3054;3192;3265;329;3320;339479;351;3553;3611;3727;4041;4085;4149;4193;4779;4849;5048;51100;51322;51514;54466;55249;5567;5573;55755;5581;55835;55904;55957;5629;56624;5694;5701;57018;5718;572…	CDK4;CDKN2A;CENPF;STAG2;RCC1;NUDT6;FAM107A;CEP250;RMI2;C10orf90;TOM1L2;EME1;BRINP1;DDIT3;ECT2;PHC1;EIF4E;EIF4G1;MECOM;FEN1;CEP131;MGA;PPP1R13B;RRP8;CDK20;GTPBP4;CCNDBP1;CNOT6L;ALOX15B;GIGYF2;FBXO4;PDCD4;GNAI1;GIT1;TMOD3;ANAPC2;ANXA1;HCFC1;HNRNPU;HRAS;BIRC2;HSP90AA1;BRINP3;APP;IL1B;ILK;JUND;LRP5;MAD2L1;MAX;MDM2;NFE2L1;CNOT3;PAFAH1B1;SH3GLB1;WAC;DTL;SPIN2A;YY1AP1;PRKACB;PRKAR1A;CDK5RAP2;PRKCE;CENPJ…
39	5.56	GO:1901990	regulation of mitotic cell cycle phase transition	NA	10.93% (47/430)	0.00243811	2.61	1019;1029;1063;11170;11190;1981;22994;246175;26058;29766;29882;301;3320;351;4085;4193;4849;5048;51514;55755;55835;55904;5694;5701;5718;5720;57504;6118;6347;637;63967;641;701;7325;7531;7840;7846;79027;79577;80279;80321;8318;8451;8555;90381;9702;990	CDK4;CDKN2A;CENPF;FAM107A;CEP250;EIF4G1;CEP131;CNOT6L;GIGYF2;TMOD3;ANAPC2;ANXA1;HSP90AA1;APP;MAD2L1;MDM2;CNOT3;PAFAH1B1;DTL;CDK5RAP2;CENPJ;KMT2E;PSMB6;PSMC2;PSMD12;PSME1;MTA3;RPA2;CCL2;BID;CLSPN;BLM;BUB1B;UBE2E2;YWHAE;ALMS1;TUBA1A;ZNF655;CDC73;CDK5RAP3;CEP70;CDC45;CUL4A;CDC14B;TICRR;CEP57;CDC6
39	6.48	GO:1902749	regulation of cell cycle G2/M phase transition	NA	12.44% (26/209)	0.00410545	2.39	1019;1063;11190;22994;3320;351;5048;51514;55755;55835;5694;5701;5718;5720;57504;63967;641;7531;7840;7846;80279;80321;8555;90381;9702;990	CDK4;CENPF;CEP250;CEP131;HSP90AA1;APP;PAFAH1B1;DTL;CDK5RAP2;CENPJ;PSMB6;PSMC2;PSMD12;PSME1;MTA3;CLSPN;BLM;YWHAE;ALMS1;TUBA1A;CDK5RAP3;CEP70;CDC14B;TICRR;CEP57;CDC6
40	5.43	GO:0007015	actin filament organization	A process that is carried out at the cellular level which results in the assembly, arrangement of constituent parts, or disassembly of cytoskeletal structures comprising actin filaments. Includes processes that control the spatial distribution of actin filaments, such as organizing filaments into meshworks, bundles, or other structures, as by cross-linking.	10.61% (42/396)	0.0067679	2.17	10096;10174;10565;11170;130271;1730;2006;201191;203228;2150;2195;221692;23671;27295;28988;29766;3383;342184;3693;3717;375189;408;51429;55114;5581;5629;57175;57619;58;7126;7169;7171;7273;7481;7840;84952;85462;859;9050;9172;9530;9535	ACTR3;SORBS3;ARFGEF1;FAM107A;PLEKHH2;DIAPH2;ELN;SAMD14;C9orf72;F2RL1;FAT1;PHACTR1;TMEFF2;PDLIM3;DBNL;TMOD3;ICAM1;FMN1;ITGB5;JAK2;PFN4;ARRB1;SNX9;ARHGAP17;PRKCE;PROX1;CORO1B;SHROOM3;ACTA1;TNFAIP1;TPM2;TPM4;TTN;WNT11;ALMS1;CGNL1;FHDC1;CAV3;PSTPIP2;MYOM2;BAG4;GMFG
40	7.86	GO:0007528	neuromuscular junction development	A process that is carried out at the cellular level which results in the assembly, arrangement of constituent parts, or disassembly of a neuromuscular junction.	18.75% (9/48)	0.00631606	2.2	1134;22941;22953;288;3371;351;4038;783;9254	CHRNA1;SHANK2;P2RX2;ANK3;TNC;APP;LRP4;CACNB2;CACNA2D2
40	4	GO:0030030	cell projection organization	A process that is carried out at the cellular level which results in the assembly, arrangement of constituent parts, or disassembly of a prolongation or process extending from a cell, e.g. a flagellum or axon.	9.51% (145/1525)	0.000199203	3.7	10096;10277;10381;10507;10565;10675;10890;11021;11190;113246;115908;116840;143941;145483;1501;150483;1605;170690;1959;199223;200373;200933;201191;2012;2016;203228;2131;2150;221472;221692;22854;22871;22873;2288;22941;22994;23303;25791;26084;26140;26146;26999;27255;2737;2823;285331;288;2889;28988;29882;30845;3265;3320;3371;3383;347;351;3558;3569;3611;3717;3912;4038;4089;4193;4218;4647;4685;4776;478…	ACTR3;UBE4B;TUBB3;SEMA4D;ARFGEF1;CSPG5;RAB10;RAB35;CEP250;C12orf57;CTHRC1;CNTROB;TTC36;FAM161B;CTNND2;TEKT4;DAG1;ADAMTS16;EGR2;TTC21A;CFAP221;FBXO45;SAMD14;EMP1;EMX1;C9orf72;EXT1;F2RL1;FGD2;PHACTR1;NTNG1;NLGN1;DZIP1;FKBP4;SHANK2;CEP131;KIF13B;NGEF;ARHGEF26;TTLL3;TRAF3IP1;CYFIP2;CNTN6;GLI3;GPM6A;CCDC66;ANK3;RAPGEF1;DBNL;ANAPC2;EHD3;HRAS;HSP90AA1;TNC;ICAM1;APOD;APP;IL2;IL6;ILK;JAK2;LAMB1;LRP4;SMAD4…
40	4.8	GO:0030036	actin cytoskeleton organization	A process that is carried out at the cellular level which results in the assembly, arrangement of constituent parts, or disassembly of cytoskeletal structures comprising actin filaments and their associated proteins.	10.49% (69/658)	0.000863613	3.06	10049;10096;10174;10565;11155;11170;130271;154796;1730;1894;2006;201191;203228;2150;2195;221472;221692;23092;23500;23671;27032;27295;28988;29766;301;3265;3383;342184;3611;3693;3717;375189;3856;399687;408;4089;4621;4908;5048;51429;5154;55114;55153;5573;5581;5629;57175;5754;57619;58;5898;64423;7126;7169;7171;7273;7481;7840;79784;80731;825;84952;85462;859;9050;9172;92521;9530;9535	DNAJB6;ACTR3;SORBS3;ARFGEF1;LDB3;FAM107A;PLEKHH2;AMOT;DIAPH2;ECT2;ELN;SAMD14;C9orf72;F2RL1;FAT1;FGD2;PHACTR1;ARHGAP26;DAAM2;TMEFF2;ATP2C1;PDLIM3;DBNL;TMOD3;ANXA1;HRAS;ICAM1;FMN1;ILK;ITGB5;JAK2;PFN4;KRT8;MYO18A;ARRB1;SMAD4;MYH3;NTF3;PAFAH1B1;SNX9;PDGFA;ARHGAP17;SDAD1;PRKAR1A;PRKCE;PROX1;CORO1B;PTK7;SHROOM3;ACTA1;RALA;INF2;TNFAIP1;TPM2;TPM4;TTN;WNT11;ALMS1;MYH14;THSD7B;CAPN3;CGNL1;FHDC1;CAV3;PSTPIP…
40	5.71	GO:0030198	extracellular matrix organization	A process that is carried out at the cellular level which results in the assembly, arrangement of constituent parts, or disassembly of an extracellular matrix.	11.81% (43/364)	0.000814619	3.09	10049;1277;1284;1293;1301;1302;1306;1605;2006;2113;2200;2244;3371;3383;351;3569;3678;3680;3690;3693;3695;3817;3912;4148;4316;4322;5054;5154;5268;5340;55151;55959;5650;5768;7057;7077;80781;8174;823;826;83716;84947;9644	DNAJB6;COL1A1;COL4A2;COL6A3;COL11A1;COL11A2;COL15A1;DAG1;ELN;ETS1;FBN1;FGB;TNC;ICAM1;APP;IL6;ITGA5;ITGA9;ITGB3;ITGB5;ITGB7;KLK2;LAMB1;MATN3;MMP7;MMP13;SERPINE1;PDGFA;SERPINB5;PLG;TMEM38B;SULF2;KLK7;QSOX1;THBS1;TIMP2;COL18A1;MADCAM1;CAPN1;CAPNS1;CRISPLD2;SERAC1;SH3PXD2A
40	6.23	GO:0031032	actomyosin structure organization	A process that is carried out at the cellular level which results in the assembly, arrangement of constituent parts, or disassembly of cytoskeletal structures containing both actin and myosin or paramyosin. The myosin may be organized into filaments.	13.27% (26/196)	0.00168265	2.77	10174;11155;1894;2006;221692;23671;29766;3693;3856;399687;408;4089;4621;5573;5629;58;7126;7273;7481;7840;79784;825;85462;859;9172;9530	SORBS3;LDB3;ECT2;ELN;PHACTR1;TMEFF2;TMOD3;ITGB5;KRT8;MYO18A;ARRB1;SMAD4;MYH3;PRKAR1A;PROX1;ACTA1;TNFAIP1;TTN;WNT11;ALMS1;MYH14;CAPN3;FHDC1;CAV3;MYOM2;BAG4
40	5.44	GO:0043062	extracellular structure organization	A process that is carried out at the cellular level which results in the assembly, arrangement of constituent parts, or disassembly of structures in the space external to the outermost structure of a cell. For cells without external protective or external encapsulating structures this refers to space outside of the plasma membrane, and also covers the host cell environment outside an intracellula…	11.75% (49/417)	0.000413977	3.38	10049;1277;1284;1293;1301;1302;1306;1605;2006;2113;2200;2244;29801;3371;3383;351;3569;3678;3680;3690;3693;3695;3817;3912;3931;4148;4316;4322;5054;5154;5268;5340;55151;5567;55959;5650;5768;7057;7077;80781;8174;823;826;83716;84947;9388;948;949;9644	DNAJB6;COL1A1;COL4A2;COL6A3;COL11A1;COL11A2;COL15A1;DAG1;ELN;ETS1;FBN1;FGB;ZDHHC8;TNC;ICAM1;APP;IL6;ITGA5;ITGA9;ITGB3;ITGB5;ITGB7;KLK2;LAMB1;LCAT;MATN3;MMP7;MMP13;SERPINE1;PDGFA;SERPINB5;PLG;TMEM38B;PRKACB;SULF2;KLK7;QSOX1;THBS1;TIMP2;COL18A1;MADCAM1;CAPN1;CAPNS1;CRISPLD2;SERAC1;LIPG;CD36;SCARB1;SH3PXD2A
40	5.39	GO:0044782	cilium organization	A process that is carried out at the cellular level which results in the assembly, arrangement of constituent parts, or disassembly of a cilium, a specialized eukaryotic organelle that consists of a filiform extrusion of the cell surface. Each cilium is bounded by an extrusion of the cytoplasmic membrane, and contains a regular longitudinal array of microtubules, anchored basally in a centriole.	10.53% (40/380)	0.00911719	2.04	10096;11190;116840;143941;145483;150483;170690;199223;200373;22873;22994;26140;26146;285331;30845;3320;4218;5048;51134;55717;55755;55835;57539;582;5990;6103;64284;65062;7531;7840;7846;79600;80321;80776;84314;84902;85462;8555;9148;9702	ACTR3;CEP250;CNTROB;TTC36;FAM161B;TEKT4;ADAMTS16;TTC21A;CFAP221;DZIP1;CEP131;TTLL3;TRAF3IP1;CCDC66;EHD3;HSP90AA1;RAB8A;PAFAH1B1;CEP83;WDR11;CDK5RAP2;CENPJ;WDR35;BBS1;RFX2;RPGR;RAB17;TMEM237;YWHAE;ALMS1;TUBA1A;TCTN1;CEP70;B9D2;TMEM107;CEP89;FHDC1;CDC14B;NEURL1;CEP57
40	5.35	GO:0050808	synapse organization	A process that is carried out at the cellular level which results in the assembly, arrangement of constituent parts, or disassembly of a synapse, the junction between a neuron and a target (neuron, muscle, or secretory cell).	10.78% (44/408)	0.00420907	2.38	10507;1134;1140;1501;1605;1607;1740;1981;200933;22854;22871;22941;22953;25791;26059;2743;2823;288;28988;29882;3371;351;3556;3587;4038;4776;4897;5048;5364;54674;55619;56125;5792;5802;6405;64218;64284;6622;6780;783;7846;9148;9254;9762	SEMA4D;CHRNA1;CHRNB1;CTNND2;DAG1;DGKB;DLG2;EIF4G1;FBXO45;NTNG1;NLGN1;SHANK2;P2RX2;NGEF;ERC2;GLRB;GPM6A;ANK3;DBNL;ANAPC2;TNC;APP;IL1RAP;IL10RA;LRP4;NFATC4;NRCAM;PAFAH1B1;PLXNB1;LRRN3;DOCK10;PCDHB11;PTPRF;PTPRS;SEMA3F;SEMA4A;RAB17;SNCA;STAU1;CACNB2;TUBA1A;NEURL1;CACNA2D2;LZTS3
40	8.11	GO:0097178	ruffle assembly	The aggregation, arrangement and bonding together of a set of components to form a ruffle, a projection at the leading edge of a crawling cell; the protrusions are supported by a microfilament meshwork. The formation of ruffles (also called membrane ruffling) is thought to be controlled by a group of enzymes known as Rho GTPases, specifically RhoA, Rac1 and cdc42.	19.51% (8/41)	0.00768078	2.11	22871;26084;28988;3265;3383;64787;79574;9530	NLGN1;ARHGEF26;DBNL;HRAS;ICAM1;EPS8L2;EPS8L3;BAG4
40	4.88	GO:0097435	supramolecular fiber organization	A process that is carried out at the cellular level which results in the assembly, arrangement of constituent parts, or disassembly of a supramolecular fiber, a polymer consisting of an indefinite number of protein or protein complex subunits that have polymerised to form a fiber-shaped structure.	10.09% (67/664)	0.00266834	2.57	10049;10096;10174;10565;11035;11155;11170;1277;1301;1302;130271;1730;1832;2006;201191;203228;2150;2195;221692;2288;23671;27295;28988;29766;3267;3383;342184;351;3611;3693;3717;375189;3796;3856;408;4089;4193;4621;5048;51429;5318;55114;5573;55755;5581;55835;5629;57175;57619;58;6622;7126;7169;7171;7273;7431;7481;7840;825;84952;85462;859;9050;9172;948;9530;9535	DNAJB6;ACTR3;SORBS3;ARFGEF1;RIPK3;LDB3;FAM107A;COL1A1;COL11A1;COL11A2;PLEKHH2;DIAPH2;DSP;ELN;SAMD14;C9orf72;F2RL1;FAT1;PHACTR1;FKBP4;TMEFF2;PDLIM3;DBNL;TMOD3;AGFG1;ICAM1;FMN1;APP;ILK;ITGB5;JAK2;PFN4;KIF2A;KRT8;ARRB1;SMAD4;MDM2;MYH3;PAFAH1B1;SNX9;PKP2;ARHGAP17;PRKAR1A;CDK5RAP2;PRKCE;CENPJ;PROX1;CORO1B;SHROOM3;ACTA1;SNCA;TNFAIP1;TPM2;TPM4;TTN;VIM;WNT11;ALMS1;CAPN3;CGNL1;FHDC1;CAV3;PSTPIP2;MYOM2;CD3…
41	2.83	GO:0006996	organelle organization	A process that is carried out at the cellular level which results in the assembly, arrangement of constituent parts, or disassembly of an organelle within a cell. An organelle is an organized structure of distinctive morphology and function. Includes the nucleus, mitochondria, plastids, vacuoles, vesicles, ribosomes and the cytoskeleton. Excludes the plasma membrane.	9.18% (353/3846)	5.62942e-08	7.25	10049;100505385;10077;10096;10174;1029;10312;10381;10440;10452;10493;10565;10574;1063;10675;10721;10735;1075;10890;10902;10973;11022;11031;1104;11108;11143;11155;11164;11170;11176;11190;112476;116028;116228;116840;118611;121536;130271;131474;140836;142;143941;145483;146691;146956;150483;154796;158401;1605;170690;1730;1736;1740;1810;1832;1894;1911;196528;196743;1981;199223;200373;2006;201191;20322…	DNAJB6;IQCJ-SCHIP1;TSPAN32;ACTR3;SORBS3;CDKN2A;TCIRG1;TUBB3;TIMM17A;TOMM40;VAT1;ARFGEF1;CCT7;CENPF;CSPG5;POLQ;STAG2;CTSC;RAB10;BRD8;ASCC3;TDRKH;RAB31;RCC1;PRDM4;KAT7;LDB3;NUDT5;FAM107A;BAZ2A;CEP250;PRRT2;RMI2;COX20;CNTROB;C10orf90;AEBP2;PLEKHH2;CHCHD4;BANF2;PARP1;TTC36;FAM161B;TOM1L2;EME1;TEKT4;AMOT;SHOC1;DAG1;ADAMTS16;DIAPH2;DKC1;DLG2;DR1;DSP;ECT2;PHC1;ARID2;PAOX;EIF4G1;TTC21A;CFAP221;ELN;SAMD14…
41	4.06	GO:0007010	cytoskeleton organization	A process that is carried out at the cellular level which results in the assembly, arrangement of constituent parts, or disassembly of cytoskeletal structures.	9.4% (124/1319)	0.00090065	3.05	10049;100505385;10077;10096;10174;10381;10565;10675;10735;1104;11155;11170;11190;116840;118611;130271;154796;1605;1730;1832;1894;2006;201191;203228;2150;2195;221472;221692;22871;2288;22994;23092;23500;23671;24137;253012;26140;26146;27032;27295;2770;285331;288;28988;29766;301;3192;3265;3267;3383;342184;3611;3693;3717;375189;3796;3853;3856;399687;408;4085;4089;4478;4621;4908;5048;51196;51429;5154;5…	DNAJB6;IQCJ-SCHIP1;TSPAN32;ACTR3;SORBS3;TUBB3;ARFGEF1;CSPG5;STAG2;RCC1;LDB3;FAM107A;CEP250;CNTROB;C10orf90;PLEKHH2;AMOT;DAG1;DIAPH2;DSP;ECT2;ELN;SAMD14;C9orf72;F2RL1;FAT1;FGD2;PHACTR1;NLGN1;FKBP4;CEP131;ARHGAP26;DAAM2;TMEFF2;KIF4A;HEPACAM2;TTLL3;TRAF3IP1;ATP2C1;PDLIM3;GNAI1;CCDC66;ANK3;DBNL;TMOD3;ANXA1;HNRNPU;HRAS;AGFG1;ICAM1;FMN1;ILK;ITGB5;JAK2;PFN4;KIF2A;KRT6A;KRT8;MYO18A;ARRB1;MAD2L1;SMAD4;MSN…
41	2.21	GO:0016043	cellular component organization	A process that results in the assembly, arrangement of constituent parts, or disassembly of a cellular component.	8.9% (572/6428)	1.71181e-11	10.77	1004;10049;100505385;100506013;10077;10096;10110;10174;1019;10277;1029;10312;10381;10413;10440;10452;10493;10507;10539;10565;10574;1063;10659;10675;10721;10735;1075;10890;10902;10973;10979;11021;11022;11031;11035;1104;11108;11143;11155;11164;11170;11176;11190;11222;11228;112476;11314;113246;1134;1140;114781;114897;114899;115908;116028;116228;116840;118611;121536;124930;1277;1284;1293;1301;1302;13…	CDH6;DNAJB6;IQCJ-SCHIP1;APELA;TSPAN32;ACTR3;SGK2;SORBS3;CDK4;UBE4B;CDKN2A;TCIRG1;TUBB3;YAP1;TIMM17A;TOMM40;VAT1;SEMA4D;GLRX3;ARFGEF1;CCT7;CENPF;CELF2;CSPG5;POLQ;STAG2;CTSC;RAB10;BRD8;ASCC3;FERMT2;RAB35;TDRKH;RAB31;RIPK3;RCC1;PRDM4;KAT7;LDB3;NUDT5;FAM107A;BAZ2A;CEP250;MRPL3;RASSF8;PRRT2;CD300A;C12orf57;CHRNA1;CHRNB1;BTBD9;C1QTNF1;C1QTNF3;CTHRC1;RMI2;COX20;CNTROB;C10orf90;AEBP2;ANKRD13B;COL1A1;COL4…
41	3.35	GO:0022607	cellular component assembly	The aggregation, arrangement and bonding together of a cellular component.	9.03% (277/3067)	9.78907e-06	5.01	1004;10049;10096;10174;1029;10413;10507;10539;10565;1063;10659;10721;10735;1075;10979;11035;1104;11155;11170;11176;11190;112476;114897;114899;116228;116840;118611;1277;140803;142;143162;143941;1501;150483;1535;1605;1609;163;1649;170690;1810;1894;1981;200205;200373;2006;200933;2012;203228;2150;2176;2203;221472;221692;2244;22861;22868;22871;22873;2288;22890;22941;22953;22994;23165;23209;23369;23421…	CDH6;DNAJB6;ACTR3;SORBS3;CDKN2A;YAP1;SEMA4D;GLRX3;ARFGEF1;CENPF;CELF2;POLQ;STAG2;CTSC;FERMT2;RIPK3;RCC1;LDB3;FAM107A;BAZ2A;CEP250;PRRT2;C1QTNF1;C1QTNF3;COX20;CNTROB;C10orf90;COL1A1;TRPM6;PARP1;FRMPD2;TTC36;CTNND2;TEKT4;CYBA;DAG1;DGKQ;AP2B1;DDIT3;ADAMTS16;DR1;ECT2;EIF4G1;IBA57;CFAP221;ELN;FBXO45;EMP1;C9orf72;F2RL1;FANCC;FBP1;FGD2;PHACTR1;FGB;NLRP1;FASTKD2;NLGN1;DZIP1;FKBP4;ZBTB1;SHANK2;P2RX2;CEP13…
41	8.94	GO:0035493	SNARE complex assembly	The aggregation, arrangement and bonding together of a set of components to form a SNARE complex, a protein complex involved in membrane fusion; a stable ternary complex consisting of a four-helix bundle, usually formed from one R-SNARE and three Q-SNAREs with an ionic layer sandwiched between hydrophobic layers.	26.32% (5/19)	0.00927203	2.03	112476;29091;6622;6843;84079	PRRT2;STXBP6;SNCA;VAMP1;ANKRD27
41	5.56	GO:0043254	regulation of protein complex assembly	Any process that modulates the frequency, rate or extent of protein complex assembly.	10.37% (48/463)	0.00612462	2.21	10096;10565;112476;142;1810;1981;2006;2288;246175;26146;28988;29091;29766;3021;3054;329;3320;3383;342184;375189;3931;4286;4478;51100;51185;51429;54700;54922;55755;5581;5590;5701;57175;5781;6118;637;6403;6622;7341;8115;84079;8451;859;90427;948;9530;9535;9774	ACTR3;ARFGEF1;PRRT2;PARP1;DR1;EIF4G1;ELN;FKBP4;CNOT6L;TRAF3IP1;DBNL;STXBP6;TMOD3;H3-3B;HCFC1;BIRC2;HSP90AA1;ICAM1;FMN1;PFN4;LCAT;MITF;MSN;SH3GLB1;CRBN;SNX9;RRN3;RASIP1;CDK5RAP2;PRKCE;PRKCZ;PSMC2;CORO1B;PTPN11;RPA2;BID;SELP;SNCA;SUMO1;TCL1A;ANKRD27;CUL4A;CAV3;BMF;CD36;BAG4;GMFG;BCLAF1
41	3.78	GO:0043933	protein-containing complex subunit organization	Any process in which macromolecules aggregate, disaggregate, or are modified, resulting in the formation, disassembly, or alteration of a protein complex.	8.44% (190/2251)	0.00727418	2.14	10096;10413;10565;1063;10659;10721;1075;10979;11035;1104;11170;11176;11222;112476;114897;114899;116228;1277;1301;1302;130271;140803;142;1535;1609;163;1649;1659;1810;1894;196528;1981;2006;203228;2150;2176;2203;2244;22861;22868;22871;2288;22890;22953;23165;23209;23369;23421;24148;246175;254263;26059;26146;26589;2743;28988;29091;2960;29766;29801;29855;3021;3040;3054;3065;30845;30968;3109;3162;3265;3…	ACTR3;YAP1;ARFGEF1;CENPF;CELF2;POLQ;CTSC;FERMT2;RIPK3;RCC1;FAM107A;BAZ2A;MRPL3;PRRT2;C1QTNF1;C1QTNF3;COX20;COL1A1;COL11A1;COL11A2;PLEKHH2;TRPM6;PARP1;CYBA;DGKQ;AP2B1;DDIT3;DHX8;DR1;ECT2;ARID2;EIF4G1;ELN;C9orf72;F2RL1;FANCC;FBP1;FGB;NLRP1;FASTKD2;NLGN1;FKBP4;ZBTB1;P2RX2;NUP205;MLC1;PUM2;ITGB3BP;PRPF6;CNOT6L;CNIH2;ERC2;TRAF3IP1;MRPL46;GLRB;DBNL;STXBP6;GTF2E1;TMOD3;ZDHHC8;UBN1;H3-3B;HBA2;HCFC1;HDAC1…
41	3.95	GO:0051276	chromosome organization	A process that is carried out at the cellular level that results in the assembly, arrangement of constituent parts, or disassembly of chromosomes, structures composed of a very long molecule of DNA and associated proteins that carries hereditary information. This term covers covalent modifications at the molecular level as well as spatial relationships among the major components of a chromosome.	9.4% (115/1224)	0.00140682	2.85	1029;10574;1063;10721;10735;10902;10973;11108;11143;11164;11176;116028;121536;140836;142;1736;1810;1911;196528;2122;221037;221656;2237;22890;23378;23408;23421;23492;23558;23774;24137;254394;25936;26272;26354;27127;283899;29028;29855;301;3021;3054;3065;3183;3192;3320;339287;3553;3717;408;4085;4089;4173;51111;51322;51547;51773;5394;5427;54799;5536;55651;55755;55766;55904;56916;57504;57680;57804;588…	CDKN2A;CCT7;CENPF;POLQ;STAG2;BRD8;ASCC3;PRDM4;KAT7;NUDT5;BAZ2A;RMI2;AEBP2;BANF2;PARP1;DKC1;DR1;PHC1;ARID2;MECOM;JMJD1C;KDM1B;FEN1;ZBTB1;RRP8;SIRT5;ITGB3BP;CBX7;WBP2;BRD1;KIF4A;MCM9;NSL1;FBXO4;GNL3;SMC1B;INO80E;ATAD2;UBN1;ANXA1;H3-3B;HCFC1;HDAC1;HNRNPC;HNRNPU;HSP90AA1;MSL1;IL1B;JAK2;ARRB1;MAD2L1;SMAD4;MCM4;KMT5B;WAC;SIRT7;RSF1;EXOSC10;POLE2;MBTD1;PPP5C;NHP2;CDK5RAP2;H2AJ;KMT2E;SMARCAD1;MTA3;CHD8;P…
41	7.06	GO:0051291	protein heterooligomerization	The process of creating protein oligomers, compounds composed of a small number, usually between three and ten, of component monomers that are not all identical. Oligomers may be formed by the polymerization of a number of monomers or the depolymerization of a large protein polymer.	13.49% (17/126)	0.008378	2.08	11035;1104;114897;1277;22871;2743;3040;3265;329;3611;4038;5536;5590;64375;7227;8351;83862	RIPK3;RCC1;C1QTNF1;COL1A1;NLGN1;GLRB;HBA2;HRAS;BIRC2;ILK;LRP4;PPP5C;PRKCZ;IKZF4;TRPS1;H3C4;TMEM120A
41	3.97	GO:0065003	protein-containing complex assembly	The aggregation, arrangement and bonding together of a set of macromolecules to form a protein-containing complex.	8.74% (169/1934)	0.00299182	2.52	10096;10413;10565;1063;10659;10721;1075;10979;11035;1104;11170;11176;112476;114897;114899;116228;1277;140803;142;1535;1609;163;1649;1810;1894;1981;2006;203228;2176;2203;2244;22861;22868;22871;2288;22890;22953;23165;23209;23369;23421;24148;246175;254263;26059;26146;2743;28988;29091;29766;29801;29855;3021;3040;3054;3065;30845;30968;3109;3162;3265;329;3320;3383;342184;3556;3611;3717;3742;3751;375189…	ACTR3;YAP1;ARFGEF1;CENPF;CELF2;POLQ;CTSC;FERMT2;RIPK3;RCC1;FAM107A;BAZ2A;PRRT2;C1QTNF1;C1QTNF3;COX20;COL1A1;TRPM6;PARP1;CYBA;DGKQ;AP2B1;DDIT3;DR1;ECT2;EIF4G1;ELN;C9orf72;FANCC;FBP1;FGB;NLRP1;FASTKD2;NLGN1;FKBP4;ZBTB1;P2RX2;NUP205;MLC1;PUM2;ITGB3BP;PRPF6;CNOT6L;CNIH2;ERC2;TRAF3IP1;GLRB;DBNL;STXBP6;TMOD3;ZDHHC8;UBN1;H3-3B;HBA2;HCFC1;HDAC1;EHD3;STOML2;HLA-DMB;HMOX1;HRAS;BIRC2;HSP90AA1;ICAM1;FMN1;IL1…
41	4.7	GO:0070925	organelle assembly	The aggregation, arrangement and bonding together of a set of components to form an organelle. An organelle is an organized structure of distinctive morphology and function. Includes the nucleus, mitochondria, plastids, vacuoles, vesicles, ribosomes and the cytoskeleton. Excludes the plasma membrane.	11.23% (94/837)	7.63384e-06	5.12	10096;1063;10735;1104;11155;11190;116840;118611;143941;150483;170690;200373;203228;22868;22871;22873;22941;22994;23369;24137;246175;25782;26140;26146;285331;28988;29766;30845;3192;3267;3320;3556;3796;3856;387338;4089;4218;440026;4478;4621;4647;5048;51081;51100;51134;55062;55717;5573;55755;55835;5629;56342;57539;58;5802;582;5990;6103;64105;64284;6491;65062;708;7110;7273;7531;7840;7846;79600;79643;…	ACTR3;CENPF;STAG2;RCC1;LDB3;CEP250;CNTROB;C10orf90;TTC36;TEKT4;ADAMTS16;CFAP221;C9orf72;FASTKD2;NLGN1;DZIP1;SHANK2;CEP131;PUM2;KIF4A;CNOT6L;RAB3GAP2;TTLL3;TRAF3IP1;CCDC66;DBNL;TMOD3;EHD3;HNRNPU;AGFG1;HSP90AA1;IL1RAP;KIF2A;KRT8;NSUN4;SMAD4;RAB8A;TMEM41B;MSN;MYH3;MYO7A;PAFAH1B1;MRPS7;SH3GLB1;CEP83;WIPI1;WDR11;PRKAR1A;CDK5RAP2;CENPJ;PROX1;PPAN;WDR35;ACTA1;PTPRS;BBS1;RFX2;RPGR;CENPK;RAB17;STIL;TMEM23…
42	7.56	GO:0002287	alpha-beta T cell activation involved in immune response	The change in morphology and behavior of an alpha-beta T cell resulting from exposure to a mitogen, cytokine, chemokine, cellular ligand, or an antigen for which it is specific, leading to the initiation or perpetuation of an immune response.	16.67% (10/60)	0.00959496	2.02	27086;301;3558;3569;5590;5914;6097;64218;8320;942	FOXP1;ANXA1;IL2;IL6;PRKCZ;RARA;RORC;SEMA4A;EOMES;CD86
42	7.56	GO:0002293	alpha-beta T cell differentiation involved in immune response	The process in which an antigenically naive alpha-beta T cell acquires the specialized features of an effector, regulatory, or memory T cell during an immune response. Effector T cells include cells which provide T cell help or exhibit cytotoxicity towards other cells.	16.67% (10/60)	0.00959496	2.02	27086;301;3558;3569;5590;5914;6097;64218;8320;942	FOXP1;ANXA1;IL2;IL6;PRKCZ;RARA;RORC;SEMA4A;EOMES;CD86
42	5.18	GO:0042110	T cell activation	The change in morphology and behavior of a mature or immature T cell resulting from exposure to a mitogen, cytokine, chemokine, cellular ligand, or an antigen for which it is specific.	10.63% (49/461)	0.00350326	2.46	100;10312;11035;11119;11314;1209;1445;1503;1604;2150;22890;22914;23303;23385;27040;27086;27166;2737;29851;301;30968;3109;3383;3553;3558;3569;3572;3575;3620;383;3902;4478;4860;5573;5590;5781;58515;5914;60437;6097;6347;64218;6794;729230;79679;8320;8943;920;942	ADA;TCIRG1;RIPK3;BTN3A1;CD300A;CLPTM1;CSK;CTPS1;CD55;F2RL1;ZBTB1;KLRK1;KIF13B;NCSTN;LAT;FOXP1;PRELID1;GLI3;ICOS;ANXA1;STOML2;HLA-DMB;ICAM1;IL1B;IL2;IL6;IL6ST;IL7R;IDO1;ARG1;LAG3;MSN;PNP;PRKAR1A;PRKCZ;PTPN11;SELENOK;RARA;CDH26;RORC;CCL2;SEMA4A;STK11;CCR2;VTCN1;EOMES;AP3D1;CD4;CD86
42	9.45	GO:0045628	regulation of T-helper 2 cell differentiation	Any process that modulates the frequency, rate or extent of T-helper 2 cell differentiation.	36.36% (4/11)	0.00572006	2.24	301;5590;5914;942	ANXA1;PRKCZ;RARA;CD86
42	6.55	GO:0046631	alpha-beta T cell activation	The change in morphology and behavior of an alpha-beta T cell resulting from exposure to a mitogen, cytokine, chemokine, cellular ligand, or an antigen for which it is specific.	14.6% (20/137)	0.00177033	2.75	100;10312;11314;1604;27086;2737;301;30968;3558;3569;4860;5590;5914;60437;6097;64218;729230;8320;8943;942	ADA;TCIRG1;CD300A;CD55;FOXP1;GLI3;ANXA1;STOML2;IL2;IL6;PNP;PRKCZ;RARA;CDH26;RORC;SEMA4A;CCR2;EOMES;AP3D1;CD86
42	5.63	GO:0050863	regulation of T cell activation	Any process that modulates the frequency, rate or extent of T cell activation.	10.93% (34/311)	0.00895868	2.05	100;11035;11314;1209;1445;1604;22890;22914;27040;27166;2737;29851;301;3109;3553;3558;3569;3572;3575;3620;383;3902;4860;5573;5590;5781;58515;5914;6347;729230;79679;8943;920;942	ADA;RIPK3;CD300A;CLPTM1;CSK;CD55;ZBTB1;KLRK1;LAT;PRELID1;GLI3;ICOS;ANXA1;HLA-DMB;IL1B;IL2;IL6;IL6ST;IL7R;IDO1;ARG1;LAG3;PNP;PRKAR1A;PRKCZ;PTPN11;SELENOK;RARA;CCL2;CCR2;VTCN1;AP3D1;CD4;CD86
42	6.17	GO:0050870	positive regulation of T cell activation	Any process that activates or increases the frequency, rate or extent of T cell activation.	12.56% (25/199)	0.00424807	2.37	100;1445;1604;22890;22914;2737;29851;301;3109;3553;3558;3569;3572;3575;4860;5590;5781;58515;5914;6347;729230;79679;8943;920;942	ADA;CSK;CD55;ZBTB1;KLRK1;GLI3;ICOS;ANXA1;HLA-DMB;IL1B;IL2;IL6;IL6ST;IL7R;PNP;PRKCZ;PTPN11;SELENOK;RARA;CCL2;CCR2;VTCN1;AP3D1;CD4;CD86
43	4.08	GO:0007155	cell adhesion	The attachment of a cell, either to another cell or to an underlying substrate such as the extracellular matrix, via cell adhesion molecules.	9.12% (128/1403)	0.00226307	2.65	100;1004;10049;10077;10174;1029;10507;10675;10890;10979;11170;11314;114897;120114;1277;1293;1306;1445;145864;1501;1604;1605;1740;1832;1896;2113;2195;2200;2244;22854;22871;22890;22914;23421;23560;2358;2651;26999;27032;27255;2737;285613;288;2889;29091;29766;29851;301;3109;3371;3383;342184;347;351;3553;3556;3558;3569;3572;3575;3611;3620;3678;3680;3690;3693;3695;3717;383;3902;3912;4072;4359;4478;4685…	ADA;CDH6;DNAJB6;TSPAN32;SORBS3;CDKN2A;SEMA4D;CSPG5;RAB10;FERMT2;FAM107A;CD300A;C1QTNF1;FAT3;COL1A1;COL6A3;COL15A1;CSK;HAPLN3;CTNND2;CD55;DAG1;DLG2;DSP;EDA;ETS1;FAT1;FBN1;FGB;NTNG1;NLGN1;ZBTB1;KLRK1;ITGB3BP;GTPBP4;FPR2;GCNT2;CYFIP2;ATP2C1;CNTN6;GLI3;RELL2;ANK3;RAPGEF1;STXBP6;TMOD3;ICOS;ANXA1;HLA-DMB;TNC;ICAM1;FMN1;APOD;APP;IL1B;IL1RAP;IL2;IL6;IL6ST;IL7R;ILK;IDO1;ITGA5;ITGA9;ITGB3;ITGB5;ITGB7;JAK2;…
43	5.57	GO:0007159	leukocyte cell-cell adhesion	The attachment of a leukocyte to another cell via adhesion molecules.	11.82% (39/330)	0.00137898	2.86	100;10507;11314;1445;1604;2113;22890;22914;2737;29851;301;3109;3383;3553;3558;3569;3572;3575;3620;3678;3695;383;3902;4478;4860;51148;5573;5590;5781;58515;5914;6347;6403;729230;79679;8174;8943;920;942	ADA;SEMA4D;CD300A;CSK;CD55;ETS1;ZBTB1;KLRK1;GLI3;ICOS;ANXA1;HLA-DMB;ICAM1;IL1B;IL2;IL6;IL6ST;IL7R;IDO1;ITGA5;ITGB7;ARG1;LAG3;MSN;PNP;CERCAM;PRKAR1A;PRKCZ;PTPN11;SELENOK;RARA;CCL2;SELP;CCR2;VTCN1;MADCAM1;AP3D1;CD4;CD86
43	4.07	GO:0022610	biological adhesion	The attachment of a cell or organism to a substrate, another cell, or other organism. Biological adhesion includes intracellular attachment between membrane regions.	9.15% (129/1410)	0.00196841	2.71	100;1004;10049;10077;10174;1029;10507;10675;10890;10979;11170;11314;114897;120114;1277;1293;1306;1445;145864;1501;1604;1605;1740;1832;1896;2113;2195;2200;2244;22854;22871;22890;22914;23421;23560;2358;2651;26999;27032;27255;2737;285613;288;2889;29091;29766;29851;301;3109;3371;3383;342184;347;351;3553;3556;3558;3569;3572;3575;3611;3620;3678;3680;3690;3693;3695;3717;383;3902;3912;4072;4359;4478;4685…	ADA;CDH6;DNAJB6;TSPAN32;SORBS3;CDKN2A;SEMA4D;CSPG5;RAB10;FERMT2;FAM107A;CD300A;C1QTNF1;FAT3;COL1A1;COL6A3;COL15A1;CSK;HAPLN3;CTNND2;CD55;DAG1;DLG2;DSP;EDA;ETS1;FAT1;FBN1;FGB;NTNG1;NLGN1;ZBTB1;KLRK1;ITGB3BP;GTPBP4;FPR2;GCNT2;CYFIP2;ATP2C1;CNTN6;GLI3;RELL2;ANK3;RAPGEF1;STXBP6;TMOD3;ICOS;ANXA1;HLA-DMB;TNC;ICAM1;FMN1;APOD;APP;IL1B;IL1RAP;IL2;IL6;IL6ST;IL7R;ILK;IDO1;ITGA5;ITGA9;ITGB3;ITGB5;ITGB7;JAK2;…
43	7.73	GO:0034113	heterotypic cell-cell adhesion	The attachment of a cell to a cell of a different type via adhesion molecules.	18.03% (11/61)	0.00364832	2.44	1832;2244;2651;3553;3678;3690;3695;4897;5318;5607;8174	DSP;FGB;GCNT2;IL1B;ITGA5;ITGB3;ITGB7;NRCAM;PKP2;MAP2K5;MADCAM1
43	7.39	GO:0097711	ciliary basal body-plasma membrane docking	The docking of a cytosolic centriole/basal body to the plasma membrane via the ciliary transition fibers. In some species this may happen via an intermediate step, by first docking to the ciliary vesicle via the ciliary transition fibers. The basal body-ciliary vesicle then relocates to the plasma membrane, followed by the ciliary vesicle fusing with the plasma membrane, effectively attaching the…	15.79% (15/95)	0.00296033	2.53	11190;22994;3320;5048;51134;55755;55835;7531;7840;7846;79600;80321;80776;84902;9702	CEP250;CEP131;HSP90AA1;PAFAH1B1;CEP83;CDK5RAP2;CENPJ;YWHAE;ALMS1;TUBA1A;TCTN1;CEP70;B9D2;CEP89;CEP57
43	4.68	GO:0098609	cell-cell adhesion	The attachment of one cell to another cell via adhesion molecules.	10.71% (89/831)	7.80017e-05	4.11	100;1004;10049;10077;10507;10890;11314;114897;120114;1445;1501;1604;1740;1832;2113;2195;2244;22854;22871;22890;22914;23560;2651;26999;27032;27255;2737;288;2889;29091;29766;29851;301;3109;3383;3553;3556;3558;3569;3572;3575;3611;3620;3678;3690;3693;3695;3717;383;3902;3912;4072;4359;4478;4685;4838;4860;4897;5010;51148;5270;5318;5340;54538;5573;5590;5607;56125;56135;5781;5792;5802;58515;5914;60437;63…	ADA;CDH6;DNAJB6;TSPAN32;SEMA4D;RAB10;CD300A;C1QTNF1;FAT3;CSK;CTNND2;CD55;DLG2;DSP;ETS1;FAT1;FGB;NTNG1;NLGN1;ZBTB1;KLRK1;GTPBP4;GCNT2;CYFIP2;ATP2C1;CNTN6;GLI3;ANK3;RAPGEF1;STXBP6;TMOD3;ICOS;ANXA1;HLA-DMB;ICAM1;IL1B;IL1RAP;IL2;IL6;IL6ST;IL7R;ILK;IDO1;ITGA5;ITGB3;ITGB5;ITGB7;JAK2;ARG1;LAG3;LAMB1;EPCAM;MPZ;MSN;NCAM2;NODAL;PNP;NRCAM;CLDN11;CERCAM;SERPINE2;PKP2;PLG;ROBO4;PRKAR1A;PRKCZ;MAP2K5;PCDHB11;PC…
43	4.73	GO:0098916	anterograde trans-synaptic signaling	Cell-cell signaling from pre to post-synapse, across the synaptic cleft	10.27% (72/701)	0.00118509	2.93	10675;11170;112476;1131;1134;1140;127262;148;1607;1740;1959;1977;22854;22871;22941;22953;23385;254263;2559;2564;26059;2743;2770;28964;2900;29882;3265;351;3553;3717;3751;4218;4359;4776;4908;4909;5048;5270;5332;5370;5581;5590;56125;5743;5802;5914;5923;6347;6547;6560;6622;6780;6809;6843;729230;766;774;776;783;8398;84073;84896;84902;84961;8526;8618;8913;9097;9148;9254;9362;9465	CSPG5;FAM107A;PRRT2;CHRM3;CHRNA1;CHRNB1;TPRG1L;ADRA1A;DGKB;DLG2;EGR2;EIF4E;NTNG1;NLGN1;SHANK2;P2RX2;NCSTN;CNIH2;GABRA6;GABRE;ERC2;GLRB;GNAI1;GIT1;GRIK4;ANAPC2;HRAS;APP;IL1B;JAK2;KCND2;RAB8A;MPZ;NFATC4;NTF3;NTF4;PAFAH1B1;SERPINE2;PLCB4;PMCHL2;PRKCE;PRKCZ;PCDHB11;PTGS2;PTPRS;RARA;RASGRF1;CCL2;SLC8A3;SLC12A4;SNCA;STAU1;STX3;VAMP1;CCR2;CA7;CACNA1B;CACNA1D;CACNB2;PLA2G6;MYCBPAP;ATAD1;CEP89;FBXL20;DGKE…
43	5.36	GO:0099177	regulation of trans-synaptic signaling	Any process that modulates the frequency, rate or extent of trans-synaptic signaling.	11.72% (51/435)	0.000336388	3.47	10675;11170;112476;127262;148;1607;1959;1977;22854;22871;22941;23385;254263;2770;28964;2900;29882;3265;351;3553;3717;4218;4776;4908;4909;5270;5332;5581;5590;5743;5802;5914;5923;6347;6547;6622;6780;6809;6843;729230;766;774;776;783;8398;84896;84961;8526;9148;9254;9465	CSPG5;FAM107A;PRRT2;TPRG1L;ADRA1A;DGKB;EGR2;EIF4E;NTNG1;NLGN1;SHANK2;NCSTN;CNIH2;GNAI1;GIT1;GRIK4;ANAPC2;HRAS;APP;IL1B;JAK2;RAB8A;NFATC4;NTF3;NTF4;SERPINE2;PLCB4;PRKCE;PRKCZ;PTGS2;PTPRS;RARA;RASGRF1;CCL2;SLC8A3;SNCA;STAU1;STX3;VAMP1;CCR2;CA7;CACNA1B;CACNA1D;CACNB2;PLA2G6;ATAD1;FBXL20;DGKE;NEURL1;CACNA2D2;AKAP7
43	4.03	GO:0120036	plasma membrane bounded cell projection organization	A process that is carried out at the cellular level which results in the assembly, arrangement of constituent parts, or disassembly of a plasma membrane bounded prolongation or process extending from a cell, e.g. a cilium or axon.	9.6% (143/1489)	0.000140629	3.85	10096;10277;10381;10507;10565;10890;11021;11190;113246;115908;116840;143941;145483;1501;150483;1605;170690;1959;199223;200373;200933;201191;2012;2016;203228;2131;2150;221472;221692;22854;22871;22873;2288;22941;22994;23303;25791;26084;26140;26146;26999;27255;2737;2823;285331;288;2889;28988;29882;30845;3265;3320;3371;3383;347;351;3558;3569;3611;3717;3912;4038;4089;4193;4218;4647;4685;4776;4780;4781…	ACTR3;UBE4B;TUBB3;SEMA4D;ARFGEF1;RAB10;RAB35;CEP250;C12orf57;CTHRC1;CNTROB;TTC36;FAM161B;CTNND2;TEKT4;DAG1;ADAMTS16;EGR2;TTC21A;CFAP221;FBXO45;SAMD14;EMP1;EMX1;C9orf72;EXT1;F2RL1;FGD2;PHACTR1;NTNG1;NLGN1;DZIP1;FKBP4;SHANK2;CEP131;KIF13B;NGEF;ARHGEF26;TTLL3;TRAF3IP1;CYFIP2;CNTN6;GLI3;GPM6A;CCDC66;ANK3;RAPGEF1;DBNL;ANAPC2;EHD3;HRAS;HSP90AA1;TNC;ICAM1;APOD;APP;IL2;IL6;ILK;JAK2;LAMB1;LRP4;SMAD4;MDM2;…
43	4.95	GO:0120039	plasma membrane bounded cell projection morphogenesis	The process in which the anatomical structures of a plasma membrane bounded cell projection are generated and organized.	9.83% (65/661)	0.00550807	2.26	10381;10507;10890;113246;1501;1605;1959;200933;2016;203228;2131;221692;22854;22871;22941;23303;25791;26999;27255;2737;2823;288;28988;29882;3320;351;3611;4038;4089;4218;4776;4781;4897;4908;4909;5048;50618;5364;54538;54664;55619;5590;57175;57556;5781;5802;6405;64218;64221;6474;6794;7225;7414;79006;79600;80031;84079;8428;84894;9201;9252;9362;9637;9706;9762	TUBB3;SEMA4D;RAB10;C12orf57;CTNND2;DAG1;EGR2;FBXO45;EMX1;C9orf72;EXT1;PHACTR1;NTNG1;NLGN1;SHANK2;KIF13B;NGEF;CYFIP2;CNTN6;GLI3;GPM6A;ANK3;DBNL;ANAPC2;HSP90AA1;APP;ILK;LRP4;SMAD4;RAB8A;NFATC4;NFIB;NRCAM;NTF3;NTF4;PAFAH1B1;ITSN2;PLXNB1;ROBO4;TMEM106B;DOCK10;PRKCZ;CORO1B;SEMA6A;PTPN11;PTPRS;SEMA3F;SEMA4A;ROBO3;SHOX2;STK11;TRPC6;VCL;METRN;TCTN1;SEMA6D;ANKRD27;STK24;LINGO1;DCLK1;RPS6KA5;CPNE6;FEZ2;ULK…
43	9.11	GO:1905153	regulation of membrane invagination	Any process that modulates the frequency, rate or extent of membrane invagination.	31.25% (5/16)	0.00416744	2.38	11031;11314;2150;5468;948	RAB31;CD300A;F2RL1;PPARG;CD36
44	2.02	GO:0023052	signaling	The entirety of a process in which information is transmitted within a biological system. This process begins with an active signal and ends when a cellular response has been triggered.	7.76% (508/6546)	0.00959318	2.02	100;100271715;1004;100506013;10077;10096;10110;10174;1019;10277;10287;1029;10312;10381;10413;10507;10550;10565;10566;10675;1075;10868;10890;10900;10902;10955;10979;11021;11031;11035;11119;11142;11143;11156;11167;11170;11228;112476;1131;11314;1134;1140;114897;114899;115908;116028;127262;1277;1284;1306;1316;140;142;142678;1438;1445;146433;146691;147495;147906;148;1501;150290;152189;1535;154796;1604…	ADA;ARHGEF33;CDH6;APELA;TSPAN32;ACTR3;SGK2;SORBS3;CDK4;UBE4B;RGS19;CDKN2A;TCIRG1;TUBB3;YAP1;SEMA4D;ARL6IP5;ARFGEF1;AKAP3;CSPG5;CTSC;USP20;RAB10;RUNDC3A;BRD8;SERINC3;FERMT2;RAB35;RAB31;RIPK3;BTN3A1;PKIG;KAT7;PTP4A3;FSTL1;FAM107A;RASSF8;PRRT2;CHRM3;CD300A;CHRNA1;CHRNB1;C1QTNF1;C1QTNF3;CTHRC1;RMI2;TPRG1L;COL1A1;COL4A2;COL15A1;KLF6;ADORA3;PARP1;MIB2;CSF2RA;CSK;IL34;TOM1L2;APCDD1;DACT3;ADRA1A;CTNND2;D…
44	4.82	GO:0040007	growth	The increase in size or mass of an entire organism, a part of an organism or a cell.	10.15% (99/975)	0.000232075	3.63	10110;1019;1029;10413;10507;10675;10902;11170;1134;1293;147906;148;1535;1605;196528;1981;2016;203228;2137;2203;22941;23414;23770;247;26058;26999;27230;2737;28988;29882;301;3021;3320;3371;342184;347;351;3558;3611;4038;4089;4148;4322;4686;4897;5048;50618;51196;5270;5467;5468;55151;55717;5573;5590;5607;5629;56994;5754;57556;5781;5795;5802;5914;5930;598;6294;6405;64218;6491;6663;6695;6794;6881;6909;7…	SGK2;CDK4;CDKN2A;YAP1;SEMA4D;CSPG5;BRD8;FAM107A;CHRNA1;COL6A3;DACT3;ADRA1A;CYBA;DAG1;ARID2;EIF4G1;EMX1;C9orf72;EXTL3;FBP1;SHANK2;ZFPM2;FKBP8;ALOX15B;GIGYF2;CYFIP2;SERP1;GLI3;DBNL;ANAPC2;ANXA1;H3-3B;HSP90AA1;TNC;FMN1;APOD;APP;IL2;ILK;LRP4;SMAD4;MATN3;MMP13;NCBP1;NRCAM;PAFAH1B1;ITSN2;PLCE1;SERPINE2;PPARD;PPARG;TMEM38B;WDR11;PRKAR1A;PRKCZ;MAP2K5;PROX1;CHPT1;PTK7;SEMA6A;PTPN11;PTPRJ;PTPRS;RARA;RBBP6;…
44	5.65	GO:0042254	ribosome biogenesis	A cellular process that results in the biosynthesis of constituent macromolecules, assembly, and arrangement of constituent parts of ribosome subunits; includes transport to the sites of protein synthesis.	11.53% (34/295)	0.00402931	2.39	10171;10556;10607;10775;10969;115939;1736;22868;23378;23560;25926;29889;387338;51068;51081;51504;5394;54663;54700;55035;55153;55178;55651;55813;56342;57062;6165;64965;708;79954;84128;84231;8451;84769	RCL1;RPP30;TBL3;POP4;EBNA1BP2;TSR3;DKC1;FASTKD2;RRP8;GTPBP4;NOL11;GNL2;NSUN4;NMD3;MRPS7;TRMT112;EXOSC10;WDR74;RRN3;NOL8;SDAD1;MRM3;NHP2;UTP6;PPAN;DDX24;RPL35A;MRPS9;C1QBP;NOL10;WDR75;TRAF7;CUL4A;MPV17L2
44	3.26	GO:0044085	cellular component biogenesis	A process that results in the biosynthesis of constituent macromolecules, assembly, and arrangement of constituent parts of a cellular component. Includes biosynthesis of constituent macromolecules, and those macromolecular modifications that are involved in synthesis or assembly of the cellular component.	9.17% (303/3306)	8.54952e-07	6.07	1004;10049;10096;10171;10174;1029;10413;10507;10539;10556;10565;10607;1063;10659;10721;10735;1075;10775;10969;10979;11035;1104;11155;11170;11176;11190;112476;114897;114899;115939;116228;116840;118611;1277;140803;142;143162;143941;1501;150483;1535;1605;1609;163;1649;170690;1736;1810;1894;1981;200205;200373;2006;200933;2012;203228;2150;2176;2203;221472;221692;2244;22861;22868;22871;22873;2288;22890…	CDH6;DNAJB6;ACTR3;RCL1;SORBS3;CDKN2A;YAP1;SEMA4D;GLRX3;RPP30;ARFGEF1;TBL3;CENPF;CELF2;POLQ;STAG2;CTSC;POP4;EBNA1BP2;FERMT2;RIPK3;RCC1;LDB3;FAM107A;BAZ2A;CEP250;PRRT2;C1QTNF1;C1QTNF3;TSR3;COX20;CNTROB;C10orf90;COL1A1;TRPM6;PARP1;FRMPD2;TTC36;CTNND2;TEKT4;CYBA;DAG1;DGKQ;AP2B1;DDIT3;ADAMTS16;DKC1;DR1;ECT2;EIF4G1;IBA57;CFAP221;ELN;FBXO45;EMP1;C9orf72;F2RL1;FANCC;FBP1;FGD2;PHACTR1;FGB;NLRP1;FASTKD2;NL…
44	2.18	GO:0071840	cellular component organization or biogenesis	A process that results in the biosynthesis of constituent macromolecules, assembly, arrangement of constituent parts, or disassembly of a cellular component.	8.92% (590/6613)	3.16464e-12	11.5	1004;10049;100505385;100506013;10077;10096;10110;10171;10174;1019;10277;1029;10312;10381;10413;10440;10452;10493;10507;10539;10556;10565;10574;10607;1063;10659;10675;10721;10735;1075;10775;10890;10902;10969;10973;10979;11021;11022;11031;11035;1104;11108;11143;11155;11164;11170;11176;11190;11222;11228;112476;11314;113246;1134;1140;114781;114897;114899;115908;115939;116028;116228;116840;118611;1215…	CDH6;DNAJB6;IQCJ-SCHIP1;APELA;TSPAN32;ACTR3;SGK2;RCL1;SORBS3;CDK4;UBE4B;CDKN2A;TCIRG1;TUBB3;YAP1;TIMM17A;TOMM40;VAT1;SEMA4D;GLRX3;RPP30;ARFGEF1;CCT7;TBL3;CENPF;CELF2;CSPG5;POLQ;STAG2;CTSC;POP4;RAB10;BRD8;EBNA1BP2;ASCC3;FERMT2;RAB35;TDRKH;RAB31;RIPK3;RCC1;PRDM4;KAT7;LDB3;NUDT5;FAM107A;BAZ2A;CEP250;MRPL3;RASSF8;PRRT2;CD300A;C12orf57;CHRNA1;CHRNB1;BTBD9;C1QTNF1;C1QTNF3;CTHRC1;TSR3;RMI2;COX20;CNTROB;…
45	4.97	GO:0006873	cellular ion homeostasis	Any process involved in the maintenance of an internal steady state of ions at the level of a cell.	10.29% (68/661)	0.00153879	2.81	10312;10539;114897;130733;1318;148;150159;1535;1604;1649;1903;2150;22953;23516;2358;2495;255061;25800;27032;283652;285335;30968;3162;344905;351;3558;3709;3717;4089;479;481;489;4987;5029;51196;540;55151;5581;56704;57214;58515;6005;6262;6354;64116;6547;6622;7222;7225;729230;7531;766;776;7781;783;825;83697;8398;859;8614;8671;8943;920;9429;9446;9472;948;9481	TCIRG1;GLRX3;C1QTNF1;TMEM178A;SLC31A2;ADRA1A;SLC9B1;CYBA;CD55;DDIT3;S1PR3;F2RL1;P2RX2;SLC39A14;FPR2;FTH1;TAC4;SLC39A6;ATP2C1;SLC24A5;SLC9C1;STOML2;HMOX1;ATP13A5;APP;IL2;ITPR2;JAK2;SMAD4;ATP12A;ATP1B1;ATP2A3;OPRL1;P2RY2;PLCE1;ATP7B;TMEM38B;PRKCE;JPH1;CEMIP;SELENOK;RHAG;RYR2;CCL7;SLC39A8;SLC8A3;SNCA;TRPC3;TRPC6;CCR2;YWHAE;CA7;CACNA1D;SLC30A3;CACNB2;CAPN3;SLC4A9;PLA2G6;CAV3;STC2;SLC4A4;AP3D1;CD4;ABC…
45	5.33	GO:0006874	cellular calcium ion homeostasis	Any process involved in the maintenance of an internal steady state of calcium ions at the level of a cell.	10.79% (49/454)	0.002584	2.59	10312;114897;130733;148;1535;1604;1649;1903;2150;22953;2358;255061;27032;283652;30968;344905;351;3558;3709;3717;481;489;4987;51196;540;55151;5581;56704;57214;58515;6262;6354;6547;6622;7222;7225;729230;7531;776;783;825;8398;859;8614;920;9446;9472;948;9481	TCIRG1;C1QTNF1;TMEM178A;ADRA1A;CYBA;CD55;DDIT3;S1PR3;F2RL1;P2RX2;FPR2;TAC4;ATP2C1;SLC24A5;STOML2;ATP13A5;APP;IL2;ITPR2;JAK2;ATP1B1;ATP2A3;OPRL1;PLCE1;ATP7B;TMEM38B;PRKCE;JPH1;CEMIP;SELENOK;RYR2;CCL7;SLC8A3;SNCA;TRPC3;TRPC6;CCR2;YWHAE;CACNA1D;CACNB2;CAPN3;PLA2G6;CAV3;STC2;CD4;GSTO1;AKAP6;CD36;SLC25A27
45	5.09	GO:0006875	cellular metal ion homeostasis	Any process involved in the maintenance of an internal steady state of metal ions at the level of a cell.	10.61% (61/575)	0.00127155	2.9	10312;10539;114897;130733;1318;148;1535;1604;1649;1903;2150;22953;23516;2358;2495;255061;25800;27032;283652;30968;3162;344905;351;3558;3709;3717;4089;479;481;489;4987;51196;540;55151;5581;56704;57214;58515;6262;6354;64116;6547;6622;7222;7225;729230;7531;776;7781;783;825;8398;859;8614;8943;920;9429;9446;9472;948;9481	TCIRG1;GLRX3;C1QTNF1;TMEM178A;SLC31A2;ADRA1A;CYBA;CD55;DDIT3;S1PR3;F2RL1;P2RX2;SLC39A14;FPR2;FTH1;TAC4;SLC39A6;ATP2C1;SLC24A5;STOML2;HMOX1;ATP13A5;APP;IL2;ITPR2;JAK2;SMAD4;ATP12A;ATP1B1;ATP2A3;OPRL1;PLCE1;ATP7B;TMEM38B;PRKCE;JPH1;CEMIP;SELENOK;RYR2;CCL7;SLC39A8;SLC8A3;SNCA;TRPC3;TRPC6;CCR2;YWHAE;CACNA1D;SLC30A3;CACNB2;CAPN3;PLA2G6;CAV3;STC2;AP3D1;CD4;ABCG2;GSTO1;AKAP6;CD36;SLC25A27
45	4.67	GO:0019725	cellular homeostasis	Any process involved in the maintenance of an internal steady state at the level of the cell.	9.34% (90/964)	0.00535067	2.27	10312;10539;1134;114897;114899;130733;1318;148;150159;1535;1604;1649;1903;2150;2237;22953;23516;2358;2495;255061;25800;26272;27032;283652;285335;30968;3162;3383;344905;351;3558;3569;3709;3717;4041;408;4089;4170;4779;4780;479;481;4830;489;4987;5029;51196;540;5427;55151;5581;56704;57214;57539;5768;57804;58515;6005;6118;6262;6347;6354;64116;6547;6560;6622;7222;7225;729230;7531;766;776;7781;783;825;8…	TCIRG1;GLRX3;CHRNA1;C1QTNF1;C1QTNF3;TMEM178A;SLC31A2;ADRA1A;SLC9B1;CYBA;CD55;DDIT3;S1PR3;F2RL1;FEN1;P2RX2;SLC39A14;FPR2;FTH1;TAC4;SLC39A6;FBXO4;ATP2C1;SLC24A5;SLC9C1;STOML2;HMOX1;ICAM1;ATP13A5;APP;IL2;IL6;ITPR2;JAK2;LRP5;ARRB1;SMAD4;MCL1;NFE2L1;NFE2L2;ATP12A;ATP1B1;NME1;ATP2A3;OPRL1;P2RY2;PLCE1;ATP7B;POLE2;TMEM38B;PRKCE;JPH1;CEMIP;WDR35;QSOX1;POLD4;SELENOK;RHAG;RPA2;RYR2;CCL2;CCL7;SLC39A8;SLC8A3;…
45	4.98	GO:0030003	cellular cation homeostasis	Any process involved in the maintenance of an internal steady state of cations at the level of a cell.	10.19% (66/648)	0.00228568	2.64	10312;10539;114897;130733;1318;148;150159;1535;1604;1649;1903;2150;22953;23516;2358;2495;255061;25800;27032;283652;285335;30968;3162;344905;351;3558;3709;3717;4089;479;481;489;4987;51196;540;55151;5581;56704;57214;58515;6262;6354;64116;6547;6622;7222;7225;729230;7531;766;776;7781;783;825;83697;8398;859;8614;8671;8943;920;9429;9446;9472;948;9481	TCIRG1;GLRX3;C1QTNF1;TMEM178A;SLC31A2;ADRA1A;SLC9B1;CYBA;CD55;DDIT3;S1PR3;F2RL1;P2RX2;SLC39A14;FPR2;FTH1;TAC4;SLC39A6;ATP2C1;SLC24A5;SLC9C1;STOML2;HMOX1;ATP13A5;APP;IL2;ITPR2;JAK2;SMAD4;ATP12A;ATP1B1;ATP2A3;OPRL1;PLCE1;ATP7B;TMEM38B;PRKCE;JPH1;CEMIP;SELENOK;RYR2;CCL7;SLC39A8;SLC8A3;SNCA;TRPC3;TRPC6;CCR2;YWHAE;CA7;CACNA1D;SLC30A3;CACNB2;CAPN3;SLC4A9;PLA2G6;CAV3;STC2;SLC4A4;AP3D1;CD4;ABCG2;GSTO1;AK…
45	4.35	GO:0048878	chemical homeostasis	Any biological process involved in the maintenance of an internal steady state of a chemical.	9.27% (109/1176)	0.0028861	2.54	10312;10539;114781;114897;114899;130733;1318;142;148;150159;1535;1579;1604;1649;1903;2150;22913;22953;23428;23516;2358;2495;255061;25800;27032;283652;285335;288;30968;3162;3383;344905;351;3558;3709;3717;3931;4041;408;4089;4779;479;481;4830;489;4938;4987;5029;51167;51196;540;5468;54896;55151;5567;5573;5581;56704;57214;57476;57539;5781;58515;6005;6262;6331;6354;64116;6547;6560;6566;6622;6648;6780;6…	TCIRG1;GLRX3;BTBD9;C1QTNF1;C1QTNF3;TMEM178A;SLC31A2;PARP1;ADRA1A;SLC9B1;CYBA;CYP4A11;CD55;DDIT3;S1PR3;F2RL1;RALY;P2RX2;SLC7A8;SLC39A14;FPR2;FTH1;TAC4;SLC39A6;ATP2C1;SLC24A5;SLC9C1;ANK3;STOML2;HMOX1;ICAM1;ATP13A5;APP;IL2;ITPR2;JAK2;LCAT;LRP5;ARRB1;SMAD4;NFE2L1;ATP12A;ATP1B1;NME1;ATP2A3;OAS1;OPRL1;P2RY2;CYB5R4;PLCE1;ATP7B;PPARG;SLC66A1;TMEM38B;PRKACB;PRKAR1A;PRKCE;JPH1;CEMIP;GRAMD1B;WDR35;PTPN11;SE…
45	4.73	GO:0050801	ion homeostasis	Any process involved in the maintenance of an internal steady state of ions within an organism or cell.	10.42% (84/806)	0.000302274	3.52	10312;10539;114781;114897;130733;1318;142;148;150159;1535;1579;1604;1649;1903;2150;22953;23428;23516;2358;2495;255061;25800;27032;283652;285335;288;30968;3162;344905;351;3558;3709;3717;4089;479;481;489;4987;5029;51196;540;54896;55151;5581;56704;57214;58515;6005;6262;6331;6354;64116;6547;6560;6622;706;7222;7225;729230;7531;766;776;7781;783;825;83697;8398;8529;859;8614;8671;8692;8805;8913;8943;920;…	TCIRG1;GLRX3;BTBD9;C1QTNF1;TMEM178A;SLC31A2;PARP1;ADRA1A;SLC9B1;CYBA;CYP4A11;CD55;DDIT3;S1PR3;F2RL1;P2RX2;SLC7A8;SLC39A14;FPR2;FTH1;TAC4;SLC39A6;ATP2C1;SLC24A5;SLC9C1;ANK3;STOML2;HMOX1;ATP13A5;APP;IL2;ITPR2;JAK2;SMAD4;ATP12A;ATP1B1;ATP2A3;OPRL1;P2RY2;PLCE1;ATP7B;SLC66A1;TMEM38B;PRKCE;JPH1;CEMIP;SELENOK;RHAG;RYR2;SCN5A;CCL7;SLC39A8;SLC8A3;SLC12A4;SNCA;TSPO;TRPC3;TRPC6;CCR2;YWHAE;CA7;CACNA1D;SLC30A…
45	4.95	GO:0055065	metal ion homeostasis	Any process involved in the maintenance of an internal steady state of metal ions within an organism or cell.	10.94% (71/649)	0.000218825	3.66	10312;10539;114781;114897;130733;1318;148;1535;1579;1604;1649;1903;2150;22953;23428;23516;2358;2495;255061;25800;27032;283652;288;30968;3162;344905;351;3558;3709;3717;4089;479;481;489;4987;51196;540;55151;5581;56704;57214;58515;6005;6262;6354;64116;6547;6560;6622;7222;7225;729230;7531;776;7781;783;825;8398;8529;859;8614;8692;8805;8943;920;9365;9429;9446;9472;948;9481	TCIRG1;GLRX3;BTBD9;C1QTNF1;TMEM178A;SLC31A2;ADRA1A;CYBA;CYP4A11;CD55;DDIT3;S1PR3;F2RL1;P2RX2;SLC7A8;SLC39A14;FPR2;FTH1;TAC4;SLC39A6;ATP2C1;SLC24A5;ANK3;STOML2;HMOX1;ATP13A5;APP;IL2;ITPR2;JAK2;SMAD4;ATP12A;ATP1B1;ATP2A3;OPRL1;PLCE1;ATP7B;TMEM38B;PRKCE;JPH1;CEMIP;SELENOK;RHAG;RYR2;CCL7;SLC39A8;SLC8A3;SLC12A4;SNCA;TRPC3;TRPC6;CCR2;YWHAE;CACNA1D;SLC30A3;CACNB2;CAPN3;PLA2G6;CYP4F2;CAV3;STC2;HYAL2;TRIM…
45	5.3	GO:0055074	calcium ion homeostasis	Any process involved in the maintenance of an internal steady state of calcium ions within an organism or cell.	10.92% (51/467)	0.00166787	2.78	10312;114897;130733;148;1535;1604;1649;1903;2150;22953;2358;255061;27032;283652;30968;344905;351;3558;3709;3717;481;489;4987;51196;540;55151;5581;56704;57214;58515;6262;6354;6547;6622;7222;7225;729230;7531;776;783;825;8398;859;8614;8805;920;9365;9446;9472;948;9481	TCIRG1;C1QTNF1;TMEM178A;ADRA1A;CYBA;CD55;DDIT3;S1PR3;F2RL1;P2RX2;FPR2;TAC4;ATP2C1;SLC24A5;STOML2;ATP13A5;APP;IL2;ITPR2;JAK2;ATP1B1;ATP2A3;OPRL1;PLCE1;ATP7B;TMEM38B;PRKCE;JPH1;CEMIP;SELENOK;RYR2;CCL7;SLC8A3;SNCA;TRPC3;TRPC6;CCR2;YWHAE;CACNA1D;CACNB2;CAPN3;PLA2G6;CAV3;STC2;TRIM24;CD4;KL;GSTO1;AKAP6;CD36;SLC25A27
45	4.84	GO:0055080	cation homeostasis	Any process involved in the maintenance of an internal steady state of cations within an organism or cell.	10.47% (76/726)	0.000507564	3.29	10312;10539;114781;114897;130733;1318;148;150159;1535;1579;1604;1649;1903;2150;22953;23428;23516;2358;2495;255061;25800;27032;283652;285335;288;30968;3162;344905;351;3558;3709;3717;4089;479;481;489;4987;51196;540;55151;5581;56704;57214;58515;6005;6262;6354;64116;6547;6560;6622;7222;7225;729230;7531;766;776;7781;783;825;83697;8398;8529;859;8614;8671;8692;8805;8943;920;9365;9429;9446;9472;948;9481	TCIRG1;GLRX3;BTBD9;C1QTNF1;TMEM178A;SLC31A2;ADRA1A;SLC9B1;CYBA;CYP4A11;CD55;DDIT3;S1PR3;F2RL1;P2RX2;SLC7A8;SLC39A14;FPR2;FTH1;TAC4;SLC39A6;ATP2C1;SLC24A5;SLC9C1;ANK3;STOML2;HMOX1;ATP13A5;APP;IL2;ITPR2;JAK2;SMAD4;ATP12A;ATP1B1;ATP2A3;OPRL1;PLCE1;ATP7B;TMEM38B;PRKCE;JPH1;CEMIP;SELENOK;RHAG;RYR2;CCL7;SLC39A8;SLC8A3;SLC12A4;SNCA;TRPC3;TRPC6;CCR2;YWHAE;CA7;CACNA1D;SLC30A3;CACNB2;CAPN3;SLC4A9;PLA2G6;CY…
45	5.25	GO:0072503	cellular divalent inorganic cation homeostasis	Any process involved in the maintenance of an internal steady state of divalent cations at the level of a cell.	11.04% (54/489)	0.000961972	3.02	10312;114897;130733;148;1535;1604;1649;1903;2150;22953;23516;2358;255061;25800;27032;283652;30968;344905;351;3558;3709;3717;481;489;4987;51196;540;55151;5581;56704;57214;58515;6262;6354;64116;6547;6622;7222;7225;729230;7531;776;7781;783;825;8398;859;8614;8943;920;9446;9472;948;9481	TCIRG1;C1QTNF1;TMEM178A;ADRA1A;CYBA;CD55;DDIT3;S1PR3;F2RL1;P2RX2;SLC39A14;FPR2;TAC4;SLC39A6;ATP2C1;SLC24A5;STOML2;ATP13A5;APP;IL2;ITPR2;JAK2;ATP1B1;ATP2A3;OPRL1;PLCE1;ATP7B;TMEM38B;PRKCE;JPH1;CEMIP;SELENOK;RYR2;CCL7;SLC39A8;SLC8A3;SNCA;TRPC3;TRPC6;CCR2;YWHAE;CACNA1D;SLC30A3;CACNB2;CAPN3;PLA2G6;CAV3;STC2;AP3D1;CD4;GSTO1;AKAP6;CD36;SLC25A27
45	5.21	GO:0072507	divalent inorganic cation homeostasis	Any process involved in the maintenance of an internal steady state of divalent cations within an organism or cell.	11.2% (57/509)	0.000500859	3.3	10312;114897;130733;148;1535;1604;1649;1903;2150;22953;23516;2358;255061;25800;27032;283652;288;30968;344905;351;3558;3709;3717;481;489;4987;51196;540;55151;5581;56704;57214;58515;6262;6354;64116;6547;6622;7222;7225;729230;7531;776;7781;783;825;8398;859;8614;8805;8943;920;9365;9446;9472;948;9481	TCIRG1;C1QTNF1;TMEM178A;ADRA1A;CYBA;CD55;DDIT3;S1PR3;F2RL1;P2RX2;SLC39A14;FPR2;TAC4;SLC39A6;ATP2C1;SLC24A5;ANK3;STOML2;ATP13A5;APP;IL2;ITPR2;JAK2;ATP1B1;ATP2A3;OPRL1;PLCE1;ATP7B;TMEM38B;PRKCE;JPH1;CEMIP;SELENOK;RYR2;CCL7;SLC39A8;SLC8A3;SNCA;TRPC3;TRPC6;CCR2;YWHAE;CACNA1D;SLC30A3;CACNB2;CAPN3;PLA2G6;CAV3;STC2;TRIM24;AP3D1;CD4;KL;GSTO1;AKAP6;CD36;SLC25A27
45	4.82	GO:0098771	inorganic ion homeostasis	Any process involved in the maintenance of an internal steady state of inorganic ions within an organism or cell.	10.31% (76/737)	0.000782884	3.11	10312;10539;114781;114897;130733;1318;148;150159;1535;1579;1604;1649;1903;2150;22953;23428;23516;2358;2495;255061;25800;27032;283652;285335;288;30968;3162;344905;351;3558;3709;3717;4089;479;481;489;4987;51196;540;55151;5581;56704;57214;58515;6005;6262;6354;64116;6547;6560;6622;7222;7225;729230;7531;766;776;7781;783;825;83697;8398;8529;859;8614;8671;8692;8805;8943;920;9365;9429;9446;9472;948;9481	TCIRG1;GLRX3;BTBD9;C1QTNF1;TMEM178A;SLC31A2;ADRA1A;SLC9B1;CYBA;CYP4A11;CD55;DDIT3;S1PR3;F2RL1;P2RX2;SLC7A8;SLC39A14;FPR2;FTH1;TAC4;SLC39A6;ATP2C1;SLC24A5;SLC9C1;ANK3;STOML2;HMOX1;ATP13A5;APP;IL2;ITPR2;JAK2;SMAD4;ATP12A;ATP1B1;ATP2A3;OPRL1;PLCE1;ATP7B;TMEM38B;PRKCE;JPH1;CEMIP;SELENOK;RHAG;RYR2;CCL7;SLC39A8;SLC8A3;SLC12A4;SNCA;TRPC3;TRPC6;CCR2;YWHAE;CA7;CACNA1D;SLC30A3;CACNB2;CAPN3;SLC4A9;PLA2G6;CY…
46	8.85	GO:0010878	cholesterol storage	The accumulation and maintenance in cells or tissues of cholesterol, cholest-5-en-3 beta-ol, the principal sterol of vertebrates and the precursor of many steroids, including bile acids and steroid hormones.	29.41% (5/17)	0.00556044	2.25	5467;5468;7376;948;949	PPARD;PPARG;NR1H2;CD36;SCARB1
46	8.94	GO:0010885	regulation of cholesterol storage	Any process that modulates the rate or extent of cholesterol storage. Cholesterol storage is the accumulation and maintenance in cells or tissues of cholesterol, cholest-5-en-3 beta-ol, the principal sterol of vertebrates and the precursor of many steroids, including bile acids and steroid hormones.	33.33% (5/15)	0.00304246	2.52	5467;5468;7376;948;949	PPARD;PPARG;NR1H2;CD36;SCARB1
46	8.76	GO:0010888	negative regulation of lipid storage	Any process that decreases the rate, frequency or extent of lipid storage. Lipid storage is the accumulation and maintenance in cells or tissues of lipids, compounds soluble in organic solvents but insoluble or sparingly soluble in aqueous solvents. Lipid reserves can be accumulated during early developmental stages for mobilization and utilization at later stages of development.	26.32% (5/19)	0.00927203	2.03	3569;3690;5467;5468;7376	IL6;ITGB3;PPARD;PPARG;NR1H2
46	5.74	GO:0051235	maintenance of location	Any process in which a cell, substance or cellular entity, such as a protein complex or organelle, is maintained in a location and prevented from moving elsewhere.	11.04% (36/326)	0.00626329	2.2	1535;1605;1649;2200;22873;2495;26580;288;3192;3553;3569;3690;3709;375189;5048;51196;540;5467;5468;54832;55151;5581;56704;57214;6262;6622;706;7376;7781;825;8943;920;9446;9472;948;949	CYBA;DAG1;DDIT3;FBN1;DZIP1;FTH1;BSCL2;ANK3;HNRNPU;IL1B;IL6;ITGB3;ITPR2;PFN4;PAFAH1B1;PLCE1;ATP7B;PPARD;PPARG;VPS13C;TMEM38B;PRKCE;JPH1;CEMIP;RYR2;SNCA;TSPO;NR1H2;SLC30A3;CAPN3;AP3D1;CD4;GSTO1;AKAP6;CD36;SCARB1
47	6.25	GO:0001508	action potential	A process in which membrane potential cycles through a depolarizing spike, triggered in response to depolarization above some threshold, followed by repolarization. This cycle is driven by the flow of ions through various voltage gated channels with different thresholds and ion specificities.	14.62% (19/130)	0.00224575	2.65	1134;148;1832;288;3751;481;4897;5318;6262;6331;7341;7531;776;783;79784;859;8913;9472;948	CHRNA1;ADRA1A;DSP;ANK3;KCND2;ATP1B1;NRCAM;PKP2;RYR2;SCN5A;SUMO1;YWHAE;CACNA1D;CACNB2;MYH14;CAV3;CACNA1G;AKAP6;CD36
47	5.7	GO:0007599	hemostasis	The stopping of bleeding (loss of body fluid) or the arrest of the circulation to an organ or part.	13.49% (46/341)	2.38001e-05	4.62	10077;114897;1277;1606;1607;1609;2150;221037;2244;22953;2313;23414;3021;3045;3065;30845;3569;3611;3690;3709;3717;408;4780;5054;5055;5154;5270;5340;5567;5573;5581;5781;6403;7057;708;710;7222;7225;7414;8351;8526;8529;8761;9060;928;948	TSPAN32;C1QTNF1;COL1A1;DGKA;DGKB;DGKQ;F2RL1;JMJD1C;FGB;P2RX2;FLI1;ZFPM2;H3-3B;HBD;HDAC1;EHD3;IL6;ILK;ITGB3;ITPR2;JAK2;ARRB1;NFE2L2;SERPINE1;SERPINB2;PDGFA;SERPINE2;PLG;PRKACB;PRKAR1A;PRKCE;PTPN11;SELP;THBS1;C1QBP;SERPING1;TRPC3;TRPC6;VCL;H3C4;DGKE;CYP4F2;PABPC4;PAPSS2;CD9;CD36
47	5.23	GO:0042391	regulation of membrane potential	Any process that modulates the establishment or extent of a membrane potential, the electric potential existing across any membrane arising from charges in the membrane itself and from the charges present in the media on either side of the membrane.	10.67% (46/431)	0.00423512	2.37	10550;1134;1140;142;148;1832;22871;22941;22953;23593;254263;2559;2564;27166;2743;288;2900;30845;30968;351;3751;481;4897;5318;5348;5590;5831;598;6262;6331;637;6622;706;7341;7531;774;776;783;79784;80025;8115;859;8913;9472;948;9481	ARL6IP5;CHRNA1;CHRNB1;PARP1;ADRA1A;DSP;NLGN1;SHANK2;P2RX2;HEBP2;CNIH2;GABRA6;GABRE;PRELID1;GLRB;ANK3;GRIK4;EHD3;STOML2;APP;KCND2;ATP1B1;NRCAM;PKP2;FXYD1;PRKCZ;PYCR1;BCL2L1;RYR2;SCN5A;BID;SNCA;TSPO;SUMO1;YWHAE;CACNA1B;CACNA1D;CACNB2;MYH14;PANK2;TCL1A;CAV3;CACNA1G;AKAP6;CD36;SLC25A27
47	3.82	GO:0042592	homeostatic process	Any biological process involved in the maintenance of an internal steady state.	9.46% (180/1903)	4.21645e-05	4.38	100;10312;10413;10539;10574;11035;1134;114781;114897;114899;12;124220;130733;1318;1376;142;1445;148;150159;1535;1579;1604;1649;1736;1903;192111;196528;1981;2016;2113;2150;2176;2237;22913;22953;23385;23428;23516;2358;2495;255061;25800;26058;26272;26354;2651;26580;27032;27040;283652;285331;285335;288;29766;301;30968;3162;3183;3192;3320;3383;344905;351;3553;3558;3569;3575;3690;3709;3717;3931;4041;40…	ADA;TCIRG1;YAP1;GLRX3;CCT7;RIPK3;CHRNA1;BTBD9;C1QTNF1;C1QTNF3;SERPINA3;ZG16B;TMEM178A;SLC31A2;CPT2;PARP1;CSK;ADRA1A;SLC9B1;CYBA;CYP4A11;CD55;DDIT3;DKC1;S1PR3;PGAM5;ARID2;EIF4G1;EMX1;ETS1;F2RL1;FANCC;FEN1;RALY;P2RX2;NCSTN;SLC7A8;SLC39A14;FPR2;FTH1;TAC4;SLC39A6;GIGYF2;FBXO4;GNL3;GCNT2;BSCL2;ATP2C1;LAT;SLC24A5;CCDC66;SLC9C1;ANK3;TMOD3;ANXA1;STOML2;HMOX1;HNRNPC;HNRNPU;HSP90AA1;ICAM1;ATP13A5;APP;IL1B;…
47	4.02	GO:0044093	positive regulation of molecular function	Any process that activates or increases the rate or extent of a molecular function, an elemental biological activity occurring at the molecular level, such as catalysis or binding.	8.69% (152/1750)	0.00602625	2.22	10049;10110;10507;10550;10565;11035;11314;115908;129049;134957;142;1445;148;1535;1605;1609;1649;1736;1894;1896;192111;1981;202151;2150;219790;221472;22861;23092;2321;23216;23385;2358;25782;26999;27040;27166;288;2889;28964;28988;30845;3192;3200;3265;3267;3320;3383;351;353149;3553;3556;3558;3569;3611;3690;3717;408;4660;4686;481;4830;4838;4908;4909;51068;51185;51196;51429;5154;5364;54453;5468;55072;…	DNAJB6;SGK2;SEMA4D;ARL6IP5;ARFGEF1;RIPK3;CD300A;CTHRC1;SGSM1;STXBP5;PARP1;CSK;ADRA1A;CYBA;DAG1;DGKQ;DDIT3;DKC1;ECT2;EDA;PGAM5;EIF4G1;RANBP3L;F2RL1;RTKN2;FGD2;NLRP1;ARHGAP26;FLT1;TBC1D1;NCSTN;FPR2;RAB3GAP2;CYFIP2;LAT;PRELID1;ANK3;RAPGEF1;GIT1;DBNL;EHD3;HNRNPU;HOXA3;HRAS;AGFG1;HSP90AA1;ICAM1;APP;TBC1D26;IL1B;IL1RAP;IL2;IL6;ILK;ITGB3;JAK2;ARRB1;PPP1R12B;NCBP1;ATP1B1;NME1;NODAL;NTF3;NTF4;NMD3;CRBN;PL…
47	6.13	GO:0048872	homeostasis of number of cells	Any biological process involved in the maintenance of the steady-state number of cells within a population of cells.	11.38% (28/246)	0.00998968	2	100;10312;11035;2016;2113;2176;23385;26058;27040;29766;301;3162;3558;3569;3575;3717;4779;54700;55619;55904;5781;6005;729230;7538;8314;9133;9258;9898	ADA;TCIRG1;RIPK3;EMX1;ETS1;FANCC;NCSTN;GIGYF2;LAT;TMOD3;ANXA1;HMOX1;IL2;IL6;IL7R;JAK2;NFE2L1;RRN3;DOCK10;KMT2E;PTPN11;RHAG;CCR2;ZFP36;BAP1;CCNB2;MFHAS1;UBAP2L
47	5.34	GO:0050878	regulation of body fluid levels	Any process that modulates the levels of body fluids.	11.6% (58/500)	0.000180599	3.74	100;10077;1131;114897;1277;1535;1579;1606;1607;1609;2150;221037;2244;22953;2313;23414;3021;3045;3065;30845;3569;3611;3690;3709;3717;408;4780;4830;4987;5029;5054;5055;5154;5270;5340;540;5567;5573;5581;5781;6403;7057;708;710;7222;7225;7392;7414;7498;8351;8526;8529;8692;8761;9060;9148;928;948	ADA;TSPAN32;CHRM3;C1QTNF1;COL1A1;CYBA;CYP4A11;DGKA;DGKB;DGKQ;F2RL1;JMJD1C;FGB;P2RX2;FLI1;ZFPM2;H3-3B;HBD;HDAC1;EHD3;IL6;ILK;ITGB3;ITPR2;JAK2;ARRB1;NFE2L2;NME1;OPRL1;P2RY2;SERPINE1;SERPINB2;PDGFA;SERPINE2;PLG;ATP7B;PRKACB;PRKAR1A;PRKCE;PTPN11;SELP;THBS1;C1QBP;SERPING1;TRPC3;TRPC6;USF2;VCL;XDH;H3C4;DGKE;CYP4F2;HYAL2;PABPC4;PAPSS2;NEURL1;CD9;CD36
47	7.58	GO:0051881	regulation of mitochondrial membrane potential	Any process that modulates the establishment or extent of the mitochondrial membrane potential, the electric potential existing across the mitochondrial membrane arising from charges in the membrane itself and from the charges present in the media on either side of the membrane.	16.67% (12/72)	0.00478477	2.32	10550;142;23593;27166;30968;5831;598;637;706;80025;8115;9481	ARL6IP5;PARP1;HEBP2;PRELID1;STOML2;PYCR1;BCL2L1;BID;TSPO;PANK2;TCL1A;SLC25A27
47	0.82	GO:0065007	biological regulation	Any process that modulates a measurable attribute of any biological process, quality or function.	7.59% (952/12551)	0.000374844	3.43	100;100125288;100131539;100271715;1004;10049;100505385;100506013;10077;10096;101060200;10110;10172;10174;1019;10234;10277;10287;1029;10312;10381;10413;10440;10492;10493;10507;10539;10550;10565;10566;10574;1063;10659;1066;10675;10721;10735;10747;1075;10838;10868;10890;10900;10902;10915;10955;10979;1101;11021;11022;11031;11035;1104;11108;11119;11142;11143;11156;11162;11167;11170;11173;11176;11190;1…	ADA;ZGLP1;ZNF705E;ARHGEF33;CDH6;DNAJB6;IQCJ-SCHIP1;APELA;TSPAN32;ACTR3;ZNF891;SGK2;ZNF256;SORBS3;CDK4;LRRC17;UBE4B;RGS19;CDKN2A;TCIRG1;TUBB3;YAP1;TIMM17A;SYNCRIP;VAT1;SEMA4D;GLRX3;ARL6IP5;ARFGEF1;AKAP3;CCT7;CENPF;CELF2;CES1;CSPG5;POLQ;STAG2;MASP2;CTSC;ZNF275;USP20;RAB10;RUNDC3A;BRD8;TCERG1;SERINC3;FERMT2;CHAD;RAB35;TDRKH;RAB31;RIPK3;RCC1;PRDM4;BTN3A1;PKIG;KAT7;PTP4A3;NUDT6;FSTL1;FAM107A;ADAMTS7;B…
47	2.83	GO:0065008	regulation of biological quality	Any process that modulates a qualitative or quantitative trait of a biological quality. A biological quality is a measurable attribute of an organism or part of an organism, such as size, mass, shape, color, etc.	9.13% (368/4032)	4.74493e-08	7.32	100;10077;10096;1019;10312;10413;10492;10507;10539;10550;10565;10574;1066;10675;10979;11035;11156;11170;112476;1131;1134;1140;114781;114897;114899;118611;12;124220;1277;130271;130733;1318;1376;142;1445;148;150159;1535;1558;1579;1604;1605;1606;1607;1609;161291;163;1649;170690;1736;1740;1832;1903;192111;1959;196528;1981;2006;2016;2029;2113;2150;2176;2200;221037;221472;221662;2237;2244;22871;22873;2…	ADA;TSPAN32;ACTR3;CDK4;TCIRG1;YAP1;SYNCRIP;SEMA4D;GLRX3;ARL6IP5;ARFGEF1;CCT7;CES1;CSPG5;FERMT2;RIPK3;PTP4A3;FAM107A;PRRT2;CHRM3;CHRNA1;CHRNB1;BTBD9;C1QTNF1;C1QTNF3;C10orf90;SERPINA3;ZG16B;COL1A1;PLEKHH2;TMEM178A;SLC31A2;CPT2;PARP1;CSK;ADRA1A;SLC9B1;CYBA;CYP2C8;CYP4A11;CD55;DAG1;DGKA;DGKB;DGKQ;TMEM30B;AP2B1;DDIT3;ADAMTS16;DKC1;DLG2;DSP;S1PR3;PGAM5;EGR2;ARID2;EIF4G1;ELN;EMX1;ENSA;ETS1;F2RL1;FANCC;F…
47	3.4	GO:0065009	regulation of molecular function	Any process that modulates the frequency, rate or extent of a molecular function, an elemental biological activity occurring at the molecular level, such as catalysis or binding.	8.51% (251/2950)	0.0012535	2.9	10049;10110;1019;1029;10507;10550;10565;10900;11035;11142;11314;115908;12;129049;1293;134957;140;142;1445;148;150290;1535;154796;1605;1609;1649;1736;1740;1894;1896;192111;1981;1992;202151;2029;203228;2150;219790;221472;221692;22861;22871;22873;22914;22941;23092;23141;2321;23216;23385;23560;2358;2492;254263;25782;25791;25816;26999;27040;27120;27166;27250;288;2889;28964;28988;29062;301;3065;30845;3…	DNAJB6;SGK2;CDK4;CDKN2A;SEMA4D;ARL6IP5;ARFGEF1;RUNDC3A;RIPK3;PKIG;CD300A;CTHRC1;SERPINA3;SGSM1;COL6A3;STXBP5;ADORA3;PARP1;CSK;ADRA1A;DUSP18;CYBA;AMOT;DAG1;DGKQ;DDIT3;DKC1;DLG2;ECT2;EDA;PGAM5;EIF4G1;SERPINB1;RANBP3L;ENSA;C9orf72;F2RL1;RTKN2;FGD2;PHACTR1;NLRP1;NLGN1;DZIP1;KLRK1;SHANK2;ARHGAP26;ANKLE2;FLT1;TBC1D1;NCSTN;GTPBP4;FPR2;FSHR;CNIH2;RAB3GAP2;NGEF;TNFAIP8;CYFIP2;LAT;DKKL1;PRELID1;PDCD4;ANK3;…
47	8.25	GO:0086012	membrane depolarization during cardiac muscle cell action potential	The process in which cardiac muscle cell membrane potential changes in the depolarizing direction from the negative resting potential towards the positive membrane potential that will be the peak of the action potential.	26.09% (6/23)	0.00464154	2.33	288;6331;776;783;859;8913	ANK3;SCN5A;CACNA1D;CACNB2;CAV3;CACNA1G
48	3.82	GO:0007267	cell-cell signaling	Any process that mediates the transfer of information from one cell to another. This process includes signal transduction in the receiving cell and, where applicable, release of a ligand and any processes that actively facilitate its transport and presentation to the receiving cell. Examples include signaling via soluble ligands, via cell adhesion molecules and via gap junctions.	9.27% (152/1640)	0.000447183	3.35	10077;10312;10413;10675;10979;11170;112476;1131;1134;1140;114897;114899;115908;127262;1277;147495;147906;148;1501;1605;1607;163;1649;1740;1896;1959;1977;2029;2195;2244;22854;22871;22941;22953;23385;23500;254263;2559;2564;25960;26059;27120;27230;27303;2737;2743;2770;2889;28964;2900;293;29882;29953;301;3065;3265;3371;351;3553;3556;3558;3569;3611;3709;3717;3751;4038;4041;408;4089;4218;4286;4359;4776…	TSPAN32;TCIRG1;YAP1;CSPG5;FERMT2;FAM107A;PRRT2;CHRM3;CHRNA1;CHRNB1;C1QTNF1;C1QTNF3;CTHRC1;TPRG1L;COL1A1;APCDD1;DACT3;ADRA1A;CTNND2;DAG1;DGKB;AP2B1;DDIT3;DLG2;EDA;EGR2;EIF4E;ENSA;FAT1;FGB;NTNG1;NLGN1;SHANK2;P2RX2;NCSTN;DAAM2;CNIH2;GABRA6;GABRE;ADGRA2;ERC2;DKKL1;SERP1;RBMS3;GLI3;GLRB;GNAI1;RAPGEF1;GIT1;GRIK4;SLC25A6;ANAPC2;TRHDE;ANXA1;HDAC1;HRAS;TNC;APP;IL1B;IL1RAP;IL2;IL6;ILK;ITPR2;JAK2;KCND2;LRP4…
48	4.73	GO:0007268	chemical synaptic transmission	The vesicular release of classical neurotransmitter molecules from a presynapse, across a chemical synapse, the subsequent activation of neurotransmitter receptors at the postsynapse of a target cell (neuron, muscle, or secretory cell) and the effects of this activation on the postsynaptic membrane potential and ionic composition of the postsynaptic cytosol. This process encompasses both spontane…	10.27% (72/701)	0.00118509	2.93	10675;11170;112476;1131;1134;1140;127262;148;1607;1740;1959;1977;22854;22871;22941;22953;23385;254263;2559;2564;26059;2743;2770;28964;2900;29882;3265;351;3553;3717;3751;4218;4359;4776;4908;4909;5048;5270;5332;5370;5581;5590;56125;5743;5802;5914;5923;6347;6547;6560;6622;6780;6809;6843;729230;766;774;776;783;8398;84073;84896;84902;84961;8526;8618;8913;9097;9148;9254;9362;9465	CSPG5;FAM107A;PRRT2;CHRM3;CHRNA1;CHRNB1;TPRG1L;ADRA1A;DGKB;DLG2;EGR2;EIF4E;NTNG1;NLGN1;SHANK2;P2RX2;NCSTN;CNIH2;GABRA6;GABRE;ERC2;GLRB;GNAI1;GIT1;GRIK4;ANAPC2;HRAS;APP;IL1B;JAK2;KCND2;RAB8A;MPZ;NFATC4;NTF3;NTF4;PAFAH1B1;SERPINE2;PLCB4;PMCHL2;PRKCE;PRKCZ;PCDHB11;PTGS2;PTPRS;RARA;RASGRF1;CCL2;SLC8A3;SLC12A4;SNCA;STAU1;STX3;VAMP1;CCR2;CA7;CACNA1B;CACNA1D;CACNB2;PLA2G6;MYCBPAP;ATAD1;CEP89;FBXL20;DGKE…
48	9.45	GO:0032230	positive regulation of synaptic transmission, GABAergic	Any process that activates, maintains or increases the frequency, rate or extent of GABAergic synaptic transmission, the process of communication from a neuron to another neuron across a synapse using the neurotransmitter gamma-aminobutyric acid (GABA).	33.33% (4/12)	0.00809933	2.09	148;22871;5581;766	ADRA1A;NLGN1;PRKCE;CA7
48	5.37	GO:0050804	modulation of chemical synaptic transmission	Any process that modulates the frequency or amplitude of synaptic transmission, the process of communication from a neuron to a target (neuron, muscle, or secretory cell) across a synapse. Amplitude, in this case, refers to the change in postsynaptic membrane potential due to a single instance of synaptic transmission.	11.75% (51/434)	0.000318468	3.5	10675;11170;112476;127262;148;1607;1959;1977;22854;22871;22941;23385;254263;2770;28964;2900;29882;3265;351;3553;3717;4218;4776;4908;4909;5270;5332;5581;5590;5743;5802;5914;5923;6347;6547;6622;6780;6809;6843;729230;766;774;776;783;8398;84896;84961;8526;9148;9254;9465	CSPG5;FAM107A;PRRT2;TPRG1L;ADRA1A;DGKB;EGR2;EIF4E;NTNG1;NLGN1;SHANK2;NCSTN;CNIH2;GNAI1;GIT1;GRIK4;ANAPC2;HRAS;APP;IL1B;JAK2;RAB8A;NFATC4;NTF3;NTF4;SERPINE2;PLCB4;PRKCE;PRKCZ;PTGS2;PTPRS;RARA;RASGRF1;CCL2;SLC8A3;SNCA;STAU1;STX3;VAMP1;CCR2;CA7;CACNA1B;CACNA1D;CACNB2;PLA2G6;ATAD1;FBXL20;DGKE;NEURL1;CACNA2D2;AKAP7
48	4.71	GO:0099536	synaptic signaling	Cell-cell signaling to, from or or within a synapse.	10.35% (74/715)	0.00082536	3.08	10675;11170;112476;1131;1134;1140;127262;148;1605;1607;1740;1959;1977;22854;22871;22941;22953;23385;254263;2559;2564;26059;2743;2770;28964;2900;29882;3265;351;3553;3556;3717;3751;4218;4359;4776;4908;4909;5048;5270;5332;5370;5581;5590;56125;5743;5802;5914;5923;6347;6547;6560;6622;6780;6809;6843;729230;766;774;776;783;8398;84073;84896;84902;84961;8526;8618;8913;9097;9148;9254;9362;9465	CSPG5;FAM107A;PRRT2;CHRM3;CHRNA1;CHRNB1;TPRG1L;ADRA1A;DAG1;DGKB;DLG2;EGR2;EIF4E;NTNG1;NLGN1;SHANK2;P2RX2;NCSTN;CNIH2;GABRA6;GABRE;ERC2;GLRB;GNAI1;GIT1;GRIK4;ANAPC2;HRAS;APP;IL1B;IL1RAP;JAK2;KCND2;RAB8A;MPZ;NFATC4;NTF3;NTF4;PAFAH1B1;SERPINE2;PLCB4;PMCHL2;PRKCE;PRKCZ;PCDHB11;PTGS2;PTPRS;RARA;RASGRF1;CCL2;SLC8A3;SLC12A4;SNCA;STAU1;STX3;VAMP1;CCR2;CA7;CACNA1B;CACNA1D;CACNB2;PLA2G6;MYCBPAP;ATAD1;CEP89…
48	4.72	GO:0099537	trans-synaptic signaling	Cell-cell signaling in either direction across the synaptic cleft.	10.44% (74/709)	0.000651382	3.19	10675;11170;112476;1131;1134;1140;127262;148;1605;1607;1740;1959;1977;22854;22871;22941;22953;23385;254263;2559;2564;26059;2743;2770;28964;2900;29882;3265;351;3553;3556;3717;3751;4218;4359;4776;4908;4909;5048;5270;5332;5370;5581;5590;56125;5743;5802;5914;5923;6347;6547;6560;6622;6780;6809;6843;729230;766;774;776;783;8398;84073;84896;84902;84961;8526;8618;8913;9097;9148;9254;9362;9465	CSPG5;FAM107A;PRRT2;CHRM3;CHRNA1;CHRNB1;TPRG1L;ADRA1A;DAG1;DGKB;DLG2;EGR2;EIF4E;NTNG1;NLGN1;SHANK2;P2RX2;NCSTN;CNIH2;GABRA6;GABRE;ERC2;GLRB;GNAI1;GIT1;GRIK4;ANAPC2;HRAS;APP;IL1B;IL1RAP;JAK2;KCND2;RAB8A;MPZ;NFATC4;NTF3;NTF4;PAFAH1B1;SERPINE2;PLCB4;PMCHL2;PRKCE;PRKCZ;PCDHB11;PTGS2;PTPRS;RARA;RASGRF1;CCL2;SLC8A3;SLC12A4;SNCA;STAU1;STX3;VAMP1;CCR2;CA7;CACNA1B;CACNA1D;CACNB2;PLA2G6;MYCBPAP;ATAD1;CEP89…
48	9.45	GO:1902805	positive regulation of synaptic vesicle transport	NA	36.36% (4/11)	0.00572006	2.24	118426;22871;776;783	BORCS5;NLGN1;CACNA1D;CACNB2
49	5.26	GO:0007264	small GTPase mediated signal transduction	Any series of molecular signals in which a small monomeric GTPase relays one or more of the signals.	9.89% (56/566)	0.00843936	2.07	100271715;10287;1029;10565;10890;10900;11021;11031;148;154796;1894;2150;2203;221002;221472;23092;23263;25791;26084;27040;2889;28988;3162;3265;3717;408;4218;50618;50650;51196;54453;54922;55114;55619;55701;5662;57569;5898;5922;5923;64284;64787;7077;7126;79567;79574;81876;84253;8473;84952;8567;8727;8859;9138;9649;9869	ARHGEF33;RGS19;CDKN2A;ARFGEF1;RAB10;RUNDC3A;RAB35;RAB31;ADRA1A;AMOT;ECT2;F2RL1;FBP1;RASGEF1A;FGD2;ARHGAP26;MCF2L;NGEF;ARHGEF26;LAT;RAPGEF1;DBNL;HMOX1;HRAS;JAK2;ARRB1;RAB8A;ITSN2;ARHGEF3;PLCE1;RIN2;RASIP1;ARHGAP17;DOCK10;ARHGEF40;PSD;ARHGAP20;RALA;RASA2;RASGRF1;RAB17;EPS8L2;TIMP2;TNFAIP1;RIPOR1;EPS8L3;RAB1B;GARNL3;OGT;CGNL1;MADD;CTNNAL1;STK19;ARHGEF1;RALGPS1;SETDB1
49	3.21	GO:0035556	intracellular signal transduction	The process in which a signal is passed on to downstream components within the cell, which become activated themselves to further propagate the signal and finally trigger a change in the function or state of the cell.	8.84% (257/2908)	0.000102363	3.99	100;100271715;100506013;10110;10174;10287;1029;10413;10507;10550;10565;10890;10900;10955;11021;11031;11035;11143;11156;11314;114897;114899;116028;142;142678;1438;1445;148;150290;154796;1605;1606;1607;1609;1649;168667;1687;1740;1894;1896;201191;203228;2122;2150;219790;2203;221002;221472;2244;22871;22953;23092;2321;23239;23261;23263;23368;23369;23378;2358;23604;23683;23770;246175;2492;25791;26084;2…	ADA;ARHGEF33;APELA;SGK2;SORBS3;RGS19;CDKN2A;YAP1;SEMA4D;ARL6IP5;ARFGEF1;RAB10;RUNDC3A;SERINC3;RAB35;RAB31;RIPK3;KAT7;PTP4A3;CD300A;C1QTNF1;C1QTNF3;RMI2;PARP1;MIB2;CSF2RA;CSK;ADRA1A;DUSP18;AMOT;DAG1;DGKA;DGKB;DGKQ;DDIT3;BMPER;GSDME;DLG2;ECT2;EDA;SAMD14;C9orf72;MECOM;F2RL1;RTKN2;FBP1;RASGEF1A;FGD2;FGB;NLGN1;P2RX2;ARHGAP26;FLT1;PHLPP1;CAMTA1;MCF2L;PPP1R13B;PUM2;RRP8;FPR2;DAPK2;PRKD3;FKBP8;CNOT6L;FSH…
49	8.07	GO:0035722	interleukin-12-mediated signaling pathway	A series of molecular signals initiated by the binding of interleukin-12 to a receptor on the surface of a cell, and ending with regulation of a downstream cellular process, e.g. transcription.	19.15% (9/47)	0.00547122	2.26	27250;3716;3717;4478;5055;5898;6648;759;9446	PDCD4;JAK1;JAK2;MSN;SERPINB2;RALA;SOD2;CA1;GSTO1
49	9.45	GO:0070106	interleukin-27-mediated signaling pathway	A series of molecular signals initiated by the binding of interleukin-27 to a receptor on the surface of a cell, and ending with regulation of a downstream cellular process, e.g. transcription.	36.36% (4/11)	0.00572006	2.24	3572;3716;3717;821	IL6ST;JAK1;JAK2;CANX
49	9.54	GO:0070757	interleukin-35-mediated signaling pathway	A series of molecular signals initiated by the binding of interleukin-35 to a receptor on the surface of a cell, and ending with regulation of a downstream cellular process, e.g. transcription.	36.36% (4/11)	0.00572006	2.24	3572;3716;3717;821	IL6ST;JAK1;JAK2;CANX
49	4.99	GO:0097190	apoptotic signaling pathway	A series of molecular signals which triggers the apoptotic death of a cell. The pathway starts with reception of a signal, and ends when the execution phase of apoptosis is triggered.	11.24% (67/596)	0.000150018	3.82	10277;10413;10550;1075;10955;11035;142;1649;1687;219790;2244;23368;23378;23604;27166;2872;2999;3065;3162;3265;3383;3553;3558;3717;3856;4150;4170;4193;4776;4780;5054;51741;5414;5467;54700;54978;5533;5607;56624;56917;5743;57539;58515;598;637;6648;6794;7057;7098;7531;7818;80237;83941;8398;84231;8428;84334;8451;8453;8531;8567;8678;8692;90427;9774;9821;9994	UBE4B;YAP1;ARL6IP5;CTSC;SERINC3;RIPK3;PARP1;DDIT3;GSDME;RTKN2;FGB;PPP1R13B;RRP8;DAPK2;PRELID1;MKNK2;GZMH;HDAC1;HMOX1;HRAS;ICAM1;IL1B;IL2;JAK2;KRT8;MAZ;MCL1;MDM2;NFATC4;NFE2L2;SERPINE1;WWOX;SEPTIN4;PPARD;RRN3;SLC35F6;PPP3CC;MAP2K5;ASAH2;MEIS3;PTGS2;WDR35;SELENOK;BCL2L1;BID;SOD2;STK11;THBS1;TLR3;YWHAE;DAP3;ELL3;TM2D1;PLA2G6;TRAF7;STK24;COA8;CUL4A;CUL2;YBX3;MADD;BECN1;HYAL2;BMF;BCLAF1;RB1CC1;CASP8AP2
49	5.92	GO:0097193	intrinsic apoptotic signaling pathway	A series of molecular signals in which an intracellular signal is conveyed to trigger the apoptotic death of a cell. The pathway starts with reception of an intracellular signal (e.g. DNA damage, endoplasmic reticulum stress, oxidative stress etc.), and ends when the execution phase of apoptosis is triggered. The intrinsic apoptotic signaling pathway is crucially regulated by permeabilization of …	12.68% (36/284)	0.000587016	3.23	10550;10955;11035;142;1649;1687;219790;23368;23378;23604;3065;3162;3265;3717;4170;4193;4776;4780;51741;5414;54700;5743;58515;598;637;6648;6794;80237;8428;84334;8451;8453;8531;8678;90427;9774	ARL6IP5;SERINC3;RIPK3;PARP1;DDIT3;GSDME;RTKN2;PPP1R13B;RRP8;DAPK2;HDAC1;HMOX1;HRAS;JAK2;MCL1;MDM2;NFATC4;NFE2L2;WWOX;SEPTIN4;RRN3;PTGS2;SELENOK;BCL2L1;BID;SOD2;STK11;ELL3;STK24;COA8;CUL4A;CUL2;YBX3;BECN1;BMF;BCLAF1
50	3.11	GO:0009966	regulation of signal transduction	Any process that modulates the frequency, rate or extent of signal transduction.	8.91% (278/3121)	2.7229e-05	4.56	100;100271715;100506013;10174;1019;10287;10413;10507;10550;10565;1075;10868;10900;10955;11035;11156;11167;11314;114897;114899;115908;116028;1277;142;142678;1445;147495;147906;148;1501;150290;1535;154796;1604;1605;1609;1649;168667;1687;1740;1894;1896;203228;2122;2150;219790;2200;2203;221002;221472;2244;22856;22871;22941;22953;23092;2321;23239;23261;23263;23368;23369;23500;23558;2358;23604;23770;24…	ADA;ARHGEF33;APELA;SORBS3;CDK4;RGS19;YAP1;SEMA4D;ARL6IP5;ARFGEF1;CTSC;USP20;RUNDC3A;SERINC3;RIPK3;PTP4A3;FSTL1;CD300A;C1QTNF1;C1QTNF3;CTHRC1;RMI2;COL1A1;PARP1;MIB2;CSK;APCDD1;DACT3;ADRA1A;CTNND2;DUSP18;CYBA;AMOT;CD55;DAG1;DGKQ;DDIT3;BMPER;GSDME;DLG2;ECT2;EDA;C9orf72;MECOM;F2RL1;RTKN2;FBN1;FBP1;RASGEF1A;FGD2;FGB;CHSY1;NLGN1;SHANK2;P2RX2;ARHGAP26;FLT1;PHLPP1;CAMTA1;MCF2L;PPP1R13B;PUM2;DAAM2;WBP2;FP…
50	3.9	GO:0009967	positive regulation of signal transduction	Any process that activates or increases the frequency, rate or extent of signal transduction.	9.46% (157/1659)	0.000134098	3.87	100;100506013;10174;10413;10507;10550;10565;1075;10900;10955;11035;11156;11314;114897;1277;142;142678;1445;148;1535;1649;168667;1687;1894;1896;2150;219790;221002;221472;2244;22856;22871;22941;22953;2321;23261;23368;23369;23500;23558;2358;23770;247;2492;25960;2651;26999;27032;27040;27086;27250;27255;284361;285613;2889;28988;29851;3162;3265;329;3320;3383;351;3553;3558;3569;3572;3575;3587;3588;3611;…	ADA;APELA;SORBS3;YAP1;SEMA4D;ARL6IP5;ARFGEF1;CTSC;RUNDC3A;SERINC3;RIPK3;PTP4A3;CD300A;C1QTNF1;COL1A1;PARP1;MIB2;CSK;ADRA1A;CYBA;DDIT3;BMPER;GSDME;ECT2;EDA;F2RL1;RTKN2;RASGEF1A;FGD2;FGB;CHSY1;NLGN1;SHANK2;P2RX2;FLT1;CAMTA1;PPP1R13B;PUM2;DAAM2;WBP2;FPR2;FKBP8;ALOX15B;FSHR;ADGRA2;GCNT2;CYFIP2;ATP2C1;LAT;FOXP1;PDCD4;CNTN6;EMC10;RELL2;RAPGEF1;DBNL;ICOS;HMOX1;HRAS;BIRC2;HSP90AA1;ICAM1;APP;IL1B;IL2;IL6;…
50	4.23	GO:0009968	negative regulation of signal transduction	Any process that stops, prevents, or reduces the frequency, rate or extent of signal transduction.	9.23% (118/1278)	0.00223623	2.65	100;100506013;10287;10413;11314;114899;115908;1445;147495;147906;148;150290;1605;1649;168667;2122;2150;219790;2200;2203;2244;23239;25960;26146;27086;27120;27166;27250;27303;2737;2889;3065;3162;3383;347;3553;3569;383;399473;4038;408;4089;4150;4170;4193;4776;4780;4838;4987;5048;5054;51701;51741;5270;5468;54700;54829;54922;54941;54978;5567;5590;55959;5607;56246;56624;56917;5694;5701;5718;5720;5743;5…	ADA;APELA;RGS19;YAP1;CD300A;C1QTNF3;CTHRC1;CSK;APCDD1;DACT3;ADRA1A;DUSP18;DAG1;DDIT3;BMPER;MECOM;F2RL1;RTKN2;FBN1;FBP1;FGB;PHLPP1;ADGRA2;TRAF3IP1;FOXP1;DKKL1;PRELID1;PDCD4;RBMS3;GLI3;RAPGEF1;HDAC1;HMOX1;ICAM1;APOD;IL1B;IL6;ARG1;SPRED3;LRP4;ARRB1;SMAD4;MAZ;MCL1;MDM2;NFATC4;NFE2L2;NODAL;OPRL1;PAFAH1B1;SERPINE1;NLK;WWOX;SERPINE2;PPARG;RRN3;ASPN;RASIP1;RNF125;SLC35F6;PRKACB;PRKCZ;SULF2;MAP2K5;MRAP;AS…
50	6.36	GO:0046578	regulation of Ras protein signal transduction	Any process that modulates the frequency, rate or extent of Ras protein signal transduction.	13.5% (32/237)	0.000386378	3.41	100271715;10565;148;1894;2150;2203;221002;221472;23263;25791;26084;2889;3265;3717;408;50618;50650;51196;54922;55701;5662;5922;5923;64787;7077;7126;79574;8473;8567;8859;9138;9649	ARHGEF33;ARFGEF1;ADRA1A;ECT2;F2RL1;FBP1;RASGEF1A;FGD2;MCF2L;NGEF;ARHGEF26;RAPGEF1;HRAS;JAK2;ARRB1;ITSN2;ARHGEF3;PLCE1;RASIP1;ARHGEF40;PSD;RASA2;RASGRF1;EPS8L2;TIMP2;TNFAIP1;EPS8L3;OGT;MADD;STK19;ARHGEF1;RALGPS1
50	5.89	GO:0051056	regulation of small GTPase mediated signal transduction	Any process that modulates the frequency, rate or extent of small GTPase mediated signal transduction.	11.31% (38/336)	0.00340949	2.47	100271715;10565;148;154796;1894;2150;2203;221002;221472;23092;23263;25791;26084;2889;3265;3717;408;50618;50650;51196;54922;55114;55701;5662;57569;5922;5923;64787;7077;7126;79574;84253;8473;84952;8567;8859;9138;9649	ARHGEF33;ARFGEF1;ADRA1A;AMOT;ECT2;F2RL1;FBP1;RASGEF1A;FGD2;ARHGAP26;MCF2L;NGEF;ARHGEF26;RAPGEF1;HRAS;JAK2;ARRB1;ITSN2;ARHGEF3;PLCE1;RASIP1;ARHGAP17;ARHGEF40;PSD;ARHGAP20;RASA2;RASGRF1;EPS8L2;TIMP2;TNFAIP1;EPS8L3;GARNL3;OGT;CGNL1;MADD;STK19;ARHGEF1;RALGPS1
50	3.75	GO:1902531	regulation of intracellular signal transduction	NA	9.94% (191/1922)	1.02552e-06	5.99	100;100271715;100506013;10174;10507;10550;10565;10900;10955;11035;11156;11314;114897;114899;116028;142;142678;1445;148;150290;154796;1605;1609;1649;168667;1687;1894;1896;203228;2122;2150;219790;2203;221002;221472;2244;22871;22953;23092;2321;23239;23261;23263;23368;23369;2358;23604;2492;25791;26084;2651;27032;27250;2770;284361;285613;2889;28988;29851;3065;3162;3265;329;3320;3383;351;3553;3558;3569…	ADA;ARHGEF33;APELA;SORBS3;SEMA4D;ARL6IP5;ARFGEF1;RUNDC3A;SERINC3;RIPK3;PTP4A3;CD300A;C1QTNF1;C1QTNF3;RMI2;PARP1;MIB2;CSK;ADRA1A;DUSP18;AMOT;DAG1;DGKQ;DDIT3;BMPER;GSDME;ECT2;EDA;C9orf72;MECOM;F2RL1;RTKN2;FBP1;RASGEF1A;FGD2;FGB;NLGN1;P2RX2;ARHGAP26;FLT1;PHLPP1;CAMTA1;MCF2L;PPP1R13B;PUM2;FPR2;DAPK2;FSHR;NGEF;ARHGEF26;GCNT2;ATP2C1;PDCD4;GNAI1;EMC10;RELL2;RAPGEF1;DBNL;ICOS;HDAC1;HMOX1;HRAS;BIRC2;HSP90…
50	5.19	GO:1902532	negative regulation of intracellular signal transduction	NA	10.35% (56/541)	0.00336147	2.47	11314;114899;1445;148;150290;1605;1649;2122;2150;219790;2203;23239;27250;2889;3065;3553;399473;408;4089;4170;4193;4780;4987;5048;5270;54700;54922;54941;56246;5743;57556;5795;5922;598;637;64853;6648;6690;6794;7057;7077;708;7126;7428;7498;78986;80237;80279;84952;8531;859;8661;8692;8994;9446;9971	CD300A;C1QTNF3;CSK;ADRA1A;DUSP18;DAG1;DDIT3;MECOM;F2RL1;RTKN2;FBP1;PHLPP1;PDCD4;RAPGEF1;HDAC1;IL1B;SPRED3;ARRB1;SMAD4;MCL1;MDM2;NFE2L2;OPRL1;PAFAH1B1;SERPINE2;RRN3;RASIP1;RNF125;MRAP;PTGS2;SEMA6A;PTPRJ;RASA2;BCL2L1;BID;AIDA;SOD2;SPINK1;STK11;THBS1;TIMP2;C1QBP;TNFAIP1;VHL;XDH;DUSP26;ELL3;CDK5RAP3;CGNL1;YBX3;CAV3;EIF3A;HYAL2;LIMD1;GSTO1;NR1H4
50	4.35	GO:1902533	positive regulation of intracellular signal transduction	NA	10.7% (114/1065)	7.86328e-06	5.1	100;100506013;10174;10507;10550;10565;10900;10955;11035;11156;11314;114897;142678;1445;148;1649;168667;1687;1894;1896;2150;219790;221002;221472;2244;22871;22953;2321;23261;23369;2358;2492;2651;27032;27250;284361;285613;2889;28988;29851;3162;3265;329;3320;3383;351;3553;3558;3569;3572;3575;3587;3588;3611;3717;399473;408;4150;4170;4838;4908;51026;51196;5154;5364;5414;5467;55072;5536;5581;5590;5602;5…	ADA;APELA;SORBS3;SEMA4D;ARL6IP5;ARFGEF1;RUNDC3A;SERINC3;RIPK3;PTP4A3;CD300A;C1QTNF1;MIB2;CSK;ADRA1A;DDIT3;BMPER;GSDME;ECT2;EDA;F2RL1;RTKN2;RASGEF1A;FGD2;FGB;NLGN1;P2RX2;FLT1;CAMTA1;PUM2;FPR2;FSHR;GCNT2;ATP2C1;PDCD4;EMC10;RELL2;RAPGEF1;DBNL;ICOS;HMOX1;HRAS;BIRC2;HSP90AA1;ICAM1;APP;IL1B;IL2;IL6;IL6ST;IL7R;IL10RA;IL10RB;ILK;JAK2;SPRED3;ARRB1;MAZ;MCL1;NODAL;NTF3;GOLT1B;PLCE1;PDGFA;PLXNB1;SEPTIN4;PPAR…
50	8.28	GO:2000310	regulation of NMDA receptor activity	Any process that modulates the frequency, rate or extent of N-methyl-D-aspartate selective glutamate receptor activity.	22.22% (8/36)	0.00333982	2.48	1740;22871;254263;351;5923;6347;729230;823	DLG2;NLGN1;CNIH2;APP;RASGRF1;CCL2;CCR2;CAPN1
50	5.56	GO:2001233	regulation of apoptotic signaling pathway	Any process that modulates the frequency, rate or extent of apoptotic signaling pathway.	12.22% (49/401)	0.000164899	3.78	10413;1075;10955;11035;142;1649;1687;219790;2244;23368;23604;27166;3065;3162;3383;3553;3717;4150;4170;4193;4776;4780;5054;51741;5414;54700;54978;5533;5607;56624;56917;5743;57539;598;637;6648;7057;7531;80237;8398;84231;84334;8531;8567;8678;8692;90427;9774;9821	YAP1;CTSC;SERINC3;RIPK3;PARP1;DDIT3;GSDME;RTKN2;FGB;PPP1R13B;DAPK2;PRELID1;HDAC1;HMOX1;ICAM1;IL1B;JAK2;MAZ;MCL1;MDM2;NFATC4;NFE2L2;SERPINE1;WWOX;SEPTIN4;RRN3;SLC35F6;PPP3CC;MAP2K5;ASAH2;MEIS3;PTGS2;WDR35;BCL2L1;BID;SOD2;THBS1;YWHAE;ELL3;PLA2G6;TRAF7;COA8;YBX3;MADD;BECN1;HYAL2;BMF;BCLAF1;RB1CC1
50	6.45	GO:2001235	positive regulation of apoptotic signaling pathway	Any process that activates or increases the frequency, rate or extent of apoptotic signaling pathway.	13.48% (24/178)	0.0019949	2.7	1075;10955;11035;1649;1687;23368;3717;4170;4776;51741;5414;5533;57539;598;637;7057;7531;8398;84231;84334;8678;8692;90427;9774	CTSC;SERINC3;RIPK3;DDIT3;GSDME;PPP1R13B;JAK2;MCL1;NFATC4;WWOX;SEPTIN4;PPP3CC;WDR35;BCL2L1;BID;THBS1;YWHAE;PLA2G6;TRAF7;COA8;BECN1;HYAL2;BMF;BCLAF1
50	6.57	GO:2001242	regulation of intrinsic apoptotic signaling pathway	Any process that modulates the frequency, rate or extent of intrinsic apoptotic signaling pathway.	13.66% (22/161)	0.00253781	2.6	10955;11035;142;1649;1687;219790;23604;3065;4170;4193;4780;5414;54700;5743;598;637;6648;80237;8531;8678;90427;9774	SERINC3;RIPK3;PARP1;DDIT3;GSDME;RTKN2;DAPK2;HDAC1;MCL1;MDM2;NFE2L2;SEPTIN4;RRN3;PTGS2;BCL2L1;BID;SOD2;ELL3;YBX3;BECN1;BMF;BCLAF1
50	7.62	GO:2001244	positive regulation of intrinsic apoptotic signaling pathway	Any process that activates or increases the frequency, rate or extent of intrinsic apoptotic signaling pathway.	18.33% (11/60)	0.00319236	2.5	10955;11035;1649;1687;4170;5414;598;637;8678;90427;9774	SERINC3;RIPK3;DDIT3;GSDME;MCL1;SEPTIN4;BCL2L1;BID;BECN1;BMF;BCLAF1
51	2.96	GO:0023051	regulation of signaling	Any process that modulates the frequency, rate or extent of a signaling process.	9.15% (324/3540)	3.41875e-07	6.47	100;100271715;100506013;10174;1019;10287;10312;10413;10507;10550;10565;10675;1075;10868;10900;10955;11035;11156;11167;11170;112476;11314;114897;114899;115908;116028;127262;1277;142;142678;1445;147495;147906;148;1501;150290;1535;154796;1604;1605;1607;1609;1649;168667;1687;1740;1894;1896;1959;1977;2029;203228;2122;2150;219790;2200;2203;221002;221472;2244;22854;22856;22871;22941;22953;23092;2321;232…	ADA;ARHGEF33;APELA;SORBS3;CDK4;RGS19;TCIRG1;YAP1;SEMA4D;ARL6IP5;ARFGEF1;CSPG5;CTSC;USP20;RUNDC3A;SERINC3;RIPK3;PTP4A3;FSTL1;FAM107A;PRRT2;CD300A;C1QTNF1;C1QTNF3;CTHRC1;RMI2;TPRG1L;COL1A1;PARP1;MIB2;CSK;APCDD1;DACT3;ADRA1A;CTNND2;DUSP18;CYBA;AMOT;CD55;DAG1;DGKB;DGKQ;DDIT3;BMPER;GSDME;DLG2;ECT2;EDA;EGR2;EIF4E;ENSA;C9orf72;MECOM;F2RL1;RTKN2;FBN1;FBP1;RASGEF1A;FGD2;FGB;NTNG1;CHSY1;NLGN1;SHANK2;P2RX2;…
51	3.78	GO:0023056	positive regulation of signaling	Any process that activates, maintains or increases the frequency, rate or extent of a signaling process.	9.42% (172/1825)	7.7282e-05	4.11	100;100506013;10174;10413;10507;10550;10565;1075;10900;10955;11035;11156;11170;11314;114897;114899;1277;142;142678;1445;148;1535;1649;168667;1687;1894;1896;2150;219790;221002;221472;2244;22856;22871;22941;22953;2321;23261;23368;23369;23385;23500;23558;2358;23770;247;2492;25960;2651;26999;27032;27040;27086;27230;27250;27255;284361;285613;2889;28988;29851;3162;3265;329;3320;3383;351;3553;3558;3569;…	ADA;APELA;SORBS3;YAP1;SEMA4D;ARL6IP5;ARFGEF1;CTSC;RUNDC3A;SERINC3;RIPK3;PTP4A3;FAM107A;CD300A;C1QTNF1;C1QTNF3;COL1A1;PARP1;MIB2;CSK;ADRA1A;CYBA;DDIT3;BMPER;GSDME;ECT2;EDA;F2RL1;RTKN2;RASGEF1A;FGD2;FGB;CHSY1;NLGN1;SHANK2;P2RX2;FLT1;CAMTA1;PPP1R13B;PUM2;NCSTN;DAAM2;WBP2;FPR2;FKBP8;ALOX15B;FSHR;ADGRA2;GCNT2;CYFIP2;ATP2C1;LAT;FOXP1;SERP1;PDCD4;CNTN6;EMC10;RELL2;RAPGEF1;DBNL;ICOS;HMOX1;HRAS;BIRC2;HSP9…
51	4.16	GO:0023057	negative regulation of signaling	Any process that stops, prevents, or reduces the frequency, rate or extent of a signaling process.	8.94% (124/1387)	0.00519244	2.28	100;100506013;10287;10413;11314;114899;115908;1445;147495;147906;148;150290;1605;1649;168667;2122;2150;219790;2200;2203;2244;22941;23239;25960;26146;27086;27120;27166;27250;27303;2737;2770;2889;3065;3162;3383;347;3553;3569;383;399473;4038;408;4089;4150;4170;4193;4776;4780;4838;4987;5048;5054;51701;51741;5270;5468;54700;54829;54922;54941;54978;5567;5590;55959;5607;56246;56624;56917;5694;5701;5718;…	ADA;APELA;RGS19;YAP1;CD300A;C1QTNF3;CTHRC1;CSK;APCDD1;DACT3;ADRA1A;DUSP18;DAG1;DDIT3;BMPER;MECOM;F2RL1;RTKN2;FBN1;FBP1;FGB;SHANK2;PHLPP1;ADGRA2;TRAF3IP1;FOXP1;DKKL1;PRELID1;PDCD4;RBMS3;GLI3;GNAI1;RAPGEF1;HDAC1;HMOX1;ICAM1;APOD;IL1B;IL6;ARG1;SPRED3;LRP4;ARRB1;SMAD4;MAZ;MCL1;MDM2;NFATC4;NFE2L2;NODAL;OPRL1;PAFAH1B1;SERPINE1;NLK;WWOX;SERPINE2;PPARG;RRN3;ASPN;RASIP1;RNF125;SLC35F6;PRKACB;PRKCZ;SULF2;M…
51	6.95	GO:0031341	regulation of cell killing	Any process that modulates the frequency, rate or extent of cell killing, the process in which a cell brings about the death of another cell, either in the same or a different organism.	14.43% (14/97)	0.00897099	2.05	11035;1604;1776;2150;22914;3383;3575;3805;383;3853;3902;6318;79465;8807	RIPK3;CD55;DNASE1L3;F2RL1;KLRK1;ICAM1;IL7R;KIR2DL4;ARG1;KRT6A;LAG3;SERPINB4;ULBP3;IL18RAP
51	4.52	GO:0040012	regulation of locomotion	Any process that modulates the frequency, rate or extent of locomotion of a cell or organism.	9.61% (100/1041)	0.00142486	2.85	100;100506013;10507;11035;11170;11314;1277;140;154796;1605;168667;196528;2113;2150;221692;22914;2321;23560;2358;23587;23604;23671;247;255061;25960;2651;27086;284361;285313;301;3162;3265;3383;347;351;3553;3569;3611;3678;3690;3717;3796;3912;405753;4072;4150;4193;4248;4286;4478;4780;4838;4908;5054;5154;5270;5364;54538;5467;5468;55619;5581;5607;5629;57175;57214;57413;5743;57509;57556;5793;5795;58515;…	ADA;APELA;SEMA4D;RIPK3;FAM107A;CD300A;COL1A1;ADORA3;AMOT;DAG1;BMPER;ARID2;ETS1;F2RL1;PHACTR1;KLRK1;FLT1;GTPBP4;FPR2;ELP5;DAPK2;TMEFF2;ALOX15B;TAC4;ADGRA2;GCNT2;FOXP1;EMC10;IGSF10;ANXA1;HMOX1;HRAS;ICAM1;APOD;APP;IL1B;IL6;ILK;ITGA5;ITGB3;JAK2;KIF2A;LAMB1;DUOXA2;EPCAM;MAZ;MDM2;MGAT3;MITF;MSN;NFE2L2;NODAL;NTF3;SERPINE1;PDGFA;SERPINE2;PLXNB1;ROBO4;PPARD;PPARG;DOCK10;PRKCE;MAP2K5;PROX1;CORO1B;CEMIP;TMI…
51	5.14	GO:0040017	positive regulation of locomotion	Any process that activates or increases the frequency, rate or extent of locomotion of a cell or organism.	10.15% (59/581)	0.0040472	2.39	100506013;10507;11170;1277;2113;2150;2321;2358;23587;23604;255061;25960;2651;27086;284361;301;3162;3265;3383;351;3553;3569;3611;3678;3690;3717;3912;405753;4072;4150;4193;4780;4908;5054;5154;5581;5629;57214;5743;57556;58515;6354;6403;6405;64218;6648;6809;7057;708;729230;7481;79567;80031;80781;8174;84913;949;9530;9734	APELA;SEMA4D;FAM107A;COL1A1;ETS1;F2RL1;FLT1;FPR2;ELP5;DAPK2;TAC4;ADGRA2;GCNT2;FOXP1;EMC10;ANXA1;HMOX1;HRAS;ICAM1;APP;IL1B;IL6;ILK;ITGA5;ITGB3;JAK2;LAMB1;DUOXA2;EPCAM;MAZ;MDM2;NFE2L2;NTF3;SERPINE1;PDGFA;PRKCE;PROX1;CEMIP;PTGS2;SEMA6A;SELENOK;CCL7;SELP;SEMA3F;SEMA4A;SOD2;STX3;THBS1;C1QBP;CCR2;WNT11;RIPOR1;SEMA6D;COL18A1;MADCAM1;ATOH8;SCARB1;BAG4;HDAC9
51	4.69	GO:0044087	regulation of cellular component biogenesis	Any process that modulates the frequency, rate or extent of cellular component biogenesis, a process that results in the biosynthesis of constituent macromolecules, assembly, and arrangement of constituent parts of a cellular component.	9.96% (94/944)	0.000636863	3.2	10049;10096;10174;10507;10565;10735;11170;112476;116840;118611;142;1605;170690;1810;1894;1981;2006;203228;2150;22871;22873;2288;23671;246175;25782;26146;2823;2889;28988;29091;29766;3021;3054;3192;3265;329;3320;3383;342184;347;351;3556;375189;3931;4089;4286;4478;51100;51185;51429;51504;5205;54674;54700;54922;55755;5581;55835;5590;5629;5701;57175;5781;5795;5802;5898;6118;637;6403;64218;64284;64787;…	DNAJB6;ACTR3;SORBS3;SEMA4D;ARFGEF1;STAG2;FAM107A;PRRT2;CNTROB;C10orf90;PARP1;DAG1;ADAMTS16;DR1;ECT2;EIF4G1;ELN;C9orf72;F2RL1;NLGN1;DZIP1;FKBP4;TMEFF2;CNOT6L;RAB3GAP2;TRAF3IP1;GPM6A;RAPGEF1;DBNL;STXBP6;TMOD3;H3-3B;HCFC1;HNRNPU;HRAS;BIRC2;HSP90AA1;ICAM1;FMN1;APOD;APP;IL1RAP;PFN4;LCAT;SMAD4;MITF;MSN;SH3GLB1;CRBN;SNX9;TRMT112;ATP8B1;LRRN3;RRN3;RASIP1;CDK5RAP2;PRKCE;CENPJ;PRKCZ;PROX1;PSMC2;CORO1B;PTPN…
51	1.94	GO:0048518	positive regulation of biological process	Any process that activates or increases the frequency, rate or extent of a biological process. Biological processes are regulated by many means; examples include the control of gene expression, protein modification or interaction with a protein or substrate molecule.	8.42% (520/6173)	1.42918e-06	5.84	100;100506013;10096;10110;10174;1019;1029;10312;10413;10440;10492;10507;10550;10565;10574;10675;10747;1075;10900;10915;10955;11031;11035;11108;11119;11143;11156;11170;11190;11243;1131;11314;114897;114899;115019;115908;118426;126549;1277;1316;134957;1376;142;142678;1445;146433;148;1535;154796;1579;1604;1605;1609;161291;1620;163;1649;168667;1687;1736;1810;1894;1896;1903;1959;196051;196743;1977;1981…	ADA;APELA;ACTR3;SGK2;SORBS3;CDK4;CDKN2A;TCIRG1;YAP1;TIMM17A;SYNCRIP;SEMA4D;ARL6IP5;ARFGEF1;CCT7;CSPG5;MASP2;CTSC;RUNDC3A;TCERG1;SERINC3;RAB31;RIPK3;PRDM4;BTN3A1;KAT7;PTP4A3;FAM107A;CEP250;PMF1;CHRM3;CD300A;C1QTNF1;C1QTNF3;SLC26A9;CTHRC1;BORCS5;ANKLE1;COL1A1;KLF6;STXBP5;CPT2;PARP1;MIB2;CSK;IL34;ADRA1A;CYBA;AMOT;CYP4A11;CD55;DAG1;DGKQ;TMEM30B;BRINP1;AP2B1;DDIT3;BMPER;GSDME;DKC1;DR1;ECT2;EDA;S1PR3;E…
51	2.21	GO:0048519	negative regulation of biological process	Any process that stops, prevents, or reduces the frequency, rate or extent of a biological process. Biological processes are regulated by many means; examples include the control of gene expression, protein modification or interaction with a protein or substrate molecule.	8.13% (464/5706)	0.000339891	3.47	100;100125288;10049;100505385;100506013;10077;10172;10174;1019;10234;10287;1029;10413;10492;10493;10507;10539;10550;10565;1063;10721;10735;1075;10915;1101;11022;11142;11143;11162;11170;11173;11176;11244;112476;11314;114897;114899;115908;116028;12;121536;124930;1277;1284;1293;130271;130733;140;142;1445;146691;146956;147495;147906;148;150290;1535;154796;155465;1604;1605;1609;1620;163;1649;168667;16…	ADA;ZGLP1;DNAJB6;IQCJ-SCHIP1;APELA;TSPAN32;ZNF256;SORBS3;CDK4;LRRC17;RGS19;CDKN2A;YAP1;SYNCRIP;VAT1;SEMA4D;GLRX3;ARL6IP5;ARFGEF1;CENPF;POLQ;STAG2;CTSC;TCERG1;CHAD;TDRKH;PKIG;KAT7;NUDT6;FAM107A;ADAMTS7;BAZ2A;ZHX1;PRRT2;CD300A;C1QTNF1;C1QTNF3;CTHRC1;RMI2;SERPINA3;AEBP2;ANKRD13B;COL1A1;COL4A2;COL6A3;PLEKHH2;TMEM178A;ADORA3;PARP1;CSK;TOM1L2;EME1;APCDD1;DACT3;ADRA1A;DUSP18;CYBA;AMOT;AGR3;CD55;DAG1;DGK…
51	0.92	GO:0050789	regulation of biological process	Any process that modulates the frequency, rate or extent of a biological process. Biological processes are regulated by many means; examples include the control of gene expression, protein modification or interaction with a protein or substrate molecule.	7.57% (899/11870)	0.00133586	2.87	100;100125288;100131539;100271715;1004;10049;100505385;100506013;10077;10096;101060200;10110;10172;10174;1019;10234;10277;10287;1029;10312;10381;10413;10440;10492;10493;10507;10539;10550;10565;10566;10574;1063;10659;10675;10721;10735;10747;1075;10838;10868;10890;10900;10902;10915;10955;10979;1101;11021;11022;11031;11035;1104;11108;11119;11142;11143;11156;11162;11167;11170;11173;11176;11190;11228;…	ADA;ZGLP1;ZNF705E;ARHGEF33;CDH6;DNAJB6;IQCJ-SCHIP1;APELA;TSPAN32;ACTR3;ZNF891;SGK2;ZNF256;SORBS3;CDK4;LRRC17;UBE4B;RGS19;CDKN2A;TCIRG1;TUBB3;YAP1;TIMM17A;SYNCRIP;VAT1;SEMA4D;GLRX3;ARL6IP5;ARFGEF1;AKAP3;CCT7;CENPF;CELF2;CSPG5;POLQ;STAG2;MASP2;CTSC;ZNF275;USP20;RAB10;RUNDC3A;BRD8;TCERG1;SERINC3;FERMT2;CHAD;RAB35;TDRKH;RAB31;RIPK3;RCC1;PRDM4;BTN3A1;PKIG;KAT7;PTP4A3;NUDT6;FSTL1;FAM107A;ADAMTS7;BAZ2A;…
51	3.34	GO:0050793	regulation of developmental process	Any process that modulates the frequency, rate or extent of development, the biological process whose specific outcome is the progression of a multicellular organism over time from an initial condition (e.g. a zygote, or a young adult) to a later condition (e.g. a multicellular animal or an aged adult).	8.56% (226/2640)	0.00167627	2.78	100;100506013;1019;10234;1029;10312;10413;10493;10507;1063;10675;1075;10979;1101;11173;115908;1209;1277;1284;130733;142;146433;147906;154796;1605;1620;163;1649;168667;1894;1903;1977;1981;200558;2016;202151;2113;2200;221472;221662;221692;2244;22852;22871;2288;22890;22941;23091;2321;23239;23303;23414;23500;247;25791;25960;26146;2651;27086;27120;27166;27230;27250;2737;284361;285313;2889;28988;29882;…	ADA;APELA;CDK4;LRRC17;CDKN2A;TCIRG1;YAP1;VAT1;SEMA4D;CENPF;CSPG5;CTSC;FERMT2;CHAD;ADAMTS7;CTHRC1;CLPTM1;COL1A1;COL4A2;TMEM178A;PARP1;IL34;DACT3;AMOT;DAG1;BRINP1;AP2B1;DDIT3;BMPER;ECT2;S1PR3;EIF4E;EIF4G1;APLF;EMX1;RANBP3L;ETS1;FBN1;FGD2;RBM24;PHACTR1;FGB;ANKRD26;NLGN1;FKBP4;ZBTB1;SHANK2;ZC3H13;FLT1;PHLPP1;KIF13B;ZFPM2;DAAM2;ALOX15B;NGEF;ADGRA2;TRAF3IP1;GCNT2;FOXP1;DKKL1;PRELID1;SERP1;PDCD4;GLI3;EM…
[truncated: 53 more rows]
