# Supplementary material for: Abnormal global alternative RNA splicing in COVID-19 patients
Source: PLoS Genet. 2022 Apr 14;18(4):e1010137. doi: 10.1371/journal.pgen.1010137 (PMC9089920; doi:10.1371/journal.pgen.1010137)
Supplement: S3 Table — (XLSX) [file pgen.1010137.s012.xlsx]

## Sheet: EventType_Summary
	COVID-19	Percentage
Alternative 3' splice site	24	0.0586797
Alternative 5' splice site	22	0.0537897
Intron retention	42	0.102689
Exon skipping	171	0.418093
Complex event	150	0.366748
Total	409	1

## Sheet: COVID-19_intron_clusters
clusterID	N	coord	gene	annotation	FDR	Event_Type
clu_20257_NA	2	chr12:9264807-9264973	A2M	cryptic	0.0332	Intron retention
clu_25014_NA	7	chr17:67125892-67132233	ABCA6	cryptic	0.0127	Complex event
clu_25009_NA	9	chr17:67083614-67092381	ABCA6	cryptic	0.0164	Complex event
clu_6213_NA	4	chr10:27059274-27112067	ABI1	annotated	0.0186	Exon skipping
clu_13135_NA	23	chr3:100527079-100565216	ABI3BP	cryptic	1.09e-05	Complex event
clu_13134_NA	9	chr3:100508360-100523636	ABI3BP	cryptic	0.000948	Complex event
clu_13138_NA	3	chr3:100567719-100581155	ABI3BP	cryptic	0.0486	Complex event
clu_7555_NA	8	chr10:116205162-116225457	ABLIM1	cryptic	1.41e-13	Exon skipping
clu_31589_NA	7	chr7:92090724-92120557	AC007566.10	cryptic	0.000927	Complex event
clu_2420_NA	5	chr2:223725976-223773451	ACSL3	annotated	0.00159	Exon skipping
clu_54_NA	2	chr2:9683414-9695638	ADAM17	cryptic	0.0116	Exon skipping
clu_25705_NA	3	chr6:46867820-46874398	ADGRF5	cryptic	0.00748	Intron retention
clu_23151_NA	4	chr4:88005316-88012945	AFF1	cryptic	0.0287	Complex event
clu_4269_NA	2	chr1:110562248-110564296	AHCYL1	annotated	0.015	Complex event
clu_19387_NA	3	chr15:86118560-86122161	AKAP13	cryptic	0.0248	Intron retention
clu_19396_NA	5	chr15:86199018-86207794	AKAP13	annotated	0.035	Exon skipping
clu_31570_NA	8	chr7:91695860-91707010	AKAP9	cryptic	1.72e-05	Complex event
clu_31557_NA	6	chr7:91579153-91622199	AKAP9	cryptic	0.0153	Exon skipping
clu_13193_NA	3	chr3:105269103-105271312	ALCAM	annotated	0.0112	Exon skipping
clu_27723_NA	3	chrX:110928331-110931115	ALG13	annotated	0.0116	Exon skipping
clu_6758_NA	3	chr10:73975896-73990124	ANAPC16	annotated	0.0477	Complex event
clu_22555_NA	3	chr4:25385015-25390122	ANAPC4	cryptic	0.0483	Intron retention
clu_15525_NA	3	chr5:139917819-139918555	ANKHD1	cryptic	0.0455	Alternative 5' splice site+Alternative 3' splice site
clu_4725_NA	2	chr1:150199127-150202906	ANP32E	annotated	0.0227	Complex event
clu_24448_NA	3	chr17:33914447-33921027	AP2B1	annotated	0.0207	Alternative 5' splice site
clu_6209_NA	3	chr10:26790040-26800676	APBB1IP	cryptic	0.0421	Exon skipping
clu_731_NA	3	chr2:68740812-68753193	APLF	cryptic	0.000792	Intron retention
clu_18594_NA	3	chr15:35224635-35233100	AQR	annotated	0.0426	Complex event
clu_6195_NA	3	chr10:24878231-24880571	ARHGAP21	annotated	0.0144	Exon skipping
clu_20352_NA	2	chr12:15103658-15114471	ARHGDIB	annotated	0.0477	Exon skipping
clu_10737_NA	3	chr11:120300226-120302480	ARHGEF12	cryptic	0.0332	Exon skipping
clu_30557_NA	4	chr8:131088652-131124340	ASAP1	annotated	0.0102	Exon skipping
clu_30031_NA	3	chr8:62593595-62596598	ASPH	annotated	0.0477	Exon skipping
clu_5014_NA	2	chr1:161762117-161789423	ATF6	annotated	0.0232	Complex event
clu_15243_NA	5	chr5:115168361-115177087	ATG12	annotated	0.0307	Exon skipping
clu_22721_NA	2	chr4:42509171-42524177	ATP8A1	cryptic	0.0361	Intron retention
clu_21507_NA	5	chr12:111895163-111907912	ATXN2	cryptic	0.000927	Exon skipping
clu_21510_NA	4	chr12:111947802-111951161	ATXN2	cryptic	0.0132	Alternative 3' splice site+Exon skipping
clu_30961_NA	4	chr7:32582873-32590946	AVL9	cryptic	0.014	Exon skipping
clu_1573_NA	4	chr2:160252345-160253856	BAZ2B	cryptic	0.0307	Exon skipping
clu_26444_NA	2	chr6:136590750-136593133	BCLAF1	annotated	0.0402	Exon skipping
clu_14812_NA	4	chr5:70763314-70782358	BDP1	cryptic	0.00285	Alternative 3' splice site
clu_24970_NA	3	chr17:65924717-65925452	BPTF	annotated	0.0116	Exon skipping
clu_10635_NA	2	chr11:111952759-111953192	C11orf57	annotated	0.0472	Alternative 3' splice site
clu_9541_NA	3	chr11:16766231-16774332	C11orf58	annotated	0.0293	Exon skipping
clu_9686_NA	6	chr11:36616142-36669566	C11orf74	annotated	0.0371	Complex event
clu_8086_NA	3	chr14:52458159-52465212	C14orf166	annotated	0.0411	Exon skipping
clu_4294_NA	9	chr1:112019489-112020605	C1orf162	cryptic	0.000412	Alternative 3' splice site
clu_20416_NA	2	chr12:22635677-22637631	C2CD5	cryptic	0.0293	Intron retention
clu_14479_NA	3	chr5:37227919-37230969	C5orf42	cryptic	1.02e-05	Intron retention
clu_12354_NA	4	chr3:15282124-15283685	CAPN7	annotated	0.0153	Exon skipping
clu_15110_NA	5	chr5:96065429-96073557	CAST	cryptic	0.0018	Complex event
clu_15112_NA	5	chr5:96078460-96101757	CAST	annotated	0.0182	Complex event
clu_15109_NA	8	chr5:96058402-96065316	CAST	cryptic	0.031	Complex event
clu_31429_NA	2	chr7:76908418-76909750	CCDC146	cryptic	0.0411	Alternative 3' splice site
clu_3400_NA	8	chr1:42923021-42948334	CCDC30	cryptic	0.00435	Complex event
clu_14103_NA	3	chr3:191087825-191097948	CCDC50	annotated	0.0358	Intron retention
clu_6319_NA	6	chr10:32751631-32761409	CCDC7	cryptic	0.0316	Complex event
clu_13801_NA	4	chr3:156870945-156876655	CCNL1	annotated	0.00543	Alternative 5' splice site+Exon skipping
clu_6363_NA	10	chr10:35626135-35818901	CCNY	cryptic	0.0293	Complex event
clu_18920_NA	5	chr15:55648607-55663991	CCPG1	annotated	0.023	Complex event
clu_20215_NA	4	chr12:7632509-7635239	CD163	annotated	0.000989	Alternative 3' splice site
clu_31473_NA	3	chr7:80231695-80275404	CD36	annotated	0.000348	Exon skipping
clu_9680_NA	20	chr11:35211612-35236399	CD44	cryptic	5.12e-05	Complex event
clu_24090_NA	2	chr17:7483044-7483209	CD68	annotated	0.0227	Alternative 3' splice site
clu_15622_NA	3	chr5:149782188-149784243	CD74	annotated	0.0411	Exon skipping
clu_5686_NA	3	chr1:227213853-227218109	CDC42BPA	cryptic	0.0472	Complex event
clu_18068_NA	3	chr16:65026937-65087707	CDH11	annotated	0.0125	Complex event
clu_6028_NA	6	chr10:11356221-11372419	CELF2	cryptic	0.0144	Alternative 5' splice site
clu_25991_NA	6	chr6:84872989-84894905	CEP162	cryptic	0.0293	Complex event
clu_31540_NA	6	chr7:89934134-89937082	CFAP69	cryptic	0.005	Exon skipping
clu_5383_NA	3	chr1:196684899-196694251	CFH	cryptic	0.00311	Intron retention
clu_15128_NA	2	chr5:98204339-98205458	CHD1	annotated	0.05	Exon skipping
clu_10435_NA	3	chr11:89939440-89943704	CHORDC1	annotated	0.0144	Exon skipping
clu_12500_NA	3	chr3:33633988-33644444	CLASP2	cryptic	0.0252	Exon skipping
clu_3049_NA	3	chr1:25072116-25153501	CLIC4	annotated	0.0106	Complex event
clu_16888_NA	2	chr19:45494203-45495491	CLPTM1	annotated	0.0237	Complex event
clu_25397_NA	5	chr6:25097429-25108804	CMAHP	cryptic	0.0295	Complex event
clu_32089_NA	2	chr7:135082978-135095274	CNOT4	annotated	0.0233	Alternative 5' splice site
clu_32088_NA	4	chr7:135047938-135078670	CNOT4	annotated	0.0472	Exon skipping
clu_31627_NA	2	chr7:94058742-94059560	COL1A2	cryptic	0.05	Alternative 3' splice site
clu_2582_NA	5	chr2:238290142-238305370	COL6A3	annotated	1.17e-05	Exon skipping
clu_2581_NA	3	chr2:238285987-238289558	COL6A3	annotated	0.00294	Intron retention
clu_2574_NA	5	chr2:238178560-238322608	COL6A3	cryptic	0.0144	Complex event
clu_21433_NA	3	chr12:109046193-109048082	CORO1C	cryptic	0.0418	Complex event
clu_27510_NA	3	chrX:77155090-77160681	COX7B	cryptic	0.0415	Alternative 3' splice site
clu_4371_NA	3	chr1:115279476-115280584	CSDE1	annotated	0.0465	Exon skipping
clu_9835_NA	5	chr11:57529518-57561482	CTNND1	annotated	0.012	Complex event
clu_3491_NA	11	chr1:47279987-47495662	CYP4B1	cryptic	0.0268	Complex event
clu_14523_NA	2	chr5:39375186-39376752	DAB2	annotated	0.05	Complex event
clu_21222_NA	5	chr12:91572362-91576432	DCN	annotated	5.7e-05	Exon skipping
clu_22793_NA	6	chr4:52765544-52779456	DCUN1D4	annotated	0.0192	Exon skipping
clu_8107_NA	4	chr14:53558650-53570401	DDHD1	cryptic	0.00524	Complex event
clu_100_NA	3	chr2:15767269-15769726	DDX1	cryptic	0.0276	Exon skipping
clu_25466_NA	3	chr6:31504460-31508099	DDX39B	annotated	0.0227	Exon skipping
clu_19113_NA	5	chr15:66048810-66084348	DENND4A	cryptic	0.05	Alternative 5' splice site
clu_8581_NA	2	chr14:95578584-95582004	DICER1	annotated	0.0276	Exon skipping
clu_28565_NA	6	chr13:73352518-73355743	DIS3	cryptic	0.0293	Complex event
clu_26987_NA	6	chrX:32361403-32382699	DMD	cryptic	0.0193	Complex event
clu_5651_NA	7	chr1:225156576-225270251	DNAH14	cryptic	0.0165	Complex event
clu_3139_NA	5	chr1:28555534-28780115	DNAJC8	cryptic	0.0306	Complex event
clu_27757_NA	4	chrX:117722441-117727177	DOCK11	cryptic	0.0227	Exon skipping
clu_27759_NA	3	chrX:117749674-117752513	DOCK11	annotated	0.0414	Exon skipping
clu_25767_NA	6	chr6:56392532-56394772	DST	cryptic	0.000168	Complex event
clu_25769_NA	2	chr6:56401738-56416982	DST	annotated	0.0362	Intron retention
clu_22612_NA	2	chr4:36295327-36296417	DTHD1	cryptic	0.0426	Intron retention
clu_21232_NA	3	chr12:93246801-93251051	EEA1	cryptic	0.034	Alternative 3' splice site
clu_578_NA	2	chr2:56145402-56149495	EFEMP1	cryptic	0.049	Intron retention
clu_30446_NA	3	chr8:117671219-117767905	EIF3H	annotated	0.000385	Exon skipping
clu_20808_NA	2	chr12:53428493-53431193	EIF4B	annotated	0.05	Alternative 5' splice site
clu_30145_NA	2	chr8:74859055-74868146	ELOC	cryptic	0.0297	Intron retention
clu_19821_NA	3	chr18:33718389-33721100	ELP2	annotated	0.0349	Exon skipping
clu_18573_NA	3	chr15:34380334-34388096	EMC7	cryptic	0.0493	Exon skipping
clu_5655_NA	2	chr1:225685514-225688694	ENAH	annotated	0.0054	Complex event
clu_3170_NA	8	chr1:29379824-29391494	EPB41	annotated	0.0257	Exon skipping
clu_3171_NA	6	chr1:29391670-29435848	EPB41	cryptic	0.0287	Complex event
clu_26383_NA	8	chr6:131191266-131206236	EPB41L2	cryptic	0.0165	Complex event
clu_26384_NA	5	chr6:131247849-131384295	EPB41L2	annotated	0.0257	Complex event
clu_15118_NA	3	chr5:96219634-96224889	ERAP2	annotated	0.0472	Exon skipping
clu_20096_NA	2	chr12:1299218-1345935	ERC1	annotated	0.0349	Exon skipping
clu_6068_NA	8	chr10:14572514-14646239	FAM107B	cryptic	0.0472	Complex event
clu_12817_NA	3	chr3:56697600-56702425	FAM208A	cryptic	0.0452	Exon skipping
clu_12814_NA	5	chr3:56662642-56672734	FAM208A	cryptic	0.0493	Complex event
clu_30550_NA	2	chr8:130866589-130874475	FAM49B	annotated	0.0314	Complex event
clu_25546_NA	10	chr6:35542688-35656581	FKBP5	cryptic	0.0312	Complex event
clu_29027_NA	7	chr20:14308204-14318050	FLRT3	cryptic	0.00382	Complex event
clu_18566_NA	9	chr15:33261678-33445249	FMN1	cryptic	0.00123	Complex event
clu_1517_NA	3	chr2:153476232-153481952	FMNL2	cryptic	0.0285	Intron retention
clu_5122_NA	3	chr1:171174773-171177933	FMO2	cryptic	0.0472	Exon skipping
clu_2347_NA	3	chr2:216256537-216259251	FN1	annotated	0.0106	Exon skipping
clu_2344_NA	4	chr2:216236738-216238045	FN1	annotated	0.0347	Alternative 3' splice site
clu_22769_NA	9	chr4:48636507-48782095	FRYL	cryptic	0.00307	Complex event
clu_14521_NA	8	chr5:39141243-39274505	FYB	cryptic	0.0134	Complex event
clu_23587_NA	3	chr4:144354869-144359152	GAB1	annotated	0.05	Exon skipping
clu_30942_NA	7	chr7:30536851-30590252	GGCT	annotated	0.0312	Complex event
clu_2019_NA	3	chr2:191796363-191818291	GLS	annotated	0.0241	Alternative 3' splice site
clu_3159_NA	2	chr1:29010252-29016616	GMEB1	annotated	0.0416	Alternative 3' splice site
clu_29454_NA	5	chr20:57470739-57478586	GNAS	annotated	0.0116	Complex event
clu_13362_NA	3	chr3:121400712-121409517	GOLGB1	cryptic	0.0297	Intron retention
clu_3458_NA	6	chr1:46126897-46153655	GPBP1L1	annotated	0.0335	Complex event
clu_23694_NA	2	chr4:156698794-156715008	GUCY1B3	annotated	0.0297	Complex event
clu_1953_NA	4	chr2:189248616-189342386	GULP1	cryptic	0.0165	Exon skipping
clu_23191_NA	2	chr4:89334418-89345012	HERC6	annotated	0.0186	Complex event
clu_30995_NA	4	chr7:35707198-35733794	HERPUD2	annotated	0.0232	Exon skipping
clu_29771_NA	3	chr8:28828036-28866589	HMBOX1	cryptic	0.0144	Exon skipping
clu_22205_NA	10	chr21:40717200-40720218	HMGN1	annotated	0.0121	Complex event
clu_30893_NA	6	chr7:26230080-26232115	HNRNPA2B1	cryptic	0.00543	Complex event
clu_7753_NA	11	chr14:21702388-21737457	HNRNPC	cryptic	0.00336	Complex event
clu_23073_NA	3	chr4:83347282-83348343	HNRNPDL	annotated	0.0285	Exon skipping
clu_2977_NA	3	chr1:21092024-21097423	HP1BP3	annotated	0.0153	Exon skipping
clu_23157_NA	4	chr4:88293967-88303407	HSD17B11	annotated	0.0153	Exon skipping
clu_10769_NA	2	chr11:122932037-122933055	HSPA8	annotated	0.0472	Alternative 5' splice site
clu_13841_NA	4	chr3:160095328-160116934	IFT80	annotated	0.00543	Exon skipping
clu_1167_NA	4	chr2:102781463-102785058	IL1R1	cryptic	0.004	Complex event
clu_1170_NA	3	chr2:102788378-102789147	IL1R1	cryptic	0.0276	Intron retention
clu_1172_NA	5	chr2:102928083-102955297	IL1RL1	cryptic	0.0235	Complex event
clu_29675_NA	3	chr8:19677187-19679950	INTS10	annotated	0.0263	Exon skipping
clu_14594_NA	3	chr5:52214728-52218607	ITGA1	cryptic	0.0419	Complex event
clu_1911_NA	3	chr2:187529945-187531431	ITGAV	cryptic	0.0158	Intron retention
clu_1600_NA	7	chr2:161052126-161056514	ITGB6	cryptic	0.0269	Complex event
clu_12396_NA	2	chr3:20141446-20153088	KAT2B	annotated	0.034	Complex event
clu_24693_NA	7	chr17:47874288-47893165	KAT7	cryptic	0.0472	Complex event
clu_21444_NA	4	chr12:109895883-109907320	KCTD10	annotated	0.0184	Exon skipping
clu_10184_NA	3	chr11:66999431-67012660	KDM2A	annotated	0.0131	Complex event
clu_10181_NA	3	chr11:66888829-66947550	KDM2A	cryptic	0.0473	Exon skipping
clu_938_NA	3	chr2:86684194-86691176	KDM3A	annotated	0.0418	Exon skipping
clu_27064_NA	6	chrX:44918711-44920569	KDM6A	annotated	0.0186	Complex event
clu_3264_NA	4	chr1:35940507-36019951	KIAA0319L	annotated	0.0212	Exon skipping
clu_23468_NA	4	chr4:123195591-123200930	KIAA1109	cryptic	0.027	Exon skipping
clu_20517_NA	12	chr12:32112425-32145312	KIAA1551	cryptic	0.00013	Complex event
clu_10697_NA	2	chr11:118377361-118379851	KMT2A	annotated	0.0357	Complex event
clu_32265_NA	3	chr7:151919151-151927008	KMT2C	cryptic	0.000993	Complex event
clu_31799_NA	8	chr7:104681470-104730456	KMT2E	cryptic	0.0227	Complex event
clu_20435_NA	4	chr12:25362845-25378548	KRAS	cryptic	0.0296	Exon skipping
clu_26218_NA	3	chr6:112451242-112453955	LAMA4	cryptic	0.0236	Complex event
clu_119_NA	2	chr2:20237375-20240682	LAPTM4A	cryptic	0.0186	Alternative 5' splice site
clu_22700_NA	5	chr4:41496623-41600937	LIMCH1	annotated	0.000853	Complex event
clu_14138_NA	8	chr3:195410736-195425901	LINC00969	annotated	0.0477	Exon skipping
clu_19496_NA	3	chr15:99796330-99827462	LRRC28	annotated	0.05	Exon skipping
clu_19176_NA	4	chr15:71185979-71196891	LRRC49	annotated	0.0228	Exon skipping
clu_2593_NA	3	chr2:238657967-238661952	LRRFIP1	annotated	0.05	Exon skipping
clu_284_NA	3	chr2:33540336-33572434	LTBP1	annotated	0.0116	Exon skipping
clu_21066_NA	3	chr12:69744052-69746933	LYZ	annotated	0.00287	Exon skipping
clu_8785_NA	3	chr22:21340186-21342299	LZTR1	annotated	0.0312	Exon skipping
clu_30836_NA	11	chr7:20201493-20256922	MACC1	cryptic	0.039	Complex event
clu_3323_NA	4	chr1:39571389-39696854	MACF1	cryptic	7.41e-05	Complex event
clu_3336_NA	7	chr1:39793025-39815150	MACF1	cryptic	0.000776	Exon skipping
clu_3332_NA	3	chr1:39766034-39775242	MACF1	annotated	0.0403	Exon skipping
clu_10072_NA	14	chr11:65266738-65459216	MALAT1	cryptic	0.0254	Complex event
clu_11441_NA	4	chr9:72785543-72840884	MAMDC2	cryptic	0.0493	Complex event
clu_2309_NA	6	chr2:210289000-210444760	MAP2	cryptic	0.0367	Complex event
clu_1590_NA	3	chr2:160619504-160623795	MARCH7	annotated	0.0134	Exon skipping
clu_8685_NA	7	chr14:103946827-103969219	MARK3	annotated	0.028	Complex event
clu_7937_NA	5	chr14:36770029-36780779	MBIP	annotated	0.00155	Exon skipping
clu_3293_NA	4	chr1:37959415-37967405	MEAF6	annotated	0.0132	Exon skipping
clu_4932_NA	3	chr1:156445029-156446804	MEF2D	annotated	2.96e-05	Exon skipping
clu_1398_NA	2	chr2:135012215-135075100	MGAT5	annotated	0.0012	Exon skipping
clu_6162_NA	3	chr10:21903853-21940602	MLLT10	cryptic	0.0144	Exon skipping
clu_6167_NA	7	chr10:21962848-22002701	MLLT10	cryptic	0.0144	Complex event
clu_14569_NA	3	chr5:44812122-44815015	MRPS30	cryptic	0.0376	Exon skipping
clu_28224_NA	2	chr13:28009917-28011253	MTIF3	cryptic	0.0186	Alternative 3' splice site
clu_24126_NA	3	chr17:8439249-8448766	MYH10	cryptic	0.0276	Intron retention
clu_17556_NA	4	chr16:15797980-15808766	MYH11	cryptic	0.0157	Exon skipping
clu_20865_NA	4	chr12:56554104-56556048	MYL6	annotated	0.005	Exon skipping
clu_18894_NA	3	chr15:52638658-52643451	MYO5A	annotated	0.006	Exon skipping
clu_19187_NA	3	chr15:72302788-72313259	MYO9A	annotated	0.000611	Exon skipping
clu_22676_NA	8	chr4:40075171-40108520	N4BP2	cryptic	0.0283	Complex event
clu_28270_NA	8	chr13:33092140-33112915	N4BP2L2	cryptic	0.00893	Complex event
clu_31831_NA	6	chr7:105913104-105925274	NAMPT	cryptic	0.0154	Complex event
clu_21126_NA	8	chr12:76454059-76478347	NAP1L1	annotated	0.0247	Complex event
clu_97_NA	4	chr2:15674765-15691617	NBAS	cryptic	0.041	Exon skipping
clu_159_NA	12	chr2:24714471-24866835	NCOA1	cryptic	0.0134	Complex event
clu_19959_NA	5	chr18:56001124-56016769	NEDD4L	annotated	0.000812	Exon skipping
clu_19957_NA	6	chr18:55833093-55912659	NEDD4L	annotated	0.00438	Exon skipping
clu_5397_NA	3	chr1:198201767-198231705	NEK7	cryptic	0.0389	Exon skipping
clu_19206_NA	3	chr15:73581579-73590689	NEO1	annotated	0.0116	Exon skipping
clu_24387_NA	4	chr17:29679432-29683978	NF1	cryptic	0.0184	Alternative 5' splice site+Exon skipping
clu_24375_NA	2	chr17:29553702-29554541	NF1	annotated	0.034	Complex event
clu_1792_NA	2	chr2:178098999-178129260	NFE2L2	annotated	2.8e-05	Exon skipping
clu_10981_NA	2	chr9:14179779-14307213	NFIB	annotated	0.0402	Intron retention
clu_15922_NA	6	chr19:3452664-3462750	NFIC	cryptic	0.0302	Exon skipping
clu_11633_NA	3	chr9:95084028-95085723	NOL8	annotated	0.0131	Exon skipping
clu_1675_NA	2	chr2:169699627-169707594	NOSTRIN	cryptic	0.00984	Intron retention
clu_15556_NA	2	chr5:142689778-142693567	NR3C1	annotated	0.0302	Alternative 5' splice site
clu_3576_NA	3	chr1:52306186-52343947	NRDC	cryptic	0.034	Complex event
clu_8515_NA	3	chr14:90783155-90784349	NRDE2	annotated	0.00433	Exon skipping
clu_7211_NA	6	chr10:89086429-89096543	NUTM2A-AS1	cryptic	0.0327	Exon skipping
clu_3942_NA	3	chr1:86826219-86838114	ODF2L	annotated	0.0287	Exon skipping
clu_15150_NA	9	chr5:102228143-102364591	PAM	cryptic	0.0153	Complex event
clu_604_NA	3	chr2:61021326-61022099	PAPOLG	annotated	0.0288	Exon skipping
clu_3696_NA	2	chr1:62393501-62503649	PATJ	annotated	0.0163	Complex event
clu_12007_NA	3	chr9:128510902-128691934	PBX3	annotated	0.0154	Exon skipping
clu_29642_NA	6	chr8:17780697-17793098	PCM1	cryptic	0.0231	Exon skipping
clu_14656_NA	2	chr5:58286729-58334686	PDE4D	annotated	0.0287	Complex event
clu_19380_NA	5	chr15:85626875-85641179	PDE8A	annotated	0.0202	Complex event
clu_9676_NA	2	chr11:34982065-34991686	PDHX	annotated	0.05	Complex event
clu_7343_NA	3	chr10:97028619-97050577	PDLIM1	annotated	0.0477	Complex event
clu_23229_NA	3	chr4:95497185-95506716	PDLIM5	annotated	0.00185	Exon skipping
clu_9715_NA	6	chr11:45991452-46001311	PHF21A	cryptic	0.0237	Complex event
clu_25945_NA	2	chr6:79656591-79664531	PHIP	annotated	0.0227	Complex event
clu_19142_NA	4	chr15:68379088-68434284	PIAS1	cryptic	0.0268	Exon skipping
clu_14755_NA	2	chr5:67576834-67588087	PIK3R1	annotated	0.0297	Complex event
clu_414_NA	4	chr2:43906064-43919653	PLEKHH2	cryptic	0.0186	Exon skipping
clu_14614_NA	6	chr5:54763977-54830400	PLPP1	annotated	0.0157	Complex event
clu_24173_NA	3	chr17:15134397-15162411	PMP22	cryptic	0.00364	Intron retention
clu_4793_NA	3	chr1:151396762-151400299	POGZ	annotated	0.001	Exon skipping
clu_12315_NA	7	chr3:12329519-12458203	PPARG	annotated	2.96e-05	Complex event
clu_21153_NA	2	chr12:80180258-80182428	PPP1R12A	annotated	0.0186	Intron retention
clu_5320_NA	5	chr1:186270843-186275450	PRG4	annotated	0.0234	Exon skipping
clu_5319_NA	3	chr1:186266083-186270724	PRG4	annotated	0.0297	Exon skipping
clu_323_NA	5	chr2:37520414-37551824	PRKD3	cryptic	0.0295	Exon skipping
clu_1523_NA	3	chr2:153551136-153572509	PRPF40A	cryptic	0.0238	Exon skipping
clu_5140_NA	5	chr1:171535982-171544066	PRRC2C	cryptic	0.0233	Complex event
clu_7226_NA	6	chr10:89640195-89690803	PTEN	cryptic	0.0186	Complex event
clu_30622_NA	11	chr8:141900868-142011224	PTK2	cryptic	0.0139	Complex event
clu_2525_NA	3	chr2:232576129-232577153	PTMA	annotated	0.00118	Alternative 3' splice site
clu_19669_NA	3	chr18:12836890-12884072	PTPN2	cryptic	0.0389	Complex event
clu_21095_NA	6	chr12:70975082-70986062	PTPRB	cryptic	0.000724	Complex event
clu_5402_NA	8	chr1:198661502-198672427	PTPRC	cryptic	0.0238	Exon skipping
clu_15371_NA	3	chr5:131911555-131923254	RAD50	cryptic	0.0378	Alternative 5' splice site
clu_29087_NA	2	chr20:20620544-20621345	RALGAPA2	cryptic	0.0235	Intron retention
clu_32216_NA	3	chr7:150035528-150036075	RARRES2	annotated	0.0312	Exon skipping
clu_26032_NA	3	chr6:88240660-88251636	RARS2	cryptic	0.0491	Intron retention
clu_17694_NA	3	chr16:24578826-24580066	RBBP6	annotated	0.00311	Exon skipping
clu_28636_NA	3	chr13:79918929-79928574	RBM26	annotated	0.0186	Exon skipping
clu_29225_NA	5	chr20:34320057-34326890	RBM39	annotated	0.0124	Exon skipping
clu_1603_NA	3	chr2:161143595-161159841	RBMS1	cryptic	0.00656	Exon skipping
clu_20886_NA	4	chr12:56975292-56980633	RBMS2	cryptic	0.00723	Complex event
clu_20884_NA	7	chr12:56956367-56965482	RBMS2	cryptic	0.0151	Complex event
clu_29786_NA	3	chr8:30335353-30336831	RBPMS	cryptic	0.0293	Intron retention
clu_12371_NA	4	chr3:16358739-16399439	RFTN1	cryptic	0.00536	Exon skipping
clu_6629_NA	3	chr10:62652753-62671109	RHOBTB1	cryptic	0.0293	Exon skipping
clu_10680_NA	2	chr11:117109362-117110517	RNF214	annotated	0.0443	Intron retention
clu_11180_NA	8	chr9:36369929-36424610	RNF38	cryptic	0.0227	Exon skipping
clu_88_NA	3	chr2:11361483-11364448	ROCK2	cryptic	0.03	Exon skipping
clu_2740_NA	5	chr1:665335-674214	RP11-206L10.2	cryptic	0.00213	Complex event
clu_31995_NA	5	chr7:128232071-128255914	RP11-274B21.1	cryptic	0.0224	Complex event
clu_26186_NA	2	chr6:111329340-111345386	RPF2	annotated	0.0296	Complex event
clu_17976_NA	3	chr16:53686899-53690384	RPGRIP1L	cryptic	0.0292	Exon skipping
clu_21563_NA	2	chr12:112846460-112847391	RPL6	annotated	0.0207	Alternative 5' splice site
clu_6852_NA	6	chr10:79797062-79800373	RPS24	cryptic	0.00598	Complex event
clu_23648_NA	3	chr4:152020866-152024023	RPS3A	annotated	0.0276	Exon skipping
clu_29045_NA	4	chr20:17641173-17662673	RRBP1	cryptic	0.0222	Exon skipping
clu_3054_NA	4	chr1:25570124-25571641	RSRP1	cryptic	0.0377	Alternative 5' splice site+Exon skipping
clu_539_NA	5	chr2:55200757-55209651	RTN4	cryptic	0.0358	Complex event
clu_15809_NA	2	chr5:179012866-179016547	RUFY1	cryptic	0.0448	Intron retention
clu_22932_NA	2	chr4:71640950-71648808	RUFY3	annotated	0.0198	Complex event
clu_26249_NA	3	chr6:116892818-116901458	RWDD1	annotated	0.0431	Exon skipping
clu_15971_NA	3	chr19:5648054-5649937	SAFB	annotated	0.0416	Intron retention
clu_29268_NA	3	chr20:35563592-35569442	SAMHD1	cryptic	0.000346	Intron retention
clu_26950_NA	3	chrX:23802000-23803445	SAT1	annotated	0.00859	Exon skipping
clu_1657_NA	3	chr2:167263156-167266730	SCN7A	cryptic	0.05	Alternative 5' splice site
clu_21328_NA	3	chr12:100711703-100717303	SCYL2	annotated	0.0472	Exon skipping
clu_23077_NA	3	chr4:83740406-83745708	SEC31A	annotated	0.0389	Exon skipping
clu_14553_NA	2	chr5:42801433-42804758	SELENOP	cryptic	0.0472	Intron retention
clu_5099_NA	4	chr1:169558699-169559385	SELP	cryptic	0.0196	Alternative 3' splice site
clu_14050_NA	2	chr3:185327138-185330395	SENP2	annotated	0.0186	Complex event
clu_13168_NA	8	chr3:101090970-101177799	SENP7	cryptic	0.00627	Complex event
clu_13171_NA	8	chr3:101177896-101231935	SENP7	cryptic	0.0129	Complex event
clu_12107_NA	6	chr9:135140372-135147097	SETX	cryptic	0.0335	Exon skipping
clu_895_NA	9	chr2:85885978-85890469	SFTPB	cryptic	1.94e-06	Complex event
clu_908_NA	3	chr2:85893865-85894802	SFTPB	cryptic	0.0153	Exon skipping
clu_3950_NA	4	chr1:87190088-87200294	SH3GLB1	cryptic	0.0134	Exon skipping
clu_22748_NA	3	chr4:48385801-48422142	SLAIN2	annotated	0.0142	Exon skipping
clu_4229_NA	3	chr1:108728576-108742578	SLC25A24	cryptic	0.0312	Intron retention
clu_4227_NA	3	chr1:108697757-108700084	SLC25A24	cryptic	0.0321	Intron retention
clu_11701_NA	5	chr9:99107683-99126746	SLC35D2	cryptic	0.0367	Exon skipping
clu_1265_NA	4	chr2:114493435-114501290	SLC35F5	cryptic	0.0105	Complex event
clu_20632_NA	4	chr12:46633676-46662648	SLC38A1	annotated	0.034	Complex event
clu_20635_NA	2	chr12:46758972-46760647	SLC38A2	cryptic	0.0296	Intron retention
clu_22535_NA	3	chr4:20547722-20550680	SLIT2	cryptic	0.0194	Exon skipping
clu_12845_NA	2	chr3:57835499-57843460	SLMAP	cryptic	0.00598	Alternative 5' splice site
clu_18977_NA	3	chr15:59186392-59189314	SLTM	cryptic	0.000385	Exon skipping
clu_19130_NA	2	chr15:67457426-67459117	SMAD3	annotated	0.0163	Complex event
clu_11454_NA	5	chr9:72962633-72967107	SMC5	cryptic	0.0126	Complex event
clu_19557_NA	3	chr18:2747645-2750348	SMCHD1	cryptic	0.05	Exon skipping
clu_30065_NA	4	chr8:67834349-67837672	SNHG6	annotated	0.0227	Alternative 5' splice site
clu_30823_NA	3	chr7:17915413-17929986	SNX13	cryptic	0.00646	Intron retention
clu_15295_NA	3	chr5:122161888-122163270	SNX2	annotated	0.0306	Alternative 3' splice site
clu_7344_NA	3	chr10:97081778-97098890	SORBS1	annotated	2.96e-05	Exon skipping
clu_7347_NA	3	chr10:97158946-97170390	SORBS1	annotated	0.0257	Exon skipping
clu_7348_NA	6	chr10:97170534-97181718	SORBS1	cryptic	0.0418	Complex event
clu_4261_NA	2	chr1:109912211-109940209	SORT1	annotated	0.05	Exon skipping
clu_2495_NA	7	chr2:231276591-231307652	SP100	cryptic	0.0293	Exon skipping
clu_23184_NA	5	chr4:88898249-88902627	SPP1	annotated	0.0314	Complex event
clu_532_NA	5	chr2:54887136-54891590	SPTBN1	cryptic	5.12e-05	Complex event
clu_15221_NA	3	chr5:112200225-112203101	SRP19	annotated	0.000778	Alternative 3' splice site
clu_31803_NA	5	chr7:104758469-104800954	SRPK2	cryptic	0.049	Complex event
clu_3042_NA	4	chr1:24973280-24975350	SRRM1	annotated	0.0124	Exon skipping
clu_3048_NA	2	chr1:24996078-24997877	SRRM1	annotated	0.0217	Complex event
clu_1867_NA	2	chr2:182787139-182794288	SSFA2	annotated	0.0263	Exon skipping
clu_27818_NA	3	chrX:123159768-123164811	STAG2	annotated	0.0238	Exon skipping
clu_29385_NA	9	chr20:47770608-47804653	STAU1	cryptic	0.05	Exon skipping
clu_25590_NA	7	chr6:36507981-36514967	STK38	cryptic	0.0164	Complex event
clu_29448_NA	3	chr20:57243183-57245568	STX16	annotated	0.0153	Exon skipping
clu_26560_NA	6	chr6:147655358-147674459	STXBP5	cryptic	0.00236	Exon skipping
clu_30106_NA	2	chr8:70498743-70501281	SULF1	annotated	0.0483	Alternative 3' splice site
clu_26010_NA	4	chr6:86350282-86353468	SYNCRIP	annotated	0.0349	Exon skipping
clu_10385_NA	3	chr11:85429886-85431901	SYTL2	cryptic	0.0443	Alternative 5' splice site+Exon skipping
clu_29834_NA	9	chr8:38586189-38682826	TACC1	cryptic	0.0298	Complex event
clu_27376_NA	2	chrX:70643089-70643824	TAF1	cryptic	0.0227	Intron retention
clu_13123_NA	5	chr3:100002655-100013931	TBC1D23	cryptic	0.000376	Complex event
clu_23564_NA	2	chr4:141560582-141578251	TBC1D9	cryptic	0.0283	Intron retention
clu_15586_NA	3	chr5:145888808-145890004	TCERG1	annotated	0.0116	Exon skipping
clu_15579_NA	5	chr5:145836898-145843198	TCERG1	cryptic	0.0295	Exon skipping
clu_18956_NA	5	chr15:57490023-57524910	TCF12	annotated	0.0335	Complex event
clu_19534_NA	3	chr18:226901-246324	THOC1	annotated	0.0297	Intron retention
clu_762_NA	2	chr2:70456450-70457893	TIA1	cryptic	0.0178	Alternative 5' splice site
clu_18538_NA	4	chr15:29993893-29996426	TJP1	cryptic	0.0137	Alternative 5' splice site
clu_24749_NA	4	chr17:53798496-53799980	TMEM100	cryptic	0.0153	Alternative 3' splice site+Exon skipping
clu_3634_NA	3	chr1:54497978-54506429	TMEM59	cryptic	0.0127	Exon skipping
clu_18689_NA	4	chr15:42560230-42565453	TMEM87A	annotated	0.0123	Complex event
clu_2375_NA	2	chr2:218678027-218678408	TNS1	annotated	0.037	Alternative 3' splice site
clu_19031_NA	5	chr15:63353138-63354414	TPM1	annotated	0.000276	Complex event
clu_11163_NA	5	chr9:35684547-35685266	TPM2	cryptic	0.00104	Exon skipping
clu_4847_NA	4	chr1:154143187-154145384	TPM3	annotated	0.0395	Complex event
clu_8550_NA	3	chr14:92482205-92484026	TRIP11	cryptic	1.72e-05	Intron retention
clu_8549_NA	6	chr14:92474196-92480559	TRIP11	cryptic	0.0233	Exon skipping
clu_22177_NA	6	chr21:38529208-38532001	TTC3	cryptic	0.0332	Exon skipping
clu_1823_NA	6	chr2:179532448-179544066	TTN	cryptic	0.000385	Complex event
clu_19944_NA	3	chr18:54291692-54293592	TXNL1	annotated	0.0309	Exon skipping
clu_19169_NA	6	chr15:70972015-70980089	UACA	cryptic	0.0278	Complex event
clu_22909_NA	3	chr4:68504842-68510416	UBA6	cryptic	0.000776	Exon skipping
clu_23302_NA	3	chr4:103723795-103730829	UBE2D3	annotated	0.0132	Exon skipping
clu_8790_NA	2	chr22:21965332-21975804	UBE2L3	cryptic	0.0186	Intron retention
clu_18434_NA	3	chr15:25599573-25601039	UBE3A	annotated	0.0276	Exon skipping
clu_4987_NA	3	chr1:161127483-161128202	UFC1	annotated	0.0477	Exon skipping
clu_30294_NA	3	chr8:97243360-97244002	UQCRB	annotated	0.0127	Exon skipping
clu_631_NA	2	chr2:61541879-61544789	USP34	annotated	0.0127	Complex event
clu_3311_NA	3	chr1:38478537-38483340	UTP11	cryptic	0.0276	Exon skipping
clu_26532_NA	3	chr6:144835956-144837947	UTRN	cryptic	0.00604	Exon skipping
clu_26521_NA	6	chr6:144613043-144724259	UTRN	cryptic	0.0433	Complex event
clu_32396_NA	3	chrY:15481229-15508798	UTY	annotated	0.0276	Exon skipping
clu_25666_NA	7	chr6:43746655-43752278	VEGFA	annotated	0.00624	Exon skipping
clu_11498_NA	3	chr9:79816323-79820894	VPS13A	cryptic	0.0132	Exon skipping
clu_30350_NA	8	chr8:100514086-100523332	VPS13B	cryptic	5.76e-05	Complex event
clu_19014_NA	2	chr15:62214961-62219290	VPS13C	annotated	0.0296	Complex event
clu_6983_NA	2	chr10:88206206-88212977	WAPL	annotated	0.0276	Exon skipping
clu_8620_NA	7	chr14:100828258-100842597	WARS	annotated	0.00339	Complex event
clu_21402_NA	3	chr12:105546229-105551014	WASHC4	cryptic	0.0101	Exon skipping
clu_30527_NA	3	chr8:126052140-126056778	WASHC5	cryptic	0.0165	Complex event
clu_23118_NA	3	chr4:85742704-85750157	WDFY3	cryptic	0.0371	Exon skipping
clu_5648_NA	6	chr1:224607317-224619227	WDR26	cryptic	0.00106	Alternative 5' splice site
clu_24984_NA	3	chr17:66429716-66440634	WIPI1	annotated	0.0389	Complex event
clu_27402_NA	8	chrX:73049066-73061217	XIST	cryptic	1.33e-08	Complex event
clu_29680_NA	4	chr8:21827821-21832181	XPO7	cryptic	0.0295	Alternative 5' splice site
clu_2355_NA	2	chr2:216977852-216983766	XRCC5	annotated	0.0248	Complex event
clu_13651_NA	3	chr3:142051266-142051809	XRN1	annotated	0.0114	Alternative 3' splice site
clu_8387_NA	3	chr14:75249028-75269259	YLPM1	cryptic	0.0086	Complex event
clu_22917_NA	3	chr4:69197915-69199026	YTHDC1	annotated	0.05	Exon skipping
clu_3162_NA	3	chr1:29064850-29095441	YTHDF2	cryptic	0.0222	Exon skipping
clu_13295_NA	14	chr3:114412422-114619151	ZBTB20	cryptic	0.00324	Complex event
clu_13300_NA	13	chr3:114619189-114866481	ZBTB20	cryptic	0.0493	Complex event
clu_15390_NA	3	chr5:132342612-132362189	ZCCHC10	annotated	0.0387	Exon skipping
clu_11569_NA	3	chr9:88916516-88918001	ZCCHC6	cryptic	0.0188	Intron retention
clu_7526_NA	4	chr10:114192279-114194055	ZDHHC6	cryptic	0.0491	Complex event
clu_27654_NA	5	chrX:101141703-101150787	ZMAT1	cryptic	0.000116	Complex event
clu_28143_NA	11	chr13:20409829-20568012	ZMYM5	cryptic	0.0381	Complex event
clu_18705_NA	7	chr15:42744152-42764434	ZNF106	cryptic	0.0133	Complex event
clu_4029_NA	3	chr1:90470651-90475647	ZNF326	cryptic	0.000733	Complex event
clu_15772_NA	5	chr5:176468230-176489059	ZNF346	cryptic	0.0308	Alternative 3' splice site
clu_16045_NA	6	chr19:9764554-9770055	ZNF562	annotated	0.0106	Exon skipping
