# Supplementary material for: Abnormal global alternative RNA splicing in COVID-19 patients
Source: PLoS Genet. 2022 Apr 14;18(4):e1010137. doi: 10.1371/journal.pgen.1010137 (PMC9089920; doi:10.1371/journal.pgen.1010137)
Supplement: S4 Table — (XLSX) [file pgen.1010137.s013.xlsx]

## Sheet: Moderate
GeneID	geneSymbol	chr	strand	longExonStart_0base	longExonEnd	shortES	shortEE	flankingES	flankingEE	ID.1	IJC_SAMPLE_1	SJC_SAMPLE_1	IJC_SAMPLE_2	SJC_SAMPLE_2	IncFormLen	SkipFormLen	PValue	FDR	IncLevel1	IncLevel2	IncLevelDifference	Events
ENSG00000286219.1_3	NOTCH2NLC	chr1	+	145248812	145248894	145248820	145248894	145209379	145209436	372	88157136220	50,0,0,0	127,151,163,239,130,142,173,230,72,216,110,115,217,107,166,192,146	68,0,0,0,36,58,0,0,108,43,58,65,0,71,42,47,33	107	100	9.89657e-05	0.0128823	0.622,1.0,1.0,1.0	0.636,1.0,1.0,1.0,0.771,0.696,1.0,1.0,0.384,0.824,0.639,0.623,1.0,0.585,0.787,0.792,0.805	0.109	A3SS
ENSG00000003056.3	M6PR	chr12	-	9092958	9094536	9092958	9093465	9095011	9095138	554	233257224146	63,64,77,88	3.92389e+50	102,81,47,69,39,61,32,74,88,66,77,64,51,65,49,39,32	200	100	0.000173139	0.0197963	0.649,0.668,0.593,0.453	0.658,0.706,0.728,0.628,0.791,0.712,0.8,0.64,0.663,0.735,0.662,0.697,0.808,0.742,0.725,0.804,0.831	-0.135	A3SS
ENSG00000064102.15_4	INTS13	chr12	-	27067340	27067511	27067340	27067465	27070284	27070374	606	14,1,3,6	2,5,4,2	7,1,7,7,10,1,1,4,2,5,10,4,13,3,3,1,5	0,1,2,2,1,0,0,0,0,1,4,0,2,3,0,0,2	145	100	4.56712e-06	0.0013325	0.828,0.121,0.341,0.674	1.0,0.408,0.707,0.707,0.873,1.0,1.0,1.0,1.0,0.775,0.633,1.0,0.818,0.408,1.0,1.0,0.633	-0.33	A3SS
ENSG00000183137.14_6	CEP57L1	chr6	+	109471320	109471442	109471368	109471442	109467960	109468140	613	5,10,18,10	1,4,3,5	18,6,6,7,12,8,12,12,4,7,4,10,16,9,8,11,6	4,2,0,1,1,0,1,3,0,0,2,0,0,0,2,0,0	147	100	5.1856e-07	0.000230923	0.773,0.63,0.803,0.576	0.754,0.671,1.0,0.826,0.891,1.0,0.891,0.731,1.0,1.0,0.576,1.0,1.0,1.0,0.731,1.0,1.0	-0.191	A3SS
ENSG00000168591.16_5	TMUB2	chr17	+	42264984	42265111	42265043	42265111	42264601	42264799	647	18,18,20,13	2,4,0,3	30,35,24,16,25,28,18,37,24,20,32,18,36,29,21,25,18	0,0,0,0,0,0,1,0,0,2,3,2,4,0,1,0,0	158	100	8.19727e-05	0.0109161	0.851,0.74,1.0,0.733	1.0,1.0,1.0,1.0,1.0,1.0,0.919,1.0,1.0,0.864,0.871,0.851,0.851,1.0,0.93,1.0,1.0	-0.127	A3SS
ENSG00000197343.11_8	ZNF655	chr7	+	99159966	99160117	99159971	99160117	99159510	99159596	1015	3,4,5,2	0,1,0,0	2,4,3,2,5,1,3,3,4,4,2,6,4,5,2,4,5	6,6,4,1,0,0,3,0,0,2,2,0,0,2,1,3,1	104	100	3.15552e-06	0.000988848	1.0,0.794,1.0,1.0	0.243,0.391,0.419,0.658,1.0,1.0,0.49,1.0,1.0,0.658,0.49,1.0,1.0,0.706,0.658,0.562,0.828	0.237	A3SS
ENSG00000154889.17_7	MPPE1	chr18	-	11886497	11886777	11886497	11886620	11886915	11887024	1211	35,28,33,21	2,5,7,10	57,49,33,34,46,48,42,37,35,70,41,43,40,44,58,35,43	2,1,3,4,5,2,7,0,2,2,2,1,6,3,6,3,3	200	100	0.000427992	0.0393613	0.897,0.737,0.702,0.512	0.934,0.961,0.846,0.81,0.821,0.923,0.75,1.0,0.897,0.946,0.911,0.956,0.769,0.88,0.829,0.854,0.878	-0.168	A3SS
ENSG00000198561.14_7	CTNND1	chr11	+	57558856	57559145	57558963	57559145	57556508	57556627	1309	5,5,9,14	0,0,0,1	30,21,20,13,28,31,26,20,32,36,17,22,36,43,24,16,14	2,1,1,1,3,0,4,5,2,4,2,7,4,6,3,5,0	200	100	9.28478e-06	0.00219145	1.0,1.0,1.0,0.875	0.882,0.913,0.909,0.867,0.824,1.0,0.765,0.667,0.889,0.818,0.81,0.611,0.818,0.782,0.8,0.615,1.0	0.147	A3SS
ENSG00000143224.18_6	PPOX	chr1	+	161138202	161138366	161138234	161138366	161137784	161137917	1395	12,11,8,9	0,0,0,0	2,9,9,11,12,7,5,8,7,13,6,8,13,9,12,7,5	1,2,1,2,2,3,2,5,5,0,2,2,0,0,3,0,2	131	100	9.72357e-07	0.000411356	1.0,1.0,1.0,1.0	0.604,0.775,0.873,0.808,0.821,0.64,0.656,0.55,0.517,1.0,0.696,0.753,1.0,1.0,0.753,1.0,0.656	0.229	A3SS
ENSG00000132680.11_6	KHDC4	chr1	-	155886415	155886528	155886415	155886500	155887289	155887463	1579	3,5,3,6	0,0,1,0	5,3,3,6,11,10,5,7,3,13,2,2,2,4,4,10,4	1,1,2,0,1,0,1,0,4,2,5,2,3,2,1,2,5	127	100	3.79865e-06	0.00114787	1.0,1.0,0.703,1.0	0.797,0.703,0.542,1.0,0.896,1.0,0.797,1.0,0.371,0.837,0.24,0.441,0.344,0.612,0.759,0.797,0.386	0.248	A3SS
ENSG00000167377.18_8	ZNF23	chr16	-	71487944	71488121	71487944	71488071	71490666	71490731	1706	3,2,6,8	0,0,1,3	5,6,0,3,11,2,2,9,4,6,5,6,5,3,10,8,5	7,6,3,2,6,3,0,7,6,4,1,4,4,7,3,6,2	149	100	0.000325407	0.0344158	1.0,1.0,0.801,0.642	0.324,0.402,0.0,0.502,0.552,0.309,1.0,0.463,0.309,0.502,0.77,0.502,0.456,0.223,0.691,0.472,0.627	0.384	A3SS
ENSG00000285171.1_3	AL590764.2	chrX	-	70326381	70326512	70326381	70326440	70328126	70328196	1816	4,1,17,9	0,2,6,4	21,9,7,15,8,8,11,8,6,11,6,9,4,4,15,7,4	4,2,1,0,0,1,0,1,0,0,0,0,1,1,1,1,1	171	100	1.36612e-06	0.000525398	1.0,0.226,0.624,0.568	0.754,0.725,0.804,1.0,1.0,0.824,1.0,0.824,1.0,1.0,1.0,1.0,0.701,0.701,0.898,0.804,0.701	-0.262	A3SS
ENSG00000285171.1_3	AL590764.2	chrX	-	70326381	70326553	70326381	70326440	70328126	70328196	1817	4,0,19,13	0,2,6,4	21,11,7,16,8,13,12,11,10,14,8,10,4,9,21,10,3	4,2,1,0,0,1,0,1,0,0,0,0,1,1,1,1,1	200	100	9.32421e-06	0.00219145	1.0,0.0,0.613,0.619	0.724,0.733,0.778,1.0,1.0,0.867,1.0,0.846,1.0,1.0,1.0,1.0,0.667,0.818,0.913,0.833,0.6	-0.311	A3SS
ENSG00000285171.1_3	AL590764.2	chrX	-	70326381	70326620	70326381	70326440	70328126	70328196	1818	5,0,19,14	0,2,6,4	21,11,6,16,8,13,12,11,10,13,8,10,4,8,21,8,3	4,2,1,0,0,1,0,1,0,0,0,0,1,1,1,1,1	200	100	1.2703e-05	0.00255905	1.0,0.0,0.613,0.636	0.724,0.733,0.75,1.0,1.0,0.867,1.0,0.846,1.0,1.0,1.0,1.0,0.667,0.8,0.913,0.8,0.6	-0.302	A3SS
ENSG00000183023.18_5	SLC8A1	chr2	-	40655612	40657444	40655612	40657441	40679043	40679209	1951	18,16,17,8	4,1,0,0	19,27,22,15,20,13,14,18,27,36,18,14,27,28,12,16,18	6,8,6,4,1,4,6,10,4,3,8,3,4,4,10,3,3	102	100	0.000357015	0.0357517	0.815,0.94,1.0,1.0	0.756,0.768,0.782,0.786,0.951,0.761,0.696,0.638,0.869,0.922,0.688,0.821,0.869,0.873,0.541,0.839,0.855	0.15	A3SS
ENSG00000137804.14_7	NUSAP1	chr15	+	41643188	41643327	41643230	41643327	41641295	41641439	2441	9,1,9,8	14,2,12,16	2,1,1,0,1,2,2,1,0,1,1,0,1,0,0,0,1	4,9,3,1,4,3,1,4,1,2,7,3,6,1,3,2,0	141	100	1.00951e-09	1.06769e-06	0.313,0.262,0.347,0.262	0.262,0.073,0.191,0.0,0.151,0.321,0.587,0.151,0.0,0.262,0.092,0.0,0.106,0.0,0.0,0.0,1.0	0.108	A3SS
ENSG00000115525.18_7	ST3GAL5	chr2	-	86074983	86075504	86074983	86075327	86088303	86088415	2483	8,13,14,10	21,21,10,9	10,15,4,6,13,5,7,6,5,12,3,10,13,3,5,7,2	43,30,19,17,23,20,27,17,21,24,28,17,34,24,22,32,23	200	100	0.000437337	0.0397883	0.16,0.236,0.412,0.357	0.104,0.2,0.095,0.15,0.22,0.111,0.115,0.15,0.106,0.2,0.051,0.227,0.16,0.059,0.102,0.099,0.042	0.162	A3SS
ENSG00000164306.11_4	PRIMPOL	chr4	+	185606562	185606652	185606565	185606652	185603401	185603490	2511	5,6,6,2	2,4,2,0	17,14,4,2,6,3,1,1,2,4,5,5,13,9,5,7,4	1,1,0,0,1,1,0,0,0,0,2,0,1,3,1,1,0	102	100	6.11492e-05	0.00876922	0.71,0.595,0.746,1.0	0.943,0.932,1.0,1.0,0.855,0.746,1.0,1.0,1.0,1.0,0.71,1.0,0.927,0.746,0.831,0.873,1.0	-0.153	A3SS
ENSG00000174197.16_2	MGA	chr15	+	42032103	42032401	42032250	42032401	42028378	42028896	2594	1,1,6,3	0,0,0,1	3,6,13,4,10,7,2,4,4,1,1,3,1,3,3,10,2	5,3,1,3,2,4,1,1,2,4,2,3,7,6,1,2,3	200	100	1.86289e-07	0.000105079	1.0,1.0,1.0,0.6	0.231,0.5,0.867,0.4,0.714,0.467,0.5,0.667,0.5,0.111,0.2,0.333,0.067,0.2,0.6,0.714,0.25	0.469	A3SS
ENSG00000248592.7_6	STIMATE-MUSTN1	chr3	-	52868955	52869318	52868955	52869019	52869804	52874278	3034	5,1,6,6	1,0,0,0	6,7,5,5,14,8,4,11,14,3,2,3,4,8,13,9,9	0,4,0,3,0,3,3,0,2,3,1,6,6,1,3,3,0	200	100	2.38316e-06	0.000806812	0.714,1.0,1.0,1.0	1.0,0.467,1.0,0.455,1.0,0.571,0.4,1.0,0.778,0.333,0.5,0.2,0.25,0.8,0.684,0.6,1.0	0.279	A3SS
ENSG00000080822.17_7	CLDND1	chr3	-	98234326	98235723	98234326	98234676	98235895	98236033	3070	107105118152	55,70,38,37	115,90,164,128,284,228,163,194,110,129,101,97,142,89,112,113,161	44,35,21,18,23,28,21,14,32,26,36,30,34,24,28,20,21	200	100	0.000104589	0.0132079	0.493,0.429,0.608,0.673	0.567,0.563,0.796,0.78,0.861,0.803,0.795,0.874,0.632,0.713,0.584,0.618,0.676,0.65,0.667,0.739,0.793	-0.162	A3SS
ENSG00000065357.20_4	DGKA	chr12	+	56333865	56334217	56334097	56334217	56333198	56333313	3102	149195169242	28,30,37,25	2.02225e+50	28,19,17,6,15,13,14,17,25,19,16,21,22,11,22,20,9	200	100	8.98052e-09	6.90765e-06	0.727,0.765,0.695,0.829	0.783,0.856,0.851,0.948,0.908,0.913,0.877,0.883,0.829,0.876,0.861,0.872,0.883,0.851,0.873,0.853,0.949	-0.12	A3SS
ENSG00000134744.14_8	TUT4	chr1	-	52902426	52902650	52902426	52902647	52903891	52904007	3331	1,0,0,2	2,1,3,2	1,0,2,3,13,9,4,6,6,6,3,2,4,1,5,2,5	1,2,0,2,2,0,3,3,0,0,1,1,0,0,0,0,1	102	100	1.38686e-09	1.22542e-06	0.329,0.0,0.0,0.495	0.495,0.0,1.0,0.595,0.864,1.0,0.567,0.662,1.0,1.0,0.746,0.662,1.0,1.0,1.0,1.0,0.831	-0.584	A3SS
ENSG00000110075.14_5	PPP6R3	chr11	+	68355265	68355492	68355445	68355492	68350510	68350597	3351	5,14,17,10	0,0,1,1	16,19,7,8,22,10,16,7,8,16,16,11,9,11,9,9,14	3,4,2,0,0,5,4,4,1,1,4,4,2,2,2,3,5	200	100	2.47927e-06	0.000806812	1.0,1.0,0.895,0.833	0.727,0.704,0.636,1.0,1.0,0.5,0.667,0.467,0.8,0.889,0.667,0.579,0.692,0.733,0.692,0.6,0.583	0.23	A3SS
ENSG00000110075.14_5	PPP6R3	chr11	+	68355394	68355492	68355445	68355492	68350510	68350597	3353	9,20,28,12	0,0,1,1	32,26,17,19,36,19,29,25,18,25,22,18,29,17,22,18,19	3,4,2,0,0,5,4,4,1,1,4,4,2,2,2,3,5	150	100	2.26366e-05	0.00390873	1.0,1.0,0.949,0.889	0.877,0.813,0.85,1.0,1.0,0.717,0.829,0.806,0.923,0.943,0.786,0.75,0.906,0.85,0.88,0.8,0.717	0.11	A3SS
ENSG00000205758.12_7	CRYZL1	chr21	-	34963467	34963517	34963467	34963513	34968036	34968142	3452	0,0,1,0	17,6,13,16	2,4,0,5,1,6,5,5,0,6,3,0,5,4,7,1,4	12,15,11,12,10,11,14,19,5,9,15,10,15,14,9,9,10	103	100	3.26829e-08	2.30442e-05	0.0,0.0,0.069,0.0	0.139,0.206,0.0,0.288,0.088,0.346,0.257,0.204,0.0,0.393,0.163,0.0,0.244,0.217,0.43,0.097,0.28	-0.18	A3SS
ENSG00000176623.12_7	RMDN1	chr8	-	87487048	87487182	87487048	87487143	87489522	87489553	3487	25,13,43,20	3,2,6,7	39,31,23,28,39,24,33,29,15,36,27,29,28,44,28,33,28	1,1,1,1,0,1,3,2,3,2,1,1,0,4,2,3,2	138	100	2.56661e-05	0.0041543	0.858,0.825,0.839,0.674	0.966,0.957,0.943,0.953,1.0,0.946,0.889,0.913,0.784,0.929,0.951,0.955,1.0,0.889,0.91,0.889,0.91	-0.129	A3SS
ENSG00000120949.15_3	TNFRSF8	chr1	+	12198285	12198493	12198288	12198493	12195644	12195670	3495	8,1,4,2	0,0,0,0	17,21,26,18,15,14,17,15,38,15,14,23,29,38,21,23,14	4,2,2,0,2,0,0,2,8,2,0,2,5,5,4,7,10	102	100	7.43982e-06	0.00196713	1.0,1.0,1.0,1.0	0.806,0.911,0.927,1.0,0.88,1.0,1.0,0.88,0.823,0.88,1.0,0.919,0.85,0.882,0.837,0.763,0.579	0.121	A3SS
ENSG00000239382.10_7	ALKBH6	chr19	-	36501639	36501979	36501639	36501947	36503922	36503991	3541	1,7,4,2	1,3,1,2	1,6,2,2,3,6,2,7,9,10,5,3,10,2,6,4,11	2,0,2,0,2,2,2,0,1,1,0,0,1,0,0,0,0	131	100	0.000160529	0.0188644	0.433,0.64,0.753,0.433	0.276,1.0,0.433,1.0,0.534,0.696,0.433,1.0,0.873,0.884,1.0,1.0,0.884,1.0,1.0,1.0,1.0	-0.26	A3SS
ENSG00000239382.10_7	ALKBH6	chr19	-	36501795	36501967	36501795	36501947	36503922	36503991	3542	1,4,1,1	1,3,1,2	1,6,1,2,2,4,2,6,5,7,1,2,6,1,4,1,7	2,0,2,0,2,2,2,0,1,1,0,0,1,0,0,0,0	119	100	7.85188e-06	0.00201317	0.457,0.528,0.457,0.296	0.296,1.0,0.296,1.0,0.457,0.627,0.457,1.0,0.808,0.855,1.0,1.0,0.834,1.0,1.0,1.0,1.0	-0.367	A3SS
ENSG00000196756.13_8	SNHG17	chr20	-	37049652	37050888	37049652	37049745	37055061	37055146	4081	11,11,10,8	33,22,32,48	18,23,26,20,18,49,28,23,10,16,6,13,14,16,19,15,10	34,23,12,32,22,24,16,35,42,22,16,24,18,20,25,15,35	200	100	1.08657e-05	0.00227194	0.143,0.2,0.135,0.077	0.209,0.333,0.52,0.238,0.29,0.505,0.467,0.247,0.106,0.267,0.158,0.213,0.28,0.286,0.275,0.333,0.125	-0.147	A3SS
ENSG00000163534.15_4	FCRL1	chr1	-	157766890	157766922	157766890	157766919	157767548	157767610	4381	5,5,5,4	0,0,1,1	6,3,3,6,7,8,4,6,2,4,7,6,5,4,8,3,3	3,0,2,7,2,4,2,2,7,0,2,6,0,0,5,1,1	102	100	1.34667e-05	0.0026498	1.0,1.0,0.831,0.797	0.662,1.0,0.595,0.457,0.774,0.662,0.662,0.746,0.219,1.0,0.774,0.495,1.0,1.0,0.611,0.746,0.746	0.192	A3SS
ENSG00000178761.15_5	FAM219B	chr15	-	75192332	75194404	75192332	75192478	75194944	75195127	4557	64,51,44,26	2,10,9,5	66,52,49,48,34,52,52,44,54,44,65,53,72,55,82,64,69	3,7,2,1,4,5,0,5,4,3,3,4,2,3,3,3,2	200	100	0.000500391	0.0441022	0.941,0.718,0.71,0.722	0.917,0.788,0.925,0.96,0.81,0.839,1.0,0.815,0.871,0.88,0.915,0.869,0.947,0.902,0.932,0.914,0.945	-0.123	A3SS
ENSG00000107443.16_3	CCNJ	chr10	+	97816844	97817004	97816880	97817004	97816457	97816757	4935	3,2,1,3	0,0,0,0	4,5,7,9,6,7,17,7,5,4,5,8,11,8,3,4,3	0,2,1,3,3,0,0,3,3,0,0,1,3,2,1,1,3	135	100	4.62315e-05	0.00674422	1.0,1.0,1.0,1.0	1.0,0.649,0.838,0.69,0.597,1.0,1.0,0.633,0.552,1.0,1.0,0.856,0.731,0.748,0.69,0.748,0.426	0.226	A3SS
ENSG00000170581.14_6	STAT2	chr12	-	56742535	56742635	56742535	56742588	56743128	56743293	5035	4,9,9,8	2,3,2,1	9,10,3,11,4,6,3,4,15,6,3,7,5,7,13,2,7	0,7,0,0,2,1,0,0,3,3,0,1,0,1,1,2,1	146	100	0.000384058	0.0365114	0.578,0.673,0.755,0.846	1.0,0.495,1.0,1.0,0.578,0.804,1.0,1.0,0.774,0.578,1.0,0.827,1.0,0.827,0.899,0.407,0.827	-0.111	A3SS
ENSG00000157193.18_8	LRP8	chr1	-	53720788	53723136	53720788	53720857	53723990	53724143	5171	4,4,7,15	1,1,0,0	5,4,10,5,12,5,2,2,6,6,7,10,5,4,6,2,5	3,2,1,1,1,0,1,0,3,6,1,1,1,5,0,0,0	200	100	1.71267e-05	0.0031502	0.667,0.667,1.0,1.0	0.455,0.5,0.833,0.714,0.857,1.0,0.5,1.0,0.5,0.333,0.778,0.833,0.714,0.286,1.0,1.0,1.0	0.11	A3SS
ENSG00000067365.15_4	METTL22	chr16	+	8738385	8738582	8738413	8738582	8736319	8736422	5701	0,0,1,1	9,7,18,7	2,6,2,0,1,1,2,2,1,3,3,2,0,1,1,2,4	9,4,5,17,9,7,8,4,9,8,7,12,13,10,5,4,7	127	100	2.70047e-05	0.0041543	0.0,0.0,0.042,0.101	0.149,0.542,0.24,0.0,0.08,0.101,0.164,0.282,0.08,0.228,0.252,0.116,0.0,0.073,0.136,0.282,0.31	-0.143	A3SS
ENSG00000106077.18_3	ABHD11	chr7	-	73151258	73151550	73151258	73151440	73151891	73152065	5947	12,2,4,1	0,1,0,0	10,9,5,4,3,5,9,5,13,13,11,9,3,4,10,8,7	3,4,0,0,0,4,0,0,8,2,0,3,1,5,6,1,1	200	100	1.05892e-05	0.00227194	1.0,0.5,1.0,1.0	0.625,0.529,1.0,1.0,1.0,0.385,1.0,1.0,0.448,0.765,1.0,0.6,0.6,0.286,0.455,0.8,0.778	0.153	A3SS
ENSG00000113272.14_3	THG1L	chr5	+	157161583	157161753	157161678	157161753	157159875	157160052	6096	14,15,15,19	2,2,1,2	21,23,10,8,18,18,12,19,17,21,10,17,29,25,14,7,10	1,0,1,0,0,0,1,0,1,4,0,0,0,0,2,0,1	194	100	0.000531692	0.0454409	0.783,0.794,0.885,0.83	0.915,1.0,0.838,1.0,1.0,1.0,0.861,1.0,0.898,0.73,1.0,1.0,1.0,1.0,0.783,1.0,0.838	-0.11	A3SS
ENSG00000144228.9_4	SPOPL	chr2	+	139308472	139308624	139308543	139308624	139308052	139308174	6297	17,2,5,11	0,0,0,1	12,15,10,20,21,10,17,18,19,20,13,8,19,22,6,11,13	0,1,1,3,4,2,3,2,2,1,2,1,0,1,2,2,0	170	100	0.000511955	0.0444373	1.0,1.0,1.0,0.866	1.0,0.898,0.855,0.797,0.755,0.746,0.769,0.841,0.848,0.922,0.793,0.825,1.0,0.928,0.638,0.764,1.0	0.121	A3SS
ENSG00000187862.12_3	TTC24	chr1	+	156553588	156553687	156553591	156553687	156553129	156553242	6432	3,4,15,6	0,0,1,0	5,8,7,13,11,14,3,18,11,6,7,19,8,2,15,2,7	0,1,1,3,3,0,3,4,2,1,0,3,5,0,3,4,1	102	100	1.65589e-05	0.00311344	1.0,1.0,0.936,1.0	1.0,0.887,0.873,0.809,0.782,1.0,0.495,0.815,0.844,0.855,1.0,0.861,0.611,1.0,0.831,0.329,0.873	0.168	A3SS
ENSG00000123562.17_7	MORF4L2	chrX	-	102933426	102933548	102933426	102933528	102940098	102940188	7136	1,3,1,6	20,20,35,21	10,6,10,9,13,11,5,10,2,4,7,10,7,8,4,3,3	23,20,23,13,28,23,29,15,25,23,16,20,28,28,27,14,17	119	100	0.000336686	0.0351691	0.04,0.112,0.023,0.194	0.268,0.201,0.268,0.368,0.281,0.287,0.127,0.359,0.063,0.128,0.269,0.296,0.174,0.194,0.111,0.153,0.129	-0.124	A3SS
ENSG00000158636.16_7	EMSY	chr11	+	76170976	76171129	76170979	76171129	76169226	76169402	7169	3,6,4,8	0,0,0,0	20,9,6,6,15,8,13,3,9,18,4,6,8,4,8,9,6	2,2,1,0,3,0,2,2,2,1,2,2,3,0,1,0,3	102	100	2.19677e-05	0.00387227	1.0,1.0,1.0,1.0	0.907,0.815,0.855,1.0,0.831,1.0,0.864,0.595,0.815,0.946,0.662,0.746,0.723,1.0,0.887,1.0,0.662	0.158	A3SS
ENSG00000139218.18_7	SCAF11	chr12	-	46312913	46315977	46312913	46313092	46316245	46316365	7288	16,8,14,4	5,3,2,2	15,18,9,12,18,15,9,7,9,18,16,18,14,21,14,22,15	1,2,0,0,2,0,1,4,0,0,1,0,1,1,0,0,0	200	100	9.89499e-10	1.06769e-06	0.615,0.571,0.778,0.5	0.882,0.818,1.0,1.0,0.818,1.0,0.818,0.467,1.0,1.0,0.889,1.0,0.875,0.913,1.0,1.0,1.0	-0.295	A3SS
ENSG00000179335.18_3	CLK3	chr15	+	74914460	74914901	74914834	74914901	74912349	74912566	7326	76,59,59,75	20,16,17,9	101,110,97,110,152,125,117,107,120,112,120,114,91,87,132,103,98	9,19,5,8,5,6,4,7,20,12,22,14,13,9,26,19,13	200	100	0.000216037	0.0234345	0.655,0.648,0.634,0.806	0.849,0.743,0.907,0.873,0.938,0.912,0.936,0.884,0.75,0.824,0.732,0.803,0.778,0.829,0.717,0.73,0.79	-0.137	A3SS
ENSG00000127564.17_6	PKMYT1	chr16	-	3023138	3023254	3023138	3023216	3024000	3024158	7347	4,7,0,2	6,0,15,7	1,1,0,1,4,2,2,3,1,1,2,2,1,4,8,4,3	2,1,1,0,0,2,0,1,0,0,1,1,1,0,0,0,1	137	100	2.22134e-10	3.75895e-07	0.327,1.0,0.0,0.173	0.267,0.422,0.0,1.0,1.0,0.422,1.0,0.686,1.0,1.0,0.593,0.593,0.422,1.0,1.0,1.0,0.686	-0.336	A3SS
ENSG00000127564.17_6	PKMYT1	chr16	-	3023138	3023446	3023138	3023216	3024000	3024158	7348	7,9,15,4	6,0,15,7	12,10,4,3,6,12,2,8,5,2,6,6,9,13,12,8,7	2,1,1,0,0,2,0,1,0,0,1,1,1,0,0,0,1	200	100	2.98905e-12	8.43013e-09	0.368,1.0,0.333,0.222	0.75,0.833,0.667,1.0,1.0,0.75,1.0,0.8,1.0,1.0,0.75,0.75,0.818,1.0,1.0,1.0,0.778	-0.395	A3SS
ENSG00000137074.19_6	APTX	chr9	-	32987541	32987844	32987541	32987729	32989756	32989893	7443	21,17,21,18	3,3,7,5	36,29,23,19,41,22,22,18,27,14,13,16,31,19,11,24,23	2,3,1,0,0,2,1,4,5,0,4,1,1,1,0,3,1	200	100	6.40203e-05	0.00902794	0.778,0.739,0.6,0.643	0.9,0.829,0.92,1.0,1.0,0.846,0.917,0.692,0.73,1.0,0.619,0.889,0.939,0.905,1.0,0.8,0.92	-0.187	A3SS
ENSG00000137074.19_6	APTX	chr9	-	32987541	32988127	32987541	32987729	32989756	32989893	7444	41,29,34,27	3,3,7,5	48,50,31,26,54,32,31,32,44,26,18,34,40,40,30,41,38	2,3,1,0,0,2,1,4,5,0,4,1,1,1,0,3,1	200	100	8.25708e-05	0.0109161	0.872,0.829,0.708,0.73	0.923,0.893,0.939,1.0,1.0,0.889,0.939,0.8,0.815,1.0,0.692,0.944,0.952,0.952,1.0,0.872,0.95	-0.131	A3SS
ENSG00000197249.14_6	SERPINA1	chr14	-	94854896	94855000	94854896	94854997	94856756	94857029	8138	4,4,5,2	0,0,2,0	4,5,5,4,3,4,5,1,8,13,11,1,9,17,7,5,0	0,4,3,0,1,3,4,4,1,0,0,0,3,4,3,1,5	102	100	0.000172113	0.0197963	1.0,1.0,0.71,1.0	1.0,0.551,0.62,1.0,0.746,0.567,0.551,0.197,0.887,1.0,1.0,1.0,0.746,0.806,0.696,0.831,0.0	0.21	A3SS
ENSG00000113163.17_6	CERT1	chr5	-	74664310	74670016	74664310	74664483	74675161	74675298	8614	4,7,7,11	1,4,2,2	14,10,10,10,17,14,8,16,11,7,11,9,13,12,12,11,13	1,1,2,0,0,2,1,0,0,5,1,0,0,1,1,1,0	200	100	6.78085e-06	0.00185074	0.667,0.467,0.636,0.733	0.875,0.833,0.714,1.0,1.0,0.778,0.8,1.0,1.0,0.412,0.846,1.0,1.0,0.857,0.857,0.846,1.0	-0.246	A3SS
ENSG00000135637.14_7	CCDC142	chr2	-	74708082	74708213	74708082	74708192	74708349	74708499	8927	3,8,16,2	0,0,1,0	13,10,1,12,6,6,5,6,11,10,5,7,10,10,4,4,5	0,2,2,2,2,0,0,3,1,7,1,3,6,3,0,2,2	120	100	6.50183e-06	0.00183373	1.0,1.0,0.93,1.0	1.0,0.806,0.294,0.833,0.714,1.0,1.0,0.625,0.902,0.543,0.806,0.66,0.581,0.735,1.0,0.625,0.676	0.23	A3SS
ENSG00000135870.12_7	RC3H1	chr1	-	173912579	173912753	173912579	173912726	173915613	173915746	9047	3,2,2,4	1,0,0,1	2,4,8,13,12,10,9,11,6,8,7,3,8,4,3,2,7	5,1,8,8,2,6,7,9,3,6,1,1,5,0,1,1,4	126	100	2.03506e-05	0.00366354	0.704,1.0,1.0,0.76	0.241,0.76,0.442,0.563,0.826,0.569,0.505,0.492,0.613,0.514,0.847,0.704,0.559,1.0,0.704,0.613,0.581	0.246	A3SS
ENSG00000114867.20_4	EIF4G1	chr3	+	184035534	184035604	184035537	184035604	184035108	184035285	9145	2,2,4,3	0,0,0,0	8,1,1,5,5,6,3,2,3,6,0,4,6,3,7,5,7	2,1,3,0,0,1,2,3,2,1,1,2,5,1,1,6,2	102	100	2.1326e-07	0.000106141	1.0,1.0,1.0,1.0	0.797,0.495,0.246,1.0,1.0,0.855,0.595,0.395,0.595,0.855,0.0,0.662,0.541,0.746,0.873,0.45,0.774	0.36	A3SS
ENSG00000136824.19_4	SMC2	chr9	+	106857579	106857833	106857604	106857833	106856576	106856729	9337	3,2,7,2	3,0,2,5	2,2,1,0,2,0,0,1,0,0,0,1,0,1,1,1,1	6,4,3,3,6,4,5,4,2,4,7,3,3,2,6,2,5	124	100	1.44831e-09	1.22542e-06	0.446,1.0,0.738,0.244	0.212,0.287,0.212,0.0,0.212,0.0,0.0,0.168,0.0,0.0,0.0,0.212,0.0,0.287,0.118,0.287,0.139	0.481	A3SS
ENSG00000163104.17_5	SMARCAD1	chr4	+	95200073	95200201	95200079	95200201	95199766	95199884	9433	0,1,1,0	4,1,2,1	4,3,0,1,2,1,4,6,0,5,1,1,4,2,2,2,4	3,2,2,3,5,5,3,9,3,4,7,2,1,5,3,1,4	105	100	7.90023e-05	0.0107813	0.0,0.488,0.323,0.0	0.559,0.588,0.0,0.241,0.276,0.16,0.559,0.388,0.0,0.543,0.12,0.323,0.792,0.276,0.388,0.656,0.488	-0.171	A3SS
ENSG00000071564.16_8	TCF3	chr19	-	1609291	1611368	1609291	1610499	1611702	1611848	9472	2,7,13,14	2,0,0,0	8,12,7,6,9,16,10,4,7,2,16,9,7,11,10,13,7	2,1,2,0,5,1,0,2,1,2,3,6,0,0,4,3,4	200	100	0.000316242	0.03387	0.333,1.0,1.0,1.0	0.667,0.857,0.636,1.0,0.474,0.889,1.0,0.5,0.778,0.333,0.727,0.429,1.0,1.0,0.556,0.684,0.467	0.128	A3SS
ENSG00000147099.21_5	HDAC8	chrX	-	71549417	71550726	71549417	71549926	71571582	71571688	9963	8,3,5,5	4,4,6,3	3,4,1,1,0,4,3,1,1,3,4,2,1,1,3,1,1	18,9,4,5,9,7,7,16,11,9,17,5,11,9,4,7,7	200	100	1.17361e-06	0.000472852	0.5,0.273,0.294,0.455	0.077,0.182,0.111,0.091,0.0,0.222,0.176,0.03,0.043,0.143,0.105,0.167,0.043,0.053,0.273,0.067,0.067	0.272	A3SS
ENSG00000131042.14_6	LILRB2	chr19	-	54781403	54781454	54781403	54781451	54782113	54782416	10480	0,1,0,1	3,1,4,1	7,1,2,1,2,0,2,3,3,5,0,2,2,8,0,2,5	0,6,2,0,0,3,0,2,1,2,5,3,3,6,2,2,2	102	100	1.08625e-05	0.00227194	0.0,0.495,0.0,0.495	1.0,0.14,0.495,1.0,1.0,0.0,1.0,0.595,0.746,0.71,0.0,0.395,0.395,0.567,0.0,0.495,0.71	-0.296	A3SS
ENSG00000215301.10_8	DDX3X	chrX	+	41206564	41206704	41206567	41206704	41205757	41205875	10546	14,5,24,18	3,1,8,5	24,44,9,16,13,5,13,5,26,30,19,12,22,9,25,7,10	1,6,0,0,2,0,0,1,0,6,4,2,1,1,2,0,0	102	100	2.69295e-05	0.0041543	0.821,0.831,0.746,0.779	0.959,0.878,1.0,1.0,0.864,1.0,1.0,0.831,1.0,0.831,0.823,0.855,0.956,0.898,0.925,1.0,1.0	-0.136	A3SS
ENSG00000215301.10_8	DDX3X	chrX	+	41206564	41209139	41206892	41209139	41205757	41205875	10547	30,18,52,49	14,11,32,17	62,78,46,52,53,42,93,49,48,62,70,53,59,40,51,21,19	17,19,6,6,4,9,8,2,11,14,18,14,14,5,9,0,1	200	100	8.45547e-08	5.11013e-05	0.517,0.45,0.448,0.59	0.646,0.672,0.793,0.813,0.869,0.7,0.853,0.925,0.686,0.689,0.66,0.654,0.678,0.8,0.739,1.0,0.905	-0.268	A3SS
ENSG00000143569.19_7	UBAP2L	chr1	+	154231351	154231506	154231452	154231506	154229820	154229941	10643	10,6,12,4	2,4,4,1	13,11,6,7,9,5,9,3,10,13,9,16,9,10,6,8,8	0,3,0,2,1,0,0,2,1,0,1,2,0,3,0,0,0	200	100	2.09437e-07	0.000106141	0.714,0.429,0.6,0.667	1.0,0.647,1.0,0.636,0.818,1.0,1.0,0.429,0.833,1.0,0.818,0.8,1.0,0.625,1.0,1.0,1.0	-0.257	A3SS
ENSG00000012124.17_4	CD22	chr19	+	35823449	35823827	35823455	35823827	35820114	35820133	11082	0,1,1,0	2,5,1,2	1,2,3,2,6,2,3,1,3,2,1,3,1,3,4,2,1	1,1,0,0,0,2,0,1,1,0,1,0,0,3,4,2,0	105	100	1.71752e-12	7.26595e-09	0.0,0.16,0.488,0.0	0.488,0.656,1.0,1.0,1.0,0.488,1.0,0.488,0.741,1.0,0.488,1.0,1.0,0.488,0.488,0.488,1.0	-0.592	A3SS
ENSG00000213930.11_5	GALT	chr9	+	34648044	34648168	34648088	34648168	34647828	34647958	11454	9,11,26,16	0,0,0,0	14,12,31,16,17,12,17,7,39,22,15,12,31,16,22,33,22	3,0,3,3,0,1,4,2,0,2,0,4,3,0,5,2,4	143	100	2.15427e-06	0.000792492	1.0,1.0,1.0,1.0	0.765,1.0,0.878,0.789,1.0,0.894,0.748,0.71,1.0,0.885,1.0,0.677,0.878,1.0,0.755,0.92,0.794	0.136	A3SS
ENSG00000170476.16_4	MZB1	chr5	-	138724149	138724356	138724149	138724274	138725368	138725602	12027	30,29,139,50	2273171383360	5,10,11,6,7,7,8,10,14,9,2,9,21,2,8,9,6	11,13,28,9,11,29,26,29,22,11,4,11,96,22,62,26,18	181	100	4.70535e-12	9.95299e-09	0.068,0.048,0.053,0.071	0.201,0.298,0.178,0.269,0.26,0.118,0.145,0.16,0.26,0.311,0.216,0.311,0.108,0.048,0.067,0.161,0.156	-0.132	A3SS
ENSG00000168010.11_4	ATG16L2	chr11	+	72534588	72534842	72534810	72534842	72533892	72534006	12383	10,13,12,4	4,8,6,4	20,15,22,38,24,27,22,14,23,20,31,25,25,29,22,27,47	5,9,13,2,1,5,3,3,9,2,2,10,5,0,4,1,6	200	100	0.000421077	0.0391509	0.556,0.448,0.5,0.333	0.667,0.455,0.458,0.905,0.923,0.73,0.786,0.7,0.561,0.833,0.886,0.556,0.714,1.0,0.733,0.931,0.797	-0.284	A3SS
ENSG00000110514.19_5	MADD	chr11	+	47317046	47317130	47317046	47317127	47317447	47317606	20	7,12,22,18	1,2,0,3	35,30,12,17,26,17,31,14,20,19,30,20,20,24,33,26,15	2,13,9,10,13,9,7,8,3,5,7,8,14,4,12,6,14	102	100	4.57972e-05	0.00787846	0.873,0.855,1.0,0.855	0.945,0.693,0.567,0.625,0.662,0.649,0.813,0.632,0.867,0.788,0.808,0.71,0.583,0.855,0.729,0.809,0.512	0.175	A5SS
ENSG00000141002.20_5	TCF25	chr16	+	89975373	89975515	89975373	89975491	89976998	89977071	196	7,4,12,6	2,0,0,0	26,7,10,9,10,10,8,6,14,25,15,14,22,14,18,6,25	0,4,1,2,6,3,0,2,1,3,3,3,3,4,7,3,2	123	100	7.3834e-05	0.0110498	0.74,1.0,1.0,1.0	1.0,0.587,0.89,0.785,0.575,0.73,1.0,0.709,0.919,0.871,0.803,0.791,0.856,0.74,0.676,0.619,0.91	0.143	A5SS
ENSG00000163138.19_4	PACRGL	chr4	+	20702080	20702410	20702080	20702201	20706088	20706156	205	2,1,1,3	0,0,1,0	4,4,5,2,7,4,7,3,2,8,1,5,2,1,1,4,4	2,0,1,1,3,7,3,3,1,1,1,2,1,1,1,0,2	200	100	5.09265e-06	0.00137914	1.0,1.0,0.333,1.0	0.5,1.0,0.714,0.5,0.538,0.222,0.538,0.333,0.5,0.8,0.333,0.556,0.5,0.333,0.333,1.0,0.5	0.292	A5SS
ENSG00000150433.9_6	TMEM218	chr11	-	124972532	124972705	124972629	124972705	124971096	124971152	326	10,8,11,10	0,3,3,2	12,10,18,8,10,10,12,12,14,11,9,6,13,18,14,10,7	0,0,1,1,0,0,1,0,1,0,0,1,0,0,1,0,0	196	100	3.48943e-05	0.00620137	1.0,0.576,0.652,0.718	1.0,1.0,0.902,0.803,1.0,1.0,0.86,1.0,0.877,1.0,1.0,0.754,1.0,1.0,0.877,1.0,1.0	-0.209	A5SS
ENSG00000115459.18_3	ELMOD3	chr2	+	85582677	85582907	85582677	85582839	85584089	85584375	499	5,6,4,1	0,0,0,0	18,9,5,6,7,6,5,4,5,11,8,7,16,9,11,9,8	0,3,2,2,4,2,2,1,1,1,1,0,2,3,0,1,6	167	100	6.71219e-07	0.000293632	1.0,1.0,1.0,1.0	1.0,0.642,0.6,0.642,0.512,0.642,0.6,0.705,0.75,0.868,0.827,1.0,0.827,0.642,1.0,0.843,0.444	0.262	A5SS
ENSG00000115459.18_3	ELMOD3	chr2	+	85582677	85583019	85582677	85582839	85584089	85584375	500	9,10,10,3	0,0,0,0	30,15,8,14,8,11,16,6,7,13,11,11,25,14,16,13,16	0,3,2,2,4,2,2,1,1,1,1,0,2,3,0,1,6	200	100	1.7832e-06	0.000596532	1.0,1.0,1.0,1.0	1.0,0.714,0.667,0.778,0.5,0.733,0.8,0.75,0.778,0.867,0.846,1.0,0.862,0.7,1.0,0.867,0.571	0.21	A5SS
ENSG00000100577.19_4	GSTZ1	chr14	+	77793814	77794380	77793814	77793895	77795465	77795544	522	5,8,7,4	5,1,2,3	9,8,1,8,8,9,5,7,10,16,14,12,15,10,6,4,12	0,0,0,2,1,1,1,0,2,0,1,1,4,3,0,1,0	200	100	6.23981e-10	5.9143e-07	0.333,0.8,0.636,0.4	1.0,1.0,1.0,0.667,0.8,0.818,0.714,1.0,0.714,1.0,0.875,0.857,0.652,0.625,1.0,0.667,1.0	-0.304	A5SS
ENSG00000122952.17_6	ZWINT	chr10	-	58118565	58118708	58118669	58118708	58118316	58118448	655	19,16,40,39	0,3,7,4	6,14,5,5,8,5,6,3,4,8,9,9,10,5,16,8,3	0,2,0,0,0,2,0,1,0,0,0,0,0,0,0,0,0	200	100	5.59202e-09	3.97523e-06	1.0,0.727,0.741,0.83	1.0,0.778,1.0,1.0,1.0,0.556,1.0,0.6,1.0,1.0,1.0,1.0,1.0,1.0,1.0,1.0,1.0	-0.113	A5SS
ENSG00000117308.15_7	GALE	chr1	-	24122998	24123272	24123186	24123272	24122640	24122755	679	14,29,27,12	7,1,6,1	18,22,12,17,21,22,18,11,32,10,18,9,31,24,14,22,15	0,1,0,1,1,1,0,1,1,0,4,4,2,2,3,2,0	200	100	0.00023046	0.0242867	0.5,0.935,0.692,0.857	1.0,0.917,1.0,0.895,0.913,0.917,1.0,0.846,0.941,1.0,0.692,0.529,0.886,0.857,0.7,0.846,1.0	-0.133	A5SS
ENSG00000103275.20_4	UBE2I	chr16	+	1362347	1362604	1362347	1362559	1364020	1364097	740	9,11,11,10	3,0,2,4	18,8,13,15,30,16,16,13,12,11,16,9,18,9,13,18,11	0,2,0,0,1,2,0,3,0,0,0,0,0,0,1,0,6	144	100	5.43525e-05	0.00883151	0.676,1.0,0.793,0.635	1.0,0.735,1.0,1.0,0.954,0.847,1.0,0.751,1.0,1.0,1.0,1.0,1.0,1.0,0.9,1.0,0.56	-0.15	A5SS
ENSG00000103275.20_4	UBE2I	chr16	+	1362347	1362668	1362347	1362559	1364020	1364097	741	10,12,10,13	3,0,2,4	10,8,13,16,25,18,18,15,11,9,11,10,17,9,15,14,11	0,2,0,0,1,2,0,3,0,0,0,0,0,0,1,0,6	200	100	3.11472e-05	0.00590446	0.625,1.0,0.714,0.619	1.0,0.667,1.0,1.0,0.926,0.818,1.0,0.714,1.0,1.0,1.0,1.0,1.0,1.0,0.882,1.0,0.478	-0.171	A5SS
ENSG00000111325.16_5	OGFOD2	chr12	+	123461417	123461713	123461417	123461517	123462527	123462746	872	4,8,18,4	0,1,0,1	13,14,6,13,16,10,13,24,14,15,14,11,14,7,20,15,11	3,4,1,4,1,1,2,1,4,7,2,1,5,1,3,4,2	200	100	4.71018e-05	0.00787846	1.0,0.8,1.0,0.667	0.684,0.636,0.75,0.619,0.889,0.833,0.765,0.923,0.636,0.517,0.778,0.846,0.583,0.778,0.769,0.652,0.733	0.138	A5SS
ENSG00000270011.7_6	ZNF559-ZNF177	chr19	+	9448471	9448693	9448471	9448534	9449169	9449258	2072	0,3,1,0	9,9,8,1	7,7,3,8,5,5,13,5,2,8,2,8,5,4,4,9,5	10,5,3,6,13,4,6,5,9,11,5,5,10,9,6,11,8	200	100	1.6711e-06	0.000593972	0.0,0.143,0.059,0.0	0.259,0.412,0.333,0.4,0.161,0.385,0.52,0.333,0.1,0.267,0.167,0.444,0.2,0.182,0.25,0.29,0.238	-0.24	A5SS
ENSG00000065357.20_4	DGKA	chr12	+	56333198	56333954	56333198	56333313	56334097	56334217	2090	188194214271	28,30,37,25	2.61254e+50	28,19,17,6,15,13,14,17,25,19,16,21,22,11,22,20,9	200	100	7.61567e-10	6.18718e-07	0.77,0.764,0.743,0.844	0.823,0.87,0.867,0.949,0.917,0.919,0.891,0.911,0.846,0.891,0.89,0.883,0.889,0.886,0.878,0.876,0.952	-0.11	A5SS
ENSG00000079432.7_6	CIC	chr19	+	42798324	42798456	42798324	42798450	42798755	42798887	2272	5,7,2,6	0,1,1,1	5,5,3,10,4,5,8,6,8,11,1,1,8,2,7,8,2	1,1,0,6,0,1,3,4,6,8,4,0,2,3,2,4,3	105	100	0.000214726	0.0234836	1.0,0.87,0.656,0.851	0.826,0.826,1.0,0.613,1.0,0.826,0.717,0.588,0.559,0.567,0.192,1.0,0.792,0.388,0.769,0.656,0.388	0.156	A5SS
ENSG00000135046.14_4	ANXA1	chr9	+	75769113	75769258	75769113	75769256	75773437	75773517	2357	7,7,15,17	0,0,0,2	29,16,10,10,8,10,12,10,13,33,23,17,30,24,23,13,10	5,2,4,3,2,6,3,8,2,4,4,2,1,1,4,1,3	101	100	1.16349e-05	0.00254491	1.0,1.0,1.0,0.894	0.852,0.888,0.712,0.767,0.798,0.623,0.798,0.553,0.866,0.891,0.851,0.894,0.967,0.96,0.851,0.928,0.767	0.152	A5SS
ENSG00000241163.8_7	LINC00877	chr3	-	72109660	72110245	72109953	72110245	72108837	72109260	2377	5,1,5,5	0,0,0,0	8,4,7,10,3,3,6,12,13,8,9,10,13,14,8,8,17	0,0,0,0,2,4,2,0,0,3,5,1,1,4,3,2,0	200	100	9.86656e-06	0.00233796	1.0,1.0,1.0,1.0	1.0,1.0,1.0,1.0,0.429,0.273,0.6,1.0,1.0,0.571,0.474,0.833,0.867,0.636,0.571,0.667,1.0	0.24	A5SS
ENSG00000176731.12_5	RBIS	chr8	-	86131464	86131592	86131551	86131592	86129614	86129731	2917	5,2,8,6	17,9,12,8	47,19,33,15,26,28,32,10,19,5,8,24,10,4,7,4,23	11,10,0,11,7,2,8,13,12,8,16,5,7,8,5,7,3	186	100	2.57234e-06	0.000769943	0.137,0.107,0.264,0.287	0.697,0.505,1.0,0.423,0.666,0.883,0.683,0.293,0.46,0.252,0.212,0.721,0.434,0.212,0.429,0.235,0.805	-0.325	A5SS
ENSG00000223959.8_2	AFG3L1P	chr16	+	90050938	90051025	90050938	90051007	90055259	90055359	3011	6,5,6,8	1,1,1,1	8,2,3,7,6,8,9,4,6,3,4,5,5,7,8,5,5	2,0,4,4,1,4,4,3,2,6,5,4,8,5,5,5,8	117	100	0.000102576	0.0138893	0.837,0.81,0.837,0.872	0.774,1.0,0.391,0.599,0.837,0.631,0.658,0.533,0.719,0.299,0.406,0.517,0.348,0.545,0.578,0.461,0.348	0.272	A5SS
ENSG00000066322.15_5	ELOVL1	chr1	-	43830285	43830318	43830289	43830318	43829994	43830131	3235	13,10,10,4	0,0,1,0	7,6,3,4,7,6,6,6,1,10,6,3,6,4,5,5,7	2,0,2,0,0,0,1,1,1,3,4,3,5,2,1,1,2	103	100	2.46911e-06	0.000769943	1.0,1.0,0.907,1.0	0.773,1.0,0.593,1.0,1.0,1.0,0.853,0.853,0.493,0.764,0.593,0.493,0.538,0.66,0.829,0.829,0.773	0.209	A5SS
ENSG00000130734.10_3	ATG4D	chr19	+	10657514	10657758	10657514	10657751	10657864	10657929	3610	1,0,1,0	2,3,2,2	1,3,0,2,2,3,2,5,3,0,1,1,1,0,2,2,3	0,1,1,2,1,2,2,0,0,2,1,0,0,1,2,1,0	106	100	1.08517e-10	1.54284e-07	0.321,0.0,0.321,0.0	1.0,0.739,0.0,0.485,0.654,0.586,0.485,1.0,1.0,0.0,0.485,1.0,1.0,0.0,0.485,0.654,1.0	-0.461	A5SS
ENSG00000106077.18_3	ABHD11	chr7	-	73151550	73152065	73151891	73152065	73151258	73151440	4020	34,26,24,16	0,1,0,0	18,20,17,14,21,17,14,19,28,48,41,35,31,33,31,29,23	3,4,0,0,0,4,0,0,8,2,0,3,1,5,6,1,1	200	100	6.59974e-06	0.00170574	1.0,0.929,1.0,1.0	0.75,0.714,1.0,1.0,1.0,0.68,1.0,1.0,0.636,0.923,1.0,0.854,0.939,0.767,0.721,0.935,0.92	0.109	A5SS
ENSG00000064012.22_9	CASP8	chr2	+	202141549	202141827	202141549	202141691	202149538	202150040	4107	74,81,241,129	23,16,24,29	321,129,143,82,59,106,94,93,172,83,186,112,153,233,138,156,147	65,27,77,41,44,39,63,45,66,45,68,87,88,105,90,85,100	200	100	2.18505e-07	0.000104168	0.617,0.717,0.834,0.69	0.712,0.705,0.481,0.5,0.401,0.576,0.427,0.508,0.566,0.48,0.578,0.392,0.465,0.526,0.434,0.479,0.424	0.205	A5SS
ENSG00000139620.12_4	KANSL2	chr12	-	49075164	49076008	49075969	49076008	49073437	49073616	4121	46,75,46,130	2,6,6,16	60,66,129,75,102,110,93,111,47,65,55,77,53,49,47,54,65	4,0,4,7,0,0,0,1,3,0,2,0,0,0,5,0,0	200	100	9.80738e-12	2.78873e-08	0.92,0.862,0.793,0.802	0.882,1.0,0.942,0.843,1.0,1.0,1.0,0.982,0.887,1.0,0.932,1.0,1.0,1.0,0.825,1.0,1.0	-0.114	A5SS
ENSG00000167207.13_7	NOD2	chr16	+	50746104	50746548	50746104	50746284	50753835	50753919	4525	3,2,6,3	0,0,2,0	10,7,2,2,6,3,5,4,10,4,6,7,5,7,1,8,5	6,2,0,3,2,1,0,1,3,2,4,0,1,1,6,1,0	200	100	8.92909e-05	0.0123853	1.0,1.0,0.6,1.0	0.455,0.636,1.0,0.25,0.6,0.6,1.0,0.667,0.625,0.5,0.429,1.0,0.714,0.778,0.077,0.8,1.0	0.245	A5SS
ENSG00000043514.17_6	TRIT1	chr1	-	40315790	40315933	40315794	40315933	40313657	40313769	4563	2,5,12,8	0,0,1,1	15,9,11,7,6,11,9,7,12,18,10,6,19,18,5,3,10	4,0,2,0,2,1,2,1,9,1,0,3,1,4,2,4,2	103	100	0.000111617	0.0144265	1.0,1.0,0.921,0.886	0.785,1.0,0.842,1.0,0.744,0.914,0.814,0.872,0.564,0.946,1.0,0.66,0.949,0.814,0.708,0.421,0.829	0.136	A5SS
ENSG00000130669.17_4	PAK4	chr19	+	39658869	39658952	39658869	39658942	39660171	39660397	4861	1,1,0,0	1,1,2,2	0,2,3,2,1,2,3,6,2,0,2,2,2,2,2,4,2	2,1,1,2,3,1,3,2,1,6,0,2,2,1,2,0,4	109	100	2.72617e-05	0.00534611	0.478,0.478,0.0,0.0	0.0,0.647,0.733,0.478,0.234,0.647,0.478,0.733,0.647,0.0,1.0,0.478,0.478,0.647,0.478,1.0,0.314	-0.29	A5SS
ENSG00000147535.17_7	PLPP5	chr8	-	38126340	38126508	38126399	38126508	38125888	38125979	4997	8,7,29,13	44,32,76,31	16,19,9,20,18,16,7,30,17,18,9,18,19,12,23,20,18	24,35,22,25,43,35,28,28,33,31,17,23,24,18,29,38,19	158	100	0.000235242	0.024324	0.103,0.122,0.195,0.21	0.297,0.256,0.206,0.336,0.209,0.224,0.137,0.404,0.246,0.269,0.251,0.331,0.334,0.297,0.334,0.25,0.375	-0.122	A5SS
ENSG00000102103.16_7	PQBP1	chrX	+	48755194	48755376	48755194	48755365	48758466	48758578	5052	5,5,4,4	3,2,1,2	6,6,2,6,9,2,4,4,25,4,4,4,6,4,4,10,2	0,3,1,0,0,0,1,0,0,0,0,3,0,2,1,0,0	110	100	1.39958e-05	0.00294794	0.602,0.694,0.784,0.645	1.0,0.645,0.645,1.0,1.0,1.0,0.784,1.0,1.0,1.0,1.0,0.548,1.0,0.645,0.784,1.0,1.0	-0.204	A5SS
ENSG00000278259.4_5	MYO19	chr17	-	34864735	34864974	34864900	34864974	34863641	34863763	5249	2,0,0,2	4,4,11,8	9,0,3,3,4,3,0,3,4,8,10,7,8,1,3,7,3	11,4,4,8,15,8,10,7,14,9,7,9,16,6,9,10,11	200	100	0.000230611	0.0242867	0.2,0.0,0.0,0.111	0.29,0.0,0.273,0.158,0.118,0.158,0.0,0.176,0.125,0.308,0.417,0.28,0.2,0.077,0.143,0.259,0.12	-0.105	A5SS
ENSG00000185624.15_4	P4HB	chr17	-	79817054	79817263	79817056	79817263	79813017	79813155	5939	15,10,17,19	3,10,3,3	16,14,9,14,13,22,9,12,10,15,11,17,24,22,11,14,15	4,3,0,2,1,0,2,0,0,1,0,2,4,3,3,1,1	101	100	7.92417e-05	0.0115551	0.832,0.498,0.849,0.862	0.798,0.822,1.0,0.874,0.928,1.0,0.817,1.0,1.0,0.937,1.0,0.894,0.856,0.879,0.784,0.933,0.937	-0.149	A5SS
ENSG00000148187.18_4	MRRF	chr9	+	125027740	125028059	125027740	125027824	125033142	125033354	6084	13,5,6,8	2,2,2,3	9,6,7,3,4,7,5,11,11,10,2,4,10,11,5,4,5	0,0,0,1,0,1,1,1,1,0,0,3,3,0,0,1,1	200	100	1.01279e-06	0.000411408	0.765,0.556,0.6,0.571	1.0,1.0,1.0,0.6,1.0,0.778,0.714,0.846,0.846,1.0,1.0,0.4,0.625,1.0,1.0,0.667,0.714	-0.212	A5SS
ENSG00000096746.17_2	HNRNPH3	chr10	+	70096955	70098444	70096955	70097090	70098896	70098983	6440	65,53,71,74	31,20,23,17	91,118,59,63,122,84,75,83,65,97,87,86,107,83,90,71,81	22,25,13,8,6,11,7,9,18,11,21,17,13,19,10,10,4	200	100	4.65705e-06	0.00132423	0.512,0.57,0.607,0.685	0.674,0.702,0.694,0.797,0.91,0.792,0.843,0.822,0.644,0.815,0.674,0.717,0.805,0.686,0.818,0.78,0.91	-0.176	A5SS
ENSG00000129219.14_4	PLD2	chr17	+	4722723	4722877	4722723	4722844	4725087	4725202	6495	7,6,13,1	0,0,0,0	14,10,13,7,14,20,13,9,23,9,17,3,14,12,12,13,5	2,4,0,1,2,2,2,3,0,13,0,4,2,6,3,4,2	132	100	2.19801e-07	0.000104168	1.0,1.0,1.0,1.0	0.841,0.654,1.0,0.841,0.841,0.883,0.831,0.694,1.0,0.344,1.0,0.362,0.841,0.602,0.752,0.711,0.654	0.244	A5SS
ENSG00000196152.10_4	ZNF79	chr9	+	130186652	130187189	130186652	130187082	130190830	130190939	6603	2,1,7,9	4,4,1,2	6,9,4,1,5,11,5,2,9,4,2,3,7,1,10,6,4	1,2,1,1,1,7,0,0,2,1,0,1,0,0,0,0,1	200	100	1.3591e-06	0.000515281	0.2,0.111,0.778,0.692	0.75,0.692,0.667,0.333,0.714,0.44,1.0,1.0,0.692,0.667,1.0,0.6,1.0,1.0,1.0,1.0,0.667	-0.333	A5SS
ENSG00000182944.17_5	EWSR1	chr22	+	29694722	29695270	29694722	29694885	29695588	29695841	6839	39,43,53,28	2,6,7,1	35,27,10,15,19,26,26,13,36,30,22,27,18,10,30,14,18	2,1,0,0,0,0,0,0,0,0,2,0,1,1,2,0,0	200	100	3.33837e-10	3.79706e-07	0.907,0.782,0.791,0.933	0.897,0.931,1.0,1.0,1.0,1.0,1.0,1.0,1.0,1.0,0.846,1.0,0.9,0.833,0.882,1.0,1.0	-0.105	A5SS
ENSG00000159363.18_5	ATP13A2	chr1	-	17331186	17331316	17331201	17331316	17330826	17330903	6878	6,9,20,16	0,2,0,0	22,11,6,15,15,22,8,6,9,13,16,19,20,19,15,13,12	1,2,0,2,4,0,0,2,5,2,3,6,5,5,1,4,2	114	100	2.01115e-05	0.0040848	1.0,0.798,1.0,1.0	0.951,0.828,1.0,0.868,0.767,1.0,1.0,0.725,0.612,0.851,0.824,0.735,0.778,0.769,0.929,0.74,0.84	0.113	A5SS
ENSG00000139350.11_3	NEDD1	chr12	+	97301381	97301634	97301381	97301402	97303529	97303673	7992	20,18,15,13	3,3,3,1	21,15,16,20,28,17,12,12,13,29,17,21,14,13,15,17,31	1,0,0,0,0,2,2,0,1,2,0,2,3,1,0,1,3	200	100	0.000124903	0.0154418	0.769,0.75,0.714,0.867	0.913,1.0,1.0,1.0,1.0,0.81,0.75,1.0,0.867,0.879,1.0,0.84,0.7,0.867,1.0,0.895,0.838	-0.128	A5SS
ENSG00000121644.19_3	DESI2	chr1	+	244816427	244817327	244816427	244816657	244819597	244819823	8187	1,3,1,3	1,3,0,2	7,5,3,1,7,6,3,4,1,1,2,2,3,1,5,4,2	0,1,1,0,0,2,0,0,0,0,5,1,0,3,0,0,0	200	100	0.00032324	0.0316943	0.333,0.333,1.0,0.429	1.0,0.714,0.6,1.0,1.0,0.6,1.0,1.0,1.0,1.0,0.167,0.5,1.0,0.143,1.0,1.0,1.0	-0.284	A5SS
ENSG00000132323.9_4	ILKAP	chr2	-	239098493	239098613	239098503	239098613	239093821	239093928	8282	6,5,6,5	2,2,6,3	7,11,6,1,5,8,3,5,8,6,3,4,4,7,7,5,6	0,0,0,0,0,0,0,0,1,2,0,1,0,0,0,0,0	109	100	3.60811e-12	2.05193e-08	0.733,0.696,0.478,0.605	1.0,1.0,1.0,1.0,1.0,1.0,1.0,1.0,0.88,0.733,1.0,0.786,1.0,1.0,1.0,1.0,1.0	-0.337	A5SS
ENSG00000132600.16_8	PRMT7	chr16	+	68344958	68345014	68344958	68345002	68349799	68349977	8421	1,1,0,0	5,1,5,2	5,1,4,2,2,1,2,0,0,1,2,3,2,0,1,2,2	7,8,6,3,6,1,4,4,3,7,3,3,5,5,6,2,2	111	100	0.000108429	0.0143404	0.153,0.474,0.0,0.0	0.392,0.101,0.375,0.375,0.231,0.474,0.311,0.0,0.0,0.114,0.375,0.474,0.265,0.0,0.131,0.474,0.474	-0.112	A5SS
ENSG00000106462.11_5	EZH2	chr7	-	148513775	148515209	148513775	148513870	148514968	148515209	275	3,1,4,11	4,5,0,0	3,8,1,7,9,6,13,6,2,2,10,4,1,5,7,4,5	0,0,0,0,0,0,2,3,4,1,0,0,0,3,1,0,0	200	100	0.00104967	0.0372089	0.273,0.091,1.0,1.0	1.0,1.0,1.0,1.0,1.0,1.0,0.765,0.5,0.2,0.5,1.0,1.0,1.0,0.455,0.778,1.0,1.0	-0.244	IR
ENSG00000133895.15_7	MEN1	chr11	-	64575023	64575571	64575023	64575152	64575362	64575571	278	13,13,23,12	16,43,41,31	7,10,6,14,16,7,5,4,18,13,9,16,22,11,22,9,19	75,51,38,48,50,58,35,35,62,57,36,78,67,48,50,61,72	200	100	0.000289427	0.0172983	0.289,0.131,0.219,0.162	0.045,0.089,0.073,0.127,0.138,0.057,0.067,0.054,0.127,0.102,0.111,0.093,0.141,0.103,0.18,0.069,0.117	0.101	IR
ENSG00000147475.17_6	ERLIN2	chr8	+	37602088	37604068	37602088	37602214	37603086	37604068	372	1,1,1,0	5,1,5,1	1,3,5,4,4,2,1,2,3,2,3,0,3,2,4,2,1	6,2,1,1,5,2,1,8,3,5,1,5,2,5,3,2,2	200	100	0.000269426	0.0164863	0.091,0.333,0.091,0.0	0.077,0.429,0.714,0.667,0.286,0.333,0.333,0.111,0.333,0.167,0.6,0.0,0.429,0.167,0.4,0.333,0.2	-0.199	IR
ENSG00000260565.7_7	ERVK13-1	chr16	-	2710362	2713408	2710362	2711382	2713084	2713408	411	3,1,1,2	0,2,3,1	3,9,6,9,8,4,5,12,3,10,10,8,5,3,14,5,5	0,0,0,0,0,2,2,1,0,0,1,2,2,1,3,0,1	200	100	0.000108209	0.0092699	1.0,0.2,0.143,0.5	1.0,1.0,1.0,1.0,1.0,0.5,0.556,0.857,1.0,1.0,0.833,0.667,0.556,0.6,0.7,1.0,0.714	-0.362	IR
ENSG00000077463.15_8	SIRT6	chr19	-	4175024	4175934	4175024	4175757	4175838	4175934	433	0,1,0,0	3,6,4,5	4,7,0,1,4,0,1,1,7,1,2,4,0,2,1,2,2	2,1,3,3,7,7,1,1,9,6,8,2,5,2,10,2,3	180	100	5.21723e-06	0.000957734	0.0,0.085,0.0,0.0	0.526,0.795,0.0,0.156,0.241,0.0,0.357,0.357,0.302,0.085,0.122,0.526,0.0,0.357,0.053,0.357,0.27	-0.244	IR
ENSG00000162645.13_5	GBP2	chr1	-	89571814	89573974	89571814	89572735	89573705	89573974	606	9,7,6,5	13,6,9,12	13,20,9,4,14,16,16,15,15,10,19,16,17,12,12,10,12	4,5,6,5,7,12,12,7,3,2,4,8,6,7,4,3,1	200	100	1.08506e-05	0.00169007	0.257,0.368,0.25,0.172	0.619,0.667,0.429,0.286,0.5,0.4,0.4,0.517,0.714,0.714,0.704,0.5,0.586,0.462,0.6,0.625,0.857	-0.302	IR
ENSG00000170889.14_5	RPS9	chr19	+	54710420	54711515	54710420	54710592	54711265	54711515	659	32,16,18,23	71,84,49,52	39,39,35,25,45,57,50,50,54,46,30,39,35,64,36,43,25	73,79,43,48,47,40,82,56,72,55,20,39,53,68,61,59,36	200	100	9.72103e-08	4.16384e-05	0.184,0.087,0.155,0.181	0.211,0.198,0.289,0.207,0.324,0.416,0.234,0.309,0.273,0.295,0.429,0.333,0.248,0.32,0.228,0.267,0.258	-0.133	IR
ENSG00000003756.17_7	RBM5	chr3	+	50154506	50154812	50154506	50154604	50154682	50154812	750	28,22,34,28	24,21,40,40	31,27,19,21,43,33,21,28,46,33,26,50,43,19,49,31,33	53,57,54,54,95,56,63,51,72,63,74,77,67,71,74,59,72	177	100	0.000203121	0.013559	0.397,0.372,0.324,0.283	0.248,0.211,0.166,0.18,0.204,0.25,0.158,0.237,0.265,0.228,0.166,0.268,0.266,0.131,0.272,0.229,0.206	0.127	IR
ENSG00000128694.12_4	OSGEPL1	chr2	-	190618641	190619071	190618641	190618790	190618866	190619071	968	1,2,0,0	2,5,6,1	4,4,2,0,2,2,2,5,0,1,4,4,4,2,4,2,4	4,11,9,3,9,5,6,6,4,4,5,6,5,8,3,6,4	175	100	0.000682346	0.0292271	0.222,0.186,0.0,0.0	0.364,0.172,0.113,0.0,0.113,0.186,0.16,0.323,0.0,0.125,0.314,0.276,0.314,0.125,0.432,0.16,0.364	-0.106	IR
ENSG00000100911.16_5	PSME2	chr14	-	24613608	24614482	24613608	24613677	24614451	24614482	1079	65,77,74,37	7,7,12,1	105,92,45,45,58,44,54,104,53,58,59,75,82,75,61,49,78	3,7,0,2,0,1,0,0,6,2,0,5,4,0,1,0,0	200	100	1.92281e-08	1.4119e-05	0.823,0.846,0.755,0.949	0.946,0.868,1.0,0.918,1.0,0.957,1.0,1.0,0.815,0.935,1.0,0.882,0.911,1.0,0.968,1.0,1.0	-0.11	IR
ENSG00000090316.16_4	MAEA	chr4	+	1330648	1332405	1330648	1330782	1332213	1332405	1088	19,18,20,16	4,2,3,0	20,27,16,27,27,17,18,14,32,28,18,26,28,28,21,26,10	1,0,0,0,5,0,2,0,0,0,1,1,0,0,5,1,1	200	100	0.000311523	0.0179913	0.704,0.818,0.769,1.0	0.909,1.0,1.0,1.0,0.73,1.0,0.818,1.0,1.0,1.0,0.9,0.929,1.0,1.0,0.677,0.929,0.833	-0.102	IR
ENSG00000145191.15_7	EIF2B5	chr3	+	183857867	183858518	183857867	183858009	183858205	183858518	1183	1,0,1,3	4,5,2,4	6,4,3,5,8,10,5,10,4,14,4,3,3,2,2,5,4	6,0,9,2,6,2,7,11,9,6,6,7,3,5,2,4,4	200	100	0.00145167	0.046928	0.111,0.0,0.2,0.273	0.333,1.0,0.143,0.556,0.4,0.714,0.263,0.313,0.182,0.538,0.25,0.176,0.333,0.167,0.333,0.385,0.333	-0.232	IR
ENSG00000171224.9_4	FAM241B	chr10	+	71391235	71391595	71391235	71391303	71391464	71391595	1251	8,4,6,3	9,3,4,4	3,3,0,0,1,0,1,0,3,1,1,1,2,0,0,0,3	5,1,4,6,10,4,4,3,1,2,8,7,5,3,7,4,7	200	100	1.574e-08	1.34839e-05	0.308,0.4,0.429,0.273	0.231,0.6,0.0,0.0,0.048,0.0,0.111,0.0,0.6,0.2,0.059,0.067,0.167,0.0,0.0,0.0,0.176	0.22	IR
ENSG00000177595.18_5	PIDD1	chr11	-	800761	801120	800761	800912	801001	801120	1436	5,8,13,14	1,1,0,1	9,6,5,6,11,18,8,8,9,13,8,10,9,7,16,7,4	5,4,3,3,1,2,0,3,5,1,6,7,3,2,5,9,3	188	100	3.55685e-06	0.000677118	0.727,0.81,1.0,0.882	0.489,0.444,0.47,0.515,0.854,0.827,1.0,0.587,0.489,0.874,0.415,0.432,0.615,0.651,0.63,0.293,0.415	0.267	IR
ENSG00000143578.16_5	CREB3L4	chr1	+	153945219	153945554	153945219	153945312	153945447	153945554	1479	2,6,7,1	4,0,2,1	2,2,1,1,2,1,0,3,4,0,1,0,0,2,2,4,0	3,6,6,0,3,4,2,3,2,1,0,4,1,2,3,4,6	200	100	0.00100947	0.0362445	0.2,1.0,0.636,0.333	0.25,0.143,0.077,1.0,0.25,0.111,0.0,0.333,0.5,0.0,1.0,0.0,0.0,0.333,0.25,0.333,0.0	0.273	IR
ENSG00000099958.14_3	DERL3	chr22	-	24180897	24181191	24180897	24180963	24181081	24181191	1562	13,12,26,15	17,37,99,54	5,8,5,2,10,7,2,10,10,7,1,7,13,3,8,7,3	2,4,6,6,4,7,5,8,6,4,1,2,24,9,12,9,5	200	100	0.000143383	0.010779	0.277,0.14,0.116,0.122	0.556,0.5,0.294,0.143,0.556,0.333,0.167,0.385,0.455,0.467,0.333,0.636,0.213,0.143,0.25,0.28,0.231	-0.186	IR
ENSG00000242802.9_6	AP5Z1	chr7	+	4829462	4830222	4829462	4829560	4829844	4830222	1597	8,17,10,3	1,0,1,0	18,19,10,13,11,11,8,9,21,20,10,13,13,12,23,11,17	8,2,1,1,1,2,1,0,1,1,1,3,2,4,3,2,3	200	100	4.15879e-05	0.00436248	0.8,1.0,0.833,1.0	0.529,0.826,0.833,0.867,0.846,0.733,0.8,1.0,0.913,0.909,0.833,0.684,0.765,0.6,0.793,0.733,0.739	0.12	IR
ENSG00000065357.20_4	DGKA	chr12	+	56333198	56334217	56333198	56333313	56334097	56334217	1772	73,84,118,156	28,30,37,25	115,112,82,96,119,149,102,170,140,149,122,121,154,66,159,118,169	28,19,17,6,15,13,14,17,25,19,16,21,22,11,22,20,9	200	100	2.14179e-05	0.00267308	0.566,0.583,0.615,0.757	0.673,0.747,0.707,0.889,0.799,0.851,0.785,0.833,0.737,0.797,0.792,0.742,0.778,0.75,0.783,0.747,0.904	-0.153	IR
ENSG00000160766.14_3	GBAP1	chr1	-	155187030	155187840	155187030	155187164	155187754	155187840	1916	0,1,0,0	2,5,4,4	1,2,1,3,2,0,2,0,0,1,1,6,4,4,1,4,5	4,2,4,1,1,2,8,2,1,1,2,11,6,4,6,10,2	200	100	7.89313e-06	0.00135236	0.0,0.091,0.0,0.0	0.111,0.333,0.111,0.6,0.5,0.0,0.111,0.0,0.0,0.333,0.2,0.214,0.25,0.333,0.077,0.167,0.556	-0.206	IR
ENSG00000225697.13_6	SLC26A6	chr3	-	48667074	48667411	48667074	48667144	48667304	48667411	2007	2,7,11,10	22,18,30,21	13,20,11,16,13,12,21,12,18,15,13,15,20,25,26,8,10	20,23,18,27,17,26,20,28,33,13,23,20,24,22,28,25,12	200	100	0.000663053	0.0288821	0.043,0.163,0.155,0.192	0.245,0.303,0.234,0.229,0.277,0.188,0.344,0.176,0.214,0.366,0.22,0.273,0.294,0.362,0.317,0.138,0.294	-0.125	IR
ENSG00000182224.12_4	CYB5D1	chr17	+	7761720	7762142	7761720	7761797	7761923	7762142	2042	2,0,1,0	2,1,13,6	1,2,0,5,0,3,1,1,10,0,3,7,2,1,3,2,2	5,1,2,3,1,2,2,2,3,3,2,3,15,4,3,2,6	200	100	0.000130848	0.0105609	0.333,0.0,0.037,0.0	0.091,0.5,0.0,0.455,0.0,0.429,0.2,0.2,0.625,0.0,0.429,0.538,0.063,0.111,0.333,0.333,0.143	-0.169	IR
ENSG00000112096.18_6	SOD2	chr6	-	160100095	160103670	160100095	160100330	160103505	160103670	2138	111,58,164,326	242,80,117,180	3.83319e+51	169,477,350,221,349,324,565,389,226,119,92,83,144,128,80,62,38	200	100	0.000305558	0.0178474	0.187,0.266,0.412,0.475	0.531,0.25,0.573,0.545,0.531,0.534,0.512,0.293,0.419,0.357,0.587,0.519,0.581,0.545,0.573,0.634,0.756	-0.179	IR
ENSG00000158411.11_5	MITD1	chr2	-	99785725	99786073	99785725	99785933	99786012	99786073	2172	28,9,24,11	40,21,29,9	40,32,21,22,28,23,24,39,14,29,51,31,55,39,27,26,26	32,27,18,16,10,19,18,24,17,15,27,32,21,15,21,18,33	178	100	0.00153704	0.0477051	0.282,0.194,0.317,0.407	0.413,0.4,0.396,0.436,0.611,0.405,0.428,0.477,0.316,0.521,0.515,0.352,0.595,0.594,0.419,0.448,0.307	-0.149	IR
ENSG00000010327.10_3	STAB1	chr3	+	52555611	52555967	52555611	52555716	52555859	52555967	2271	4,5,3,2	8,9,19,16	2,5,0,1,0,8,1,0,4,1,0,0,2,3,3,2,1	22,38,17,14,23,45,21,11,18,42,16,29,39,40,27,33,34	200	100	0.000326913	0.0181903	0.2,0.217,0.073,0.059	0.043,0.062,0.0,0.034,0.0,0.082,0.023,0.0,0.1,0.012,0.0,0.0,0.025,0.036,0.053,0.029,0.014	0.107	IR
ENSG00000100316.16_6	RPL3	chr22	-	39709195	39710213	39709195	39709315	39710111	39710213	2380	30,21,32,34	26,44,20,23	47,29,39,20,57,40,34,52,34,33,47,43,38,43,22,32,42	27,23,11,17,10,14,11,17,22,20,22,18,22,11,17,11,14	200	100	0.000737625	0.0309897	0.366,0.193,0.444,0.425	0.465,0.387,0.639,0.37,0.74,0.588,0.607,0.605,0.436,0.452,0.516,0.544,0.463,0.662,0.393,0.593,0.6	-0.176	IR
ENSG00000160593.19_9	JAML	chr11	-	118067449	118068806	118067449	118067536	118068682	118068806	2512	42,11,39,23	35,8,26,15	90,68,100,54,141,107,85,83,95,111,117,86,117,152,80,72,94	60,60,35,16,20,14,28,25,38,73,64,41,50,47,28,26,28	200	100	0.000252323	0.0158163	0.375,0.407,0.429,0.434	0.429,0.362,0.588,0.628,0.779,0.793,0.603,0.624,0.556,0.432,0.478,0.512,0.539,0.618,0.588,0.581,0.627	-0.162	IR
ENSG00000082014.16_5	SMARCD3	chr7	-	150937510	150938739	150937510	150937608	150938577	150938739	2515	10,15,16,16	35,14,31,24	22,18,26,11,11,27,17,27,20,27,11,18,23,25,21,11,14	78,99,63,61,56,74,69,57,73,94,74,64,91,113,63,54,57	200	100	0.00125002	0.0414521	0.125,0.349,0.205,0.25	0.124,0.083,0.171,0.083,0.089,0.154,0.11,0.191,0.12,0.126,0.069,0.123,0.112,0.1,0.143,0.092,0.109	0.115	IR
ENSG00000178761.15_5	FAM219B	chr15	-	75192332	75194404	75192332	75192478	75194290	75194404	2584	48,32,40,35	10,15,11,8	83,60,55,39,32,59,46,63,53,55,75,58,69,66,68,77,79	7,6,4,4,8,10,7,3,7,12,10,8,10,7,18,10,9	200	100	0.00108431	0.0377618	0.706,0.516,0.645,0.686	0.856,0.833,0.873,0.83,0.667,0.747,0.767,0.913,0.791,0.696,0.789,0.784,0.775,0.825,0.654,0.794,0.814	-0.15	IR
ENSG00000178761.15_5	FAM219B	chr15	-	75192332	75195127	75192332	75192478	75194944	75195127	2585	56,44,39,41	2,10,9,5	104,76,72,57,58,71,70,54,91,71,74,72,102,68,83,85,80	3,7,2,1,4,5,0,5,4,3,3,4,2,3,3,3,2	200	100	1.31463e-05	0.00193063	0.933,0.688,0.684,0.804	0.945,0.844,0.947,0.966,0.879,0.877,1.0,0.844,0.919,0.922,0.925,0.9,0.962,0.919,0.933,0.934,0.952	-0.144	IR
ENSG00000092531.10_4	SNAP23	chr15	+	42805152	42805645	42805152	42805194	42805371	42805645	2630	12,12,21,16	13,13,24,13	39,23,20,15,21,20,23,35,26,22,26,21,28,34,32,32,34	27,22,13,9,10,7,12,8,10,18,17,14,19,14,18,11,15	200	100	0.00151254	0.0477051	0.316,0.316,0.304,0.381	0.419,0.343,0.435,0.455,0.512,0.588,0.489,0.686,0.565,0.379,0.433,0.429,0.424,0.548,0.471,0.593,0.531	-0.159	IR
ENSG00000186364.12_4	NUDT17	chr1	-	145588377	145588635	145588377	145588470	145588609	145588635	2731	7,12,8,9	3,0,0,0	8,5,5,5,13,4,5,6,14,8,7,11,5,7,7,7,4	3,0,1,1,1,3,3,0,1,4,0,2,4,2,3,1,5	200	100	0.000389218	0.0196135	0.538,1.0,1.0,1.0	0.571,1.0,0.714,0.714,0.867,0.4,0.455,1.0,0.875,0.5,1.0,0.733,0.385,0.636,0.538,0.778,0.286	0.211	IR
ENSG00000026025.16_6	VIM	chr10	+	17277167	17278378	17277167	17277388	17278292	17278378	2880	46,38,90,97	16,14,12,6	178,154,158,108,136,187,141,154,164,115,122,152,104,151,83,51,37	12,12,1,0,1,0,1,0,15,8,4,8,3,6,19,0,0	200	100	2.63631e-08	1.69383e-05	0.59,0.576,0.789,0.89	0.881,0.865,0.988,1.0,0.986,1.0,0.986,1.0,0.845,0.878,0.938,0.905,0.945,0.926,0.686,1.0,1.0	-0.22	IR
ENSG00000197381.16_4	ADARB1	chr21	+	46641932	46646475	46641932	46643492	46645461	46646475	3206	5,4,2,2	2,0,0,0	4,3,2,2,4,2,1,4,5,3,1,2,2,1,4,2,2	4,1,1,6,3,5,3,1,4,1,0,1,1,1,2,3,2	200	100	1.41682e-06	0.000316628	0.556,1.0,1.0,1.0	0.333,0.6,0.5,0.143,0.4,0.167,0.143,0.667,0.385,0.6,1.0,0.5,0.5,0.333,0.5,0.25,0.333	0.456	IR
ENSG00000148985.20_6	PGAP2	chr11	+	3845112	3845606	3845112	3845365	3845499	3845606	3245	3,0,1,1	21,9,16,9	5,2,3,4,0,4,2,4,7,5,3,1,2,2,2,0,1	8,15,11,8,14,15,5,4,8,8,11,5,6,8,15,16,10	200	100	0.00149691	0.0477051	0.067,0.0,0.03,0.053	0.238,0.063,0.12,0.2,0.0,0.118,0.167,0.333,0.304,0.238,0.12,0.091,0.143,0.111,0.063,0.0,0.048	-0.101	IR
ENSG00000115523.16_4	GNLY	chr2	+	85921875	85922546	85921875	85922119	85922442	85922546	3359	351247154177	682721201234	4.84222e+50	5.16311e+50	200	100	3.09165e-09	5.29703e-06	0.205,0.146,0.277,0.274	0.319,0.263,0.353,0.473,0.429,0.393,0.392,0.29,0.365,0.281,0.343,0.274,0.337,0.302,0.352,0.348,0.361	-0.12	IR
ENSG00000177000.13_7	MTHFR	chr1	-	11862937	11863583	11862937	11863186	11863461	11863583	3436	6,5,5,6	0,1,0,1	4,3,2,9,4,6,6,7,5,16,4,10,5,10,4,9,8	1,0,0,0,2,1,0,3,1,1,0,5,2,6,1,2,3	200	100	2.18423e-05	0.00267308	1.0,0.714,1.0,0.75	0.667,1.0,1.0,1.0,0.5,0.75,1.0,0.538,0.714,0.889,1.0,0.5,0.556,0.455,0.667,0.692,0.571	0.131	IR
ENSG00000267673.6_7	FDX2	chr19	-	10426061	10426435	10426061	10426168	10426380	10426435	3460	2,1,2,0	5,10,8,5	4,5,5,6,3,14,1,1,5,1,3,3,3,2,3,4,2	11,5,5,3,10,9,6,4,4,7,4,7,7,8,8,8,6	200	100	0.000995029	0.0362445	0.167,0.048,0.111,0.0	0.154,0.333,0.333,0.5,0.13,0.438,0.077,0.111,0.385,0.067,0.273,0.176,0.176,0.111,0.158,0.2,0.143	-0.14	IR
ENSG00000226822.3_7	LINC02785	chr1	+	108614105	108615319	108614105	108614259	108615170	108615319	3466	1,2,1,1	0,0,1,0	4,18,1,4,6,4,5,4,5,5,9,5,4,6,6,6,5	1,3,4,0,4,0,0,2,4,2,2,1,1,5,1,5,7	200	100	1.03123e-05	0.00169007	1.0,1.0,0.333,1.0	0.667,0.75,0.111,1.0,0.429,1.0,1.0,0.5,0.385,0.556,0.692,0.714,0.667,0.375,0.75,0.375,0.263	0.231	IR
ENSG00000100889.12_3	PCK2	chr14	+	24563519	24564054	24563519	24563643	24563974	24564054	3990	8,7,7,3	1,4,2,1	8,8,3,6,11,3,6,2,10,16,10,4,11,3,6,8,5	1,0,0,0,1,0,0,3,3,2,2,0,0,0,1,0,1	200	100	1.83772e-05	0.00248576	0.8,0.467,0.636,0.6	0.8,1.0,1.0,1.0,0.846,1.0,1.0,0.25,0.625,0.8,0.714,1.0,1.0,1.0,0.75,1.0,0.714	-0.227	IR
ENSG00000185163.10_4	DDX51	chr12	-	132625375	132625965	132625375	132625565	132625647	132625965	4222	9,3,4,6	1,0,0,2	10,8,5,10,11,2,11,6,16,8,7,7,15,6,13,7,12	2,1,8,0,3,0,7,1,3,4,0,1,2,7,3,8,3	181	100	0.000741583	0.0309897	0.833,1.0,1.0,0.624	0.734,0.815,0.257,1.0,0.67,1.0,0.465,0.768,0.747,0.525,1.0,0.795,0.806,0.321,0.705,0.326,0.688	0.181	IR
ENSG00000147535.17_7	PLPP5	chr8	-	38125414	38126508	38125414	38125478	38126399	38126508	4246	44,27,74,72	4,5,10,8	45,61,37,81,63,74,48,73,72,57,47,69,67,44,76,72,61	4,1,4,1,2,4,1,3,3,1,1,5,3,0,3,3,0	200	100	7.95147e-07	0.000246818	0.846,0.73,0.787,0.818	0.849,0.968,0.822,0.976,0.94,0.902,0.96,0.924,0.923,0.966,0.959,0.873,0.918,1.0,0.927,0.923,1.0	-0.136	IR
ENSG00000161010.15_7	MRNIP	chr5	-	179280196	179280437	179280196	179280276	179280377	179280437	4401	4,5,10,2	2,0,1,0	4,0,6,4,2,3,6,6,4,4,1,2,1,1,3,7,3	0,4,5,3,4,2,3,1,2,2,0,4,7,6,6,1,1	200	100	1.05681e-05	0.00169007	0.5,1.0,0.833,1.0	1.0,0.0,0.375,0.4,0.2,0.429,0.5,0.75,0.5,0.5,1.0,0.2,0.067,0.077,0.2,0.778,0.6	0.388	IR
ENSG00000179532.13_6	DNHD1	chr11	+	6518814	6520191	6518814	6518897	6519000	6520191	4531	6,1,8,2	1,1,0,0	4,10,8,10,4,10,4,2,6,13,10,7,5,7,12,11,7	1,0,1,1,6,0,2,3,3,0,2,6,6,0,3,9,2	200	100	0.000157164	0.0115403	0.75,0.333,1.0,1.0	0.667,1.0,0.8,0.833,0.25,1.0,0.5,0.25,0.5,1.0,0.714,0.368,0.294,1.0,0.667,0.379,0.636	0.132	IR
ENSG00000100416.15_5	TRMU	chr22	+	46751340	46753234	46751340	46751485	46752738	46753234	4591	23,16,27,13	3,3,3,5	26,23,16,11,17,15,16,19,21,23,27,34,34,14,31,32,24	0,2,3,1,1,2,1,1,0,1,0,1,5,0,5,2,1	200	100	0.000879224	0.0347632	0.793,0.727,0.818,0.565	1.0,0.852,0.727,0.846,0.895,0.789,0.889,0.905,1.0,0.92,1.0,0.944,0.773,1.0,0.756,0.889,0.923	-0.163	IR
ENSG00000120889.13_4	TNFRSF10B	chr8	-	22885843	22886115	22885843	22885954	22886041	22886115	4706	52,36,65,55	3,5,9,7	85,80,96,97,102,112,75,81,110,71,70,69,96,71,74,45,72	25,23,22,6,31,23,19,13,28,13,21,14,22,26,20,26,14	186	100	0.000379896	0.0196135	0.903,0.795,0.795,0.809	0.646,0.652,0.701,0.897,0.639,0.724,0.68,0.77,0.679,0.746,0.642,0.726,0.701,0.595,0.665,0.482,0.734	0.138	IR
ENSG00000140400.17_8	MAN2C1	chr15	-	75650802	75651149	75650802	75650959	75651044	75651149	4737	67,100,118,95	27,30,48,42	6,3,113,134,131,4,112,4,5,174,6,7,129,268,4,238,7	76,57,54,43,70,70,46,50,100,65,74,58,65,50,59,36,83	184	100	2.11484e-11	1.08703e-07	0.574,0.644,0.572,0.551	0.041,0.028,0.532,0.629,0.504,0.03,0.57,0.042,0.026,0.593,0.042,0.062,0.519,0.744,0.036,0.782,0.044	0.278	IR
ENSG00000131748.16_7	STARD3	chr17	+	37818503	37819737	37818503	37818620	37819056	37819737	4884	1,5,2,2	1,0,0,0	3,4,7,3,3,4,3,4,5,1,4,2,3,3,4,2,3	1,0,2,1,4,2,1,1,1,1,3,5,1,2,2,1,1	200	100	2.8224e-06	0.000557968	0.333,1.0,1.0,1.0	0.6,1.0,0.636,0.6,0.273,0.5,0.6,0.667,0.714,0.333,0.4,0.167,0.6,0.429,0.5,0.5,0.6	0.297	IR
ENSG00000187922.14_6	LCN10	chr9	-	139634401	139635395	139634401	139634500	139635287	139635395	4953	2,0,2,3	1,1,2,0	1,0,0,1,0,3,1,1,0,0,3,0,1,0,1,0,0	2,3,1,4,1,1,2,2,4,1,5,4,7,1,1,5,5	200	100	0.00115303	0.0391716	0.5,0.0,0.333,1.0	0.2,0.0,0.0,0.111,0.0,0.6,0.2,0.2,0.0,0.0,0.231,0.0,0.067,0.0,0.333,0.0,0.0	0.344	IR
ENSG00000094914.14_6	AAAS	chr12	-	53702508	53702804	53702508	53702635	53702743	53702804	4971	2,3,7,2	0,1,0,1	5,3,3,1,3,2,7,4,6,9,6,7,10,9,3,5,6	0,5,2,0,0,3,4,3,1,0,1,2,0,2,1,5,2	200	100	0.00016645	0.01205	1.0,0.6,1.0,0.5	1.0,0.231,0.429,1.0,1.0,0.25,0.467,0.4,0.75,1.0,0.75,0.636,1.0,0.692,0.6,0.333,0.6	0.12	IR
ENSG00000185963.14_4	BICD2	chr9	-	95473644	95477745	95473644	95475743	95477534	95477745	4978	11,10,30,13	14,17,31,26	65,42,49,50,49,60,45,36,68,48,62,57,60,55,45,49,45	39,30,22,34,46,38,21,25,48,48,36,42,57,78,41,38,41	200	100	0.00110442	0.0380987	0.282,0.227,0.326,0.2	0.455,0.412,0.527,0.424,0.348,0.441,0.517,0.419,0.415,0.333,0.463,0.404,0.345,0.261,0.354,0.392,0.354	-0.145	IR
ENSG00000185917.13_5	SETD4	chr21	-	37406838	37408549	37406838	37408258	37408382	37408549	5145	0,0,1,2	4,3,9,3	4,0,6,3,6,10,0,7,1,2,2,0,4,2,8,5,3	8,5,9,6,10,12,8,3,9,7,8,9,5,3,9,5,12	200	100	0.000201069	0.013559	0.0,0.0,0.053,0.25	0.2,0.0,0.25,0.2,0.231,0.294,0.0,0.538,0.053,0.125,0.111,0.0,0.286,0.25,0.308,0.333,0.111	-0.118	IR
ENSG00000160285.15_4	LSS	chr21	-	47608359	47611149	47608359	47608735	47610989	47611149	5169	9,5,12,25	0,0,0,0	12,26,13,17,19,16,16,15,19,15,14,21,21,15,23,15,13	0,2,3,0,1,1,0,0,2,1,1,5,0,0,1,6,1	200	100	0.00106429	0.037469	1.0,1.0,1.0,1.0	1.0,0.867,0.684,1.0,0.905,0.889,1.0,1.0,0.826,0.882,0.875,0.677,1.0,1.0,0.92,0.556,0.867	0.121	IR
ENSG00000176986.16_4	SEC24C	chr10	+	75530037	75530556	75530037	75530229	75530466	75530556	5201	20,28,57,35	18,17,45,36	68,40,16,34,43,31,40,29,53,42,46,65,61,35,58,34,50	84,69,59,47,91,55,68,47,62,61,61,58,94,63,53,64,75	200	100	0.000196386	0.013459	0.357,0.452,0.388,0.327	0.288,0.225,0.119,0.266,0.191,0.22,0.227,0.236,0.299,0.256,0.274,0.359,0.245,0.217,0.354,0.21,0.25	0.132	IR
ENSG00000107551.21_7	RASSF4	chr10	+	45465612	45467296	45465612	45465712	45467220	45467296	5264	27,7,37,15	47,52,56,32	94,70,97,75,84,63,66,62,118,97,92,59,88,131,86,107,76	111,108,69,59,63,68,82,54,117,122,90,79,81,133,65,74,53	200	100	1.10235e-06	0.000284239	0.223,0.063,0.248,0.19	0.297,0.245,0.413,0.389,0.4,0.317,0.287,0.365,0.335,0.284,0.338,0.272,0.352,0.33,0.398,0.42,0.418	-0.164	IR
ENSG00000099956.19_5	SMARCB1	chr22	+	24143130	24145609	24143130	24143322	24145481	24145609	5290	1,1,4,3	0,0,0,0	3,3,2,11,6,7,1,2,2,2,0,1,0,3,2,1,5	1,3,1,3,1,2,0,0,0,2,1,1,1,0,2,0,2	200	100	0.00013579	0.0105609	1.0,1.0,1.0,1.0	0.6,0.333,0.5,0.647,0.75,0.636,1.0,1.0,1.0,0.333,0.0,0.333,0.0,1.0,0.333,1.0,0.556	0.411	IR
ENSG00000243970.3_5	PPIEL	chr1	-	40013250	40014623	40013250	40013306	40014533	40014623	5319	3,0,3,3	1,2,0,4	4,2,3,2,4,3,1,2,3,5,1,3,6,4,2,3,4	0,0,1,0,2,0,1,1,1,3,1,0,1,0,0,0,0	200	100	3.33181e-05	0.00380566	0.6,0.0,1.0,0.273	1.0,1.0,0.6,1.0,0.5,1.0,0.333,0.5,0.6,0.455,0.333,1.0,0.75,1.0,1.0,1.0,1.0	-0.301	IR
ENSG00000140474.14_5	AC091230.1	chr15	-	75134415	75134761	75134415	75134459	75134620	75134761	5330	79,66,120,70	6,9,13,18	140,108,69,77,100,92,91,64,95,98,89,133,117,112,100,72,100	6,3,2,5,6,3,2,4,2,5,3,8,2,5,6,4,3	200	100	6.34083e-08	2.9629e-05	0.868,0.786,0.822,0.66	0.921,0.947,0.945,0.885,0.893,0.939,0.958,0.889,0.96,0.907,0.937,0.893,0.967,0.918,0.893,0.9,0.943	-0.139	IR
ENSG00000284770.2_5	TBCE	chr1	+	235611663	235612266	235611663	235611755	235611984	235612266	5412	3,2,9,0	22,10,21,1	10,9,14,6,13,4,18,16,8,11,8,9,30,18,7,7,4	13,12,12,10,18,8,12,2,13,13,12,9,13,11,20,8,10	200	100	2.34327e-05	0.00280102	0.064,0.091,0.176,0.0	0.278,0.273,0.368,0.231,0.265,0.2,0.429,0.8,0.235,0.297,0.25,0.333,0.536,0.45,0.149,0.304,0.167	-0.245	IR
ENSG00000215788.10_8	TNFRSF25	chr1	-	6525499	6526159	6525499	6525620	6526128	6526159	5443	18,15,23,13	38,33,25,19	14,16,5,7,8,5,7,6,21,20,12,15,15,2,25,13,18	50,36,27,50,70,38,22,42,57,66,27,73,24,21,49,44,64	200	100	5.48504e-05	0.00522094	0.191,0.185,0.315,0.255	0.123,0.182,0.085,0.065,0.054,0.062,0.137,0.067,0.156,0.132,0.182,0.093,0.238,0.045,0.203,0.129,0.123	0.114	IR
ENSG00000100225.18_5	FBXO7	chr22	+	32883731	32889268	32883731	32883815	32889091	32889268	5490	17,10,27,15	0,6,9,2	18,14,13,13,17,11,15,12,14,10,16,16,13,15,17,13,3	4,6,4,0,0,1,0,0,0,1,0,1,0,2,0,0,3	200	100	0.000400089	0.0199656	1.0,0.455,0.6,0.789	0.692,0.538,0.619,1.0,1.0,0.846,1.0,1.0,1.0,0.833,1.0,0.889,1.0,0.789,1.0,1.0,0.333	-0.144	IR
ENSG00000108591.10_5	DRG2	chr17	+	18002946	18003749	18002946	18003029	18003676	18003749	5793	10,15,16,17	2,0,0,1	17,17,9,6,17,25,19,15,15,11,16,25,6,9,13,27,26	1,2,0,6,1,3,1,4,2,7,0,1,6,3,2,2,1	200	100	0.000364002	0.0193033	0.714,1.0,1.0,0.895	0.895,0.81,1.0,0.333,0.895,0.806,0.905,0.652,0.789,0.44,1.0,0.926,0.333,0.6,0.765,0.871,0.929	0.141	IR
ENSG00000108961.14_3	RANGRF	chr17	+	8192575	8193410	8192575	8192732	8193130	8193410	5816	72,57,40,35	8,4,9,2	70,52,43,38,49,59,33,43,68,61,46,44,57,46,52,44,44	0,2,1,2,0,0,4,0,1,3,6,1,2,0,1,0,5	200	100	3.74483e-07	0.000137489	0.818,0.877,0.69,0.897	1.0,0.929,0.956,0.905,1.0,1.0,0.805,1.0,0.971,0.91,0.793,0.957,0.934,1.0,0.963,1.0,0.815	-0.117	IR
ENSG00000182944.17_5	EWSR1	chr22	+	29684594	29687588	29684594	29684775	29687550	29687588	5848	11,15,26,29	45,53,45,45	38,25,42,42,53,53,37,50,21,25,35,23,36,26,33,26,31	48,38,33,42,40,43,32,26,42,54,41,51,51,54,48,54,53	200	100	0.000561893	0.0257869	0.109,0.124,0.224,0.244	0.284,0.248,0.389,0.333,0.398,0.381,0.366,0.49,0.2,0.188,0.299,0.184,0.261,0.194,0.256,0.194,0.226	-0.112	IR
ENSG00000026036.22_4	RTEL1-TNFRSF6B	chr20	+	62327130	62328544	62327130	62327207	62328112	62328544	5906	7,9,15,18	1,0,2,0	11,10,5,11,14,20,19,7,21,21,6,17,12,7,12,11,14	3,0,7,4,1,0,1,4,1,1,2,0,1,2,0,4,2	200	100	0.000907915	0.0351344	0.778,1.0,0.789,1.0	0.647,1.0,0.263,0.579,0.875,1.0,0.905,0.467,0.913,0.913,0.6,1.0,0.857,0.636,1.0,0.579,0.778	0.126	IR
ENSG00000221978.12_6	CCNL2	chr1	-	1326145	1328183	1326145	1326245	1328058	1328183	5931	70,57,134,114	15,10,17,5	1.89122e+50	14,9,3,3,4,5,10,2,11,13,23,10,17,8,25,11,11	200	100	0.000960643	0.0359291	0.7,0.74,0.798,0.919	0.871,0.871,0.962,0.968,0.964,0.951,0.886,0.981,0.893,0.856,0.793,0.89,0.84,0.898,0.78,0.897,0.893	-0.105	IR
ENSG00000164116.16_4	GUCY1A1	chr4	+	156617907	156618274	156617907	156618001	156618086	156618274	6047	6,16,18,15	0,0,2,0	21,7,9,10,8,11,20,17,5,15,6,10,17,20,12,19,7	1,3,2,1,3,1,1,1,1,1,1,1,1,3,1,4,0	184	100	0.00108731	0.0377618	1.0,1.0,0.83,1.0	0.919,0.559,0.71,0.845,0.592,0.857,0.916,0.902,0.731,0.891,0.765,0.845,0.902,0.784,0.867,0.721,1.0	0.145	IR
ENSG00000162241.12_3	SLC25A45	chr11	-	65144288	65147409	65144288	65144547	65147337	65147409	6610	1,2,1,2	1,0,0,0	2,1,4,2,0,5,0,5,5,4,2,7,4,0,5,0,5	4,1,0,0,1,6,2,4,0,3,0,0,0,2,0,1,1	200	100	0.000319832	0.0181903	0.333,1.0,1.0,1.0	0.2,0.333,1.0,1.0,0.0,0.294,0.0,0.385,1.0,0.4,1.0,1.0,1.0,0.0,1.0,0.0,0.714	0.285	IR
ENSG00000130714.16_4	POMT1	chr9	+	134385289	134385802	134385289	134385449	134385646	134385802	6947	14,16,23,37	0,0,0,3	21,26,33,15,32,32,7,19,29,35,21,25,21,23,32,15,18	4,3,4,0,2,2,3,1,5,1,0,6,3,4,2,0,0	200	100	0.000262447	0.0162527	1.0,1.0,1.0,0.86	0.724,0.813,0.805,1.0,0.889,0.889,0.538,0.905,0.744,0.946,1.0,0.676,0.778,0.742,0.889,1.0,1.0	0.122	IR
ENSG00000100949.14_3	RABGGTA	chr14	-	24740042	24740375	24740042	24740204	24740318	24740375	6965	8,4,1,7	0,1,0,0	2,6,2,8,3,8,7,3,4,1,2,3,1,1,3,1,5	2,8,2,1,0,1,1,10,0,0,1,1,2,2,1,3,0	200	100	2.18158e-07	8.62563e-05	1.0,0.667,1.0,1.0	0.333,0.273,0.333,0.8,1.0,0.8,0.778,0.13,1.0,1.0,0.5,0.6,0.2,0.2,0.6,0.143,1.0	0.347	IR
ENSG00000128699.14_7	ORMDL1	chr2	-	190647147	190647849	190647147	190647328	190647739	190647849	6978	115,87,155,93	71,60,64,53	2.39164e+50	78,62,45,49,71,62,70,72,57,66,49,45,49,63,69,41,65	200	100	0.000909119	0.0351344	0.447,0.42,0.548,0.467	0.605,0.569,0.579,0.566,0.509,0.542,0.44,0.562,0.558,0.556,0.647,0.63,0.661,0.581,0.535,0.617,0.583	-0.102	IR
ENSG00000188878.19_6	FBF1	chr17	-	73909993	73910379	73909993	73910131	73910202	73910379	7095	3,2,2,2	4,3,4,2	1,0,1,0,2,3,2,0,1,0,0,2,0,2,2,0,2	4,1,1,2,4,7,4,1,7,3,4,0,9,2,6,11,4	170	100	0.000971624	0.0359291	0.306,0.282,0.227,0.37	0.128,0.0,0.37,0.0,0.227,0.201,0.227,0.0,0.078,0.0,0.0,1.0,0.0,0.37,0.164,0.0,0.227	0.12	IR
ENSG00000120798.17_6	NR2C1	chr12	-	95451506	95452265	95451506	95451654	95452085	95452265	7118	18,11,38,28	2,0,2,2	23,30,21,11,26,30,21,28,19,22,33,17,32,32,26,15,11	5,2,13,3,5,9,7,6,9,6,6,3,5,3,5,7,3	200	100	3.7548e-05	0.00410631	0.818,1.0,0.905,0.875	0.697,0.882,0.447,0.647,0.722,0.625,0.6,0.7,0.514,0.647,0.733,0.739,0.762,0.842,0.722,0.517,0.647	0.226	IR
ENSG00000132024.17_5	CC2D1A	chr19	+	14037790	14038843	14037790	14037890	14038705	14038843	7134	3,1,1,4	0,2,3,1	1,2,2,4,5,3,5,2,10,7,7,3,2,6,4,3,5	0,3,1,0,0,0,0,0,3,0,0,0,0,0,1,1,0	200	100	0.000104616	0.00914873	1.0,0.2,0.143,0.667	1.0,0.25,0.5,1.0,1.0,1.0,1.0,1.0,0.625,1.0,1.0,1.0,1.0,1.0,0.667,0.6,1.0	-0.359	IR
ENSG00000123143.12_4	PKN1	chr19	+	14580152	14580800	14580152	14580329	14580723	14580800	7263	8,20,8,21	0,16,18,2	21,16,11,24,9,8,7,23,13,16,6,16,15,25,19,16,14	1,14,0,0,14,0,0,0,13,0,0,0,0,0,0,0,0	200	100	0.000325802	0.0181903	1.0,0.385,0.182,0.84	0.913,0.364,1.0,1.0,0.243,1.0,1.0,1.0,0.333,1.0,1.0,1.0,1.0,1.0,1.0,1.0,1.0	-0.272	IR
ENSG00000170291.15_5	ELP5	chr17	+	7161906	7163259	7161906	7162002	7162889	7163259	7290	26,16,14,11	5,5,4,2	30,19,24,28,34,49,29,36,34,24,25,30,24,12,22,31,31	5,5,0,0,1,1,1,0,0,2,0,1,5,5,3,1,0	200	100	0.000144699	0.010779	0.722,0.615,0.636,0.733	0.75,0.655,1.0,1.0,0.944,0.961,0.935,1.0,1.0,0.857,1.0,0.938,0.706,0.545,0.786,0.939,1.0	-0.207	IR
ENSG00000095015.6_3	MAP3K1	chr5	+	56183204	56183347	56181758	56181890	56184052	56184184	17	62,47,92,91	22,18,17,23	1.65164e+50	31,29,14,7,11,9,8,4,14,15,22,19,20,13,9,11,5	200	100	2.71151e-11	9.15176e-08	0.585,0.566,0.73,0.664	0.727,0.739,0.889,0.927,0.908,0.907,0.926,0.974,0.811,0.786,0.793,0.759,0.854,0.885,0.885,0.878,0.939	-0.222	SE
ENSG00000140398.14_4	NEIL1	chr15	+	75640299	75640367	75639543	75639814	75641224	75641312	88	0,0,0,2	3,1,10,6	5,5,1,2,0,2,1,5,0,6,2,1,3,3,1,4,0	11,6,7,7,13,8,9,6,7,11,4,11,7,7,7,9,3	167	100	0.000103821	0.0148751	0.0,0.0,0.0,0.166	0.214,0.333,0.079,0.146,0.0,0.13,0.062,0.333,0.0,0.246,0.23,0.052,0.204,0.204,0.079,0.21,0.0	-0.107	SE
ENSG00000215256.4_6	DHRS4-AS1	chr14	-	24422982	24423242	24407948	24410367	24423333	24423395	182	19,21,28,8	0,6,0,4	37,28,20,22,23,21,32,22,32,32,34,32,17,31,31,40,22	0,0,0,4,0,0,0,1,0,0,0,0,3,1,2,0,1	200	100	5.36067e-05	0.00886917	1.0,0.636,1.0,0.5	1.0,1.0,1.0,0.733,1.0,1.0,1.0,0.917,1.0,1.0,1.0,1.0,0.739,0.939,0.886,1.0,0.917	-0.165	SE
ENSG00000134440.12_5	NARS1	chr18	-	55274365	55274565	55273847	55273983	55274675	55274715	201	176109131118	8,21,25,12	2.78247e+50	22,24,7,2,8,9,7,3,21,24,30,11,16,30,12,8,11	200	100	0.000166525	0.0213724	0.917,0.722,0.724,0.831	0.863,0.837,0.932,0.974,0.94,0.92,0.926,0.97,0.868,0.862,0.815,0.915,0.909,0.845,0.907,0.942,0.924	-0.104	SE
ENSG00000131446.16_7	MGAT1	chr5	-	180235501	180235597	180220061	180220097	180242413	180242652	374	1,1,2,2	0,0,1,0	4,0,1,3,3,3,3,1,2,3,2,6,3,1,2,3,2	0,1,3,0,1,0,3,1,2,2,0,2,1,1,2,2,0	195	100	2.0437e-05	0.00432215	1.0,1.0,0.506,1.0	1.0,0.0,0.146,1.0,0.606,1.0,0.339,0.339,0.339,0.435,1.0,0.606,0.606,0.339,0.339,0.435,1.0	0.316	SE
ENSG00000107968.10_3	MAP3K8	chr10	+	30726104	30726335	30723112	30723307	30736710	30736878	419	5,7,11,45	9,2,10,3	10,13,63,62,52,59,56,60,16,7,9,9,4,12,12,7,5	6,5,1,2,0,0,3,5,1,2,5,0,3,0,0,1,0	200	100	0.000182447	0.0230509	0.217,0.636,0.355,0.882	0.455,0.565,0.969,0.939,1.0,1.0,0.903,0.857,0.889,0.636,0.474,1.0,0.4,1.0,1.0,0.778,1.0	-0.293	SE
ENSG00000107968.10_3	MAP3K8	chr10	+	30727844	30728203	30722949	30723307	30736710	30736878	422	44,44,46,98	9,2,10,3	58,69,153,116,162,109,139,133,45,33,20,37,40,55,46,36,22	6,5,1,2,0,0,3,5,1,2,5,0,3,0,0,1,0	200	100	9.14437e-07	0.000385109	0.71,0.917,0.697,0.942	0.829,0.873,0.987,0.967,1.0,1.0,0.959,0.93,0.957,0.892,0.667,1.0,0.87,1.0,1.0,0.947,1.0	-0.117	SE
ENSG00000226210.3_5	WASH8P	chr12	+	87268	87367	78785	78939	87556	87703	650	10,18,20,12	1,9,7,5	9,15,9,19,7,8,5,7,17,37,16,11,15,18,52,7,14	0,2,1,4,0,1,0,4,3,2,2,6,1,0,1,3,0	198	100	0.000413474	0.0424756	0.835,0.503,0.591,0.548	1.0,0.791,0.82,0.706,1.0,0.802,1.0,0.469,0.741,0.903,0.802,0.481,0.883,1.0,0.963,0.541,1.0	-0.199	SE
ENSG00000141127.15_6	PRPSAP2	chr17	+	18762652	18762788	18761416	18761574	18768781	18768877	879	1,0,0,1	0,1,1,1	6,3,2,3,2,2,2,3,0,4,3,3,4,0,2,0,2	3,0,0,3,4,1,1,0,1,0,3,3,3,3,0,2,2	200	100	0.000402876	0.041531	1.0,0.0,0.0,0.333	0.5,1.0,1.0,0.333,0.2,0.5,0.5,1.0,0.0,1.0,0.333,0.333,0.4,0.0,1.0,0.0,0.333	-0.163	SE
ENSG00000135749.19_10	PCNX2	chr1	-	233397790	233397911	233397030	233397067	233398703	233398909	1876	1,4,9,7	3,1,3,2	5,1,6,2,10,13,8,9,7,11,4,15,7,4,4,4,6	2,3,0,0,1,0,0,6,1,0,0,0,0,1,0,0,0	200	100	7.11333e-07	0.000321867	0.143,0.667,0.6,0.636	0.556,0.143,1.0,1.0,0.833,1.0,1.0,0.429,0.778,1.0,1.0,1.0,1.0,0.667,1.0,1.0,1.0	-0.336	SE
ENSG00000189190.10_5	ZNF600	chr19	-	53284569	53284717	53284080	53284308	53289847	53289977	2362	40,0,0,0	6,14,6,17	110,35,33,1,21,51,0,2,28,68,56,65,79,35,55,100,47	44,2,9,11,2,11,9,4,2,11,6,10,5,6,3,3,9	200	100	1.54566e-07	9.57759e-05	0.769,0.0,0.0,0.0	0.556,0.897,0.647,0.043,0.84,0.699,0.0,0.2,0.875,0.756,0.824,0.765,0.888,0.745,0.902,0.943,0.723	-0.473	SE
ENSG00000101104.12_2	PABPC1L	chr20	+	43565534	43565617	43565277	43565371	43566701	43566832	2738	7,3,6,6	6,7,6,3	2,3,1,0,7,3,0,1,3,1,3,1,1,0,3,2,0	7,5,5,6,8,9,4,4,8,3,3,15,7,7,5,3,4	182	100	3.56348e-05	0.00646863	0.391,0.191,0.355,0.524	0.136,0.248,0.099,0.0,0.325,0.155,0.0,0.121,0.171,0.155,0.355,0.035,0.073,0.0,0.248,0.268,0.0	0.225	SE
ENSG00000213782.7_6	DDX47	chr12	+	12974141	12974330	12967064	12967158	12974588	12974660	2848	84,65,91,119	9,19,6,9	135,110,121,130,185,134,123,222,114,110,78,116,115,116,128,110,116	13,8,8,2,2,8,1,9,3,3,1,8,1,6,2,2,0	200	100	7.9324e-07	0.000346169	0.824,0.631,0.883,0.869	0.839,0.873,0.883,0.97,0.979,0.893,0.984,0.925,0.95,0.948,0.975,0.879,0.983,0.906,0.97,0.965,1.0	-0.135	SE
ENSG00000108262.15_5	GIT1	chr17	-	27902829	27902847	27902647	27902721	27903095	27903149	2881	5,8,4,8	1,1,1,7	8,10,5,5,1,6,3,1,12,8,7,12,14,5,7,6,7	0,0,1,1,1,0,1,0,3,0,0,0,0,1,0,1,0	117	100	8.31637e-07	0.000358502	0.81,0.872,0.774,0.494	1.0,1.0,0.81,0.81,0.461,1.0,0.719,1.0,0.774,1.0,1.0,1.0,1.0,0.81,1.0,0.837,1.0	-0.158	SE
ENSG00000131374.14_6	TBC1D5	chr3	-	17603510	17603634	17549965	17550097	17783972	17783990	3128	1,9,7,7	2,0,0,1	7,4,3,3,6,1,6,2,3,8,6,4,5,3,3,3,6	4,2,1,2,1,4,1,3,2,5,4,3,4,2,3,2,1	200	100	0.000397533	0.0410984	0.2,1.0,1.0,0.778	0.467,0.5,0.6,0.429,0.75,0.111,0.75,0.25,0.429,0.444,0.429,0.4,0.385,0.429,0.333,0.429,0.75	0.281	SE
ENSG00000131374.14_6	TBC1D5	chr3	-	17627844	17628049	17603510	17603634	17665340	17665405	3159	0,0,2,1	3,4,2,4	2,6,8,1,4,1,1,3,3,3,4,2,4,2,4,2,1	7,3,2,1,3,4,2,5,3,2,3,6,6,6,3,2,3	200	100	0.000123415	0.0171274	0.0,0.0,0.333,0.111	0.125,0.5,0.667,0.333,0.4,0.111,0.2,0.231,0.333,0.429,0.4,0.143,0.25,0.143,0.4,0.333,0.143	-0.191	SE
ENSG00000153310.19_6	FAM49B	chr8	-	130916744	130916831	130915557	130915596	130951853	130951992	4198	43,43,38,31	5,13,22,11	71,54,66,52,54,58,60,57,63,59,63,78,63,59,51,40,54	4,6,1,3,0,5,7,1,4,4,3,5,2,5,4,6,4	186	100	1.62704e-09	2.55299e-06	0.822,0.64,0.482,0.602	0.905,0.829,0.973,0.903,1.0,0.862,0.822,0.968,0.894,0.888,0.919,0.893,0.944,0.864,0.873,0.782,0.879	-0.258	SE
ENSG00000150433.9_6	TMEM218	chr11	-	124972027	124972213	124971096	124971152	124972629	124972705	4553	8,14,18,5	0,3,3,2	13,19,9,15,12,10,5,14,17,20,17,11,12,12,10,11,8	0,0,1,1,0,0,1,0,1,0,0,1,0,0,1,0,0	200	100	7.59442e-05	0.0117252	1.0,0.7,0.75,0.556	1.0,1.0,0.818,0.882,1.0,1.0,0.714,1.0,0.895,1.0,1.0,0.846,1.0,1.0,0.833,1.0,1.0	-0.189	SE
ENSG00000166199.13_4	ALKBH3	chr11	+	43918744	43918904	43911274	43911378	43923065	43923275	4643	7,6,3,5	3,0,0,1	8,6,1,0,1,3,4,3,1,4,3,2,2,2,6,1,2	2,2,1,3,0,0,1,3,2,5,4,1,2,2,2,2,4	200	100	0.000324063	0.0350823	0.538,1.0,1.0,0.714	0.667,0.6,0.333,0.0,1.0,1.0,0.667,0.333,0.2,0.286,0.273,0.5,0.333,0.333,0.6,0.2,0.2	0.37	SE
ENSG00000162910.19_6	MRPL55	chr1	-	228296137	228296722	228295368	228295570	228296961	228296991	4704	1,2,4,7	3,1,2,0	7,10,6,7,9,5,2,4,7,5,4,2,2,3,1,4,5	1,2,0,2,0,1,0,0,1,0,0,1,0,0,0,1,0	200	100	0.000259114	0.029691	0.143,0.5,0.5,1.0	0.778,0.714,1.0,0.636,1.0,0.714,1.0,1.0,0.778,1.0,1.0,0.5,1.0,1.0,1.0,0.667,1.0	-0.334	SE
ENSG00000106462.11_5	EZH2	chr7	-	148513775	148513870	148512597	148512638	148514968	148515209	4821	14,16,24,14	2,1,2,3	9,10,11,10,11,12,14,14,6,7,8,3,13,15,14,7,14	0,1,0,0,0,0,2,0,1,1,0,0,1,3,0,0,1	194	100	0.000311469	0.0341612	0.783,0.892,0.861,0.706	1.0,0.838,1.0,1.0,1.0,1.0,0.783,1.0,0.756,0.783,1.0,1.0,0.87,0.72,1.0,1.0,0.878	-0.109	SE
ENSG00000106462.11_5	EZH2	chr7	-	148514313	148514483	148512597	148512638	148514968	148515209	4822	9,9,26,14	2,1,2,3	10,4,8,11,14,9,12,11,7,8,11,10,6,10,7,3,9	0,1,0,0,0,0,2,0,1,1,0,0,1,3,0,0,1	200	100	0.000137171	0.0184593	0.692,0.818,0.867,0.7	1.0,0.667,1.0,1.0,1.0,1.0,0.75,1.0,0.778,0.8,1.0,1.0,0.75,0.625,1.0,1.0,0.818	-0.124	SE
ENSG00000125386.15_5	FAM193A	chr4	+	2691232	2691431	2673847	2674099	2692424	2692697	5149	17,15,26,24	4,5,0,4	29,28,36,24,32,27,32,29,23,27,30,31,49,24,25,32,29	2,2,0,0,2,0,2,0,5,0,3,1,5,0,0,0,0	200	100	1.24305e-06	0.000493588	0.68,0.6,1.0,0.75	0.879,0.875,1.0,1.0,0.889,1.0,0.889,1.0,0.697,1.0,0.833,0.939,0.831,1.0,1.0,1.0,1.0	-0.174	SE
ENSG00000125107.18_5	CNOT1	chr16	-	58657185	58657313	58633166	58633415	58663631	58663789	5934	27,30,30,24	14,13,15,13	16,26,18,11,12,24,14,26,17,14,22,15,12,13,21,19,14	19,15,23,20,26,24,22,19,14,14,22,10,15,15,8,27,13	200	100	0.00014167	0.0188798	0.491,0.536,0.5,0.48	0.296,0.464,0.281,0.216,0.188,0.333,0.241,0.406,0.378,0.333,0.333,0.429,0.286,0.302,0.568,0.26,0.35	0.169	SE
ENSG00000178971.16_7	CTC1	chr17	-	8133208	8133240	8132459	8132764	8133611	8133666	5987	4,7,10,6	0,1,3,5	17,13,5,8,11,3,3,10,11,9,11,2,4,3,5,4,11	0,3,0,0,0,0,0,2,2,1,3,3,0,0,0,1,0	131	100	0.000137187	0.0184593	1.0,0.842,0.718,0.478	1.0,0.768,1.0,1.0,1.0,1.0,1.0,0.792,0.808,0.873,0.737,0.337,1.0,1.0,1.0,0.753,1.0	-0.127	SE
ENSG00000147044.21_8	CASK	chrX	-	41412971	41413168	41401943	41402059	41419031	41419100	6164	4,11,7,15	1,1,5,1	13,14,25,6,22,20,13,17,10,18,16,12,17,6,13,7,15	0,2,0,0,0,1,0,1,1,0,0,0,0,0,0,0,0	200	100	4.43024e-05	0.00768256	0.667,0.846,0.412,0.882	1.0,0.778,1.0,1.0,1.0,0.909,1.0,0.895,0.833,1.0,1.0,1.0,1.0,1.0,1.0,1.0,1.0	-0.264	SE
ENSG00000147044.21_8	CASK	chrX	-	41414852	41414888	41412971	41413168	41416284	41416353	6166	1,0,0,2	2,3,2,6	2,3,2,3,0,5,2,2,3,3,0,3,4,0,2,1,1	4,3,1,7,2,5,2,1,2,3,3,4,5,1,2,0,1	135	100	0.00026783	0.0304032	0.27,0.0,0.0,0.198	0.27,0.426,0.597,0.241,0.0,0.426,0.426,0.597,0.526,0.426,0.0,0.357,0.372,0.0,0.426,1.0,0.426	-0.266	SE
ENSG00000104490.18_7	NCALD	chr8	-	102899368	102899455	102731479	102731876	102928036	102928086	6272	16,17,8,20	6,2,2,0	28,0,0,22,19,18,0,16,9,23,1,20,25,22,0,0,0	11,5,5,3,3,7,12,0,4,5,10,5,11,1,8,15,9	186	100	4.50941e-05	0.00778492	0.589,0.82,0.683,1.0	0.578,0.0,0.0,0.798,0.773,0.58,0.0,1.0,0.547,0.712,0.051,0.683,0.55,0.922,0.0,0.0,0.0	0.35	SE
ENSG00000104490.18_7	NCALD	chr8	-	102899368	102899455	102792151	102792207	102928036	102928086	6274	13,15,7,11	2,0,2,0	14,0,0,20,9,13,0,11,8,16,0,13,15,13,0,0,0	4,4,2,0,1,0,12,0,1,5,9,1,2,0,1,5,7	186	100	6.07315e-05	0.0097818	0.778,1.0,0.653,1.0	0.653,0.0,0.0,1.0,0.829,1.0,0.0,1.0,0.811,0.632,0.0,0.875,0.801,1.0,0.0,0.0,0.0	0.352	SE
ENSG00000168404.13_5	MLKL	chr16	-	74710198	74710323	74709515	74709662	74719383	74719481	6633	5,5,7,4	2,2,4,2	18,21,13,6,11,12,12,13,9,11,16,2,21,21,15,6,11	1,0,0,0,0,0,0,1,4,0,1,2,0,2,2,0,1	200	100	1.93646e-09	2.94354e-06	0.556,0.556,0.467,0.5	0.9,1.0,1.0,1.0,1.0,1.0,1.0,0.867,0.529,1.0,0.889,0.333,1.0,0.84,0.789,1.0,0.846	-0.362	SE
ENSG00000168404.13_5	MLKL	chr16	-	74712796	74712878	74709510	74709662	74719383	74719481	6635	21,20,15,21	2,2,4,2	37,36,21,21,19,25,18,37,21,39,26,22,49,33,24,16,22	1,0,0,0,0,0,0,1,4,0,1,2,0,2,2,0,1	181	100	6.00966e-06	0.0017066	0.853,0.847,0.674,0.853	0.953,1.0,1.0,1.0,1.0,1.0,1.0,0.953,0.744,1.0,0.935,0.859,1.0,0.901,0.869,1.0,0.924	-0.143	SE
ENSG00000231770.6_7	TMEM44-AS1	chr3	+	194310202	194310355	194309749	194309871	194310583	194310978	6673	4,2,3,0	1,2,2,2	18,9,1,6,12,3,5,4,7,5,1,3,4,6,9,4,9	0,0,0,1,1,0,0,1,0,0,0,0,1,0,0,0,0	200	100	1.85002e-07	0.000111787	0.667,0.333,0.429,0.0	1.0,1.0,1.0,0.75,0.857,1.0,1.0,0.667,1.0,1.0,1.0,1.0,0.667,1.0,1.0,1.0,1.0	-0.58	SE
ENSG00000064102.15_4	INTS13	chr12	-	27068934	27069113	27067340	27067465	27070284	27070374	6752	32,15,33,24	2,5,4,2	31,24,22,18,22,17,21,18,21,23,34,15,41,15,33,17,28	0,1,2,2,1,0,0,0,0,1,4,0,2,3,0,0,2	200	100	1.21805e-05	0.00290432	0.889,0.6,0.805,0.857	1.0,0.923,0.846,0.818,0.917,1.0,1.0,1.0,1.0,0.92,0.81,1.0,0.911,0.714,1.0,1.0,0.875	-0.138	SE
ENSG00000232956.9_4	SNHG15	chr7	-	45025480	45025696	45023420	45023645	45026123	45026267	7157	72,58,64,105	1,4,11,2	82,76,123,96,149,122,97,116,84,60,49,65,75,55,49,25,29	1,2,0,0,0,0,0,0,0,0,0,0,0,0,0,0,1	200	100	5.94266e-09	8.02953e-06	0.973,0.879,0.744,0.963	0.976,0.95,1.0,1.0,1.0,1.0,1.0,1.0,1.0,1.0,1.0,1.0,1.0,1.0,1.0,1.0,0.935	-0.102	SE
ENSG00000232956.9_4	SNHG15	chr7	-	45025480	45025696	45023955	45024025	45026123	45026267	7158	77,64,68,108	0,9,10,4	90,81,129,98,155,126,103,118,85,65,54,74,75,57,51,26,29	0,0,0,0,0,0,0,0,0,1,0,0,0,0,0,0,0	200	100	7.16982e-13	5.36545e-09	1.0,0.78,0.773,0.931	1.0,1.0,1.0,1.0,1.0,1.0,1.0,1.0,1.0,0.97,1.0,1.0,1.0,1.0,1.0,1.0,1.0	-0.127	SE
ENSG00000260565.7_7	ERVK13-1	chr16	-	2721345	2722571	2719411	2719562	2722707	2722860	7750	2,2,3,1	0,4,1,2	4,8,1,9,8,3,1,2,5,5,5,1,7,1,4,5,6	0,0,0,0,0,0,0,0,0,0,0,0,0,0,0,0,0	200	100	7.13046e-06	0.00193765	1.0,0.2,0.6,0.2	1.0,1.0,1.0,1.0,1.0,1.0,1.0,1.0,1.0,1.0,1.0,1.0,1.0,1.0,1.0,1.0,1.0	-0.5	SE
ENSG00000260565.7_7	ERVK13-1	chr16	-	2722707	2722860	2717088	2722571	2723283	2723388	7757	1,9,5,9	1,2,1,0	2,11,2,11,2,7,1,6,4,9,5,3,8,3,7,9,7	3,2,4,8,9,1,1,4,4,5,6,5,7,7,7,8,10	200	100	0.00024758	0.0289993	0.333,0.692,0.714,1.0	0.25,0.733,0.2,0.407,0.1,0.778,0.333,0.429,0.333,0.474,0.294,0.231,0.364,0.176,0.333,0.36,0.259	0.329	SE
ENSG00000110218.9_4	PANX1	chr11	+	93886656	93886796	93862006	93862659	93911534	93911758	8207	20,21,21,19	0,1,3,5	43,36,20,22,35,21,24,32,42,29,25,37,51,37,16,28,23	0,2,0,0,1,1,0,0,0,0,3,0,1,0,2,1,0	200	100	8.13266e-05	0.0123045	1.0,0.913,0.778,0.655	1.0,0.9,1.0,1.0,0.946,0.913,1.0,1.0,1.0,1.0,0.806,1.0,0.962,1.0,0.8,0.933,1.0	-0.12	SE
ENSG00000136280.16_7	CCM2	chr7	+	45077851	45078025	45039783	45039962	45112324	45112382	8847	22,33,10,13	4,5,0,0	28,23,8,10,9,6,9,9,18,11,10,22,11,12,23,16,14	0,1,0,0,0,0,0,1,0,0,0,0,0,0,2,0,0	200	100	0.000108707	0.0154612	0.733,0.767,1.0,1.0	1.0,0.92,1.0,1.0,1.0,1.0,1.0,0.818,1.0,1.0,1.0,1.0,1.0,1.0,0.852,1.0,1.0	-0.101	SE
ENSG00000136280.16_7	CCM2	chr7	+	45077851	45078025	45066624	45067396	45109424	45109560	8855	36,20,20,25	1,4,4,1	29,30,32,26,36,26,31,36,31,35,39,29,45,39,52,38,63	2,0,2,0,0,0,1,3,0,0,5,0,1,1,5,0,0	200	100	0.000475746	0.0469873	0.947,0.714,0.714,0.926	0.879,1.0,0.889,1.0,1.0,1.0,0.939,0.857,1.0,1.0,0.796,1.0,0.957,0.951,0.839,1.0,1.0	-0.122	SE
ENSG00000136280.16_7	CCM2	chr7	+	45103516	45103600	45039786	45039962	45112324	45112382	8864	3,7,2,6	4,5,0,0	8,9,7,9,6,9,5,7,12,8,17,13,15,8,6,11,4	0,1,0,0,0,0,0,1,0,0,0,0,0,0,2,0,0	183	100	4.13366e-05	0.00729834	0.291,0.433,1.0,1.0	1.0,0.831,1.0,1.0,1.0,1.0,1.0,0.793,1.0,1.0,1.0,1.0,1.0,1.0,0.621,1.0,1.0	-0.275	SE
ENSG00000136280.16_7	CCM2	chr7	+	45103516	45103600	45067270	45067396	45109424	45109560	8870	11,12,11,19	1,4,4,1	12,12,13,15,20,10,13,26,12,6,6,11,19,12,18,14,5	2,0,2,0,0,0,1,3,0,0,5,0,1,1,5,0,0	183	100	8.01403e-06	0.00213599	0.857,0.621,0.6,0.912	0.766,1.0,0.78,1.0,1.0,1.0,0.877,0.826,1.0,1.0,0.396,1.0,0.912,0.868,0.663,1.0,1.0	-0.14	SE
ENSG00000136280.16_7	CCM2	chr7	+	45104061	45104245	45066624	45067396	45109424	45109560	8879	8,13,9,13	1,4,4,1	17,9,7,7,8,5,10,11,17,22,8,14,14,6,14,5,12	2,0,2,0,0,0,1,3,0,0,5,0,1,1,5,0,0	200	100	2.54778e-05	0.00501738	0.8,0.619,0.529,0.867	0.81,1.0,0.636,1.0,1.0,1.0,0.833,0.647,1.0,1.0,0.444,1.0,0.875,0.75,0.583,1.0,1.0	-0.154	SE
ENSG00000136280.16_7	CCM2	chr7	+	45108041	45108178	45104061	45104245	45112324	45112382	8904	95101126106	13,24,15,12	163,134,89,107,149,139,124,113,153,140,144,153,153,129,160,161,140	14,19,3,10,12,11,10,4,20,7,10,7,9,5,6,7,3	200	100	9.53948e-06	0.00241049	0.785,0.678,0.808,0.815	0.853,0.779,0.937,0.843,0.861,0.863,0.861,0.934,0.793,0.909,0.878,0.916,0.895,0.928,0.93,0.92,0.959	-0.114	SE
ENSG00000023330.15_3	ALAS1	chr3	+	52239854	52240039	52238708	52238931	52240587	52240767	9032	38,32,35,45	4,4,4,3	105,69,44,31,71,50,67,60,45,61,76,58,98,85,53,58,84	0,1,0,4,0,1,0,0,1,5,3,1,0,2,0,2,2	200	100	1.41302e-07	8.92624e-05	0.826,0.8,0.814,0.882	1.0,0.972,1.0,0.795,1.0,0.962,1.0,1.0,0.957,0.859,0.927,0.967,1.0,0.955,1.0,0.935,0.955	-0.127	SE
ENSG00000155506.17_4	LARP1	chr5	+	154173359	154173482	154173154	154173283	154173659	154173822	9572	10,13,17,15	0,4,5,3	12,15,12,10,16,12,5,16,21,20,10,10,10,4,14,8,14	0,3,0,2,2,1,0,2,2,0,1,1,1,2,1,0,0	200	100	1.91084e-07	0.000113511	1.0,0.619,0.63,0.714	1.0,0.714,1.0,0.714,0.8,0.857,1.0,0.8,0.84,1.0,0.833,0.833,0.833,0.5,0.875,1.0,1.0	-0.118	SE
ENSG00000186312.10_5	CA5BP1	chrX	+	15711085	15711181	15706783	15706981	15715362	15715583	9837	47,23,34,15	0,0,0,1	33,32,41,27,60,43,27,14,19,48,36,31,43,27,35,29,45	1,4,2,4,1,2,1,3,4,4,6,2,4,4,5,1,3	195	100	6.528e-07	0.000299561	1.0,1.0,1.0,0.885	0.944,0.804,0.913,0.776,0.969,0.917,0.933,0.705,0.709,0.86,0.755,0.888,0.846,0.776,0.782,0.937,0.885	0.124	SE
ENSG00000285793.1_3	AC125232.2	chr2	-	87274310	87274429	87270835	87271107	87276711	87276926	10084	18,10,9,14	0,0,9,11	25,19,17,21,27,15,20,11,27,17,10,20,19,22,16,25,13	1,3,0,1,1,3,1,11,0,0,0,0,0,0,0,0,0	200	100	0.000141552	0.0188798	1.0,1.0,0.333,0.389	0.926,0.76,1.0,0.913,0.931,0.714,0.909,0.333,1.0,1.0,1.0,1.0,1.0,1.0,1.0,1.0,1.0	-0.23	SE
ENSG00000156875.14_4	MFSD14A	chr1	+	100534028	100534142	100533532	100533751	100535169	100535241	10805	81,71,88,154	24,33,37,40	1.78142e+50	35,39,31,22,27,36,36,20,35,22,19,20,23,20,17,16,10	200	100	5.68837e-08	4.39196e-05	0.628,0.518,0.543,0.658	0.718,0.645,0.769,0.754,0.819,0.751,0.712,0.847,0.635,0.777,0.767,0.783,0.815,0.812,0.795,0.802,0.865	-0.182	SE
ENSG00000156875.14_4	MFSD14A	chr1	+	100534028	100534142	100533532	100533751	100542720	100542833	10806	37,38,38,90	4,7,4,8	85,70,106,75,104,115,91,116,63,81,57,70,101,88,72,65,74	8,3,5,1,5,0,8,6,7,2,1,3,3,2,1,0,1	200	100	9.97587e-05	0.0144768	0.822,0.731,0.826,0.849	0.842,0.921,0.914,0.974,0.912,1.0,0.85,0.906,0.818,0.953,0.966,0.921,0.944,0.957,0.973,1.0,0.974	-0.124	SE
ENSG00000139644.13_8	TMBIM6	chr12	+	50135739	50135898	50135331	50135394	50143400	50143639	10867	4,2,2,10	0,1,7,1	6,7,6,4,5,8,5,4,1,4,2,5,9,4,14,7,4	0,1,0,2,0,0,0,2,1,0,0,0,0,0,0,0,1	200	100	0.000176673	0.0225261	1.0,0.5,0.125,0.833	1.0,0.778,1.0,0.5,1.0,1.0,1.0,0.5,0.333,1.0,1.0,1.0,1.0,1.0,1.0,1.0,0.667	-0.255	SE
ENSG00000085721.12_4	RRN3	chr16	-	15177369	15177439	15173854	15173953	15178498	15178562	11030	9,13,10,26	5,3,4,3	18,15,24,37,40,21,26,49,18,29,17,22,28,24,20,18,25	2,2,0,1,1,0,1,4,3,0,0,2,1,1,0,0,2	169	100	4.11152e-08	3.46939e-05	0.516,0.719,0.597,0.837	0.842,0.816,1.0,0.956,0.959,1.0,0.939,0.879,0.78,1.0,1.0,0.867,0.943,0.934,1.0,1.0,0.881	-0.262	SE
ENSG00000211897.9_7	IGHG3	chr14	-	106236441	106236486	106235993	106236323	106236629	106236674	11221	421204331746	59,0,9,0	2,71,0,13,4,11,14,5,8,2,9,2,22,17,94,30,3	7,0,4,0,26,24,1,0,34,2,4,9,94,0,192,0,33	144	100	6.12625e-08	4.6928e-05	0.331,1.0,0.997,1.0	0.166,1.0,0.0,1.0,0.097,0.241,0.907,1.0,0.14,0.41,0.61,0.134,0.14,1.0,0.254,1.0,0.059	0.352	SE
ENSG00000221914.11_7	PPP2R2A	chr8	+	26221236	26221406	26220199	26220364	26223830	26223922	11633	31,29,25,27	5,5,2,5	33,22,40,29,35,31,32,28,18,33,33,35,43,41,32,29,44	4,1,0,0,2,2,1,3,0,1,1,1,3,2,5,3,2	200	100	0.000315137	0.0344857	0.756,0.744,0.862,0.73	0.805,0.917,1.0,1.0,0.897,0.886,0.941,0.824,1.0,0.943,0.943,0.946,0.878,0.911,0.762,0.829,0.917	-0.133	SE
ENSG00000138326.21_8	RPS24	chr10	+	79799961	79799983	79796951	79797062	79800372	79800454	11774	147,64,91,49	158,85,163,113	114,116,107,83,147,97,114,123,98,86,96,97,133,112,95,74,115	151,119,59,63,96,62,75,90,84,74,98,71,102,98,93,73,71	121	100	2.72056e-06	0.00090669	0.435,0.384,0.316,0.264	0.384,0.446,0.6,0.521,0.559,0.564,0.557,0.53,0.491,0.49,0.447,0.53,0.519,0.486,0.458,0.456,0.572	-0.157	SE
ENSG00000092529.25_7	CAPN3	chr15	+	42682150	42682294	42681125	42681294	42684836	42684920	12085	4,2,5,6	0,0,2,0	8,11,5,9,6,9,2,3,12,10,10,6,6,9,5,7,8	2,2,2,2,2,8,6,0,1,1,2,5,4,7,3,3,1	200	100	2.42317e-05	0.00487058	1.0,1.0,0.556,1.0	0.667,0.733,0.556,0.692,0.6,0.36,0.143,1.0,0.857,0.833,0.714,0.375,0.429,0.391,0.455,0.538,0.8	0.292	SE
ENSG00000245060.8_6	LINC00847	chr5	+	180259672	180259860	180258648	180258806	180261311	180262002	12123	2,1,4,2	6,10,8,2	1,1,0,0,0,0,0,2,0,0,0,0,2,1,0,3,3	8,6,6,4,5,4,7,5,3,16,14,3,10,5,4,10,12	200	100	0.000249981	0.0289993	0.143,0.048,0.2,0.333	0.059,0.077,0.0,0.0,0.0,0.0,0.0,0.167,0.0,0.0,0.0,0.0,0.091,0.091,0.0,0.13,0.111	0.138	SE
ENSG00000102309.15_7	PIN4	chrX	+	71406083	71406384	71401202	71401678	71416634	71416951	12241	79,56,56,49	0,5,7,12	52,63,38,28,53,25,67,36,48,78,63,66,79,93,80,28,51	6,0,0,0,0,9,0,0,0,0,0,0,0,1,0,4,3	200	100	2.15212e-08	2.1809e-05	1.0,0.848,0.8,0.671	0.813,1.0,1.0,1.0,1.0,0.581,1.0,1.0,1.0,1.0,1.0,1.0,1.0,0.979,1.0,0.778,0.895	-0.114	SE
ENSG00000155621.15_4	C9orf85	chr9	+	74586420	74586534	74561921	74562028	74597572	74598166	12606	5,6,7,3	4,2,2,1	6,8,5,3,4,1,9,1,4,4,5,1,8,8,9,5,8	1,1,0,1,0,0,0,1,1,0,1,0,0,1,0,0,1	200	100	1.39159e-08	1.63108e-05	0.385,0.6,0.636,0.6	0.75,0.8,1.0,0.6,1.0,1.0,1.0,0.333,0.667,1.0,0.714,1.0,1.0,0.8,1.0,1.0,0.8	-0.296	SE
ENSG00000154889.17_7	MPPE1	chr18	-	11886711	11886777	11886497	11886620	11886915	11887024	12727	52,39,44,40	2,5,7,10	83,66,48,63,75,66,58,55,61,93,45,68,52,64,57,41,53	2,1,3,4,5,2,7,0,2,2,2,1,6,3,6,3,3	165	100	0.000150365	0.0198707	0.94,0.825,0.792,0.708	0.962,0.976,0.907,0.905,0.901,0.952,0.834,1.0,0.949,0.966,0.932,0.976,0.84,0.928,0.852,0.892,0.915	-0.107	SE
ENSG00000154889.17_7	MPPE1	chr18	-	11886711	11886780	11886113	11886620	11886915	11887024	12729	33,28,29,34	2,5,7,10	51,48,34,47,58,38,36,46,48,51,40,49,39,43,28,34,34	2,1,3,4,5,2,7,0,2,2,2,1,6,3,6,3,3	168	100	0.000353703	0.0376536	0.908,0.769,0.711,0.669	0.938,0.966,0.871,0.875,0.873,0.919,0.754,1.0,0.935,0.938,0.923,0.967,0.795,0.895,0.735,0.871,0.871	-0.126	SE
ENSG00000128654.14_4	MTX2	chr2	+	177194097	177194154	177193601	177193640	177195311	177195388	12942	15,9,12,10	3,1,4,3	14,6,6,11,14,18,12,23,8,6,11,16,9,14,15,17,11	2,3,0,3,2,0,0,0,0,0,1,0,0,0,2,0,0	156	100	1.26116e-07	8.17937e-05	0.762,0.852,0.658,0.681	0.818,0.562,1.0,0.702,0.818,1.0,1.0,1.0,1.0,1.0,0.876,1.0,1.0,1.0,0.828,1.0,1.0	-0.18	SE
ENSG00000111325.16_5	OGFOD2	chr12	+	123462527	123462604	123461417	123461517	123462906	123463094	12958	0,0,0,1	1,3,6,4	3,4,1,2,1,1,2,0,3,7,3,1,5,1,3,3,1	7,5,1,3,1,4,7,1,8,5,4,6,1,5,7,2,7	176	100	3.05272e-06	0.000980136	0.0,0.0,0.0,0.124	0.196,0.313,0.362,0.275,0.362,0.124,0.14,0.0,0.176,0.443,0.299,0.087,0.74,0.102,0.196,0.46,0.075	-0.225	SE
ENSG00000163291.14_4	PAQR3	chr4	-	79856274	79856330	79851323	79851479	79860193	79860349	13003	1,0,1,0	1,1,4,2	1,1,5,7,4,2,7,3,3,4,5,3,4,3,2,2,1	3,4,6,4,2,7,0,7,5,5,2,0,0,1,0,2,1	155	100	3.88931e-06	0.00120555	0.392,0.0,0.139,0.0	0.177,0.139,0.35,0.53,0.563,0.156,1.0,0.217,0.279,0.34,0.617,1.0,1.0,0.659,1.0,0.392,0.392	-0.386	SE
ENSG00000073921.18_6	PICALM	chr11	-	85689112	85689136	85687665	85687725	85692171	85692271	13512	12,8,6,1	23,20,29,18	27,22,33,19,27,20,23,17,21,28,19,15,41,62,27,32,20	35,34,31,31,45,39,57,31,45,33,21,22,51,47,39,30,24	123	100	0.000289361	0.0322085	0.298,0.245,0.144,0.043	0.385,0.345,0.464,0.333,0.328,0.294,0.247,0.308,0.275,0.408,0.424,0.357,0.395,0.517,0.36,0.464,0.404	-0.189	SE
ENSG00000125954.12_9	CHURC1-FNTB	chr14	+	65392724	65392798	65390753	65390844	65398855	65399010	13537	154171165120	35,32,39,37	2.34186e+50	32,29,27,26,19,38,13,22,16,24,35,13,16,10,29,15,11	173	100	1.19848e-05	0.00288596	0.718,0.755,0.71,0.652	0.809,0.788,0.739,0.795,0.818,0.662,0.873,0.814,0.79,0.792,0.763,0.871,0.896,0.911,0.755,0.84,0.9	-0.104	SE
ENSG00000153406.13_3	NMRAL1	chr16	-	4519504	4519699	4516153	4516403	4524093	4524167	13573	1,7,9,2	1,2,4,0	1,1,2,10,6,7,5,6,3,4,5,2,3,3,6,2,1	0,0,0,0,1,0,0,4,0,1,0,0,1,1,0,0,0	200	100	0.000229732	0.0276599	0.333,0.636,0.529,1.0	1.0,1.0,1.0,1.0,0.75,1.0,1.0,0.429,1.0,0.667,1.0,1.0,0.6,0.6,1.0,1.0,1.0	-0.261	SE
ENSG00000003756.17_7	RBM5	chr3	+	50141680	50141741	50137964	50140599	50142509	50142575	13717	52,36,63,52	11,12,20,13	83,79,77,66,131,84,67,88,85,102,75,74,133,96,89,99,114	10,11,10,11,18,13,9,16,12,19,14,13,9,13,15,10,15	160	100	0.00034591	0.0369797	0.747,0.652,0.663,0.714	0.838,0.818,0.828,0.789,0.82,0.802,0.823,0.775,0.816,0.77,0.77,0.781,0.902,0.822,0.788,0.861,0.826	-0.119	SE
ENSG00000154640.14_4	BTG3	chr21	-	18977177	18977315	18970934	18971142	18985016	18985162	14225	13,14,8,47	2,2,8,3	17,8,31,20,41,40,51,49,6,6,7,8,12,4,6,9,12	0,0,0,0,1,0,0,0,1,2,0,0,0,0,1,0,0	200	100	3.34099e-10	6.87275e-07	0.765,0.778,0.333,0.887	1.0,1.0,1.0,1.0,0.953,1.0,1.0,1.0,0.75,0.6,1.0,1.0,1.0,1.0,0.75,1.0,1.0	-0.254	SE
ENSG00000163947.11_7	ARHGEF3	chr3	-	56785083	56785160	56779232	56779490	56785327	56785424	14307	122190165146	35,45,15,23	2.78201e+50	37,23,8,7,7,8,14,5,16,18,14,28,20,5,9,6,11	176	100	3.45544e-10	6.87275e-07	0.664,0.706,0.862,0.783	0.81,0.832,0.928,0.938,0.957,0.925,0.922,0.963,0.842,0.846,0.889,0.808,0.885,0.964,0.938,0.955,0.922	-0.148	SE
ENSG00000143224.18_6	PPOX	chr1	+	161137160	161137276	161136889	161137024	161138782	161138973	14467	8,11,18,13	0,0,0,1	16,8,17,20,16,5,9,12,10,10,21,16,12,7,27,13,8	2,5,0,2,0,1,1,0,4,2,2,2,0,0,3,3,0	200	100	5.3399e-06	0.0015742	1.0,1.0,1.0,0.867	0.8,0.444,1.0,0.833,1.0,0.714,0.818,1.0,0.556,0.714,0.84,0.8,1.0,1.0,0.818,0.684,1.0	0.142	SE
ENSG00000100815.12_8	TRIP11	chr14	-	92477329	92477416	92473983	92474196	92480558	92480921	14625	10,4,13,9	2,0,5,2	21,9,5,3,10,6,13,14,5,14,11,14,17,7,5,11,12	3,0,0,1,0,0,0,2,1,0,0,1,0,0,0,3,1	186	100	4.28197e-06	0.00130177	0.729,1.0,0.583,0.708	0.79,1.0,1.0,0.617,1.0,1.0,1.0,0.79,0.729,1.0,1.0,0.883,1.0,1.0,1.0,0.663,0.866	-0.147	SE
ENSG00000029725.17_6	RABEP1	chr17	+	5259802	5259868	5257695	5257785	5264502	5264924	14735	8,3,11,6	20,9,11,7	8,3,8,12,1,7,4,5,5,1,6,3,2,8,5,2,1	37,41,24,28,55,20,18,26,20,20,26,22,53,38,18,30,31	165	100	2.05324e-05	0.00432354	0.195,0.168,0.377,0.342	0.116,0.042,0.168,0.206,0.011,0.175,0.119,0.104,0.132,0.029,0.123,0.076,0.022,0.113,0.144,0.039,0.019	0.174	SE
ENSG00000169905.12_4	TOR1AIP2	chr1	-	179846373	179846508	179828164	179834989	179846827	179846907	15355	22,23,17,21	1,2,5,3	36,28,18,22,23,30,14,14,25,36,14,22,27,22,15,14,26	1,4,0,0,2,1,1,3,2,1,1,0,0,0,6,0,1	200	100	9.6893e-05	0.0141397	0.917,0.852,0.63,0.778	0.947,0.778,1.0,1.0,0.852,0.938,0.875,0.7,0.862,0.947,0.875,1.0,1.0,1.0,0.556,1.0,0.929	-0.103	SE
ENSG00000171428.14_3	NAT1	chr8	+	18069899	18070283	18067638	18067689	18076919	18076998	15428	1,1,1,5	0,0,1,1	0,2,2,2,4,2,0,2,3,0,1,1,0,3,2,0,0	2,0,2,2,5,3,2,4,0,2,0,2,4,0,1,3,2	200	100	1.8244e-06	0.000680018	1.0,1.0,0.333,0.714	0.0,1.0,0.333,0.333,0.286,0.25,0.0,0.2,1.0,0.0,1.0,0.2,0.0,1.0,0.5,0.0,0.0	0.403	SE
ENSG00000111859.17_6	NEDD9	chr6	-	11305298	11305392	11213513	11213960	11306224	11306388	15570	10,14,16,21	23,10,12,21	24,14,38,19,22,17,29,18,18,10,10,7,11,13,18,7,2	50,36,35,28,46,47,41,40,41,31,39,42,40,54,43,39,41	193	100	0.00046806	0.046464	0.184,0.42,0.409,0.341	0.199,0.168,0.36,0.26,0.199,0.158,0.268,0.189,0.185,0.143,0.117,0.079,0.125,0.111,0.178,0.085,0.025	0.171	SE
ENSG00000119471.15_3	HSDL2	chr9	+	115201022	115201092	115200710	115200905	115203978	115204050	15645	5,1,3,1	6,4,9,4	3,0,2,1,1,0,1,3,1,0,0,3,0,1,0,0,1	12,12,4,6,6,7,7,6,6,9,6,5,7,10,5,2,3	169	100	0.000102924	0.0147682	0.33,0.129,0.165,0.129	0.129,0.0,0.228,0.09,0.09,0.0,0.078,0.228,0.09,0.0,0.0,0.262,0.0,0.056,0.0,0.0,0.165	0.105	SE
ENSG00000114796.16_5	KLHL24	chr3	+	183354008	183354099	183353410	183353581	183368083	183368363	16240	0,1,0,0	6,2,3,1	1,3,10,0,16,14,14,2,2,1,3,3,1,5,8,5,5	2,2,1,7,0,2,3,3,1,0,1,2,3,4,1,5,2	190	100	6.45324e-10	1.14145e-06	0.0,0.208,0.0,0.0	0.208,0.441,0.84,0.0,1.0,0.787,0.711,0.26,0.513,1.0,0.612,0.441,0.149,0.397,0.808,0.345,0.568	-0.482	SE
ENSG00000010270.13_3	STARD3NL	chr7	+	38218691	38218747	38217952	38218022	38241314	38241567	16504	4,6,5,6	0,0,4,4	0,3,1,2,3,2,8,2,1,0,1,1,2,1,0,0,1	3,2,1,1,2,1,5,1,1,1,4,0,2,1,4,3,3	155	100	0.000212736	0.0260652	1.0,1.0,0.446,0.492	0.0,0.492,0.392,0.563,0.492,0.563,0.508,0.563,0.392,0.0,0.139,1.0,0.392,0.392,0.0,0.0,0.177	0.378	SE
ENSG00000223745.8_8	CCDC18-AS1	chr1	-	93777046	93777165	93775309	93775347	93790191	93790286	16731	6,2,8,2	0,0,2,0	12,10,9,6,6,14,11,23,8,8,17,6,6,4,7,6,5	2,1,0,4,3,1,0,3,0,1,0,0,2,0,2,2,4	200	100	4.88486e-05	0.00833717	1.0,1.0,0.667,1.0	0.75,0.833,1.0,0.429,0.5,0.875,1.0,0.793,1.0,0.8,1.0,1.0,0.6,1.0,0.636,0.6,0.385	0.14	SE
ENSG00000120029.13_6	ARMH3	chr10	-	103716353	103716480	103699619	103699695	103734968	103735057	16803	16,6,14,12	0,0,0,0	24,20,16,10,26,23,20,31,19,19,21,15,29,29,25,19,26	5,2,2,5,2,4,1,3,0,2,1,4,0,1,0,0,2	200	100	2.28409e-05	0.00467801	1.0,1.0,1.0,1.0	0.706,0.833,0.8,0.5,0.867,0.742,0.909,0.838,1.0,0.826,0.913,0.652,1.0,0.935,1.0,1.0,0.867	0.154	SE
ENSG00000114770.17_6	ABCC5	chr3	-	183703091	183703243	183701540	183702682	183705557	183705705	17546	0,2,0,2	2,0,2,1	4,9,7,5,2,3,8,2,5,4,1,4,6,3,3,3,4	3,1,1,0,0,2,1,0,1,1,0,3,0,1,3,1,0	200	100	0.000113965	0.0160681	0.0,1.0,0.0,0.5	0.4,0.818,0.778,1.0,1.0,0.429,0.8,1.0,0.714,0.667,1.0,0.4,1.0,0.6,0.333,0.6,1.0	-0.363	SE
ENSG00000172824.16_6	CES4A	chr16	+	67040293	67040422	67039142	67039296	67042876	67043642	17644	2,3,3,5	8,9,9,4	11,5,3,11,11,13,3,5,7,11,1,8,6,6,6,5,5	6,5,2,4,2,1,3,6,8,2,2,5,1,6,3,1,7	200	100	0.00015107	0.0198873	0.111,0.143,0.143,0.385	0.478,0.333,0.429,0.579,0.733,0.867,0.333,0.294,0.304,0.733,0.2,0.444,0.75,0.333,0.5,0.714,0.263	-0.292	SE
ENSG00000167377.18_8	ZNF23	chr16	-	71489974	71490024	71487944	71488071	71490666	71490731	17810	1,7,10,10	0,0,1,3	10,19,4,10,11,8,11,10,7,2,7,19,9,2,8,8,4	7,6,3,2,6,3,0,7,6,4,1,4,4,7,3,6,2	149	100	0.000320079	0.0348359	1.0,1.0,0.87,0.691	0.489,0.68,0.472,0.77,0.552,0.642,1.0,0.489,0.439,0.251,0.824,0.761,0.602,0.161,0.642,0.472,0.573	0.313	SE
ENSG00000255819.7_6	KLRC4-KLRK1	chr12	-	10542541	10542626	10541369	10541474	10560234	10560365	18808	79,61,56,56	6,3,1,2	138,68,58,54,89,56,94,57,59,50,61,72,94,50,112,75,72	15,9,4,8,11,16,13,6,11,5,20,10,11,1,13,4,5	184	100	0.000100722	0.0145381	0.877,0.917,0.968,0.938	0.833,0.804,0.887,0.786,0.815,0.655,0.797,0.838,0.745,0.845,0.624,0.796,0.823,0.965,0.824,0.911,0.887	0.111	SE
ENSG00000164654.16_3	MIOS	chr7	+	7607237	7607319	7606683	7607115	7607656	7607754	18842	3,8,6,8	0,0,0,1	17,6,13,13,9,12,10,8,18,9,5,5,6,9,9,9,3	2,4,3,0,3,2,2,2,4,1,3,4,1,1,2,0,1	181	100	1.72962e-06	0.000652188	1.0,1.0,1.0,0.815	0.824,0.453,0.705,1.0,0.624,0.768,0.734,0.688,0.713,0.833,0.479,0.408,0.768,0.833,0.713,1.0,0.624	0.238	SE
ENSG00000181038.13_5	METTL23	chr17	+	74723051	74723295	74722924	74722961	74725771	74725876	19112	13,10,10,10	0,1,0,0	21,18,2,4,11,4,7,9,17,15,5,16,16,20,11,14,5	2,1,0,3,2,3,4,2,1,1,1,1,2,0,1,0,1	200	100	1.59112e-05	0.00355841	1.0,0.833,1.0,1.0	0.84,0.9,1.0,0.4,0.733,0.4,0.467,0.692,0.895,0.882,0.714,0.889,0.8,1.0,0.846,1.0,0.714	0.183	SE
ENSG00000124193.16_4	SRSF6	chr20	+	42087792	42088060	42087000	42087149	42088410	42088535	19339	11,11,35,40	16,28,43,32	5,7,14,2,35,7,10,2,14,12,17,6,16,7,2,3,5	18,24,10,6,78,12,13,7,53,43,66,23,28,28,13,60,44	200	100	1.36632e-05	0.00314094	0.256,0.164,0.289,0.385	0.122,0.127,0.412,0.143,0.183,0.226,0.278,0.125,0.117,0.122,0.114,0.115,0.222,0.111,0.071,0.024,0.054	0.123	SE
ENSG00000124588.20_4	NQO2	chr6	+	3004728	3004885	3003902	3004023	3006701	3006793	19433	13,15,21,7	0,0,1,0	12,10,11,7,15,10,11,6,15,20,15,6,7,12,14,12,19	1,3,1,0,1,2,0,1,3,3,3,0,5,2,0,0,0	200	100	0.000179664	0.0228178	1.0,1.0,0.913,1.0	0.857,0.625,0.846,1.0,0.882,0.714,1.0,0.75,0.714,0.769,0.714,1.0,0.412,0.75,1.0,1.0,1.0	0.153	SE
ENSG00000131389.17_5	SLC6A6	chr3	+	14509595	14509720	14509360	14509464	14513712	14513825	19511	12,4,13,15	0,0,1,0	23,37,28,18,24,28,29,29,37,19,8,18,24,30,24,26,24	1,2,6,5,5,4,1,4,2,1,0,2,2,3,0,2,0	200	100	1.45052e-05	0.00329702	1.0,1.0,0.867,1.0	0.92,0.902,0.7,0.643,0.706,0.778,0.935,0.784,0.902,0.905,1.0,0.818,0.857,0.833,1.0,0.867,1.0	0.111	SE
ENSG00000163374.19_5	YY1AP1	chr1	-	155650172	155650247	155649199	155649303	155657861	155657992	19794	12,14,5,15	1,1,0,0	22,17,11,9,15,20,9,12,12,17,15,10,17,14,13,12,12	3,1,0,1,1,0,1,1,3,5,4,2,2,1,5,5,3	174	100	2.32908e-05	0.00475016	0.873,0.889,1.0,1.0	0.808,0.907,1.0,0.838,0.896,1.0,0.838,0.873,0.697,0.661,0.683,0.742,0.83,0.889,0.599,0.58,0.697	0.144	SE
ENSG00000006459.11_4	KDM7A	chr7	-	139824420	139824583	139820241	139820329	139827241	139827383	20753	19,12,23,31	8,13,24,6	51,24,46,31,56,48,50,31,36,25,36,32,33,39,30,22,42	10,20,4,2,2,1,3,7,10,6,9,7,5,12,8,4,3	200	100	0.000320128	0.0348359	0.543,0.316,0.324,0.721	0.718,0.375,0.852,0.886,0.933,0.96,0.893,0.689,0.643,0.676,0.667,0.696,0.767,0.619,0.652,0.733,0.875	-0.267	SE
ENSG00000125744.12_5	RTN2	chr19	-	45996417	45996636	45992603	45992811	45997423	45997678	21041	0,1,4,4	1,0,1,0	5,4,3,4,2,0,1,1,3,2,3,1,0,1,2,6,2	3,2,0,1,1,1,1,2,1,3,2,5,3,2,7,0,0	200	100	0.000184195	0.0231814	0.0,1.0,0.667,1.0	0.455,0.5,1.0,0.667,0.5,0.0,0.333,0.2,0.6,0.25,0.429,0.091,0.0,0.2,0.125,1.0,1.0	0.234	SE
ENSG00000006576.16_2	PHTF2	chr7	+	77569844	77569976	77569346	77569619	77572016	77572103	21296	6,7,12,8	1,0,0,0	15,19,18,17,14,11,13,19,7,10,8,9,17,19,10,7,14	5,0,2,0,1,2,0,3,1,1,2,5,2,2,2,1,0	200	100	7.45014e-07	0.000332468	0.75,1.0,1.0,1.0	0.6,1.0,0.818,1.0,0.875,0.733,1.0,0.76,0.778,0.833,0.667,0.474,0.81,0.826,0.714,0.778,1.0	0.134	SE
ENSG00000177683.14_5	THAP5	chr7	-	108206273	108206466	108202575	108205549	108209933	108210150	21537	21,21,20,9	0,0,1,0	25,13,13,23,25,14,23,17,10,23,17,15,27,21,13,17,18	8,2,0,2,1,0,4,1,2,2,0,0,2,0,1,2,1	200	100	4.67324e-05	0.00801819	1.0,1.0,0.909,1.0	0.61,0.765,1.0,0.852,0.926,1.0,0.742,0.895,0.714,0.852,1.0,1.0,0.871,1.0,0.867,0.81,0.9	0.106	SE
ENSG00000177683.14_5	THAP5	chr7	-	108206395	108206466	108205013	108205549	108209933	108210194	21538	14,15,16,6	0,0,1,0	18,11,11,12,14,12,18,11,6,13,11,8,16,16,12,14,8	8,2,0,2,1,0,4,1,2,2,0,0,2,0,1,2,1	170	100	1.29608e-05	0.00305299	1.0,1.0,0.904,1.0	0.57,0.764,1.0,0.779,0.892,1.0,0.726,0.866,0.638,0.793,1.0,1.0,0.825,1.0,0.876,0.805,0.825	0.131	SE
ENSG00000115504.14_5	EHBP1	chr2	+	63215065	63215173	63206322	63206470	63217850	63217975	21907	1,1,1,3	0,0,0,0	5,1,4,5,4,3,2,5,3,3,1,2,0,1,0,2,1	2,1,1,4,2,0,1,3,1,1,2,1,1,0,1,1,0	200	100	1.65974e-08	1.81423e-05	1.0,1.0,1.0,1.0	0.556,0.333,0.667,0.385,0.5,1.0,0.5,0.455,0.6,0.6,0.2,0.5,0.0,1.0,0.0,0.5,1.0	0.483	SE
ENSG00000173915.16_6	ATP5MD	chr10	-	105155502	105155789	105153955	105154151	105156165	105156232	21980	5,2,1,4	0,0,1,0	5,7,3,6,5,3,1,2,3,5,5,3,2,0,4,1,3	2,0,1,1,4,0,4,0,3,10,0,5,6,1,7,0,1	200	100	1.45619e-06	0.000564399	1.0,1.0,0.333,1.0	0.556,1.0,0.6,0.75,0.385,1.0,0.111,1.0,0.333,0.2,1.0,0.231,0.143,0.0,0.222,1.0,0.6	0.296	SE
ENSG00000126453.9_3	BCL2L12	chr19	+	50170278	50170418	50169941	50170056	50172107	50172194	22048	20,20,28,19	5,2,2,4	14,16,13,14,20,14,18,9,14,12,10,17,10,16,14,21,6	1,0,2,1,0,0,1,0,0,2,1,0,8,1,2,0,0	200	100	4.1231e-06	0.00126136	0.667,0.833,0.875,0.704	0.875,1.0,0.765,0.875,1.0,1.0,0.9,1.0,1.0,0.75,0.833,1.0,0.385,0.889,0.778,1.0,1.0	-0.116	SE
ENSG00000136754.17_6	ABI1	chr10	-	27060003	27060018	27059173	27059274	27065993	27066170	22408	38,33,33,13	105131137134	91,61,67,54,69,68,81,40,69,79,70,54,78,121,74,68,82	1.54163e+50	114	100	2.94865e-07	0.000160255	0.241,0.181,0.174,0.078	0.341,0.247,0.322,0.261,0.26,0.251,0.289,0.172,0.288,0.355,0.29,0.227,0.285,0.44,0.349,0.35,0.335	-0.129	SE
ENSG00000100266.19_5	PACSIN2	chr22	-	43272893	43273016	43272142	43272339	43275053	43275175	22806	49,46,79,58	4,5,10,11	1.52122e+50	6,5,0,9,4,5,6,3,9,7,12,11,6,3,19,6,5	200	100	0.000328404	0.0354983	0.86,0.821,0.798,0.725	0.927,0.924,1.0,0.871,0.947,0.93,0.905,0.955,0.9,0.903,0.825,0.837,0.913,0.964,0.795,0.921,0.932	-0.108	SE
ENSG00000118518.15_6	RNF146	chr6	+	127601660	127601749	127601375	127601485	127607194	127607322	22845	8,3,6,5	2,0,4,0	7,8,1,4,3,7,1,7,7,2,2,1,2,4,4,3,0	3,3,6,2,6,5,6,8,1,5,6,3,9,4,6,6,7	188	100	0.000248664	0.0289993	0.68,1.0,0.444,1.0	0.554,0.587,0.081,0.515,0.21,0.427,0.081,0.318,0.788,0.175,0.151,0.151,0.106,0.347,0.262,0.21,0.0	0.489	SE
ENSG00000118518.15_6	RNF146	chr6	+	127601660	127601749	127601375	127601485	127607760	127607788	22846	8,3,2,5	4,3,3,3	5,4,0,2,3,7,1,3,3,2,2,1,1,3,1,2,0	6,4,8,5,3,9,6,17,4,14,3,7,16,6,3,5,9	188	100	0.000250067	0.0289993	0.515,0.347,0.262,0.47	0.307,0.347,0.0,0.175,0.347,0.293,0.081,0.086,0.285,0.071,0.262,0.071,0.032,0.21,0.151,0.175,0.0	0.228	SE
ENSG00000273003.1_3	ARL2-SNX15	chr11	+	64802530	64802678	64802318	64802434	64802991	64803135	22872	20,31,27,36	2,2,3,2	55,36,28,38,25,46,27,29,44,50,24,39,45,55,38,43,50	0,0,0,0,1,0,0,1,2,0,2,0,0,0,0,0,1	200	100	3.08124e-05	0.00579012	0.833,0.886,0.818,0.9	1.0,1.0,1.0,1.0,0.926,1.0,1.0,0.935,0.917,1.0,0.857,1.0,1.0,1.0,1.0,1.0,0.962	-0.117	SE
ENSG00000196218.13_7	RYR1	chr19	+	39061246	39061333	39058412	39058557	39062658	39062910	22933	1,1,3,2	0,1,0,1	3,2,4,2,4,4,0,0,5,4,3,1,4,3,4,4,1	4,3,1,1,0,1,2,2,2,5,0,1,1,3,1,0,0	186	100	0.000221311	0.02698	1.0,0.35,1.0,0.518	0.287,0.264,0.683,0.518,1.0,0.683,0.0,0.0,0.573,0.301,1.0,0.35,0.683,0.35,0.683,1.0,1.0	0.166	SE
ENSG00000151651.16_6	ADAM8	chr10	-	135077191	135077269	135075923	135076737	135080855	135080921	23190	149,193,145,78	9,21,25,47	2.67225e+50	20,10,11,25,7,18,9,4,14,15,17,8,17,1,7,4,11	177	100	3.08302e-05	0.00579012	0.903,0.839,0.766,0.484	0.883,0.927,0.909,0.776,0.935,0.858,0.934,0.956,0.897,0.91,0.876,0.947,0.9,0.991,0.956,0.969,0.929	-0.167	SE
ENSG00000111727.12_5	HCFC2	chr12	+	104473222	104473431	104461724	104461885	104474523	104474608	23312	15,16,13,33	3,2,9,1	31,20,21,39,33,26,30,52,18,28,31,30,46,37,33,35,35	6,4,0,1,0,0,1,2,2,2,4,1,0,1,2,1,0	200	100	6.43321e-05	0.0102936	0.714,0.8,0.419,0.943	0.721,0.714,1.0,0.951,1.0,1.0,0.938,0.929,0.818,0.875,0.795,0.938,1.0,0.949,0.892,0.946,1.0	-0.191	SE
ENSG00000118197.14_9	DDX59	chr1	-	200617566	200617695	200613164	200613645	200618201	200618277	23678	10,17,18,13	0,0,2,0	24,16,15,16,22,19,28,27,19,15,30,12,30,26,18,32,27	3,4,1,2,3,2,2,3,2,1,2,1,6,2,5,1,3	200	100	7.39004e-05	0.0115029	1.0,1.0,0.818,1.0	0.8,0.667,0.882,0.8,0.786,0.826,0.875,0.818,0.826,0.882,0.882,0.857,0.714,0.867,0.643,0.941,0.818	0.138	SE
ENSG00000010030.14_5	ETV7	chr6	-	36353310	36353446	36343606	36343812	36355312	36355343	23733	24,63,4,3	4,9,2,2	1,17,3,1,10,8,18,8,3,2,7,6,3,10,16,6,8	0,3,0,0,0,0,0,0,1,0,0,0,2,0,1,0,1	200	100	4.60365e-11	1.39957e-07	0.75,0.778,0.5,0.429	1.0,0.739,1.0,1.0,1.0,1.0,1.0,1.0,0.6,1.0,1.0,1.0,0.429,1.0,0.889,1.0,0.8	-0.295	SE
ENSG00000188185.12_7	LINC00265	chr7	+	39803146	39803270	39773052	39773643	39807002	39807269	23867	8,0,3,3	0,2,2,2	5,1,6,1,3,5,1,6,2,4,3,2,4,2,5,4,11	1,2,0,1,2,0,0,0,1,1,0,1,0,1,1,0,1	200	100	7.94933e-05	0.0121214	1.0,0.0,0.429,0.429	0.714,0.2,1.0,0.333,0.429,1.0,1.0,1.0,0.5,0.667,1.0,0.5,1.0,0.5,0.714,1.0,0.846	-0.265	SE
ENSG00000150477.15_7	KIAA1328	chr18	+	34664087	34664195	34646852	34647508	34740162	34740344	23934	2,2,1,2	0,0,0,0	3,6,9,1,4,1,5,1,6,2,1,4,2,1,1,5,1	1,0,2,1,2,4,0,1,1,6,1,1,1,2,0,1,1	200	100	3.2157e-09	4.60053e-06	1.0,1.0,1.0,1.0	0.6,1.0,0.692,0.333,0.5,0.111,1.0,0.333,0.75,0.143,0.333,0.667,0.5,0.2,1.0,0.714,0.333	0.458	SE
ENSG00000100083.19_5	GGA1	chr22	+	38021803	38021956	38019558	38019640	38025468	38025533	23995	4,10,12,8	0,1,0,1	8,7,8,9,6,11,10,4,12,12,9,19,8,13,13,9,8	3,3,0,3,1,6,2,5,1,5,0,2,3,0,0,0,1	200	100	4.30149e-05	0.00752637	1.0,0.833,1.0,0.8	0.571,0.538,1.0,0.6,0.75,0.478,0.714,0.286,0.857,0.545,1.0,0.826,0.571,1.0,1.0,1.0,0.8	0.171	SE
ENSG00000122481.17_4	RWDD3	chr1	+	95702903	95703016	95699769	95699871	95709766	95709967	24161	0,1,0,0	13,12,10,15	0,2,0,1,0,0,4,0,1,8,3,0,25,0,4,0,0	10,10,6,1,12,9,3,8,12,10,13,10,5,17,13,19,12	200	100	0.000457083	0.0456539	0.0,0.04,0.0,0.0	0.0,0.091,0.0,0.333,0.0,0.0,0.4,0.0,0.04,0.286,0.103,0.0,0.714,0.0,0.133,0.0,0.0	-0.114	SE
ENSG00000113595.15_5	TRIM23	chr5	-	64909553	64909682	64907496	64907708	64909924	64910046	24489	3,8,8,8	4,12,7,9	4,9,0,3,7,3,3,9,5,5,3,3,4,7,2,1,3	12,13,23,21,10,18,19,35,17,13,13,8,10,14,11,12,12	200	100	0.000150023	0.0198707	0.273,0.25,0.364,0.308	0.143,0.257,0.0,0.067,0.259,0.077,0.073,0.114,0.128,0.161,0.103,0.158,0.167,0.2,0.083,0.04,0.111	0.173	SE
ENSG00000035115.22_7	SH3YL1	chr2	-	224867	224920	218796	219001	229965	230044	24760	0,0,2,1	6,4,7,6	1,4,4,1,5,2,1,0,5,4,4,1,6,6,5,3,7	5,9,10,5,8,7,3,2,11,4,7,9,9,8,6,5,8	152	100	3.00417e-05	0.00572684	0.0,0.0,0.158,0.099	0.116,0.226,0.208,0.116,0.291,0.158,0.18,0.0,0.23,0.397,0.273,0.068,0.305,0.33,0.354,0.283,0.365	-0.165	SE
ENSG00000179523.5_6	EIF3J-DT	chr15	-	44828240	44828556	44826702	44827672	44828998	44829120	24871	10,8,13,8	3,4,0,1	22,10,12,11,12,6,17,14,10,14,14,17,8,10,6,5,11	1,3,2,1,1,3,1,0,0,1,0,0,1,0,0,0,1	200	100	0.000191228	0.0238812	0.625,0.5,1.0,0.8	0.917,0.625,0.75,0.846,0.857,0.5,0.895,1.0,1.0,0.875,1.0,1.0,0.8,1.0,1.0,1.0,0.846	-0.146	SE
ENSG00000131778.19_4	CHD1L	chr1	+	146724277	146724390	146714326	146714480	146726524	146726631	25236	36,25,53,31	0,0,2,1	47,49,48,28,66,61,37,46,47,44,43,45,57,35,36,37,51	11,3,6,5,2,3,3,2,6,1,5,1,8,1,4,2,2	200	100	2.3464e-05	0.00476549	1.0,1.0,0.93,0.939	0.681,0.891,0.8,0.737,0.943,0.91,0.86,0.92,0.797,0.957,0.811,0.957,0.781,0.946,0.818,0.902,0.927	0.106	SE
ENSG00000131778.19_4	CHD1L	chr1	+	146743831	146744291	146740440	146740537	146747016	146747131	25265	8,3,8,7	0,0,0,1	4,4,4,2,11,8,3,9,9,7,4,2,4,4,2,2,2	4,0,0,4,1,1,1,5,0,3,0,0,2,2,0,1,1	200	100	2.27142e-06	0.000797735	1.0,1.0,1.0,0.778	0.333,1.0,1.0,0.2,0.846,0.8,0.6,0.474,1.0,0.538,1.0,1.0,0.5,0.5,1.0,0.5,0.5	0.251	SE
ENSG00000122779.18_4	TRIM24	chr7	+	138265306	138265439	138263948	138264277	138266441	138266516	25324	7,4,17,10	1,1,3,2	28,18,12,16,25,14,20,18,10,12,19,22,20,16,22,13,26	1,5,0,0,0,0,0,0,3,0,0,0,2,2,0,1,0	200	100	0.000179203	0.022789	0.778,0.667,0.739,0.714	0.933,0.643,1.0,1.0,1.0,1.0,1.0,1.0,0.625,1.0,1.0,1.0,0.833,0.8,1.0,0.867,1.0	-0.199	SE
ENSG00000187824.8_6	TMEM220	chr17	-	10632347	10632377	10629520	10629581	10633096	10633633	25600	2,15,2,6	0,0,1,0	7,2,7,5,4,7,1,1,10,5,5,4,7,5,2,5,6	2,0,0,1,2,4,0,3,1,3,1,0,2,2,1,1,3	129	100	0.000218633	0.0267205	1.0,1.0,0.608,1.0	0.731,1.0,1.0,0.795,0.608,0.576,1.0,0.205,0.886,0.564,0.795,1.0,0.731,0.66,0.608,0.795,0.608	0.163	SE
ENSG00000169220.18_3	RGS14	chr5	+	176798475	176798590	176798350	176798397	176798873	176799167	25800	86,71,71,82	29,12,16,16	161,124,102,98,174,110,105,93,166,155,151,188,172,125,167,133,159	14,12,17,23,34,11,19,20,18,17,12,16,13,6,10,6,6	200	100	1.77013e-05	0.00383659	0.597,0.747,0.689,0.719	0.852,0.838,0.75,0.681,0.719,0.833,0.734,0.699,0.822,0.82,0.863,0.855,0.869,0.912,0.893,0.917,0.93	-0.135	SE
ENSG00000161265.15_7	U2AF1L4	chr19	-	36234196	36234246	36234055	36234109	36234709	36234805	25953	7,12,8,16	0,4,2,2	11,6,6,5,7,4,14,3,10,3,6,10,11,3,4,8,7	0,0,2,0,0,0,1,0,0,0,2,1,0,0,1,0,0	149	100	0.000235336	0.0279541	1.0,0.668,0.729,0.843	1.0,1.0,0.668,1.0,1.0,1.0,0.904,1.0,1.0,1.0,0.668,0.87,1.0,1.0,0.729,1.0,1.0	-0.122	SE
ENSG00000160408.14_4	ST6GALNAC6	chr9	-	130660234	130660289	130658520	130658611	130661781	130661853	26464	3,6,1,1	1,0,0,1	1,4,0,5,3,1,3,2,5,3,4,3,15,3,5,3,5	1,6,4,0,0,0,1,1,3,4,0,1,0,1,0,4,1	154	100	0.000330462	0.0356021	0.661,1.0,1.0,0.394	0.394,0.302,0.0,1.0,1.0,1.0,0.661,0.565,0.52,0.328,1.0,0.661,1.0,0.661,1.0,0.328,0.765	0.106	SE
ENSG00000127452.9_8	FBXL12	chr19	-	9923906	9923950	9920942	9922393	9929220	9929293	27147	9,20,18,22	5,7,3,5	13,9,12,16,8,21,7,10,19,8,12,12,9,12,15,17,6	1,5,7,8,17,9,16,20,12,10,10,11,9,10,12,18,16	143	100	0.000232763	0.0277842	0.557,0.666,0.808,0.755	0.901,0.557,0.545,0.583,0.248,0.62,0.234,0.259,0.525,0.359,0.456,0.433,0.412,0.456,0.466,0.398,0.208	0.246	SE
ENSG00000225470.8_5	JPX	chrX	+	73164418	73164497	73164018	73164300	73214674	73214796	27350	50,34,55,20	2,9,0,6	53,48,45,30,77,7,65,37,26,47,27,34,70,31,54,25,44	0,0,0,4,0,11,0,0,0,1,6,0,0,0,3,0,1	178	100	0.0001121	0.0158281	0.934,0.68,1.0,0.652	1.0,1.0,1.0,0.808,1.0,0.263,1.0,1.0,1.0,0.964,0.717,1.0,1.0,1.0,0.91,1.0,0.961	-0.103	SE
ENSG00000022976.15_5	ZNF839	chr14	+	102802025	102802175	102800890	102800983	102805152	102805167	27471	10,7,19,4	3,0,1,4	17,7,7,10,15,16,12,13,8,10,15,9,17,14,17,14,11	1,1,1,1,0,0,2,1,2,1,0,0,0,2,0,1,2	200	100	0.000254451	0.0293324	0.625,1.0,0.905,0.333	0.895,0.778,0.778,0.833,1.0,1.0,0.75,0.867,0.667,0.833,1.0,1.0,1.0,0.778,1.0,0.875,0.733	-0.154	SE
ENSG00000233093.6_5	LINC00892	chrX	+	135722932	135722999	135721825	135721963	135724261	135724585	27487	17,11,9,15	1,4,4,1	26,20,6,7,8,4,12,9,8,24,16,25,19,5,24,11,7	1,0,0,0,2,0,1,0,1,1,0,0,1,0,1,0,0	166	100	1.4649e-06	0.00056552	0.911,0.624,0.575,0.9	0.94,1.0,1.0,1.0,0.707,1.0,0.878,1.0,0.828,0.935,1.0,1.0,0.92,1.0,0.935,1.0,1.0	-0.197	SE
ENSG00000233093.6_5	LINC00892	chrX	+	135722932	135723032	135721697	135721963	135724261	135724585	27488	41,30,23,27	1,4,4,1	39,48,9,12,11,10,25,9,17,44,24,45,29,6,38,13,16	1,0,0,0,2,0,1,0,1,1,0,0,1,0,1,0,0	199	100	4.07014e-05	0.00724383	0.954,0.79,0.743,0.931	0.951,1.0,1.0,1.0,0.734,1.0,0.926,1.0,0.895,0.957,1.0,1.0,0.936,1.0,0.95,1.0,1.0	-0.107	SE
ENSG00000087206.17_6	UIMC1	chr5	-	176396601	176396707	176385093	176385155	176397742	176397794	28285	13,14,28,18	8,7,4,4	35,37,36,25,32,24,25,31,40,32,21,42,43,29,26,25,20	3,1,0,3,7,2,0,5,3,3,4,5,5,1,8,4,0	200	100	0.000484385	0.0477435	0.448,0.5,0.778,0.692	0.854,0.949,1.0,0.806,0.696,0.857,1.0,0.756,0.87,0.842,0.724,0.808,0.811,0.935,0.619,0.758,1.0	-0.236	SE
ENSG00000104814.13_5	MAP4K1	chr19	-	39079817	39079915	39078280	39078457	39086124	39086195	28319	3,3,10,2	2,1,2,4	16,7,5,14,10,7,7,13,5,11,13,9,2,11,4,8,10	1,1,0,3,2,0,2,1,1,3,1,3,0,0,0,1,0	197	100	0.000126289	0.0174516	0.432,0.604,0.717,0.202	0.89,0.78,1.0,0.703,0.717,1.0,0.64,0.868,0.717,0.651,0.868,0.604,1.0,1.0,1.0,0.802,1.0	-0.349	SE
ENSG00000167491.17_5	GATAD2A	chr19	+	19538504	19538801	19516646	19516828	19576148	19576423	28422	0,0,0,1	4,3,7,11	2,5,1,3,2,1,3,4,2,3,1,1,4,1,1,2,1	8,4,5,7,10,5,9,2,5,4,7,9,10,6,3,7,5	200	100	8.35259e-06	0.0022021	0.0,0.0,0.0,0.043	0.111,0.385,0.091,0.176,0.091,0.091,0.143,0.5,0.167,0.273,0.067,0.053,0.167,0.077,0.143,0.125,0.091	-0.151	SE
ENSG00000243660.10_5	ZNF487	chr10	+	43971554	43971650	43971168	43971295	43976876	43977126	28661	10,5,10,8	0,0,1,0	10,9,5,4,14,7,9,4,5,5,10,9,10,11,10,7,8	2,1,3,3,1,1,2,1,4,0,0,1,1,2,2,0,0	195	100	1.72682e-05	0.00376663	1.0,1.0,0.837,1.0	0.719,0.822,0.461,0.406,0.878,0.782,0.698,0.672,0.391,1.0,1.0,0.822,0.837,0.738,0.719,1.0,1.0	0.198	SE
ENSG00000115661.14_3	STK16	chr2	+	220112383	220112479	220112136	220112257	220112914	220113036	29101	17,20,17,21	3,3,5,5	36,9,19,32,28,11,28,15,31,26,28,32,38,29,33,38,29	5,2,1,1,1,1,0,2,0,3,0,1,2,1,2,0,2	195	100	1.92451e-06	0.000709184	0.744,0.774,0.636,0.683	0.787,0.698,0.907,0.943,0.935,0.849,1.0,0.794,1.0,0.816,1.0,0.943,0.907,0.937,0.894,1.0,0.881	-0.19	SE
ENSG00000229180.7_6	AC006001.3	chr7	-	66010587	66010673	65996777	65996858	66019571	66019824	29197	9,5,6,3	3,3,4,0	7,4,7,8,9,14,5,7,8,9,8,13,6,10,9,10,11	1,0,0,0,1,0,3,0,3,1,0,2,3,1,3,1,2	185	100	0.000371294	0.0391768	0.619,0.474,0.448,1.0	0.791,1.0,1.0,1.0,0.829,1.0,0.474,1.0,0.59,0.829,1.0,0.778,0.519,0.844,0.619,0.844,0.748	-0.18	SE
ENSG00000059588.10_4	TARBP1	chr1	-	234536598	234536694	234529391	234529583	234536926	234537008	29403	3,7,3,6	2,0,0,0	5,3,4,2,4,3,5,11,6,6,7,3,3,1,2,1,1	0,1,0,1,0,2,1,5,1,0,3,0,3,0,6,2,5	195	100	0.000127807	0.0176363	0.435,1.0,1.0,1.0	1.0,0.606,1.0,0.506,1.0,0.435,0.719,0.53,0.755,1.0,0.545,1.0,0.339,1.0,0.146,0.204,0.093	0.219	SE
ENSG00000285053.1_5	TBCE	chr1	+	235596260	235596486	235590454	235590554	235597518	235597595	29476	0,0,3,0	3,1,2,2	3,2,1,2,3,5,1,2,1,3,3,3,3,1,1,3,2	1,2,1,1,0,3,1,0,1,2,2,1,4,0,3,2,0	200	100	7.22212e-05	0.0112958	0.0,0.0,0.429,0.0	0.6,0.333,0.333,0.5,1.0,0.455,0.333,1.0,0.333,0.429,0.429,0.6,0.273,1.0,0.143,0.429,1.0	-0.433	SE
ENSG00000120265.17_6	PCMT1	chr6	+	150093690	150093820	150093183	150093383	150094273	150094305	29934	11,5,4,1	4,7,8,2	2,2,0,0,0,3,3,2,0,0,0,1,2,3,0,0,1	7,4,3,8,3,2,5,6,3,6,6,3,6,8,1,6,2	200	100	4.98007e-08	4.01444e-05	0.579,0.263,0.2,0.2	0.125,0.2,0.0,0.0,0.0,0.429,0.231,0.143,0.0,0.0,0.0,0.143,0.143,0.158,0.0,0.0,0.2	0.206	SE
ENSG00000242086.8_6	MUC20-OT1	chr3	+	195423231	195423460	195416207	195416309	195425900	195425987	30051	0,1,6,4	1,1,2,3	13,0,8,7,2,5,6,10,12,12,7,1,7,7,11,7,8	3,1,0,3,0,0,3,0,0,1,3,1,1,1,0,1,0	200	100	0.000157224	0.0205031	0.0,0.333,0.6,0.4	0.684,0.0,1.0,0.538,1.0,1.0,0.5,1.0,1.0,0.857,0.538,0.333,0.778,0.778,1.0,0.778,1.0	-0.419	SE
ENSG00000196912.12_4	ANKRD36B	chr2	-	98177127	98177200	98175428	98175457	98177294	98177323	30539	96,121,165,49	9,0,0,9	38,16,28,72,27,42,112,118,65,71,18,29,87,24,74,7,70	29,14,16,1,17,19,0,0,0,3,6,15,7,8,16,13,8	172	100	1.14511e-05	0.00277116	0.861,1.0,1.0,0.76	0.432,0.399,0.504,0.977,0.48,0.562,1.0,1.0,1.0,0.932,0.636,0.529,0.878,0.636,0.729,0.238,0.836	0.213	SE
ENSG00000080822.17_7	CLDND1	chr3	-	98235643	98235723	98234327	98234676	98235895	98236004	31082	53,59,59,92	55,70,38,37	59,37,99,75,157,136,85,78,77,81,51,55,67,43,63,65,87	44,35,21,18,23,28,21,14,32,26,36,30,34,24,28,20,21	179	100	0.00049187	0.0483833	0.35,0.32,0.464,0.581	0.428,0.371,0.725,0.699,0.792,0.731,0.693,0.757,0.573,0.635,0.442,0.506,0.524,0.5,0.557,0.645,0.698	-0.176	SE
ENSG00000065357.20_4	DGKA	chr12	+	56333865	56333952	56333198	56333313	56334097	56334217	31375	111146131178	28,30,37,25	152,166,151,169,234,201,144,175,181,195,152,214,258,92,218,165,253	28,19,17,6,15,13,14,17,25,19,16,21,22,11,22,20,9	186	100	3.54808e-08	3.16671e-05	0.681,0.723,0.656,0.793	0.745,0.824,0.827,0.938,0.893,0.893,0.847,0.847,0.796,0.847,0.836,0.846,0.863,0.818,0.842,0.816,0.938	-0.135	SE
ENSG00000149177.13_4	PTPRJ	chr11	+	48142554	48142818	48134298	48134535	48145164	48145422	31556	61,55,89,67	11,16,9,5	154,87,84,74,104,79,101,104,89,84,107,82,122,120,81,89,49	8,11,2,2,1,0,4,4,9,9,2,4,0,0,3,1,1	200	100	1.9602e-08	2.02334e-05	0.735,0.632,0.832,0.87	0.906,0.798,0.955,0.949,0.981,1.0,0.927,0.929,0.832,0.824,0.964,0.911,1.0,1.0,0.931,0.978,0.961	-0.165	SE
ENSG00000198814.12_6	GK	chrX	+	30712516	30712654	30709239	30709316	30714158	30714179	32651	50,18,34,25	5,4,2,1	48,55,47,38,42,69,41,44,47,45,39,25,76,71,31,24,33	2,5,3,0,0,1,0,2,3,1,0,2,1,0,1,1,0	200	100	0.000160797	0.0208111	0.833,0.692,0.895,0.926	0.923,0.846,0.887,1.0,1.0,0.972,1.0,0.917,0.887,0.957,1.0,0.862,0.974,1.0,0.939,0.923,1.0	-0.11	SE
ENSG00000115042.10_5	FAHD2A	chr2	+	96071300	96071551	96068455	96068620	96076274	96076334	32779	9,12,8,9	1,2,4,3	12,4,8,7,5,8,6,5,11,6,10,5,9,7,14,6,8	0,0,0,0,0,1,1,0,1,1,0,1,0,0,3,0,0	200	100	2.97733e-08	2.8424e-05	0.818,0.75,0.5,0.6	1.0,1.0,1.0,1.0,1.0,0.8,0.75,1.0,0.846,0.75,1.0,0.714,1.0,1.0,0.7,1.0,1.0	-0.248	SE
ENSG00000115042.10_5	FAHD2A	chr2	+	96072688	96072905	96068455	96068620	96076274	96076334	32781	5,5,9,6	1,2,4,3	11,5,5,3,6,3,4,1,6,7,9,3,11,8,3,4,2	0,0,0,0,0,1,1,0,1,1,0,1,0,0,3,0,0	200	100	1.11239e-09	1.83421e-06	0.714,0.556,0.529,0.5	1.0,1.0,1.0,1.0,1.0,0.6,0.667,1.0,0.75,0.778,1.0,0.6,1.0,1.0,0.333,1.0,1.0	-0.292	SE
ENSG00000163482.12_6	STK36	chr2	+	219562625	219562724	219562185	219562333	219563324	219564071	32939	6,5,3,2	1,1,2,2	17,2,13,8,8,3,9,8,4,9,9,8,9,8,3,7,8	1,0,0,0,0,2,0,2,0,0,0,0,0,0,1,0,0	198	100	0.000472353	0.0467947	0.752,0.716,0.431,0.336	0.896,1.0,1.0,1.0,1.0,0.431,1.0,0.669,1.0,1.0,1.0,1.0,1.0,1.0,0.602,1.0,1.0	-0.359	SE
ENSG00000180376.17_5	CCDC66	chr3	+	56593596	56593622	56592872	56592938	56597711	56598153	32993	22,21,29,14	0,0,0,0	18,14,20,10,20,21,7,19,12,17,29,24,36,11,26,11,15	5,4,1,4,1,1,2,2,3,1,0,3,5,0,1,1,0	125	100	6.17419e-07	0.00029071	1.0,1.0,1.0,1.0	0.742,0.737,0.941,0.667,0.941,0.944,0.737,0.884,0.762,0.932,1.0,0.865,0.852,1.0,0.954,0.898,1.0	0.126	SE
ENSG00000180376.17_5	CCDC66	chr3	+	56599161	56599232	56597711	56598153	56600621	56600734	33005	5,0,0,0	20,27,30,19	0,8,9,0,13,7,0,0,0,9,13,0,0,15,18,11,18	38,9,19,29,14,11,20,25,15,14,23,32,37,14,18,13,13	170	100	3.24992e-07	0.000172768	0.128,0.0,0.0,0.0	0.0,0.343,0.218,0.0,0.353,0.272,0.0,0.0,0.0,0.274,0.25,0.0,0.0,0.387,0.37,0.332,0.449	-0.159	SE
ENSG00000128039.11_3	SRD5A3	chr4	+	56230240	56230438	56225512	56225655	56235998	56236142	33075	27,18,27,18	0,0,0,0	17,11,17,23,19,52,36,19,22,28,28,12,23,27,26,22,10	1,3,0,0,1,9,6,1,1,4,7,0,2,5,2,2,4	200	100	4.15256e-08	3.46939e-05	1.0,1.0,1.0,1.0	0.895,0.647,1.0,1.0,0.905,0.743,0.75,0.905,0.917,0.778,0.667,1.0,0.852,0.73,0.867,0.846,0.556	0.173	SE
ENSG00000128039.11_3	SRD5A3	chr4	+	56233754	56233889	56225512	56225655	56235998	56239267	33076	13,18,25,12	0,0,0,0	34,19,12,17,27,49,48,18,29,28,31,13,26,26,24,23,11	1,3,0,0,1,9,6,1,1,4,7,0,2,5,2,2,4	200	100	2.32112e-07	0.000132051	1.0,1.0,1.0,1.0	0.944,0.76,1.0,1.0,0.931,0.731,0.8,0.9,0.935,0.778,0.689,1.0,0.867,0.722,0.857,0.852,0.579	0.156	SE
ENSG00000135976.19_7	ANKRD36	chr2	+	97818240	97818271	97817615	97817676	97823843	97823904	33222	6,14,11,12	0,0,0,0	21,6,9,12,6,15,10,11,4,4,6,11,8,4,9,8,4	0,0,0,0,24,0,0,0,0,0,17,0,0,7,19,0,14	130	100	0.00027518	0.0310205	1.0,1.0,1.0,1.0	1.0,1.0,1.0,1.0,0.161,1.0,1.0,1.0,1.0,1.0,0.214,1.0,1.0,0.305,0.267,1.0,0.18	0.228	SE
ENSG00000134744.14_8	TUT4	chr1	-	52924007	52924121	52912261	52912339	52926805	52926895	33641	10,8,10,21	2,0,0,0	19,14,14,15,11,21,16,18,9,12,18,7,20,16,21,12,22	0,2,0,3,3,3,4,7,0,0,3,3,3,2,0,1,0	200	100	0.000101175	0.0145602	0.714,1.0,1.0,1.0	1.0,0.778,1.0,0.714,0.647,0.778,0.667,0.563,1.0,1.0,0.75,0.538,0.769,0.8,1.0,0.857,1.0	0.113	SE
ENSG00000110075.14_5	PPP6R3	chr11	+	68350510	68350597	68343425	68343511	68355394	68355492	33773	7,14,21,27	0,0,2,0	33,24,15,25,42,19,28,41,17,30,21,12,43,21,28,30,21	4,1,7,3,3,1,3,7,6,2,0,1,1,1,7,1,6	186	100	1.51115e-05	0.00341565	1.0,1.0,0.85,1.0	0.816,0.928,0.535,0.818,0.883,0.911,0.834,0.759,0.604,0.89,1.0,0.866,0.959,0.919,0.683,0.942,0.653	0.139	SE
ENSG00000143951.16_5	WDPCP	chr2	-	63486441	63486544	63401804	63401967	63540382	63540446	33985	6,4,1,2	2,1,2,1	2,6,5,2,3,2,6,5,3,6,1,8,8,8,7,2,6	0,2,0,2,0,1,0,1,3,1,2,2,0,0,1,0,0	200	100	0.000427846	0.0435382	0.6,0.667,0.2,0.5	1.0,0.6,1.0,0.333,1.0,0.5,1.0,0.714,0.333,0.75,0.2,0.667,1.0,1.0,0.778,1.0,1.0	-0.266	SE
ENSG00000176142.13_5	TMEM39A	chr3	-	119170055	119170164	119165864	119166019	119171293	119171377	34251	9,8,14,16	5,6,13,21	14,11,10,12,11,16,14,13,5,3,4,7,7,6,6,4,1	13,14,25,28,37,28,25,29,22,16,17,18,26,26,9,20,21	200	100	8.10884e-05	0.0122953	0.474,0.4,0.35,0.276	0.35,0.282,0.167,0.176,0.129,0.222,0.219,0.183,0.102,0.086,0.105,0.163,0.119,0.103,0.25,0.091,0.023	0.212	SE
ENSG00000040341.18_8	STAU2	chr8	-	74439925	74440039	74334848	74334937	74464246	74464554	34522	10,6,5,4	0,1,0,0	4,4,3,7,12,14,10,8,5,5,9,3,8,5,3,6,9	0,2,0,2,2,0,2,3,0,4,0,0,1,4,0,5,2	200	100	7.24168e-07	0.000324654	1.0,0.75,1.0,1.0	1.0,0.5,1.0,0.636,0.75,1.0,0.714,0.571,1.0,0.385,1.0,1.0,0.8,0.385,1.0,0.375,0.692	0.184	SE
ENSG00000113658.18_5	SMAD5	chr5	+	135483520	135483595	135468533	135468651	135489280	135489452	34748	6,7,19,8	0,1,0,0	12,7,10,17,7,8,10,12,12,12,6,13,17,9,5,7,10	5,6,3,0,2,4,1,1,2,2,1,2,4,2,3,6,2	174	100	1.13855e-07	7.65653e-05	1.0,0.801,1.0,1.0	0.58,0.401,0.657,1.0,0.668,0.535,0.852,0.873,0.775,0.775,0.775,0.789,0.71,0.721,0.489,0.401,0.742	0.259	SE
ENSG00000104043.14_4	ATP8B4	chr15	-	50223315	50223504	50215575	50215691	50226213	50226379	35913	7,7,3,10	0,0,1,1	6,12,5,2,4,6,10,5,2,9,5,5,9,15,1,7,3	4,2,4,0,3,0,3,0,1,1,1,0,1,6,0,2,0	200	100	4.52032e-05	0.00778492	1.0,1.0,0.6,0.833	0.429,0.75,0.385,1.0,0.4,1.0,0.625,1.0,0.5,0.818,0.714,1.0,0.818,0.556,1.0,0.636,1.0	0.115	SE
ENSG00000112282.18_5	MED23	chr6	-	131937046	131937142	131931185	131931386	131939546	131939659	36306	23,17,22,44	4,2,4,5	54,48,59,61,74,56,46,78,55,44,60,37,73,44,51,50,64	0,4,1,4,3,2,4,6,6,2,2,1,2,1,1,1,0	195	100	0.000387309	0.0402984	0.747,0.813,0.738,0.819	1.0,0.86,0.968,0.887,0.927,0.935,0.855,0.87,0.825,0.919,0.939,0.95,0.949,0.958,0.963,0.962,1.0	-0.148	SE
ENSG00000221838.10_6	AP4M1	chr7	+	99700486	99700583	99700297	99700404	99701031	99701068	36679	20,15,24,19	2,5,1,1	33,22,12,14,26,25,13,25,31,29,17,26,22,41,22,30,32	1,0,0,0,3,0,0,0,1,0,1,0,0,0,1,1,2	196	100	5.626e-05	0.00921413	0.836,0.605,0.924,0.906	0.944,1.0,1.0,1.0,0.816,1.0,1.0,1.0,0.941,1.0,0.897,1.0,1.0,1.0,0.918,0.939,0.891	-0.144	SE
ENSG00000115966.17_5	ATF2	chr2	-	175957270	175957344	175945387	175945493	175957788	175957995	36786	7,13,19,19	19,10,17,16	12,10,13,7,13,12,12,20,4,15,14,5,6,3,7,2,4	30,21,25,14,39,32,21,27,16,35,23,23,31,34,26,15,27	173	100	0.000248647	0.0289993	0.176,0.429,0.392,0.407	0.188,0.216,0.231,0.224,0.162,0.178,0.248,0.3,0.126,0.199,0.26,0.112,0.101,0.049,0.135,0.072,0.079	0.182	SE
ENSG00000071051.14_4	NCK2	chr2	+	106497783	106498505	106471503	106471745	106509437	106510728	36870	142157172129	49,75,54,45	1.88221e+50	69,79,30,36,33,35,28,33,60,40,34,53,34,25,49,35,40	200	100	7.60367e-07	0.00033777	0.592,0.511,0.614,0.589	0.577,0.583,0.73,0.758,0.788,0.741,0.728,0.759,0.637,0.69,0.717,0.733,0.732,0.714,0.757,0.696,0.683	-0.131	SE
ENSG00000105856.14_6	HBP1	chr7	+	106829736	106829893	106827013	106827126	106830617	106830762	37254	76,68,74,275	23,24,25,19	1.58135e+50	37,40,13,13,14,12,27,17,23,26,25,23,18,17,19,18,17	200	100	0.000224183	0.0271348	0.623,0.586,0.597,0.879	0.681,0.628,0.941,0.94,0.946,0.95,0.888,0.931,0.762,0.705,0.742,0.716,0.848,0.866,0.799,0.829,0.845	-0.153	SE
ENSG00000187118.14_5	CMC1	chr3	+	28295221	28295256	28283114	28283303	28357823	28357914	37365	2,0,0,0	18,10,9,10	2,0,2,4,4,5,3,4,2,5,3,1,4,1,6,1,0	6,14,7,6,5,4,6,5,7,10,9,6,9,11,2,6,7	134	100	4.09294e-07	0.000206309	0.077,0.0,0.0,0.0	0.199,0.0,0.176,0.332,0.374,0.483,0.272,0.374,0.176,0.272,0.199,0.111,0.249,0.064,0.691,0.111,0.0	-0.221	SE
ENSG00000164190.19_5	NIPBL	chr5	+	37057287	37057434	37052467	37052668	37063891	37064080	37515	5,12,9,8	2,2,3,0	20,5,8,5,14,7,7,11,4,8,11,8,10,8,10,6,9	0,0,0,0,0,0,0,0,1,1,1,0,1,0,0,0,0	200	100	0.000383802	0.040105	0.556,0.75,0.6,1.0	1.0,1.0,1.0,1.0,1.0,1.0,1.0,1.0,0.667,0.8,0.846,1.0,0.833,1.0,1.0,1.0,1.0	-0.223	SE
ENSG00000164190.19_5	NIPBL	chr5	+	37060945	37061120	37052467	37052668	37063891	37064080	37518	9,2,8,6	2,2,3,0	13,6,3,3,7,10,4,6,5,7,5,4,14,4,6,7,6	0,0,0,0,0,0,0,0,1,1,1,0,1,0,0,0,0	200	100	0.000160869	0.0208111	0.692,0.333,0.571,1.0	1.0,1.0,1.0,1.0,1.0,1.0,1.0,1.0,0.714,0.778,0.714,1.0,0.875,1.0,1.0,1.0,1.0	-0.297	SE
ENSG00000198780.12_4	FAM169A	chr5	-	74130250	74130422	74109664	74109844	74134789	74134875	37554	4,2,3,5	0,0,1,1	10,6,7,5,18,12,14,13,6,3,5,10,6,3,6,11,5	6,4,2,0,4,1,4,5,1,0,1,3,0,2,2,3,1	200	100	0.000129173	0.0177242	1.0,1.0,0.6,0.714	0.455,0.429,0.636,1.0,0.692,0.857,0.636,0.565,0.75,1.0,0.714,0.625,1.0,0.429,0.6,0.647,0.714	0.137	SE
ENSG00000115325.13_2	DOK1	chr2	+	74783020	74783205	74782332	74782580	74783434	74783748	38540	22,21,10,12	0,4,7,0	29,35,22,15,24,17,19,14,50,58,32,31,45,41,52,43,55	0,2,0,0,4,0,1,0,5,2,0,0,1,5,1,3,1	200	100	0.000354841	0.0377271	1.0,0.724,0.417,1.0	1.0,0.897,1.0,1.0,0.75,1.0,0.905,1.0,0.833,0.935,1.0,1.0,0.957,0.804,0.963,0.878,0.965	-0.149	SE
ENSG00000028203.18_4	VEZT	chr12	+	95617955	95618012	95611585	95611662	95645715	95645847	38997	1,3,4,3	5,6,14,5	1,0,0,1,1,1,0,0,1,1,0,1,0,1,2,0,1	6,4,7,9,5,2,5,8,5,6,4,6,6,10,4,5,11	156	100	6.60958e-07	0.000301881	0.114,0.243,0.155,0.278	0.097,0.0,0.0,0.066,0.114,0.243,0.0,0.0,0.114,0.097,0.0,0.097,0.0,0.06,0.243,0.0,0.055	0.128	SE
ENSG00000163932.15_7	PRKCD	chr3	+	53199119	53199231	53195224	53195444	53207508	53207624	39111	20,23,20,15	2,8,5,2	40,45,21,18,19,12,12,11,33,70,30,43,51,39,31,34,43	7,2,0,7,0,0,0,0,0,7,0,7,4,0,0,1,4	200	100	0.000429939	0.0437055	0.833,0.59,0.667,0.789	0.741,0.918,1.0,0.563,1.0,1.0,1.0,1.0,1.0,0.833,1.0,0.754,0.864,1.0,1.0,0.944,0.843	-0.19	SE
ENSG00000163932.15_7	PRKCD	chr3	+	53207508	53207624	53195371	53195444	53212419	53212553	39114	19,22,20,11	13,13,19,15	52,25,0,36,0,1,1,0,1,35,2,22,28,0,0,1,24	30,38,28,15,21,16,32,22,57,53,45,32,38,61,37,45,23	200	100	1.75831e-10	3.80123e-07	0.422,0.458,0.345,0.268	0.464,0.248,0.0,0.545,0.0,0.03,0.015,0.0,0.009,0.248,0.022,0.256,0.269,0.0,0.0,0.011,0.343	0.229	SE
ENSG00000163932.15_7	PRKCD	chr3	+	53207508	53207624	53199119	53199231	53212419	53212553	39115	22,17,19,11	27,39,27,12	59,26,0,35,1,1,1,0,1,35,3,26,35,0,0,2,26	34,59,27,25,40,40,38,37,67,77,75,55,81,97,87,55,60	200	100	2.67779e-09	3.94707e-06	0.289,0.179,0.26,0.314	0.465,0.181,0.0,0.412,0.012,0.012,0.013,0.0,0.007,0.185,0.02,0.191,0.178,0.0,0.0,0.018,0.178	0.15	SE
ENSG00000163932.15_7	PRKCD	chr3	+	53207508	53207624	53202756	53202827	53212419	53212553	39116	17,15,15,9	10,4,2,1	45,23,0,30,0,1,1,0,1,28,2,17,24,0,0,0,20	13,13,7,2,8,7,9,8,20,13,9,4,19,17,17,22,19	200	100	6.47016e-08	4.87941e-05	0.459,0.652,0.789,0.818	0.634,0.469,0.0,0.882,0.0,0.067,0.053,0.0,0.024,0.519,0.1,0.68,0.387,0.0,0.0,0.0,0.345	0.435	SE
ENSG00000163932.15_7	PRKCD	chr3	+	53207542	53207624	53195256	53195444	53212419	53212553	39118	15,13,13,6	13,13,19,15	35,17,0,22,0,1,1,0,0,25,2,11,16,1,1,0,17	30,38,28,15,21,16,32,22,57,53,45,32,38,61,37,45,23	181	100	2.08719e-07	0.000120148	0.389,0.356,0.274,0.181	0.392,0.198,0.0,0.448,0.0,0.033,0.017,0.0,0.0,0.207,0.024,0.16,0.189,0.009,0.015,0.0,0.29	0.183	SE
ENSG00000163932.15_7	PRKCD	chr3	+	53207542	53207624	53199144	53199231	53212419	53212553	39119	15,13,11,6	27,39,27,12	34,16,0,23,0,1,3,0,0,22,2,11,16,0,0,0,18	34,59,27,25,40,40,38,37,67,77,75,55,81,97,87,55,60	181	100	2.62999e-07	0.000146203	0.235,0.156,0.184,0.216	0.356,0.13,0.0,0.337,0.0,0.014,0.042,0.0,0.0,0.136,0.015,0.1,0.098,0.0,0.0,0.0,0.142	0.117	SE
ENSG00000163932.15_7	PRKCD	chr3	+	53207542	53207624	53202756	53202827	53212419	53212553	39120	15,13,10,6	10,4,2,1	34,17,0,21,0,1,1,0,0,22,2,11,13,0,0,0,16	13,13,7,2,8,7,9,8,20,13,9,4,19,17,17,22,19	181	100	7.96816e-08	5.69982e-05	0.453,0.642,0.734,0.768	0.591,0.419,0.0,0.853,0.0,0.073,0.058,0.0,0.0,0.483,0.109,0.603,0.274,0.0,0.0,0.0,0.318	0.427	SE
ENSG00000198837.10_6	DENND4B	chr1	-	153912064	153912280	153911375	153911521	153912631	153912732	39195	35,54,69,77	2,6,9,7	127,94,77,99,116,115,100,98,120,123,97,147,128,99,130,98,105	4,7,0,6,3,4,2,2,0,1,5,2,3,3,8,1,2	200	100	2.83947e-06	0.000933227	0.897,0.818,0.793,0.846	0.941,0.87,1.0,0.892,0.951,0.935,0.962,0.961,1.0,0.984,0.907,0.974,0.955,0.943,0.89,0.98,0.963	-0.109	SE
ENSG00000112078.14_5	KCTD20	chr6	+	36442565	36442839	36437828	36438034	36447367	36447488	39283	14,12,29,27	5,10,5,4	51,42,38,31,38,27,32,36,31,44,25,32,55,50,32,32,35	6,9,3,5,2,7,2,0,2,3,3,2,3,5,2,3,0	200	100	0.000462548	0.046105	0.583,0.375,0.744,0.771	0.81,0.7,0.864,0.756,0.905,0.659,0.889,1.0,0.886,0.88,0.806,0.889,0.902,0.833,0.889,0.842,1.0	-0.235	SE
ENSG00000112078.14_5	KCTD20	chr6	+	36446897	36447000	36437828	36438034	36447367	36447488	39288	26,38,72,70	5,10,5,4	118,90,69,56,83,93,75,61,118,71,91,97,101,125,84,92,88	6,9,3,5,2,7,2,0,2,3,3,2,3,5,2,3,0	200	100	5.41176e-05	0.0089385	0.722,0.655,0.878,0.897	0.908,0.833,0.92,0.848,0.954,0.869,0.949,1.0,0.967,0.922,0.938,0.96,0.944,0.926,0.955,0.939,1.0	-0.143	SE
ENSG00000070831.17_8	CDC42	chr1	+	22400586	22400712	22379119	22379361	22404921	22405076	39484	4,4,17,6	0,0,0,0	7,7,6,5,12,5,8,13,5,10,10,8,5,7,7,5,7	0,0,0,0,5,4,8,0,2,4,0,4,0,0,3,5,0	200	100	5.87596e-07	0.000281594	1.0,1.0,1.0,1.0	1.0,1.0,1.0,1.0,0.545,0.385,0.333,1.0,0.556,0.556,1.0,0.5,1.0,1.0,0.538,0.333,1.0	0.25	SE
ENSG00000179912.20_7	R3HDM2	chr12	-	57682791	57682823	57677606	57677839	57689181	57689290	39774	8,5,6,5	0,1,0,0	14,3,7,8,10,11,7,7,12,7,3,14,7,8,6,3,5	1,3,1,1,2,4,3,1,2,1,1,6,3,1,0,0,3	131	100	2.06573e-06	0.00074156	1.0,0.792,1.0,1.0	0.914,0.433,0.842,0.859,0.792,0.677,0.64,0.842,0.821,0.842,0.696,0.64,0.64,0.859,1.0,1.0,0.56	0.18	SE
ENSG00000179912.20_7	R3HDM2	chr12	-	57686354	57686450	57677606	57677839	57689181	57689290	39776	14,11,7,8	0,1,0,0	22,3,10,8,19,17,10,11,11,12,13,9,21,9,13,10,13	1,3,1,1,2,4,3,1,2,1,1,6,3,1,0,0,3	195	100	2.45582e-06	0.000838289	1.0,0.849,1.0,1.0	0.919,0.339,0.837,0.804,0.83,0.685,0.631,0.849,0.738,0.86,0.87,0.435,0.782,0.822,1.0,1.0,0.69	0.192	SE
ENSG00000196756.13_8	SNHG17	chr20	-	37050733	37050888	37049652	37049745	37055061	37055146	40499	8,6,3,5	33,22,32,48	8,18,31,17,15,32,29,12,6,12,2,22,15,12,15,19,6	34,23,12,32,22,24,16,35,42,22,16,24,18,20,25,15,35	200	100	3.14159e-08	2.93871e-05	0.108,0.12,0.045,0.05	0.105,0.281,0.564,0.21,0.254,0.4,0.475,0.146,0.067,0.214,0.059,0.314,0.294,0.231,0.231,0.388,0.079	-0.173	SE
ENSG00000196756.13_8	SNHG17	chr20	-	37050738	37050888	37049652	37049745	37055061	37055146	40502	8,8,2,5	33,22,32,48	11,20,24,16,10,29,34,20,6,14,6,12,12,13,26,17,10	34,23,12,32,22,24,16,35,42,22,16,24,18,20,25,15,35	200	100	1.74173e-08	1.86201e-05	0.108,0.154,0.03,0.05	0.139,0.303,0.5,0.2,0.185,0.377,0.515,0.222,0.067,0.241,0.158,0.2,0.25,0.245,0.342,0.362,0.125	-0.175	SE
ENSG00000196756.13_8	SNHG17	chr20	-	37050742	37050888	37049652	37049745	37055061	37055146	40504	7,5,1,5	33,22,32,48	8,15,16,12,9,24,21,9,4,11,2,12,11,12,15,12,7	34,23,12,32,22,24,16,35,42,22,16,24,18,20,25,15,35	200	100	1.98164e-07	0.000116145	0.096,0.102,0.015,0.05	0.105,0.246,0.4,0.158,0.17,0.333,0.396,0.114,0.045,0.2,0.059,0.2,0.234,0.231,0.231,0.286,0.091	-0.14	SE
ENSG00000145715.15_3	RASA1	chr5	+	86659164	86659321	86658367	86658488	86665629	86665717	40764	5,3,12,13	2,6,2,3	16,13,18,9,26,18,19,17,4,14,12,16,16,27,15,16,15	0,3,0,0,1,1,1,2,1,0,1,2,0,0,0,0,0	200	100	2.72811e-11	9.15176e-08	0.556,0.2,0.75,0.684	1.0,0.684,1.0,1.0,0.929,0.9,0.905,0.81,0.667,1.0,0.857,0.8,1.0,1.0,1.0,1.0,1.0	-0.367	SE
ENSG00000145715.15_3	RASA1	chr5	+	86676325	86676412	86675551	86675667	86679529	86679597	40773	13,1,9,11	3,4,8,6	15,22,15,12,23,21,20,21,17,16,12,22,26,28,11,20,13	1,1,1,3,9,2,3,1,0,5,0,0,1,3,3,0,2	186	100	8.49559e-06	0.00221578	0.7,0.118,0.377,0.496	0.89,0.922,0.89,0.683,0.579,0.85,0.782,0.919,1.0,0.632,1.0,1.0,0.933,0.834,0.663,1.0,0.778	-0.422	SE
ENSG00000165233.18_3	CARD19	chr9	+	95874160	95874220	95869955	95870109	95874499	95874571	41043	48,82,77,64	11,9,17,8	73,72,48,57,47,64,59,43,73,82,66,63,76,96,62,52,64	10,9,4,4,0,4,5,3,9,5,6,3,4,3,5,0,6	159	100	5.07928e-05	0.00856542	0.733,0.851,0.74,0.834	0.821,0.834,0.883,0.9,1.0,0.91,0.881,0.9,0.836,0.912,0.874,0.93,0.923,0.953,0.886,1.0,0.87	-0.111	SE
ENSG00000121350.16_5	PYROXD1	chr12	+	21609798	21610020	21608928	21609029	21613958	21613995	41222	13,12,23,23	13,12,12,3	10,14,8,1,8,10,5,11,6,6,21,7,7,11,2,2,3	34,12,6,9,18,14,26,18,11,11,20,6,22,20,17,16,6	200	100	0.000226787	0.0273392	0.333,0.333,0.489,0.793	0.128,0.368,0.4,0.053,0.182,0.263,0.088,0.234,0.214,0.214,0.344,0.368,0.137,0.216,0.056,0.059,0.2	0.28	SE
ENSG00000188295.14_3	ZNF669	chr1	-	247265032	247265093	247263263	247264621	247265288	247265415	41314	12,7,15,18	4,1,2,2	25,19,13,20,15,18,12,13,14,14,18,10,13,17,16,9,9	2,3,0,1,0,0,1,0,2,0,0,1,1,2,0,0,0	160	100	9.07115e-06	0.0023346	0.652,0.814,0.824,0.849	0.887,0.798,1.0,0.926,1.0,1.0,0.882,1.0,0.814,1.0,1.0,0.862,0.89,0.842,1.0,1.0,1.0	-0.151	SE
ENSG00000137497.17_6	NUMA1	chr11	-	71760464	71760585	71746947	71747021	71779150	71779277	42031	1,2,6,2	0,1,0,0	4,4,9,0,4,5,2,2,5,6,4,4,4,3,4,6,2	0,4,2,1,2,0,4,2,3,1,2,1,3,1,0,2,0	200	100	2.81956e-06	0.000929824	1.0,0.5,1.0,1.0	1.0,0.333,0.692,0.0,0.5,1.0,0.2,0.333,0.455,0.75,0.5,0.667,0.4,0.6,1.0,0.6,1.0	0.285	SE
ENSG00000137497.17_6	NUMA1	chr11	-	71779150	71779277	71746947	71747021	71780887	71781109	42040	0,1,1,2	6,13,14,12	1,8,4,1,3,3,6,2,4,5,2,3,4,5,2,4,2	8,10,10,14,12,5,13,11,14,12,6,15,10,11,9,19,8	200	100	0.00021939	0.0267793	0.0,0.037,0.034,0.077	0.059,0.286,0.167,0.034,0.111,0.231,0.188,0.083,0.125,0.172,0.143,0.091,0.167,0.185,0.1,0.095,0.111	-0.101	SE
ENSG00000157881.15_7	PANK4	chr1	-	2444326	2444478	2443066	2443122	2445440	2445528	42290	42,29,36,17	8,15,21,4	63,47,40,30,63,59,42,44,60,66,59,46,75,58,49,76,70	12,9,4,7,5,0,1,8,10,1,8,3,5,0,16,5,5	200	100	2.42931e-06	0.000832337	0.724,0.492,0.462,0.68	0.724,0.723,0.833,0.682,0.863,1.0,0.955,0.733,0.75,0.971,0.787,0.885,0.882,1.0,0.605,0.884,0.875	-0.243	SE
ENSG00000275066.5_8	SYNRG	chr17	-	35896080	35896229	35880640	35880751	35898425	35898522	42393	29,22,46,19	2,2,3,4	62,47,35,34,97,48,55,51,59,49,49,49,64,50,73,59,68	0,5,0,0,0,0,0,3,1,0,1,0,1,0,0,0,0	200	100	2.64538e-06	0.000893589	0.879,0.846,0.885,0.704	1.0,0.825,1.0,1.0,1.0,1.0,1.0,0.895,0.967,1.0,0.961,1.0,0.97,1.0,1.0,1.0,1.0	-0.149	SE
ENSG00000174405.13_3	LIG4	chr13	-	108866885	108866958	108859786	108863644	108870509	108870716	42672	5,3,2,2	1,0,0,0	4,3,1,5,2,0,2,4,1,1,5,1,7,1,1,1,2	2,0,1,1,3,1,0,0,3,1,5,2,3,2,2,2,2	172	100	5.09741e-08	4.03168e-05	0.744,1.0,1.0,1.0	0.538,1.0,0.368,0.744,0.279,0.0,1.0,1.0,0.162,0.368,0.368,0.225,0.576,0.225,0.225,0.225,0.368	0.485	SE
ENSG00000176731.12_5	RBIS	chr8	-	86131464	86131589	86129614	86129731	86132534	86132582	43034	0,0,0,1	51,33,37,19	20,12,18,9,14,11,20,0,7,0,0,11,0,2,2,3,14	42,30,19,11,31,19,18,31,23,27,37,16,50,40,33,20,34	200	100	1.33227e-13	1.2195e-09	0.0,0.0,0.0,0.026	0.192,0.167,0.321,0.29,0.184,0.224,0.357,0.0,0.132,0.0,0.0,0.256,0.0,0.024,0.029,0.07,0.171	-0.136	SE
ENSG00000176731.12_5	RBIS	chr8	-	86131464	86131592	86129614	86129731	86132534	86132613	43035	6,3,7,9	51,33,37,19	42,18,29,13,23,22,28,11,19,2,7,21,9,7,4,3,19	42,30,19,11,31,19,18,31,23,27,37,16,50,40,33,20,34	200	100	1.26366e-05	0.00298622	0.056,0.043,0.086,0.191	0.333,0.231,0.433,0.371,0.271,0.367,0.438,0.151,0.292,0.036,0.086,0.396,0.083,0.08,0.057,0.07,0.218	-0.136	SE
ENSG00000163534.15_4	FCRL1	chr1	-	157771704	157771983	157769847	157769875	157776891	157776912	43862	5,1,11,1	1,0,1,0	5,8,4,6,12,4,6,10,10,3,6,5,3,1,3,4,3	0,3,0,2,5,3,0,0,1,2,2,3,7,0,5,3,5	200	100	2.14856e-05	0.00447582	0.714,1.0,0.846,1.0	1.0,0.571,1.0,0.6,0.545,0.4,1.0,1.0,0.833,0.429,0.6,0.455,0.176,1.0,0.231,0.4,0.231	0.274	SE
ENSG00000156381.9_6	ANKRD9	chr14	-	102974977	102975183	102974811	102974886	102975865	102976113	44038	4,6,18,3	5,1,2,2	1,2,6,5,3,4,3,6,12,4,4,8,7,2,6,5,4	2,0,0,0,0,1,3,0,0,0,1,0,1,0,1,1,1	200	100	1.22104e-07	7.9723e-05	0.286,0.75,0.818,0.429	0.2,1.0,1.0,1.0,1.0,0.667,0.333,1.0,1.0,1.0,0.667,1.0,0.778,1.0,0.75,0.714,0.667	-0.24	SE
ENSG00000136527.18_5	TRA2B	chr3	-	185649364	185649640	185643251	185643414	185655612	185655817	44301	186145167107	1,4,3,6	87,108,62,44,56,53,74,70,81,100,83,90,81,61,80,48,55	14,6,8,6,4,6,12,8,9,9,4,4,9,7,7,6,12	200	100	4.46392e-10	8.51506e-07	0.989,0.948,0.965,0.899	0.757,0.9,0.795,0.786,0.875,0.815,0.755,0.814,0.818,0.847,0.912,0.918,0.818,0.813,0.851,0.8,0.696	0.128	SE
ENSG00000136527.18_5	TRA2B	chr3	-	185649364	185649640	185644388	185644522	185655612	185655817	44302	222170223137	61,38,86,69	120,136,78,53,77,82,102,87,100,119,103,124,105,81,112,58,66	67,62,69,48,65,74,55,56,70,67,54,74,68,80,57,64,74	200	100	1.01399e-06	0.000414475	0.645,0.691,0.565,0.498	0.472,0.523,0.361,0.356,0.372,0.357,0.481,0.437,0.417,0.47,0.488,0.456,0.436,0.336,0.496,0.312,0.308	0.183	SE
ENSG00000183696.14_5	UPP1	chr7	+	48139266	48139384	48134359	48134424	48141420	48141467	44427	72,50,50,33	30,37,23,32	52,78,76,44,77,63,90,58,46,77,68,50,97,71,49,39,35	22,37,11,3,3,13,10,16,18,34,14,15,17,8,25,14,6	200	100	4.77604e-06	0.00143405	0.545,0.403,0.521,0.34	0.542,0.513,0.776,0.88,0.928,0.708,0.818,0.644,0.561,0.531,0.708,0.625,0.74,0.816,0.495,0.582,0.745	-0.231	SE
ENSG00000183696.14_5	UPP1	chr7	+	48141420	48141467	48134359	48134424	48146469	48146679	44429	39,44,27,39	46,42,44,38	26,32,15,6,5,11,13,19,23,38,18,18,24,17,29,14,10	43,67,36,48,38,37,54,34,42,63,39,36,53,27,55,38,29	146	100	3.00156e-06	0.000973347	0.367,0.418,0.296,0.413	0.293,0.246,0.222,0.079,0.083,0.169,0.142,0.277,0.273,0.292,0.24,0.255,0.237,0.301,0.265,0.201,0.191	0.152	SE
ENSG00000167261.14_7	DPEP2	chr16	-	68024723	68024900	68023225	68023301	68033277	68033387	44924	1,1,2,1	0,0,0,0	7,1,2,1,7,1,2,2,3,2,1,1,2,1,4,2,2	2,4,0,1,2,0,1,0,4,5,1,0,0,0,3,1,1	200	100	6.95357e-08	5.1639e-05	1.0,1.0,1.0,1.0	0.636,0.111,1.0,0.333,0.636,1.0,0.5,1.0,0.273,0.167,0.333,1.0,1.0,1.0,0.4,0.5,0.5	0.389	SE
ENSG00000167261.14_7	DPEP2	chr16	-	68025966	68026096	68023225	68023301	68033277	68033415	44939	11,9,10,5	0,0,0,0	14,15,19,18,25,17,14,13,18,16,24,12,15,28,8,28,25	2,4,0,1,2,0,1,0,4,5,1,0,0,0,3,1,1	200	100	0.000119002	0.0166332	1.0,1.0,1.0,1.0	0.778,0.652,1.0,0.9,0.862,1.0,0.875,1.0,0.692,0.615,0.923,1.0,1.0,1.0,0.571,0.933,0.926	0.134	SE
ENSG00000167261.14_7	DPEP2	chr16	-	68025966	68026096	68025017	68025087	68034350	68034489	44947	12,6,5,6	0,0,0,0	8,15,4,16,7,3,4,2,19,6,10,5,6,5,10,15,6	1,2,1,3,4,1,1,0,1,4,6,4,5,1,1,5,0	200	100	7.36457e-09	9.42703e-06	1.0,1.0,1.0,1.0	0.8,0.789,0.667,0.727,0.467,0.6,0.667,1.0,0.905,0.429,0.455,0.385,0.375,0.714,0.833,0.6,1.0	0.329	SE
ENSG00000051108.15_7	HERPUD1	chr16	+	56969312	56969387	56969146	56969224	56970598	56970729	44975	297251420500	55,61,56,19	4.11396e+50	43,57,18,11,14,10,10,12,66,33,23,32,17,28,23,13,12	174	100	3.67626e-08	3.25129e-05	0.756,0.703,0.812,0.938	0.846,0.799,0.962,0.973,0.975,0.978,0.978,0.969,0.808,0.87,0.879,0.825,0.93,0.905,0.887,0.921,0.933	-0.106	SE
ENSG00000051108.15_7	HERPUD1	chr16	+	56969315	56969387	56969146	56969224	56970598	56970729	44976	156110202256	55,61,56,19	2.08197e+50	43,57,18,11,14,10,10,12,66,33,23,32,17,28,23,13,12	171	100	2.75544e-05	0.00533189	0.624,0.513,0.678,0.887	0.739,0.669,0.932,0.949,0.954,0.962,0.961,0.944,0.676,0.774,0.789,0.707,0.875,0.838,0.799,0.871,0.9	-0.168	SE
ENSG00000133961.20_6	NUMB	chr14	-	73750788	73751082	73748952	73749213	73753817	73753881	45131	101,52,90,86	19,24,11,9	2.38217e+50	23,17,15,12,16,14,9,15,25,19,19,19,12,26,14,13,10	200	100	0.0003087	0.0338957	0.727,0.52,0.804,0.827	0.838,0.865,0.87,0.881,0.881,0.88,0.913,0.867,0.805,0.87,0.835,0.826,0.923,0.836,0.879,0.858,0.898	-0.147	SE
ENSG00000118900.15_5	UBN1	chr16	+	4927385	4927475	4926871	4927112	4930083	4930446	45367	5,8,10,8	0,0,0,0	16,10,7,12,24,20,13,13,22,14,13,10,12,20,22,26,14	0,1,1,0,3,1,1,4,2,1,2,2,7,0,2,0,1	189	100	3.54284e-05	0.00646645	1.0,1.0,1.0,1.0	1.0,0.841,0.787,1.0,0.809,0.914,0.873,0.632,0.853,0.881,0.775,0.726,0.476,1.0,0.853,1.0,0.881	0.159	SE
ENSG00000135597.18_5	REPS1	chr6	-	139238691	139238761	139235833	139235898	139241351	139241453	45419	7,5,8,3	1,2,3,1	6,9,4,3,9,2,3,3,5,5,6,10,7,9,3,6,3	0,0,0,2,1,1,1,0,1,1,0,1,1,1,2,0,0	169	100	0.000124081	0.0171709	0.806,0.597,0.612,0.64	1.0,1.0,1.0,0.47,0.842,0.542,0.64,1.0,0.747,0.747,1.0,0.855,0.806,0.842,0.47,1.0,1.0	-0.157	SE
ENSG00000135597.18_5	REPS1	chr6	-	139238691	139238764	139235833	139235898	139241351	139241453	45421	9,12,18,13	1,2,3,1	20,31,21,26,36,22,21,9,10,25,15,21,14,17,11,15,8	0,0,0,2,1,1,1,0,1,1,0,1,1,1,2,0,0	172	100	0.000187814	0.0235758	0.84,0.777,0.777,0.883	1.0,1.0,1.0,0.883,0.954,0.927,0.924,1.0,0.853,0.936,1.0,0.924,0.891,0.908,0.762,1.0,1.0	-0.12	SE
ENSG00000134352.20_5	IL6ST	chr5	-	55255453	55255499	55253036	55253119	55256229	55256389	45554	13,18,23,31	33,25,37,58	5,23,17,18,11,18,17,27,11,13,12,4,10,7,10,7,7	35,35,63,33,109,58,61,109,41,46,56,61,65,51,36,35,55	145	100	5.81175e-07	0.000279896	0.214,0.332,0.3,0.269	0.09,0.312,0.157,0.273,0.065,0.176,0.161,0.146,0.156,0.163,0.129,0.043,0.096,0.086,0.161,0.121,0.081	0.137	SE
ENSG00000175066.16_5	GK5	chr3	-	141903552	141904635	141901764	141901891	141904770	141904831	45861	7,5,12,7	7,6,5,11	30,18,18,14,24,26,20,12,19,20,14,31,17,28,12,15,17	7,1,1,6,5,4,7,4,3,5,3,7,3,7,4,15,4	200	100	5.24492e-05	0.00872217	0.333,0.294,0.545,0.241	0.682,0.9,0.9,0.538,0.706,0.765,0.588,0.6,0.76,0.667,0.7,0.689,0.739,0.667,0.6,0.333,0.68	-0.324	SE
ENSG00000075415.12_7	SLC25A3	chr12	+	98989210	98989439	98987756	98987913	98991633	98991813	46020	3,8,2,40	2,4,1,6	6,11,31,30,35,28,32,38,6,11,11,5,5,2,1,3,2	2,1,0,0,0,2,0,0,4,2,0,0,2,1,0,0,0	200	100	2.71219e-08	2.66518e-05	0.429,0.5,0.5,0.769	0.6,0.846,1.0,1.0,1.0,0.875,1.0,1.0,0.429,0.733,1.0,1.0,0.556,0.5,1.0,1.0,1.0	-0.306	SE
ENSG00000153207.15_5	AHCTF1	chr1	-	247007096	247007230	247002399	247004300	247012916	247014744	46182	1,4,3,6	2,0,3,2	1,3,3,5,9,5,3,6,7,5,8,9,6,4,6,3,3	0,0,0,1,1,2,0,0,0,0,0,0,0,0,0,0,0	200	100	1.31113e-05	0.00306526	0.2,1.0,0.333,0.6	1.0,1.0,1.0,0.714,0.818,0.556,1.0,1.0,1.0,1.0,1.0,1.0,1.0,1.0,1.0,1.0,1.0	-0.413	SE
ENSG00000162804.14_5	SNED1	chr2	+	242002207	242002321	241992569	241992743	242003003	242003117	46211	2,1,1,1	0,0,1,0	0,0,0,2,2,6,0,2,0,3,3,4,0,1,1,4,1	2,1,3,1,0,5,1,0,1,5,0,3,4,0,2,4,4	200	100	3.873e-07	0.000198306	1.0,1.0,0.333,1.0	0.0,0.0,0.0,0.5,1.0,0.375,0.0,1.0,0.0,0.231,1.0,0.4,0.0,1.0,0.2,0.333,0.111	0.471	SE
ENSG00000173715.16_5	C11orf80	chr11	+	66515849	66515988	66512206	66512390	66526513	66526567	47768	4,5,4,0	0,0,2,1	1,3,1,0,2,0,1,0,1,0,0,1,3,0,3,2,1	0,2,0,4,3,3,5,1,1,1,1,0,3,2,0,4,1	200	100	4.27327e-06	0.00130177	1.0,1.0,0.5,0.0	1.0,0.429,1.0,0.0,0.25,0.0,0.091,0.0,0.333,0.0,0.0,1.0,0.333,0.0,1.0,0.2,0.333	0.274	SE
ENSG00000196182.10_4	STK40	chr1	-	36828159	36828257	36826821	36826941	36833448	36833685	47916	0,0,0,1	5,1,2,4	5,0,1,6,2,0,1,2,1,6,0,0,3,1,3,14,3	3,7,3,4,4,8,1,6,3,4,2,4,6,0,1,4,3	197	100	9.95431e-06	0.00248945	0.0,0.0,0.0,0.113	0.458,0.0,0.145,0.432,0.202,0.0,0.337,0.145,0.145,0.432,0.0,0.0,0.202,1.0,0.604,0.64,0.337	-0.271	SE
ENSG00000111554.14_3	MDM1	chr12	-	68709857	68710033	68708727	68709045	68715126	68715226	48481	8,3,10,8	1,3,3,1	9,11,8,16,21,17,13,14,10,16,12,6,13,10,11,11,10	0,0,0,2,1,0,0,0,1,1,1,2,0,0,0,2,1	200	100	7.82993e-06	0.00210422	0.8,0.333,0.625,0.8	1.0,1.0,1.0,0.8,0.913,1.0,1.0,1.0,0.833,0.889,0.857,0.6,1.0,1.0,1.0,0.733,0.833	-0.27	SE
ENSG00000111554.14_3	MDM1	chr12	-	68710360	68710390	68708727	68709045	68715126	68715226	48482	0,2,2,0	1,3,3,1	8,3,7,2,0,3,3,3,3,1,2,2,3,1,4,0,0	0,0,0,2,1,0,0,0,1,1,1,2,0,0,0,2,1	129	100	2.39679e-09	3.58723e-06	0.0,0.341,0.341,0.0	1.0,1.0,1.0,0.437,0.0,1.0,1.0,1.0,0.699,0.437,0.608,0.437,1.0,1.0,1.0,0.0,0.0	-0.513	SE
ENSG00000267699.2_7	AC091551.1	chr18	+	48577723	48577785	48575664	48575694	48581150	48581363	48710	5,8,12,7	13,20,27,15	7,15,3,3,4,1,8,4,14,7,12,8,3,8,15,6,3	29,33,34,38,75,50,42,49,37,35,51,38,66,40,41,27,32	161	100	0.000384226	0.0401062	0.193,0.199,0.216,0.225	0.13,0.22,0.052,0.047,0.032,0.012,0.106,0.048,0.19,0.11,0.128,0.116,0.027,0.11,0.185,0.121,0.055	0.109	SE
ENSG00000142192.21_7	APP	chr21	-	27369674	27369731	27354656	27354790	27372329	27372497	48873	0,1,0,0	4,3,1,5	3,4,0,1,3,3,4,2,2,3,2,1,0,2,1,1,2	2,6,7,7,4,5,6,4,5,8,6,9,4,4,3,10,3	156	100	6.20603e-06	0.00174494	0.0,0.176,0.0,0.0	0.49,0.299,0.0,0.084,0.325,0.278,0.299,0.243,0.204,0.194,0.176,0.066,0.0,0.243,0.176,0.06,0.299	-0.158	SE
ENSG00000120860.11_6	WASHC3	chr12	-	102444295	102444417	102439831	102439897	102455689	102455790	49754	0,1,1,2	3,5,4,1	5,3,2,2,5,1,3,4,2,0,4,4,1,0,4,2,5	2,3,3,1,1,0,0,2,1,2,4,3,2,3,0,1,1	200	100	0.000342267	0.0366708	0.0,0.091,0.111,0.5	0.556,0.333,0.25,0.5,0.714,1.0,1.0,0.5,0.5,0.0,0.333,0.4,0.2,0.0,1.0,0.5,0.714	-0.325	SE
ENSG00000157193.18_8	LRP8	chr1	-	53736699	53736825	53732144	53732319	53736898	53736922	50993	14,10,18,22	2,0,4,2	8,11,8,6,17,19,8,10,21,12,8,14,9,17,8,14,12	1,0,0,0,1,0,0,2,0,0,0,0,0,1,0,0,0	200	100	0.00027388	0.0309455	0.778,1.0,0.692,0.846	0.8,1.0,1.0,1.0,0.895,1.0,1.0,0.714,1.0,1.0,1.0,1.0,1.0,0.895,1.0,1.0,1.0	-0.13	SE
ENSG00000244625.7_7	MIATNB	chr22	+	27113215	27113422	27068709	27068950	27122606	27122683	51248	6,4,10,12	0,0,0,0	8,1,7,10,15,11,7,7,13,11,3,5,8,3,8,9,7	1,3,1,1,0,4,1,5,1,0,0,3,0,0,0,1,3	200	100	6.89432e-05	0.0109058	1.0,1.0,1.0,1.0	0.8,0.143,0.778,0.833,1.0,0.579,0.778,0.412,0.867,1.0,1.0,0.455,1.0,1.0,1.0,0.818,0.538	0.235	SE
ENSG00000132541.11_5	RIDA	chr8	-	99120873	99120941	99118499	99118554	99129259	99129387	51317	7,8,12,9	4,1,3,0	16,12,14,7,13,14,3,19,6,8,10,13,19,3,11,8,6	1,1,0,0,1,0,0,0,0,0,0,0,0,1,0,0,0	167	100	8.65853e-05	0.0129193	0.512,0.827,0.705,1.0	0.905,0.878,1.0,1.0,0.886,1.0,1.0,1.0,1.0,1.0,1.0,1.0,1.0,0.642,1.0,1.0,1.0	-0.198	SE
ENSG00000132541.11_5	RIDA	chr8	-	99120873	99120996	99118499	99118554	99129259	99129338	51319	7,12,18,11	4,1,3,0	24,13,20,7,15,14,4,23,7,10,15,17,18,5,16,9,5	1,1,0,0,1,0,0,0,0,0,0,0,0,1,0,0,0	200	100	0.000136352	0.0184033	0.467,0.857,0.75,1.0	0.923,0.867,1.0,1.0,0.882,1.0,1.0,1.0,1.0,1.0,1.0,1.0,1.0,0.714,1.0,1.0,1.0	-0.195	SE
ENSG00000114439.19_7	BBX	chr3	+	107491474	107492483	107474444	107474525	107493565	107493704	51866	64,67,64,71	14,12,15,9	91,74,63,84,115,80,102,113,59,62,65,83,79,84,70,62,61	6,10,3,3,1,4,5,6,12,12,3,3,3,4,5,3,1	200	100	7.44147e-08	5.36249e-05	0.696,0.736,0.681,0.798	0.883,0.787,0.913,0.933,0.983,0.909,0.911,0.904,0.711,0.721,0.915,0.933,0.929,0.913,0.875,0.912,0.968	-0.16	SE
ENSG00000186275.7	NBPF12	chr1	+	146384513	146384612	146378601	146378873	146386537	146386679	51897	2,3,1,13	2,0,0,0	4,5,6,2,8,6,7,2,4,5,5,12,4,2,8,7,6	4,0,0,2,0,5,5,0,2,1,0,4,3,1,2,0,2	198	100	0.00038637	0.0402437	0.336,1.0,1.0,1.0	0.336,1.0,1.0,0.336,1.0,0.377,0.414,1.0,0.503,0.716,1.0,0.602,0.402,0.503,0.669,1.0,0.602	0.16	SE
ENSG00000115234.11_3	SNX17	chr2	+	27595906	27595980	27594135	27594335	27596113	27596178	52131	4,3,2,6	0,0,0,0	2,2,0,3,5,1,2,3,1,3,5,4,4,1,6,3,6	3,1,1,0,2,3,0,1,1,2,0,0,1,0,5,0,2	173	100	0.000226517	0.0273392	1.0,1.0,1.0,1.0	0.278,0.536,0.0,1.0,0.591,0.162,1.0,0.634,0.366,0.464,1.0,1.0,0.698,1.0,0.41,1.0,0.634	0.366	SE
ENSG00000122085.17_5	MTERF4	chr2	-	242033691	242033847	242029394	242029459	242036657	242036842	52466	11,4,15,8	0,1,4,3	12,20,17,2,20,17,15,16,10,14,13,11,26,15,13,18,21	1,1,2,2,0,0,1,2,1,1,0,2,4,1,1,0,0	200	100	7.19615e-05	0.0112958	1.0,0.667,0.652,0.571	0.857,0.909,0.81,0.333,1.0,1.0,0.882,0.8,0.833,0.875,1.0,0.733,0.765,0.882,0.867,1.0,1.0	-0.133	SE
ENSG00000122085.17_5	MTERF4	chr2	-	242038810	242039309	242036601	242036842	242041667	242041702	52488	28,11,11,24	2,2,5,7	27,25,35,23,30,22,18,38,29,29,29,33,34,19,28,26,36	0,4,3,0,2,2,1,0,3,1,4,0,3,3,5,2,2	200	100	0.000507593	0.049579	0.875,0.733,0.524,0.632	1.0,0.758,0.854,1.0,0.882,0.846,0.9,1.0,0.829,0.935,0.784,1.0,0.85,0.76,0.737,0.867,0.9	-0.186	SE
ENSG00000127914.16_9	AKAP9	chr7	+	91671359	91671500	91669987	91670212	91671981	91672085	52749	6,8,12,5	0,1,5,2	10,11,15,10,7,14,7,6,5,5,12,6,11,10,15,3,7	1,0,0,0,0,0,2,1,0,0,0,0,0,0,1,0,0	200	100	4.09043e-05	0.00724662	1.0,0.8,0.545,0.556	0.833,1.0,1.0,1.0,1.0,1.0,0.636,0.75,1.0,1.0,1.0,1.0,1.0,1.0,0.882,1.0,1.0	-0.222	SE
ENSG00000115935.17_5	WIPF1	chr2	-	175494393	175494596	175450250	175450339	175499245	175499264	52849	0,0,0,0	3,5,1,3	4,1,3,4,0,5,3,1,0,1,3,0,3,4,6,2,7	6,5,4,3,1,2,3,0,3,3,9,6,13,6,7,8,4	200	100	1.63517e-06	0.000618971	0.0,0.0,0.0,0.0	0.25,0.091,0.273,0.4,0.0,0.556,0.333,1.0,0.0,0.143,0.143,0.0,0.103,0.25,0.3,0.111,0.467	-0.26	SE
ENSG00000115935.17_5	WIPF1	chr2	-	175495109	175495288	175494393	175494596	175499245	175499333	52856	4,3,7,7	0,0,0,0	9,14,2,8,10,18,14,3,13,7,15,8,12,15,8,8,4	4,0,3,4,0,5,2,1,0,0,3,0,1,4,4,2,4	200	100	1.35112e-07	8.64752e-05	1.0,1.0,1.0,1.0	0.529,1.0,0.25,0.5,1.0,0.643,0.778,0.6,1.0,1.0,0.714,1.0,0.857,0.652,0.5,0.667,0.333	0.293	SE
ENSG00000115935.17_5	WIPF1	chr2	-	175495109	175495353	175494393	175494596	175499245	175499307	52858	4,4,7,7	0,0,0,0	8,13,2,7,9,16,10,4,8,7,13,6,11,11,8,5,4	4,0,3,4,0,5,2,1,0,0,3,0,1,4,4,2,4	200	100	4.03302e-08	3.44166e-05	1.0,1.0,1.0,1.0	0.5,1.0,0.25,0.467,1.0,0.615,0.714,0.667,1.0,1.0,0.684,1.0,0.846,0.579,0.5,0.556,0.333	0.311	SE
ENSG00000115935.17_5	WIPF1	chr2	-	175495109	175495424	175494393	175494596	175499245	175499264	52860	4,3,7,7	0,0,0,0	8,13,2,7,9,16,10,3,7,7,13,6,11,11,8,5,4	4,0,3,4,0,5,2,1,0,0,3,0,1,4,4,2,4	200	100	3.88221e-08	3.37211e-05	1.0,1.0,1.0,1.0	0.5,1.0,0.25,0.467,1.0,0.615,0.714,0.6,1.0,1.0,0.684,1.0,0.846,0.579,0.5,0.556,0.333	0.315	SE
ENSG00000143119.14_4	CD53	chr1	+	111436948	111437023	111434013	111434093	111440430	111440514	53393	13,19,12,18	2,0,5,2	14,24,10,12,10,11,11,15,13,18,8,9,15,15,15,15,6	0,0,0,0,2,0,0,3,1,0,0,0,0,1,2,0,0	174	100	4.3127e-05	0.00753244	0.789,1.0,0.58,0.838	1.0,1.0,1.0,1.0,0.742,1.0,1.0,0.742,0.882,1.0,1.0,1.0,1.0,0.896,0.812,1.0,1.0	-0.144	SE
ENSG00000143119.14_4	CD53	chr1	+	111437581	111437677	111434013	111434093	111440430	111440514	53399	25,23,21,26	2,0,5,2	27,15,8,16,23,22,21,17,21,17,20,19,21,15,23,20,17	0,0,0,0,2,0,0,3,1,0,0,0,0,1,2,0,0	195	100	0.000157458	0.0205062	0.865,1.0,0.683,0.87	1.0,1.0,1.0,1.0,0.855,1.0,1.0,0.744,0.915,1.0,1.0,1.0,1.0,0.885,0.855,1.0,1.0	-0.102	SE
ENSG00000197020.11_7	ZNF100	chr19	-	21926818	21926914	21908994	21910791	21927742	21927869	53928	11,9,4,10	5,4,6,0	9,6,6,11,9,8,10,15,5,16,16,7,7,11,9,7,4	9,1,1,0,0,2,0,0,3,1,1,3,0,0,0,0,0	195	100	4.04498e-05	0.00722041	0.53,0.536,0.255,1.0	0.339,0.755,0.755,1.0,1.0,0.672,1.0,1.0,0.461,0.891,0.891,0.545,1.0,1.0,1.0,1.0,1.0	-0.261	SE
ENSG00000197020.11_7	ZNF100	chr19	-	21926818	21926917	21905572	21910791	21927742	21927869	53929	15,9,11,21	5,4,6,0	13,6,12,13,16,7,9,15,10,18,19,10,14,16,9,10,9	9,1,1,0,0,2,0,0,3,1,1,3,0,0,0,0,0	198	100	3.45571e-05	0.00637923	0.602,0.532,0.481,1.0	0.422,0.752,0.858,1.0,1.0,0.639,1.0,1.0,0.627,0.901,0.906,0.627,1.0,1.0,1.0,1.0,1.0	-0.213	SE
ENSG00000100307.13_6	CBX7	chr22	-	39537375	39537441	39516171	39516578	39545793	39545837	54307	3,2,2,5	3,4,1,1	10,2,2,10,1,7,9,9,3,5,3,10,3,1,3,5,5	0,0,0,0,0,0,1,0,1,0,1,0,0,4,0,2,0	165	100	1.4931e-08	1.67119e-05	0.377,0.233,0.548,0.752	1.0,1.0,1.0,1.0,1.0,1.0,0.845,1.0,0.645,1.0,0.645,1.0,1.0,0.132,1.0,0.602,1.0	-0.397	SE
ENSG00000256128.6_7	LINC00944	chr12	-	127254738	127254800	127247960	127248044	127256624	127256738	54416	3,6,0,1	1,0,9,1	7,6,1,3,1,7,3,1,4,3,1,7,7,6,14,2,3	2,2,0,2,4,0,1,1,0,0,1,1,1,0,1,0,0	161	100	0.000243304	0.0286904	0.651,1.0,0.0,0.383	0.685,0.651,1.0,0.482,0.134,1.0,0.651,0.383,1.0,1.0,0.383,0.813,0.813,1.0,0.897,1.0,1.0	-0.25	SE
ENSG00000223482.8_9	NUTM2A-AS1	chr10	-	89093582	89094571	89090648	89090853	89096542	89096586	54593	2,3,7,0	6,1,6,3	2,5,0,2,2,10,3,4,2,4,2,3,3,7,1,6,1	3,0,2,1,1,0,0,1,2,0,0,1,0,2,1,1,1	200	100	3.80426e-06	0.00119001	0.143,0.6,0.368,0.0	0.25,1.0,0.0,0.5,0.5,1.0,1.0,0.667,0.333,1.0,1.0,0.6,1.0,0.636,0.333,0.75,0.333	-0.364	SE
ENSG00000151665.13_5	PIGF	chr2	-	46815213	46815318	46808423	46808730	46818941	46819064	54635	1,11,4,4	0,2,1,1	5,4,1,1,7,4,2,3,4,1,5,2,3,4,3,3,7	2,10,0,8,7,3,3,10,3,2,1,3,0,2,2,1,4	200	100	0.000416214	0.042667	1.0,0.733,0.667,0.667	0.556,0.167,1.0,0.059,0.333,0.4,0.25,0.13,0.4,0.2,0.714,0.25,1.0,0.5,0.429,0.6,0.467	0.328	SE
ENSG00000073849.15_4	ST6GAL1	chr3	+	186714335	186714461	186681572	186681714	186756529	186756661	54789	5,3,27,16	18,26,30,18	0,12,7,7,6,8,3,11,2,3,3,5,5,1,11,2,5	44,36,23,55,51,35,39,24,45,30,49,46,56,31,57,53,39	200	100	6.0428e-07	0.000286765	0.122,0.055,0.31,0.308	0.0,0.143,0.132,0.06,0.056,0.103,0.037,0.186,0.022,0.048,0.03,0.052,0.043,0.016,0.088,0.019,0.06	0.134	SE
ENSG00000215190.9_7	LINC00680	chr6	-	58275150	58275346	58272355	58273455	58285305	58285389	54834	4,8,22,2	3,3,3,1	11,7,10,3,4,8,8,4,5,11,1,6,14,9,5,6,11	3,2,0,0,0,0,1,1,1,0,1,1,1,0,0,0,2	200	100	2.34396e-07	0.000132575	0.4,0.571,0.786,0.5	0.647,0.636,1.0,1.0,1.0,1.0,0.8,0.667,0.714,1.0,0.333,0.75,0.875,1.0,1.0,1.0,0.733	-0.268	SE
ENSG00000215190.9_7	LINC00680	chr6	-	58275195	58275346	58272351	58273455	58285305	58285389	54836	1,2,2,0	3,3,3,1	5,3,3,1,1,6,2,0,3,1,0,4,5,3,1,1,4	3,2,0,0,0,0,1,1,1,0,1,1,1,0,0,0,2	200	100	5.33085e-12	2.88115e-08	0.143,0.25,0.25,0.0	0.455,0.429,1.0,1.0,1.0,1.0,0.5,0.0,0.6,1.0,0.0,0.667,0.714,1.0,1.0,1.0,0.5	-0.537	SE
ENSG00000215190.9_7	LINC00680	chr6	-	58276136	58276289	58272355	58273455	58285305	58285389	54837	8,6,7,2	3,3,3,1	18,12,2,9,5,6,4,9,15,20,4,13,6,5,4,10,8	3,2,0,0,0,0,1,1,1,0,1,1,1,0,0,0,2	200	100	3.46167e-10	6.87275e-07	0.571,0.5,0.538,0.5	0.75,0.75,1.0,1.0,1.0,1.0,0.667,0.818,0.882,1.0,0.667,0.867,0.75,1.0,1.0,1.0,0.667	-0.344	SE
ENSG00000100427.15_4	MLC1	chr22	-	50502462	50502627	50497819	50500086	50506861	50506984	54944	22,8,6,20	4,2,1,1	20,20,20,22,27,22,36,26,17,25,15,27,36,43,30,37,31	2,0,0,0,0,0,0,0,0,2,1,1,1,2,0,1,2	200	100	5.1548e-05	0.00865089	0.733,0.667,0.75,0.909	0.833,1.0,1.0,1.0,1.0,1.0,1.0,1.0,1.0,0.862,0.882,0.931,0.947,0.915,1.0,0.949,0.886	-0.188	SE
ENSG00000276293.4_6	PIP4K2B	chr17	-	36940495	36940592	36936704	36936857	36943075	36943173	55027	21,13,17,14	0,0,1,0	33,19,27,21,38,29,35,27,23,36,18,37,33,19,39,24,25	3,2,1,0,5,0,0,2,5,3,5,3,3,3,4,2,0	196	100	1.07819e-05	0.00264501	1.0,1.0,0.897,1.0	0.849,0.829,0.932,1.0,0.795,1.0,1.0,0.873,0.701,0.86,0.647,0.863,0.849,0.764,0.833,0.86,1.0	0.112	SE
ENSG00000164506.14_3	STXBP5	chr6	+	147646094	147646220	147637364	147637543	147648260	147648412	55069	16,20,34,38	1,4,0,5	58,43,43,31,53,51,48,40,38,32,51,32,38,43,29,32,23	0,0,0,0,0,0,0,0,0,0,0,0,0,0,0,0,0	200	100	2.96491e-05	0.00568911	0.889,0.714,1.0,0.792	1.0,1.0,1.0,1.0,1.0,1.0,1.0,1.0,1.0,1.0,1.0,1.0,1.0,1.0,1.0,1.0,1.0	-0.151	SE
ENSG00000177409.12_5	SAMD9L	chr7	-	92775221	92775353	92774044	92774146	92777506	92777658	55093	14,36,12,4	6,12,1,4	16,9,7,4,9,2,5,19,12,6,9,17,11,17,17,13,14	0,1,0,0,0,3,1,1,1,0,0,2,4,1,0,0,4	200	100	2.43935e-07	0.000136385	0.538,0.6,0.857,0.333	1.0,0.818,1.0,1.0,1.0,0.25,0.714,0.905,0.857,1.0,1.0,0.81,0.579,0.895,1.0,1.0,0.636	-0.269	SE
ENSG00000177409.12_5	SAMD9L	chr7	-	92776195	92776459	92774044	92774146	92777506	92777658	55098	77,122,65,11	6,12,1,4	30,53,21,18,36,28,29,41,11,32,37,13,55,26,26,12,19	0,1,0,0,0,3,1,1,1,0,0,2,4,1,0,0,4	200	100	2.73785e-07	0.000151335	0.865,0.836,0.97,0.579	1.0,0.964,1.0,1.0,1.0,0.824,0.935,0.953,0.846,1.0,1.0,0.765,0.873,0.929,1.0,1.0,0.704	-0.117	SE
ENSG00000177409.12_5	SAMD9L	chr7	-	92776400	92776459	92774044	92774146	92777506	92777658	55102	52,86,37,4	6,12,1,4	22,30,16,12,29,17,19,29,8,19,20,8,41,18,21,7,11	0,1,0,0,0,3,1,1,1,0,0,2,4,1,0,0,4	158	100	2.40208e-05	0.0048656	0.846,0.819,0.959,0.388	1.0,0.95,1.0,1.0,1.0,0.782,0.923,0.948,0.835,1.0,1.0,0.717,0.866,0.919,1.0,1.0,0.635	-0.163	SE
ENSG00000149761.9_6	NUDT22	chr11	+	63997321	63997542	63997013	63997043	63997654	63997791	55387	70,92,65,65	6,0,8,2	96,75,43,49,63,62,45,56,95,102,71,72,71,104,91,60,89	20,8,4,10,7,4,5,6,15,17,11,23,10,15,14,18,13	200	100	2.97608e-05	0.00569931	0.854,1.0,0.802,0.942	0.706,0.824,0.843,0.71,0.818,0.886,0.818,0.824,0.76,0.75,0.763,0.61,0.78,0.776,0.765,0.625,0.774	0.133	SE
ENSG00000023191.17_4	RNH1	chr11	-	504823	504996	502061	502181	506608	506800	55751	34,30,41,20	10,11,12,16	89,50,57,69,66,37,61,49,69,77,57,52,56,73,72,61,45	8,10,6,9,3,7,12,6,38,5,8,3,4,11,9,17,14	200	100	0.000168109	0.0215471	0.63,0.577,0.631,0.385	0.848,0.714,0.826,0.793,0.917,0.725,0.718,0.803,0.476,0.885,0.781,0.897,0.875,0.768,0.8,0.642,0.616	-0.214	SE
ENSG00000023191.17_4	RNH1	chr11	-	504823	504996	502061	502181	507112	507195	55752	32,30,44,22	62,72,82,72	76,49,54,57,68,41,56,51,62,59,44,41,70,72,57,57,41	68,88,67,70,52,79,41,52,124,70,49,38,59,96,73,74,76	200	100	2.02769e-06	0.00073845	0.205,0.172,0.212,0.133	0.358,0.218,0.287,0.289,0.395,0.206,0.406,0.329,0.2,0.296,0.31,0.35,0.372,0.273,0.281,0.278,0.212	-0.117	SE
ENSG00000110066.15_8	KMT5B	chr11	-	67939009	67939176	67938698	67938718	67941270	67941380	56127	56,25,45,42	8,2,6,3	97,72,71,54,100,59,99,77,56,69,74,77,82,97,69,67,96	7,11,0,1,0,2,3,1,2,4,4,3,2,3,3,3,1	200	100	0.000322336	0.0349953	0.778,0.862,0.789,0.875	0.874,0.766,1.0,0.964,1.0,0.937,0.943,0.975,0.933,0.896,0.902,0.928,0.953,0.942,0.92,0.918,0.98	-0.105	SE
ENSG00000150455.13_3	TIRAP	chr11	+	126159559	126159728	126152967	126153048	126160356	126160480	56622	6,4,3,1	0,2,0,0	4,2,5,1,3,5,5,1,2,3,0,1,4,2,1,3,1	6,1,0,1,0,5,3,3,3,1,2,0,3,0,0,3,2	200	100	6.67427e-06	0.00184469	1.0,0.5,1.0,1.0	0.25,0.5,1.0,0.333,1.0,0.333,0.455,0.143,0.25,0.6,0.0,1.0,0.4,1.0,1.0,0.333,0.2	0.358	SE
ENSG00000136861.18_4	CDK5RAP2	chr9	-	123222849	123222945	123220727	123220900	123230137	123230275	57292	1,7,9,9	0,0,0,0	16,11,8,14,13,9,15,15,8,10,13,11,17,8,6,7,12	2,0,5,1,3,1,3,2,0,3,2,2,0,2,0,2,8	195	100	4.092e-07	0.000206309	1.0,1.0,1.0,1.0	0.804,1.0,0.451,0.878,0.69,0.822,0.719,0.794,1.0,0.631,0.769,0.738,1.0,0.672,1.0,0.642,0.435	0.233	SE
ENSG00000172534.14_6	HCFC1	chrX	-	153226992	153227099	153225685	153225865	153227672	153227757	57377	23,17,21,27	2,2,2,5	36,22,18,26,44,44,34,25,26,18,27,34,42,15,35,31,20	0,0,1,3,3,0,1,1,3,0,0,0,1,0,5,0,1	200	100	3.50861e-05	0.00642809	0.852,0.81,0.84,0.73	1.0,1.0,0.9,0.813,0.88,1.0,0.944,0.926,0.813,1.0,1.0,1.0,0.955,1.0,0.778,1.0,0.909	-0.128	SE
ENSG00000242073.2_6	AC211429.2	chr7	-	75113474	75113533	75104327	75104454	75115140	75115385	58329	8,12,13,7	0,1,0,1	12,9,3,7,16,17,13,14,12,11,24,15,9,15,16,14,17	3,6,2,4,10,2,8,6,1,3,3,3,7,3,2,3,1	158	100	6.18999e-07	0.00029071	1.0,0.884,1.0,0.816	0.717,0.487,0.487,0.526,0.503,0.843,0.507,0.596,0.884,0.699,0.835,0.76,0.449,0.76,0.835,0.747,0.915	0.246	SE
ENSG00000169554.21_7	ZEB2	chr2	-	145155867	145157837	145153978	145154159	145158765	145158874	58649	72,56,95,154	29,26,26,6	3.63232e+50	30,27,1,1,1,2,3,2,23,24,21,22,10,38,18,15,9	200	100	3.83116e-07	0.000197201	0.554,0.519,0.646,0.928	0.858,0.811,0.995,0.994,0.994,0.99,0.985,0.987,0.854,0.741,0.843,0.797,0.933,0.821,0.849,0.876,0.878	-0.233	SE
ENSG00000169554.21_7	ZEB2	chr2	-	145155867	145157912	145153978	145154159	145158765	145158874	58652	39,33,46,80	29,26,26,6	188,120,197,171,160,187,196,157,136,73,118,93,153,199,124,116,78	30,27,1,1,1,2,3,2,23,24,21,22,10,38,18,15,9	200	100	1.05743e-05	0.00260433	0.402,0.388,0.469,0.87	0.758,0.69,0.99,0.988,0.988,0.979,0.97,0.975,0.747,0.603,0.738,0.679,0.884,0.724,0.775,0.795,0.813	-0.297	SE
ENSG00000137814.11_5	HAUS2	chr15	+	42851536	42851606	42850395	42850488	42853467	42853600	58818	21,15,24,23	2,3,5,0	39,33,26,18,25,26,25,17,21,22,23,15,28,21,29,12,8	0,1,0,1,4,4,2,0,0,0,0,0,1,0,0,1,0	169	100	2.41797e-05	0.00487019	0.861,0.747,0.74,1.0	1.0,0.951,1.0,0.914,0.787,0.794,0.881,1.0,1.0,1.0,1.0,1.0,0.943,1.0,1.0,0.877,1.0	-0.113	SE
ENSG00000137814.11_5	HAUS2	chr15	+	42852979	42853068	42850395	42850488	42853467	42853497	58819	4,5,9,5	2,3,5,0	6,3,4,3,4,3,8,4,5,2,9,3,6,3,3,4,3	0,1,0,1,4,4,2,0,0,0,0,0,1,0,0,1,0	188	100	8.22264e-07	0.000357112	0.515,0.47,0.489,1.0	1.0,0.615,1.0,0.615,0.347,0.285,0.68,1.0,1.0,1.0,1.0,1.0,0.761,1.0,1.0,0.68,1.0	-0.204	SE
ENSG00000050426.16_7	LETMD1	chr12	+	51445870	51445990	51442816	51442968	51447560	51447643	59026	5,0,3,1	2,4,6,4	2,1,5,3,1,1,3,3,3,6,6,6,7,5,5,3,5	0,1,2,2,1,0,1,3,0,0,0,3,5,1,1,2,2	200	100	0.000230895	0.027727	0.556,0.0,0.2,0.111	1.0,0.333,0.556,0.429,0.333,1.0,0.6,0.333,1.0,1.0,1.0,0.5,0.412,0.714,0.714,0.429,0.556	-0.425	SE
ENSG00000050426.16_7	LETMD1	chr12	+	51445874	51445990	51442125	51442968	51447560	51447643	59027	10,2,7,9	2,4,6,4	8,9,10,6,10,5,6,9,6,12,11,9,12,10,9,5,13	0,1,2,2,1,0,1,3,0,0,0,3,5,1,1,2,2	200	100	8.11399e-05	0.0122953	0.714,0.2,0.368,0.529	1.0,0.818,0.714,0.6,0.833,1.0,0.75,0.6,1.0,1.0,1.0,0.6,0.545,0.833,0.818,0.556,0.765	-0.337	SE
ENSG00000050426.16_7	LETMD1	chr12	+	51447560	51447643	51442816	51442968	51450132	51450211	59036	2,4,6,4	5,1,4,3	2,1,1,1,1,0,1,2,0,0,0,3,4,1,0,2,2	4,1,2,6,5,6,6,2,3,4,3,4,7,2,6,3,2	182	100	3.02104e-05	0.00572902	0.18,0.687,0.452,0.423	0.216,0.355,0.216,0.084,0.099,0.0,0.084,0.355,0.0,0.0,0.0,0.292,0.239,0.216,0.0,0.268,0.355	0.272	SE
ENSG00000106077.18_3	ABHD11	chr7	-	73151550	73151690	73151258	73151440	73151891	73152065	59190	19,17,24,7	0,1,0,0	9,17,13,7,12,12,9,12,18,29,24,24,21,20,19,24,16	3,4,0,0,0,4,0,0,8,2,0,3,1,5,6,1,1	200	100	3.16996e-06	0.00101443	1.0,0.895,1.0,1.0	0.6,0.68,1.0,1.0,1.0,0.6,1.0,1.0,0.529,0.879,1.0,0.8,0.913,0.667,0.613,0.923,0.889	0.145	SE
ENSG00000151743.11_6	AMN1	chr12	-	31862025	31862101	31854932	31854941	31862226	31862359	59295	4,4,5,3	4,4,4,4	0,2,2,3,2,1,3,2,1,1,1,0,2,3,3,2,2	9,4,7,6,8,12,4,9,11,8,5,7,5,9,2,2,9	175	100	0.00011917	0.0166332	0.364,0.364,0.417,0.3	0.0,0.222,0.14,0.222,0.125,0.045,0.3,0.113,0.049,0.067,0.103,0.0,0.186,0.16,0.462,0.364,0.113	0.204	SE
ENSG00000105223.20_4	PLD3	chr19	+	40871459	40871492	40854610	40854675	40871624	40871837	59354	7,7,3,3	2,1,0,3	5,1,3,3,0,1,2,8,1,4,6,1,4,4,3,1,7	1,7,3,6,2,8,5,5,2,8,3,8,4,11,4,8,1	132	100	0.000320945	0.0348859	0.726,0.841,1.0,0.431	0.791,0.098,0.431,0.275,0.0,0.087,0.233,0.548,0.275,0.275,0.602,0.087,0.431,0.216,0.362,0.087,0.841	0.418	SE
ENSG00000205581.11_5	HMGN1	chr21	-	40719841	40719878	40719304	40719404	40720217	40720265	59395	3,0,3,0	2,7,11,3	8,7,3,0,6,2,0,6,0,10,3,2,1,2,1,8,4	1,1,2,3,4,2,1,0,1,3,3,1,4,2,1,0,2	136	100	0.000135055	0.018299	0.524,0.0,0.167,0.0	0.855,0.837,0.524,0.0,0.524,0.424,0.0,1.0,0.0,0.71,0.424,0.595,0.155,0.424,0.424,1.0,0.595	-0.327	SE
ENSG00000142765.18_5	SYTL1	chr1	+	27676462	27676623	27675888	27675989	27676879	27676976	59473	72,83,82,65	12,8,9,4	114,83,75,89,97,65,95,66,127,113,73,103,112,72,93,100,71	6,0,2,4,2,2,2,0,9,2,2,3,5,3,4,2,2	200	100	1.18654e-07	7.79941e-05	0.75,0.838,0.82,0.89	0.905,1.0,0.949,0.918,0.96,0.942,0.96,1.0,0.876,0.966,0.948,0.945,0.918,0.923,0.921,0.962,0.947	-0.119	SE
ENSG00000164758.7_3	MED30	chr8	+	118542961	118543066	118540889	118541048	118552121	118552501	59506	112,51,65,65	20,14,16,14	109,95,101,86,142,102,115,152,75,93,84,75,95,78,61,66,83	10,17,7,7,13,8,10,11,7,5,5,7,11,4,5,3,2	200	100	2.31133e-08	2.29445e-05	0.737,0.646,0.67,0.699	0.845,0.736,0.878,0.86,0.845,0.864,0.852,0.874,0.843,0.903,0.894,0.843,0.812,0.907,0.859,0.917,0.954	-0.176	SE
ENSG00000090857.13_4	PDPR	chr16	+	70187293	70187476	70182366	70182456	70190377	70190517	59541	5,10,7,15	0,0,0,1	20,30,13,11,30,13,22,26,19,8,9,21,12,16,16,30,20	5,1,0,0,2,0,1,4,3,0,6,0,3,3,4,0,2	200	100	1.72372e-05	0.00376663	1.0,1.0,1.0,0.882	0.667,0.938,1.0,1.0,0.882,1.0,0.917,0.765,0.76,1.0,0.429,1.0,0.667,0.727,0.667,1.0,0.833	0.132	SE
ENSG00000064313.12_5	TAF2	chr8	-	120758944	120759174	120756527	120756633	120768245	120768355	59692	11,9,27,20	1,4,1,2	32,24,16,18,29,31,35,32,26,18,23,20,24,24,24,24,24	0,1,0,0,0,0,0,0,1,0,0,2,3,0,2,0,2	200	100	0.000330016	0.0355935	0.846,0.529,0.931,0.833	1.0,0.923,1.0,1.0,1.0,1.0,1.0,1.0,0.929,1.0,1.0,0.833,0.8,1.0,0.857,1.0,0.857	-0.168	SE
ENSG00000165501.17_4	LRR1	chr14	+	50070269	50070336	50069087	50069186	50074117	50074839	59720	3,1,8,2	5,9,5,4	2,2,1,0,3,0,2,1,2,0,0,3,2,0,1,0,2	8,5,4,3,10,6,3,9,13,5,4,6,4,8,7,7,6	166	100	0.00026322	0.0299848	0.265,0.063,0.491,0.231	0.131,0.194,0.131,0.0,0.153,0.0,0.287,0.063,0.085,0.0,0.0,0.231,0.231,0.0,0.079,0.0,0.167	0.159	SE
ENSG00000196295.12_9	GARS-DT	chr7	-	30618846	30618930	30606037	30608605	30624945	30625072	59779	6,1,5,2	0,0,0,1	2,9,5,6,10,2,1,7,5,8,3,6,4,12,2,1,11	1,3,2,0,1,2,3,1,2,0,2,1,0,3,4,1,2	183	100	4.07913e-06	0.0012558	1.0,1.0,1.0,0.522	0.522,0.621,0.577,1.0,0.845,0.353,0.154,0.793,0.577,1.0,0.45,0.766,1.0,0.686,0.215,0.353,0.75	0.253	SE
ENSG00000083535.16_4	PIBF1	chr13	+	73467921	73468087	73428194	73428293	73482668	73482819	60463	16,12,25,13	2,0,5,2	21,14,23,14,22,15,22,16,15,22,25,10,26,9,17,16,18	0,0,0,0,1,0,0,0,1,0,1,1,0,0,0,1,0	200	100	2.4743e-05	0.00493253	0.8,1.0,0.714,0.765	1.0,1.0,1.0,1.0,0.917,1.0,1.0,1.0,0.882,1.0,0.926,0.833,1.0,1.0,1.0,0.889,1.0	-0.148	SE
ENSG00000226822.3_7	LINC02785	chr1	+	108594932	108595083	108593000	108593357	108614105	108614259	60538	6,9,5,1	0,1,1,0	6,4,2,1,6,7,5,2,9,11,4,7,5,5,6,8,6	3,6,0,1,1,2,1,0,0,1,6,0,2,2,0,4,1	200	100	4.9292e-05	0.00838344	1.0,0.818,0.714,1.0	0.5,0.25,1.0,0.333,0.75,0.636,0.714,1.0,1.0,0.846,0.25,1.0,0.556,0.556,1.0,0.5,0.75	0.198	SE
ENSG00000139620.12_4	KANSL2	chr12	-	49075353	49075424	49073437	49073616	49075969	49076021	60582	16,8,11,15	2,6,6,16	10,13,15,8,14,17,13,11,11,8,12,4,8,7,12,13,11	4,0,4,7,0,0,0,1,3,0,2,0,0,0,5,0,0	170	100	1.02622e-05	0.0025468	0.825,0.44,0.519,0.355	0.595,1.0,0.688,0.402,1.0,1.0,1.0,0.866,0.683,1.0,0.779,1.0,1.0,1.0,0.585,1.0,1.0	-0.324	SE
ENSG00000048140.18_6	TSPAN17	chr5	+	176083895	176083925	176083700	176083817	176084518	176086054	60596	10,8,2,10	3,3,0,2	7,16,6,5,7,6,4,2,3,6,7,14,16,12,9,5,11	0,0,0,0,0,2,1,0,1,0,0,0,4,0,0,1,2	129	100	0.000110832	0.0156946	0.721,0.674,1.0,0.795	1.0,1.0,1.0,1.0,1.0,0.699,0.756,1.0,0.699,1.0,1.0,1.0,0.756,1.0,1.0,0.795,0.81	-0.115	SE
ENSG00000213699.9_4	SLC35F6	chr2	+	26997911	26998083	26997118	26997191	26998331	26998544	60679	14,17,23,14	1,1,0,0	37,24,27,12,16,24,23,17,33,37,27,24,23,32,31,30,16	5,2,2,3,3,2,5,1,3,0,1,4,4,6,2,6,4	200	100	8.82713e-06	0.00228388	0.875,0.895,1.0,1.0	0.787,0.857,0.871,0.667,0.727,0.857,0.697,0.895,0.846,1.0,0.931,0.75,0.742,0.727,0.886,0.714,0.667	0.141	SE
ENSG00000023909.10_4	GCLM	chr1	-	94362173	94362376	94360169	94360284	94363394	94363454	60955	28,40,33,28	3,1,4,2	57,36,33,27,57,30,56,34,34,44,34,29,49,45,34,36,31	0,2,0,1,1,0,2,0,1,3,1,0,0,0,0,0,0	200	100	8.52501e-06	0.00221751	0.824,0.952,0.805,0.875	1.0,0.9,1.0,0.931,0.966,1.0,0.933,1.0,0.944,0.88,0.944,1.0,1.0,1.0,1.0,1.0,1.0	-0.106	SE
ENSG00000151414.15_5	NEK7	chr1	+	198247090	198247199	198233254	198233365	198248083	198248191	62069	48,39,60,55	7,4,14,1	123,104,94,95,164,79,126,120,112,92,102,107,119,165,98,107,89	6,5,1,1,3,0,0,1,3,2,8,2,4,7,8,2,1	200	100	7.81851e-07	0.00034417	0.774,0.83,0.682,0.965	0.911,0.912,0.979,0.979,0.965,1.0,1.0,0.984,0.949,0.958,0.864,0.964,0.937,0.922,0.86,0.964,0.978	-0.136	SE
ENSG00000136813.14_8	ECPAS	chr9	-	114235176	114235280	114213704	114213835	114245783	114245959	62202	3,2,1,2	0,0,2,0	3,4,5,4,8,5,1,3,3,2,3,7,4,3,1,10,7	2,1,1,3,2,4,3,1,1,4,5,2,5,3,6,1,6	200	100	0.000110677	0.0156946	1.0,1.0,0.2,1.0	0.429,0.667,0.714,0.4,0.667,0.385,0.143,0.6,0.6,0.2,0.231,0.636,0.286,0.333,0.077,0.833,0.368	0.355	SE
ENSG00000184428.13_4	TOP1MT	chr8	-	144416277	144416455	144413393	144413509	144416909	144416965	62485	1,2,0,0	2,9,6,11	8,9,2,1,5,2,1,0,6,3,3,2,6,4,8,6,7	9,16,3,7,6,11,9,14,9,3,12,6,9,13,6,5,6	200	100	1.02368e-05	0.0025468	0.2,0.1,0.0,0.0	0.308,0.22,0.25,0.067,0.294,0.083,0.053,0.0,0.25,0.333,0.111,0.143,0.25,0.133,0.4,0.375,0.368	-0.139	SE
ENSG00000286261.1_1	AC022137.3	chr19	+	53949479	53949590	53935236	53935281	53950448	53950536	62590	5,2,8,3	0,1,8,1	9,10,5,3,6,23,15,6,12,6,11,5,7,13,17,17,11	1,0,0,1,0,1,0,0,3,1,0,0,1,3,1,0,0	200	100	5.06486e-06	0.00151144	1.0,0.5,0.333,0.6	0.818,1.0,1.0,0.6,1.0,0.92,1.0,1.0,0.667,0.75,1.0,1.0,0.778,0.684,0.895,1.0,1.0	-0.281	SE
ENSG00000130935.10_4	NOL11	chr17	+	65732781	65732870	65732015	65732139	65733186	65733261	62845	34,31,73,39	18,6,23,4	64,39,41,47,64,49,55,69,31,53,61,60,87,69,59,55,82	7,7,0,2,3,1,4,4,10,11,7,3,12,7,9,4,3	188	100	0.00013323	0.0181275	0.501,0.733,0.628,0.838	0.829,0.748,1.0,0.926,0.919,0.963,0.88,0.902,0.622,0.719,0.823,0.914,0.794,0.84,0.777,0.88,0.936	-0.176	SE
ENSG00000065491.8_3	TBC1D22B	chr6	+	37284478	37284606	37281591	37281667	37284886	37284982	62959	10,4,10,9	6,4,4,4	29,15,14,16,25,25,24,23,18,21,19,20,29,12,21,22,10	5,3,0,1,2,3,3,0,2,2,7,3,3,1,2,0,1	200	100	5.83454e-06	0.00167839	0.455,0.333,0.556,0.529	0.744,0.714,1.0,0.889,0.862,0.806,0.8,1.0,0.818,0.84,0.576,0.769,0.829,0.857,0.84,1.0,0.833	-0.366	SE
ENSG00000166435.15_7	XRRA1	chr11	-	74641344	74641417	74632258	74632392	74644845	74644917	64091	1,8,13,10	2,3,3,1	29,21,6,9,5,22,12,40,6,10,12,12,10,5,3,7,11	1,0,0,0,0,2,0,0,2,0,2,1,0,0,4,3,0	172	100	1.20876e-05	0.00289441	0.225,0.608,0.716,0.853	0.944,1.0,1.0,1.0,1.0,0.865,1.0,1.0,0.636,1.0,0.777,0.875,1.0,1.0,0.304,0.576,1.0	-0.28	SE
ENSG00000006756.16_4	ARSD	chrX	-	2833596	2833733	2831654	2832814	2835844	2836268	64886	5,8,6,7	0,0,0,0	21,19,13,16,23,9,18,6,8,11,10,11,24,17,9,6,13	0,2,1,1,1,0,1,0,7,2,2,1,1,6,1,0,0	200	100	8.60519e-05	0.0128792	1.0,1.0,1.0,1.0	1.0,0.826,0.867,0.889,0.92,1.0,0.9,1.0,0.364,0.733,0.714,0.846,0.923,0.586,0.818,1.0,1.0	0.154	SE
ENSG00000180902.18_6	D2HGDH	chr2	+	242688713	242688814	242688250	242688357	242689565	242689709	65405	1,1,0,1	1,2,1,3	1,11,1,4,5,1,1,2,3,4,2,1,2,7,10,6,8	2,1,5,6,3,3,1,1,5,3,3,2,1,3,5,1,3	200	100	0.000150535	0.0198707	0.333,0.2,0.0,0.143	0.2,0.846,0.091,0.25,0.455,0.143,0.333,0.5,0.231,0.4,0.25,0.2,0.5,0.538,0.5,0.75,0.571	-0.229	SE
ENSG00000180902.18_6	D2HGDH	chr2	+	242690660	242690803	242684123	242684292	242695263	242695429	65410	9,4,14,10	0,0,0,0	15,13,12,3,8,17,13,7,25,9,8,10,9,6,15,3,15	0,3,1,1,0,2,0,0,3,0,2,7,1,1,2,0,1	200	100	4.46718e-05	0.00773283	1.0,1.0,1.0,1.0	1.0,0.684,0.857,0.6,1.0,0.81,1.0,1.0,0.806,1.0,0.667,0.417,0.818,0.75,0.789,1.0,0.882	0.172	SE
ENSG00000160961.12_3	ZNF333	chr19	+	14805821	14805945	14804262	14804306	14806377	14806473	65605	38,38,34,29	1,4,3,5	63,46,47,39,55,39,45,25,61,80,56,69,85,77,53,59,61	0,0,2,1,0,0,1,0,3,0,0,1,0,0,2,0,0	200	100	1.72654e-08	1.86201e-05	0.95,0.826,0.85,0.744	1.0,1.0,0.922,0.951,1.0,1.0,0.957,1.0,0.91,1.0,1.0,0.972,1.0,1.0,0.93,1.0,1.0	-0.136	SE
ENSG00000111596.13_6	CNOT2	chr12	+	70691538	70691659	70688016	70688074	70704674	70704797	65832	2,1,1,3	1,0,0,0	8,0,2,5,1,3,1,1,1,4,4,2,6,2,3,1,2	0,2,0,2,2,3,3,0,1,2,2,5,1,1,3,2,1	200	100	9.37947e-07	0.000391619	0.5,1.0,1.0,1.0	1.0,0.0,1.0,0.556,0.2,0.333,0.143,1.0,0.333,0.5,0.5,0.167,0.75,0.5,0.333,0.2,0.5	0.404	SE
ENSG00000075292.19_4	ZNF638	chr2	+	71575556	71577401	71558893	71558995	71582848	71582910	66011	22,18,43,32	5,13,10,11	52,39,39,33,68,34,41,41,39,43,53,42,65,46,42,45,51	1,4,6,7,4,6,4,2,4,12,1,4,5,5,4,6,2	200	100	5.72915e-06	0.00165667	0.688,0.409,0.683,0.593	0.963,0.83,0.765,0.702,0.895,0.739,0.837,0.911,0.83,0.642,0.964,0.84,0.867,0.821,0.84,0.789,0.927	-0.24	SE
ENSG00000160932.11_5	LY6E	chr8	+	144101678	144101794	144100249	144100536	144102299	144102408	66064	10,39,8,0	4,7,3,2	4,3,1,8,4,2,5,8,3,1,4,4,3,1,6,1,2	2,2,0,1,1,0,0,2,1,0,0,0,1,0,1,4,0	200	100	2.06474e-06	0.00074156	0.556,0.736,0.571,0.0	0.5,0.429,1.0,0.8,0.667,1.0,1.0,0.667,0.6,1.0,1.0,1.0,0.6,1.0,0.75,0.111,1.0	-0.306	SE
ENSG00000058453.17_4	CROCC	chr1	+	17296279	17296429	17294697	17294913	17296747	17296948	66592	2,5,6,11	2,0,3,2	16,6,2,4,7,7,8,6,14,9,11,11,8,7,15,7,6	1,2,1,0,1,3,0,3,0,1,1,0,0,0,3,2,0	200	100	0.000316325	0.0345768	0.333,1.0,0.5,0.733	0.889,0.6,0.5,1.0,0.778,0.538,1.0,0.5,1.0,0.818,0.846,1.0,1.0,1.0,0.714,0.636,1.0	-0.171	SE
ENSG00000117155.16_4	SSX2IP	chr1	-	85146020	85146070	85136871	85136991	85156053	85156228	66624	0,0,0,0	6,5,6,4	5,0,1,5,0,0,2,0,1,1,0,1,3,1,2,3,4	6,9,2,6,5,7,4,3,6,2,3,5,3,1,4,2,4	149	100	4.01293e-05	0.00717636	0.0,0.0,0.0,0.0	0.359,0.0,0.251,0.359,0.0,0.0,0.251,0.0,0.101,0.251,0.0,0.118,0.402,0.402,0.251,0.502,0.402	-0.215	SE
ENSG00000136161.12_5	RCBTB2	chr13	-	49085905	49086013	49076859	49077050	49086864	49087031	66702	7,2,4,1	0,1,5,3	4,8,6,2,5,2,9,1,8,8,5,12,3,20,5,2,9	1,1,0,0,0,0,0,0,1,1,1,0,0,0,1,0,1	200	100	3.17333e-07	0.000169623	1.0,0.5,0.286,0.143	0.667,0.8,1.0,1.0,1.0,1.0,1.0,1.0,0.8,0.8,0.714,1.0,1.0,1.0,0.714,1.0,0.818	-0.419	SE
ENSG00000136161.12_5	RCBTB2	chr13	-	49086151	49086310	49076859	49077050	49086864	49087031	66704	35,23,42,16	0,1,5,3	91,66,43,29,51,56,54,35,53,56,67,60,71,72,41,44,57	1,1,0,0,0,0,0,0,1,1,1,0,0,0,1,0,1	200	100	0.000393218	0.0408025	1.0,0.92,0.808,0.727	0.978,0.971,1.0,1.0,1.0,1.0,1.0,1.0,0.964,0.966,0.971,1.0,1.0,1.0,0.953,1.0,0.966	-0.123	SE
ENSG00000167207.13_7	NOD2	chr16	+	50750497	50750581	50744468	50746284	50756532	50756616	66931	6,4,8,8	2,3,8,2	11,26,8,13,17,15,11,1,34,34,21,13,24,30,16,23,21	3,3,2,3,0,0,0,0,3,3,6,3,1,2,3,0,3	183	100	7.00607e-05	0.0110646	0.621,0.421,0.353,0.686	0.667,0.826,0.686,0.703,1.0,1.0,1.0,1.0,0.861,0.861,0.657,0.703,0.929,0.891,0.745,1.0,0.793	-0.322	SE
ENSG00000167207.13_7	NOD2	chr16	+	50753835	50753919	50744468	50746284	50756532	50756616	66938	8,17,20,13	2,3,8,2	34,29,18,17,14,31,24,23,34,30,32,38,33,52,34,31,49	3,3,2,3,0,0,0,0,3,3,6,3,1,2,3,0,3	183	100	4.38449e-05	0.0076168	0.686,0.756,0.577,0.78	0.861,0.841,0.831,0.756,1.0,1.0,1.0,1.0,0.861,0.845,0.745,0.874,0.947,0.934,0.861,1.0,0.899	-0.198	SE
ENSG00000095794.19_7	CREM	chr10	+	35468061	35468204	35415737	35416121	35495822	35495979	67300	10,7,1,3	0,0,0,0	4,7,0,2,7,6,4,9,1,5,10,4,6,3,3,1,5	1,4,1,0,3,0,0,1,1,1,0,0,3,2,1,4,0	200	100	0.00036144	0.0383869	1.0,1.0,1.0,1.0	0.667,0.467,0.0,1.0,0.538,1.0,1.0,0.818,0.333,0.714,1.0,1.0,0.5,0.429,0.6,0.111,1.0	0.343	SE
ENSG00000260537.2_6	AC012184.2	chr16	+	70346511	70346560	70333116	70333257	70348804	70348858	67455	23,31,37,32	5,8,4,5	43,38,30,25,45,29,25,35,39,41,36,36,38,33,27,42,36	1,1,2,2,0,4,1,1,2,1,2,3,1,1,3,4,3	148	100	4.09303e-06	0.00125611	0.757,0.724,0.862,0.812	0.967,0.963,0.91,0.894,1.0,0.83,0.944,0.959,0.929,0.965,0.924,0.89,0.963,0.957,0.859,0.876,0.89	-0.136	SE
ENSG00000112357.13_3	PEX7	chr6	+	137166752	137166830	137147456	137147607	137187764	137187871	67469	3,5,5,2	4,4,1,0	4,4,8,5,7,3,4,8,4,6,5,6,6,4,6,4,7	3,2,0,3,1,0,2,1,2,0,0,0,1,0,1,2,0	177	100	1.92175e-05	0.0040999	0.298,0.414,0.739,1.0	0.43,0.531,1.0,0.485,0.798,1.0,0.531,0.819,0.531,1.0,1.0,1.0,0.772,1.0,0.772,0.531,1.0	-0.164	SE
ENSG00000172775.17_9	PSME3IP1	chr16	-	57208080	57208198	57207639	57207781	57209450	57209612	67983	15,4,8,1	0,0,2,0	15,7,13,5,5,5,8,8,5,2,4,4,9,11,8,3,5	0,3,0,1,0,1,1,2,2,0,6,0,4,7,1,2,1	200	100	5.24162e-05	0.00872217	1.0,1.0,0.667,1.0	1.0,0.538,1.0,0.714,1.0,0.714,0.8,0.667,0.556,1.0,0.25,1.0,0.529,0.44,0.8,0.429,0.714	0.202	SE
ENSG00000112039.5_4	FANCE	chr6	+	35425692	35425761	35425332	35425377	35426073	35426217	68210	4,5,7,4	0,0,0,0	10,2,6,1,6,3,1,6,7,12,6,13,8,3,3,9,15	0,0,1,1,1,2,2,2,4,3,1,0,1,2,0,2,2	168	100	1.25322e-05	0.00298088	1.0,1.0,1.0,1.0	1.0,1.0,0.781,0.373,0.781,0.472,0.229,0.641,0.51,0.704,0.781,1.0,0.826,0.472,1.0,0.728,0.817	0.287	SE
ENSG00000173200.13_3	PARP15	chr3	+	122345673	122345880	122340194	122340458	122350932	122351020	68566	52,31,44,47	13,14,15,10	69,54,28,29,48,24,36,27,34,31,30,45,59,10,29,22,18	19,21,8,22,27,36,45,44,8,7,31,30,21,33,24,19,32	200	100	0.000213069	0.0260732	0.667,0.525,0.595,0.701	0.645,0.563,0.636,0.397,0.471,0.25,0.286,0.235,0.68,0.689,0.326,0.429,0.584,0.132,0.377,0.367,0.22	0.193	SE
ENSG00000125124.12_5	BBS2	chr16	-	56534765	56534889	56533689	56533819	56535264	56535506	68992	25,26,38,36	6,11,9,10	40,58,58,63,33,39,51,53,31,48,50,54,55,54,74,38,36	4,6,11,6,3,4,5,6,10,7,1,3,4,4,3,4,7	200	100	2.81863e-05	0.00544062	0.676,0.542,0.679,0.643	0.833,0.829,0.725,0.84,0.846,0.83,0.836,0.815,0.608,0.774,0.962,0.9,0.873,0.871,0.925,0.826,0.72	-0.189	SE
ENSG00000125124.12_5	BBS2	chr16	-	56534765	56534937	56533689	56533819	56535264	56535409	68993	50,41,76,55	6,11,9,10	64,95,106,99,94,75,96,84,69,87,90,98,98,92,121,57,69	4,6,11,6,3,4,5,6,10,7,1,3,4,4,3,4,7	200	100	1.32698e-05	0.00307366	0.806,0.651,0.809,0.733	0.889,0.888,0.828,0.892,0.94,0.904,0.906,0.875,0.775,0.861,0.978,0.942,0.925,0.92,0.953,0.877,0.831	-0.143	SE
ENSG00000187531.14_6	SIRT7	chr17	-	79873933	79874015	79873486	79873557	79875705	79875843	69083	1,0,0,0	9,13,7,11	4,2,2,2,2,1,3,1,3,1,1,0,0,5,2,1,0	11,9,4,5,4,2,4,5,11,8,7,7,8,4,11,6,4	181	100	5.93585e-05	0.00961961	0.058,0.0,0.0,0.0	0.167,0.109,0.216,0.181,0.216,0.216,0.293,0.1,0.131,0.065,0.073,0.0,0.0,0.408,0.091,0.084,0.0	-0.124	SE
ENSG00000187531.14_6	SIRT7	chr17	-	79875490	79875595	79873486	79873557	79875705	79875843	69084	52,74,66,58	9,13,7,11	99,88,64,66,81,65,55,70,104,93,88,91,107,90,101,83,91	11,9,4,5,4,2,4,5,11,8,7,7,8,4,11,6,4	200	100	0.000402999	0.041531	0.743,0.74,0.825,0.725	0.818,0.83,0.889,0.868,0.91,0.942,0.873,0.875,0.825,0.853,0.863,0.867,0.87,0.918,0.821,0.874,0.919	-0.113	SE
ENSG00000166669.13_5	ATF7IP2	chr16	+	10481234	10481351	10479911	10479979	10508430	10508469	69159	6,7,6,3	0,3,0,0	7,1,7,4,5,5,9,7,9,4,5,7,11,3,2,2,2	2,0,0,1,2,2,0,4,1,1,0,3,1,1,3,2,0	200	100	0.000138141	0.018562	1.0,0.538,1.0,1.0	0.636,1.0,1.0,0.667,0.556,0.556,1.0,0.467,0.818,0.667,1.0,0.538,0.846,0.6,0.25,0.333,1.0	0.183	SE
ENSG00000179750.16_4	APOBEC3B	chr22	+	39388038	39388154	39387336	39387631	39388435	39388551	69817	27,33,48,31	9,39,0,6	3,3,5,0,3,6,5,1,8,3,0,6,10,2,3,1,0	10,8,0,18,4,5,0,17,6,4,4,4,3,8,16,2,3	200	100	7.68736e-06	0.00207738	0.6,0.297,1.0,0.721	0.13,0.158,1.0,0.0,0.273,0.375,1.0,0.029,0.4,0.273,0.0,0.429,0.625,0.111,0.086,0.2,0.0	0.355	SE
ENSG00000159110.19_3	IFNAR2	chr21	+	34632901	34633032	34624966	34625135	34634865	34635061	70840	87,79,154,60	12,11,17,13	150,96,72,74,95,85,109,84,61,94,84,75,111,110,96,79,81	7,10,14,5,2,8,10,4,3,4,6,2,13,4,3,4,11	200	100	0.000209218	0.025764	0.784,0.782,0.819,0.698	0.915,0.828,0.72,0.881,0.96,0.842,0.845,0.913,0.91,0.922,0.875,0.949,0.81,0.932,0.941,0.908,0.786	-0.108	SE
ENSG00000272578.5_6	AP000347.1	chr22	-	24025911	24026054	24000280	24002187	24032418	24035372	71629	13,10,30,27	0,0,0,0	50,26,28,46,49,12,23,29,19,13,35,18,50,39,27,23,25	0,0,0,0,0,4,0,0,2,0,0,8,0,0,3,7,9	200	100	5.10128e-05	0.00858604	1.0,1.0,1.0,1.0	1.0,1.0,1.0,1.0,1.0,0.6,1.0,1.0,0.826,1.0,1.0,0.529,1.0,1.0,0.818,0.622,0.581	0.119	SE
ENSG00000279170.2_6	TSTD3	chr6	+	99979238	99979412	99973939	99973985	99979507	99979596	71678	13,19,5,12	0,1,0,0	16,12,2,9,11,8,8,1,5,4,6,8,8,8,6,1,7	6,2,1,2,5,1,3,0,0,1,1,2,1,5,1,2,3	200	100	3.72329e-08	3.26321e-05	1.0,0.905,1.0,1.0	0.571,0.75,0.5,0.692,0.524,0.8,0.571,1.0,1.0,0.667,0.75,0.667,0.8,0.444,0.75,0.2,0.538	0.316	SE
ENSG00000179094.16_7	PER1	chr17	-	8050214	8050320	8049911	8050083	8050567	8050699	71711	25,11,18,278	4,2,9,6	35,48,297,301,252,380,179,171,97,29,24,31,33,46,40,36,24	8,7,0,0,0,0,2,0,11,2,1,1,3,4,2,0,0	200	100	1.29925e-05	0.00305306	0.758,0.733,0.5,0.959	0.686,0.774,1.0,1.0,1.0,1.0,0.978,1.0,0.815,0.879,0.923,0.939,0.846,0.852,0.909,1.0,1.0	-0.18	SE
ENSG00000054282.16_3	SDCCAG8	chr1	+	243456700	243456796	243456392	243456521	243468014	243468079	71728	8,2,7,6	19,14,27,8	14,13,10,17,13,14,11,15,17,20,14,24,14,23,5,13,12	18,24,10,16,10,15,15,19,12,13,17,18,13,12,14,14,14	195	100	7.22149e-05	0.0112958	0.178,0.068,0.117,0.278	0.285,0.217,0.339,0.353,0.4,0.324,0.273,0.288,0.421,0.441,0.297,0.406,0.356,0.496,0.155,0.323,0.305	-0.174	SE
ENSG00000130669.17_4	PAK4	chr19	+	39663557	39664016	39660171	39660397	39664215	39664650	71809	2,1,2,1	1,1,1,2	1,6,2,9,2,4,2,1,5,4,0,8,9,5,5,8,6	0,0,0,0,0,0,1,0,1,0,1,1,0,1,0,0,1	200	100	0.00024904	0.0289993	0.5,0.333,0.5,0.2	1.0,1.0,1.0,1.0,1.0,1.0,0.5,1.0,0.714,1.0,0.0,0.8,1.0,0.714,1.0,1.0,0.75	-0.468	SE
ENSG00000152359.15_6	POC5	chr5	-	75008431	75008490	75003308	75003700	75008678	75008776	71954	7,8,6,4	10,5,8,5	1,2,0,4,8,2,5,2,0,1,3,5,0,2,1,5,0	9,9,9,8,15,12,20,9,7,17,9,12,15,10,12,15,9	158	100	2.81937e-06	0.000929824	0.307,0.503,0.322,0.336	0.066,0.123,0.0,0.24,0.252,0.095,0.137,0.123,0.0,0.036,0.174,0.209,0.0,0.112,0.05,0.174,0.0	0.262	SE
ENSG00000111011.18_4	RSRC2	chr12	-	123007345	123007453	123006689	123006846	123011394	123011506	72123	72,78,65,47	65,57,63,124	55,60,21,12,15,22,16,25,52,36,29,43,35,43,42,24,19	52,54,106,96,98,105,115,153,40,48,56,49,83,45,68,61,73	200	100	0.000183543	0.0231293	0.356,0.406,0.34,0.159	0.346,0.357,0.09,0.059,0.071,0.095,0.065,0.076,0.394,0.273,0.206,0.305,0.174,0.323,0.236,0.164,0.115	0.118	SE
ENSG00000179335.18_3	CLK3	chr15	+	74918142	74918308	74917242	74917359	74919692	74919787	72417	62,57,56,55	5,9,15,8	97,80,54,88,96,90,59,106,89,76,65,87,96,88,81,70,72	5,9,4,2,4,5,3,2,12,8,4,5,5,7,10,5,3	200	100	0.000190576	0.0238303	0.861,0.76,0.651,0.775	0.907,0.816,0.871,0.957,0.923,0.9,0.908,0.964,0.788,0.826,0.89,0.897,0.906,0.863,0.802,0.875,0.923	-0.122	SE
ENSG00000139714.12_4	MORN3	chr12	-	122090980	122091165	122090633	122090714	122092179	122092339	72664	10,5,16,15	2,0,0,0	4,5,7,13,7,7,10,19,18,4,8,14,13,4,6,17,3	0,1,0,2,0,1,4,3,4,3,1,0,0,1,0,4,2	200	100	1.65667e-05	0.00366125	0.714,1.0,1.0,1.0	1.0,0.714,1.0,0.765,1.0,0.778,0.556,0.76,0.692,0.4,0.8,1.0,1.0,0.667,1.0,0.68,0.429	0.15	SE
ENSG00000014919.12_4	COX15	chr10	-	101478102	101478257	101476104	101476218	101480743	101480825	72691	43,35,38,35	7,8,8,8	58,53,48,35,50,48,47,50,65,63,55,31,65,60,40,38,72	4,6,4,5,0,3,6,3,5,7,0,3,12,5,3,7,4	200	100	0.000368505	0.038967	0.754,0.686,0.704,0.686	0.879,0.815,0.857,0.778,1.0,0.889,0.797,0.893,0.867,0.818,1.0,0.838,0.73,0.857,0.87,0.731,0.9	-0.147	SE
ENSG00000119707.14_4	RBM25	chr14	+	73567008	73567070	73566374	73566458	73572566	73572789	73201	12,9,11,7	4,2,3,1	14,11,14,6,22,12,9,10,7,11,18,12,18,10,16,5,15	1,0,0,0,0,0,0,0,0,0,0,0,1,1,0,0,0	161	100	1.11386e-07	7.63102e-05	0.651,0.736,0.695,0.813	0.897,1.0,1.0,1.0,1.0,1.0,1.0,1.0,1.0,1.0,1.0,1.0,0.918,0.861,1.0,1.0,1.0	-0.257	SE
ENSG00000284707.2_1	AC079781.5	chr7	-	97501662	97501761	97499089	97499125	97538106	97538323	73208	18,18,21,14	0,0,0,0	32,12,12,9,25,18,13,23,27,13,25,30,17,11,28,21,10	2,3,4,0,3,1,2,1,0,0,6,0,0,0,3,1,1	198	100	9.62799e-06	0.00242655	1.0,1.0,1.0,1.0	0.89,0.669,0.602,1.0,0.808,0.901,0.767,0.921,1.0,1.0,0.678,1.0,1.0,1.0,0.825,0.914,0.835	0.129	SE
ENSG00000110422.12_5	HIPK3	chr11	+	33370067	33370364	33369711	33369774	33370692	33370833	73391	16,11,39,34	2,2,5,5	108,91,75,73,91,84,89,68,107,60,66,64,95,127,43,78,56	5,4,2,0,0,3,2,2,4,6,0,5,3,1,0,1,0	200	100	2.24942e-05	0.00463628	0.8,0.733,0.796,0.773	0.915,0.919,0.949,1.0,1.0,0.933,0.957,0.944,0.93,0.833,1.0,0.865,0.941,0.984,1.0,0.975,1.0	-0.174	SE
ENSG00000137074.19_6	APTX	chr9	-	32988080	32988122	32987541	32987729	32989756	32989893	73696	7,5,8,8	3,3,7,5	4,7,6,8,10,7,15,11,6,12,15,6,5,8,9,9,13	2,3,1,0,0,2,1,4,5,0,4,1,1,1,0,3,1	141	100	7.41519e-05	0.0115114	0.623,0.542,0.448,0.532	0.587,0.623,0.81,1.0,1.0,0.713,0.914,0.661,0.46,1.0,0.727,0.81,0.78,0.85,1.0,0.68,0.902	-0.259	SE
ENSG00000137074.19_6	APTX	chr9	-	32988089	32988122	32987541	32987729	32989756	32989893	73702	2,1,2,2	3,3,7,5	2,5,0,1,2,4,4,4,1,4,4,2,2,1,6,3,5	2,3,1,0,0,2,1,4,5,0,4,1,1,1,0,3,1	132	100	0.000161445	0.0208579	0.336,0.202,0.178,0.233	0.431,0.558,0.0,1.0,1.0,0.602,0.752,0.431,0.132,1.0,0.431,0.602,0.602,0.431,1.0,0.431,0.791	-0.362	SE
ENSG00000155846.17_5	PPARGC1B	chr5	+	149219603	149219679	149215825	149216636	149221818	149221940	73892	3,8,6,5	3,1,1,2	19,9,10,7,25,9,12,11,16,13,16,12,8,12,6,11,16	3,4,0,0,0,0,0,0,2,0,1,2,0,1,1,0,0	175	100	0.000131281	0.0179628	0.364,0.821,0.774,0.588	0.784,0.563,1.0,1.0,1.0,1.0,1.0,1.0,0.821,1.0,0.901,0.774,1.0,0.873,0.774,1.0,1.0	-0.274	SE
ENSG00000248751.6_7	AC004997.1	chr22	-	30684694	30684765	30683361	30683549	30689639	30689794	74378	9,10,5,11	3,3,1,2	7,13,15,3,8,11,4,5,19,17,6,9,18,6,14,10,10	1,0,0,0,0,0,0,1,0,0,0,0,2,0,1,0,0	170	100	1.00155e-06	0.000411116	0.638,0.662,0.746,0.764	0.805,1.0,1.0,1.0,1.0,1.0,1.0,0.746,1.0,1.0,1.0,1.0,0.841,1.0,0.892,1.0,1.0	-0.255	SE
ENSG00000147050.14_3	KDM6A	chrX	+	44945109	44945224	44942704	44942853	44948987	44949175	74512	28,11,41,36	1,2,5,11	39,47,43,39,88,36,78,47,18,43,39,22,51,29,53,17,50	0,2,2,2,2,1,2,1,0,0,4,4,3,0,0,0,0	200	100	1.02304e-08	1.25982e-05	0.933,0.733,0.804,0.621	1.0,0.922,0.915,0.907,0.957,0.947,0.951,0.959,1.0,1.0,0.83,0.733,0.895,1.0,1.0,1.0,1.0	-0.169	SE
ENSG00000157426.14_4	AASDH	chr4	-	57237616	57237809	57221347	57221589	57244313	57244630	74622	20,9,13,9	0,0,0,1	14,17,20,14,21,12,13,14,13,16,12,16,25,11,20,10,11	2,5,2,1,3,1,1,1,0,4,1,2,2,1,1,0,0	200	100	0.000234492	0.0278879	1.0,1.0,1.0,0.818	0.778,0.63,0.833,0.875,0.778,0.857,0.867,0.875,1.0,0.667,0.857,0.8,0.862,0.846,0.909,1.0,1.0	0.105	SE
ENSG00000182325.11_5	FBXL6	chr8	-	145581098	145581162	145580649	145580781	145581287	145581446	74823	20,29,34,14	8,3,10,3	22,30,10,31,36,29,28,20,25,29,21,43,34,30,29,29,21	5,3,8,2,0,3,5,2,0,2,0,2,0,0,2,2,3	163	100	0.000181807	0.0230298	0.605,0.856,0.676,0.741	0.73,0.86,0.434,0.905,1.0,0.856,0.775,0.86,1.0,0.899,1.0,0.93,1.0,1.0,0.899,0.899,0.811	-0.154	SE
ENSG00000165861.14_4	ZFYVE1	chr14	-	73444844	73444942	73444634	73444752	73445568	73445677	75715	18,11,21,19	6,2,0,5	38,32,17,36,41,26,26,25,39,33,32,31,42,36,35,19,31	5,2,0,3,1,0,0,0,3,1,0,0,2,1,6,0,0	197	100	3.89111e-06	0.00120555	0.604,0.736,1.0,0.659	0.794,0.89,1.0,0.859,0.954,1.0,1.0,1.0,0.868,0.944,1.0,1.0,0.914,0.948,0.748,1.0,1.0	-0.187	SE
ENSG00000143537.13_3	ADAM15	chr1	+	155034379	155034451	155033238	155033308	155034720	155034845	76059	0,1,0,0	7,6,7,10	5,2,0,1,1,5,1,6,0,4,0,0,2,2,1,2,1	11,4,5,5,8,4,9,2,24,9,5,7,12,16,8,7,1	171	100	5.1576e-05	0.00865089	0.0,0.089,0.0,0.0	0.21,0.226,0.0,0.105,0.068,0.422,0.061,0.637,0.0,0.206,0.0,0.0,0.089,0.068,0.068,0.143,0.369	-0.135	SE
ENSG00000119596.18_6	YLPM1	chr14	+	75264282	75266400	75248036	75249028	75269258	75269379	77791	11,9,18,20	1,2,4,1	29,20,22,25,36,26,28,13,29,27,27,31,40,21,39,23,31	0,2,0,0,1,1,3,1,0,2,2,1,0,0,1,0,0	200	100	7.65298e-05	0.0117789	0.846,0.692,0.692,0.909	1.0,0.833,1.0,1.0,0.947,0.929,0.824,0.867,1.0,0.871,0.871,0.939,1.0,1.0,0.951,1.0,1.0	-0.158	SE
ENSG00000188283.11_6	ZNF383	chr19	+	37715719	37715841	37708827	37709176	37721310	37721364	78174	5,4,9,11	0,1,0,1	6,10,8,12,6,5,13,15,14,11,10,14,15,12,15,14,12	2,2,2,1,0,2,0,4,1,6,2,3,3,2,2,4,7	200	100	3.17324e-05	0.0059139	1.0,0.667,1.0,0.846	0.6,0.714,0.667,0.857,1.0,0.556,1.0,0.652,0.875,0.478,0.714,0.7,0.714,0.75,0.789,0.636,0.462	0.163	SE
ENSG00000130590.14_5	SAMD10	chr20	-	62609597	62609714	62608577	62608759	62611206	62611337	78444	9,4,5,8	3,2,0,2	19,6,7,5,16,9,11,8,15,7,15,14,5,11,15,26,10	0,2,0,0,0,1,0,1,1,0,0,1,0,0,0,0,0	200	100	0.00015856	0.0206221	0.6,0.5,1.0,0.667	1.0,0.6,1.0,1.0,1.0,0.818,1.0,0.8,0.882,1.0,1.0,0.875,1.0,1.0,1.0,1.0,1.0	-0.248	SE
ENSG00000198270.13_7	TMEM116	chr12	-	112381068	112381173	112375964	112376014	112429561	112429693	78704	20,18,28,34	0,0,0,0	30,26,19,19,38,34,27,26,18,27,18,30,26,15,36,23,31	1,3,0,2,1,0,4,1,1,1,2,3,1,2,2,0,3	200	100	0.000467692	0.046464	1.0,1.0,1.0,1.0	0.938,0.813,1.0,0.826,0.95,1.0,0.771,0.929,0.9,0.931,0.818,0.833,0.929,0.789,0.9,1.0,0.838	0.108	SE
ENSG00000198270.13_7	TMEM116	chr12	-	112403398	112403563	112375987	112376014	112429561	112429693	78707	6,3,5,4	0,0,0,0	7,5,4,8,9,5,5,4,3,3,6,11,7,0,3,6,1	1,3,0,2,1,0,4,1,1,1,2,3,1,2,2,0,3	200	100	1.06533e-08	1.2795e-05	1.0,1.0,1.0,1.0	0.778,0.455,1.0,0.667,0.818,1.0,0.385,0.667,0.6,0.6,0.6,0.647,0.778,0.0,0.429,1.0,0.143	0.378	SE
ENSG00000080839.12_5	RBL1	chr20	-	35661067	35661279	35651052	35651229	35663644	35663911	78905	23,16,30,24	1,1,3,4	28,15,13,19,39,29,33,29,12,21,33,34,31,12,22,21,19	0,0,0,0,0,0,0,0,1,0,1,1,0,0,0,0,0	200	100	9.82092e-05	0.0142813	0.92,0.889,0.833,0.75	1.0,1.0,1.0,1.0,1.0,1.0,1.0,1.0,0.857,1.0,0.943,0.944,1.0,1.0,1.0,1.0,1.0	-0.137	SE
ENSG00000080839.12_5	RBL1	chr20	-	35695635	35695700	35695395	35695524	35696388	35696589	78912	9,6,19,14	1,0,0,1	15,7,9,7,7,5,5,4,14,8,12,8,14,10,10,9,10	6,1,1,1,2,3,1,2,1,1,4,1,7,3,0,2,2	164	100	2.42983e-06	0.000832337	0.846,1.0,1.0,0.895	0.604,0.81,0.846,0.81,0.681,0.504,0.753,0.549,0.895,0.83,0.647,0.83,0.549,0.67,1.0,0.733,0.753	0.202	SE
ENSG00000249859.11_5	PVT1	chr8	+	129010445	129010605	129001407	129001537	129021835	129021964	79261	3,12,8,2	4,10,12,7	3,2,2,1,7,1,1,1,0,1,3,2,4,0,0,0,2	12,13,4,11,15,16,6,18,13,12,12,15,6,8,13,9,11	200	100	4.99473e-08	4.01444e-05	0.273,0.375,0.25,0.125	0.111,0.071,0.2,0.043,0.189,0.03,0.077,0.027,0.0,0.04,0.111,0.063,0.25,0.0,0.0,0.0,0.083	0.18	SE
ENSG00000148358.19_3	GPR107	chr9	+	132866698	132866829	132863384	132863502	132869774	132869818	79607	13,4,6,6	2,1,0,6	21,19,8,12,16,25,11,18,14,11,12,10,4,17,9,10,12	0,0,0,1,0,0,2,2,0,0,0,2,4,0,0,0,1	200	100	2.5168e-05	0.00497365	0.765,0.667,1.0,0.333	1.0,1.0,1.0,0.857,1.0,1.0,0.733,0.818,1.0,1.0,1.0,0.714,0.333,1.0,1.0,1.0,0.857	-0.209	SE
ENSG00000185252.19_4	ZNF74	chr22	+	20749622	20749708	20748440	20748952	20754921	20755048	80164	10,7,17,10	0,1,1,0	17,9,9,12,25,10,7,6,16,20,16,12,16,15,18,12,19	0,2,1,1,1,5,2,0,2,2,2,6,6,2,3,4,2	185	100	2.12606e-05	0.00444057	1.0,0.791,0.902,1.0	1.0,0.709,0.829,0.866,0.931,0.519,0.654,1.0,0.812,0.844,0.812,0.519,0.59,0.802,0.764,0.619,0.837	0.152	SE
ENSG00000138604.10_5	GLCE	chr15	+	69486774	69486864	69452922	69453096	69502654	69502745	80285	3,5,3,5	1,0,1,0	6,6,1,3,1,0,3,0,5,3,2,3,4,3,5,1,1	0,3,5,0,6,5,1,1,2,2,3,3,4,3,4,3,3	189	100	1.77743e-07	0.000108072	0.613,1.0,0.613,1.0	1.0,0.514,0.096,1.0,0.081,0.0,0.613,0.0,0.569,0.442,0.261,0.346,0.346,0.346,0.398,0.15,0.15	0.435	SE
ENSG00000177989.13_6	ODF3B	chr22	-	50969998	50970131	50969619	50969724	50970397	50970613	80796	76,114,73,17	12,7,9,3	104,78,57,47,54,50,54,47,102,86,60,68,67,77,80,74,65	5,6,1,1,3,3,4,0,3,5,2,0,2,3,4,4,2	200	100	9.15593e-06	0.00234402	0.76,0.891,0.802,0.739	0.912,0.867,0.966,0.959,0.9,0.893,0.871,1.0,0.944,0.896,0.938,1.0,0.944,0.928,0.909,0.902,0.942	-0.13	SE
ENSG00000177989.13_6	ODF3B	chr22	-	50969998	50970202	50969619	50969724	50970397	50970506	80797	103,169,120,21	12,7,9,3	139,138,83,73,77,72,86,88,128,148,91,115,132,146,123,108,98	5,6,1,1,3,3,4,0,3,5,2,0,2,3,4,4,2	200	100	2.67664e-06	0.000897912	0.811,0.923,0.87,0.778	0.933,0.92,0.976,0.973,0.928,0.923,0.915,1.0,0.955,0.937,0.958,1.0,0.971,0.961,0.939,0.931,0.961	-0.106	SE
ENSG00000167613.16_6	LAIR1	chr19	-	54871449	54871679	54868536	54868575	54872616	54872816	80837	9,5,1,3	7,15,10,6	20,13,7,4,23,7,10,7,14,16,10,15,21,6,15,18,14	4,3,4,11,1,2,1,4,0,2,2,1,2,4,2,1,0	200	100	3.74514e-11	1.1753e-07	0.391,0.143,0.048,0.2	0.714,0.684,0.467,0.154,0.92,0.636,0.833,0.467,1.0,0.8,0.714,0.882,0.84,0.429,0.789,0.9,1.0	-0.524	SE
ENSG00000167613.16_6	LAIR1	chr19	-	54871628	54871679	54868320	54868575	54872522	54872556	80839	72,57,92,46	41,42,33,26	147,149,66,16,160,127,118,82,167,194,95,149,193,162,179,144,173	37,2,46,51,1,1,3,42,1,1,20,4,1,39,0,0,2	150	100	0	0	0.539,0.475,0.65,0.541	0.726,0.98,0.489,0.173,0.991,0.988,0.963,0.566,0.991,0.992,0.76,0.961,0.992,0.735,1.0,1.0,0.983	-0.289	SE
ENSG00000167613.16_6	LAIR1	chr19	-	54871628	54871679	54868320	54868575	54872616	54872800	80840	49,36,43,28	7,15,10,6	84,68,31,13,66,61,64,33,80,89,55,69,105,62,88,81,82	4,3,4,11,1,2,1,4,0,2,2,1,2,4,2,1,0	150	100	1.00492e-11	4.25054e-08	0.824,0.615,0.741,0.757	0.933,0.938,0.838,0.441,0.978,0.953,0.977,0.846,1.0,0.967,0.948,0.979,0.972,0.912,0.967,0.982,1.0	-0.185	SE
ENSG00000101230.6_5	ISM1	chr20	+	13260280	13260545	13251150	13251390	13269186	13269330	82109	5,3,6,7	1,2,3,2	4,6,5,5,3,1,0,5,4,4,3,8,1,2,3,4,5	0,0,0,0,0,0,1,0,0,0,1,1,0,0,1,0,0	200	100	7.22412e-07	0.000324654	0.714,0.429,0.5,0.636	1.0,1.0,1.0,1.0,1.0,1.0,0.0,1.0,1.0,1.0,0.6,0.8,1.0,1.0,0.6,1.0,1.0	-0.313	SE
ENSG00000273247.5_9	AC097376.3	chr4	-	140337090	140337166	140334969	140335178	140374838	140375188	82751	6,6,2,1	3,4,7,0	1,3,2,0,1,1,0,0,0,0,0,0,1,0,2,1,2	5,2,1,2,4,2,5,1,4,1,1,1,9,1,6,5,0	175	100	5.18917e-06	0.00153909	0.533,0.462,0.14,1.0	0.103,0.462,0.533,0.0,0.125,0.222,0.0,0.0,0.0,0.0,0.0,0.0,0.06,0.0,0.16,0.103,1.0	0.371	SE
ENSG00000138795.10_6	LEF1	chr4	-	109002741	109002825	109000647	109000770	109004511	109004602	83105	284247283312	28,38,33,70	2.86385e+50	24,32,31,22,32,25,21,58,31,24,22,22,34,8,29,13,12	183	100	7.21379e-12	3.69361e-08	0.847,0.78,0.824,0.709	0.867,0.868,0.873,0.915,0.921,0.922,0.89,0.794,0.87,0.9,0.893,0.908,0.906,0.935,0.917,0.951,0.969	-0.11	SE
ENSG00000137073.22_4	UBAP2	chr9	-	34011624	34011662	33996475	33998862	34017047	34017187	83382	3,5,7,5	11,14,24,13	2,4,2,1,3,3,0,7,0,1,1,0,1,4,4,1,1	21,15,15,10,17,24,21,10,13,15,23,11,20,21,22,22,18	137	100	0.00019481	0.0242974	0.166,0.207,0.176,0.219	0.065,0.163,0.089,0.068,0.114,0.084,0.0,0.338,0.0,0.046,0.031,0.0,0.035,0.122,0.117,0.032,0.039	0.113	SE
ENSG00000144134.18_2	RABL2A	chr2	+	114398470	114398582	114392627	114392707	114398929	114399027	83519	5,7,8,10	4,2,5,5	5,6,2,6,8,8,4,4,9,7,11,9,11,10,10,10,7	1,1,1,0,2,3,2,0,0,1,2,0,3,2,3,1,1	200	100	0.000224254	0.0271348	0.385,0.636,0.444,0.5	0.714,0.75,0.5,1.0,0.667,0.571,0.5,1.0,1.0,0.778,0.733,1.0,0.647,0.714,0.625,0.833,0.778	-0.262	SE
ENSG00000136856.18_5	SLC2A8	chr9	+	130159654	130159817	130159447	130159565	130162185	130162285	83566	4,1,0,0	0,1,1,4	3,2,2,2,0,8,4,4,4,1,4,2,3,5,1,5,1	1,6,0,2,1,0,0,1,2,0,1,3,1,0,0,1,2	200	100	0.000211768	0.0259793	1.0,0.333,0.0,0.0	0.6,0.143,1.0,0.333,0.0,1.0,1.0,0.667,0.5,1.0,0.667,0.25,0.6,1.0,1.0,0.714,0.2	-0.295	SE
ENSG00000135926.15_7	TMBIM1	chr2	-	219150485	219150661	219144748	219144849	219157188	219157252	83678	3,6,2,3	1,1,0,0	9,6,5,4,4,7,8,4,3,5,4,5,3,6,1,2,2	1,0,0,2,4,2,3,1,0,3,0,1,1,1,1,4,1	200	100	7.12459e-06	0.00193765	0.6,0.75,1.0,1.0	0.818,1.0,1.0,0.5,0.333,0.636,0.571,0.667,1.0,0.455,1.0,0.714,0.6,0.75,0.333,0.2,0.5	0.186	SE
ENSG00000198887.9_4	SMC5	chr9	+	72920162	72920276	72914961	72915116	72929657	72929752	83698	19,14,11,12	0,0,0,0	27,16,20,16,20,17,18,23,17,21,22,27,26,25,17,15,17	0,6,2,2,1,0,1,2,0,1,0,3,1,4,2,0,0	200	100	0.000249807	0.0289993	1.0,1.0,1.0,1.0	1.0,0.571,0.833,0.8,0.909,1.0,0.9,0.852,1.0,0.913,1.0,0.818,0.929,0.758,0.81,1.0,1.0	0.112	SE
ENSG00000242110.8_6	AMACR	chr5	-	34004678	34004839	33998745	33998932	34005860	34006004	84129	8,6,10,4	2,2,4,0	18,11,7,9,5,14,8,7,14,20,18,12,18,16,7,15,12	1,0,1,0,4,0,0,0,0,6,0,0,2,3,0,1,2	200	100	1.94368e-05	0.00413761	0.667,0.6,0.556,1.0	0.9,1.0,0.778,1.0,0.385,1.0,1.0,1.0,1.0,0.625,1.0,1.0,0.818,0.727,1.0,0.882,0.75	-0.169	SE
ENSG00000204536.14_6	CCHCR1	chr6	-	31122272	31122576	31118735	31118899	31124507	31124613	84384	5,6,9,6	3,3,4,1	29,10,8,3,14,5,21,6,1,11,13,5,11,9,31,14,10	0,2,0,0,0,1,1,5,1,3,0,0,0,0,1,1,5	200	100	2.26574e-05	0.00465035	0.455,0.5,0.529,0.75	1.0,0.714,1.0,1.0,1.0,0.714,0.913,0.375,0.333,0.647,1.0,1.0,1.0,1.0,0.939,0.875,0.5	-0.266	SE
ENSG00000286070.1_1	GGT1	chr22	+	25005928	25006000	25003920	25003990	25006324	25006498	84675	9,3,6,1	1,1,0,0	4,6,6,5,3,7,7,4,5,1,8,8,5,13,6,6,4	5,0,1,3,0,2,3,3,0,4,3,0,1,1,0,0,1	171	100	0.000101031	0.0145602	0.84,0.637,1.0,1.0	0.319,1.0,0.778,0.494,1.0,0.672,0.577,0.438,1.0,0.128,0.609,1.0,0.745,0.884,1.0,1.0,0.701	0.143	SE
ENSG00000109016.17_5	DHRS7B	chr17	+	21081545	21081655	21074986	21075509	21086906	21086976	84702	35,36,30,14	4,3,0,2	64,46,32,25,41,45,26,23,63,81,58,46,49,76,50,41,56	1,1,0,0,0,0,0,1,1,0,1,0,3,0,3,2,0	200	100	9.30361e-05	0.0137971	0.814,0.857,1.0,0.778	0.97,0.958,1.0,1.0,1.0,1.0,1.0,0.92,0.969,1.0,0.967,1.0,0.891,1.0,0.893,0.911,1.0	-0.107	SE
ENSG00000185436.12_4	IFNLR1	chr1	-	24507220	24507344	24495906	24496091	24513680	24513738	84898	0,3,5,5	2,4,0,4	5,5,2,4,6,10,0,2,4,4,5,3,4,1,6,6,11	1,1,0,2,0,0,1,0,0,0,2,0,0,1,1,0,0	200	100	8.13921e-08	5.73779e-05	0.0,0.273,1.0,0.385	0.714,0.714,1.0,0.5,1.0,1.0,0.0,1.0,1.0,1.0,0.556,1.0,1.0,0.333,0.75,1.0,1.0	-0.384	SE
ENSG00000129465.16_6	RIPK3	chr14	-	24807416	24807501	24807078	24807246	24807627	24807773	85133	18,17,17,9	5,4,4,2	29,13,16,16,18,15,14,13,14,26,16,19,17,27,20,25,16	2,3,0,0,0,0,1,0,0,3,4,4,1,0,2,0,1	184	100	2.13724e-06	0.000758831	0.662,0.698,0.698,0.71	0.887,0.702,1.0,1.0,1.0,1.0,0.884,1.0,1.0,0.825,0.685,0.721,0.902,1.0,0.845,1.0,0.897	-0.211	SE
ENSG00000129465.16_6	RIPK3	chr14	-	24807454	24807501	24807078	24807246	24807627	24807773	85136	27,33,23,14	5,4,4,2	36,28,24,24,27,25,23,20,21,43,26,27,37,38,25,42,32	2,3,0,0,0,0,1,0,0,3,4,4,1,0,2,0,1	146	100	1.74227e-06	0.000654421	0.787,0.85,0.798,0.827	0.925,0.865,1.0,1.0,1.0,1.0,0.94,1.0,1.0,0.908,0.817,0.822,0.962,1.0,0.895,1.0,0.956	-0.131	SE
ENSG00000136122.17_5	BORA	chr13	+	73305418	73305525	73303063	73303231	73312099	73312181	85206	4,5,7,1	0,0,0,1	8,5,4,1,5,4,11,1,2,5,8,2,5,2,5,5,3	1,3,3,1,1,2,3,3,0,1,0,0,4,1,0,2,0	200	100	8.33118e-05	0.0125657	1.0,1.0,1.0,0.333	0.8,0.455,0.4,0.333,0.714,0.5,0.647,0.143,1.0,0.714,1.0,1.0,0.385,0.5,1.0,0.556,1.0	0.178	SE
ENSG00000136122.17_5	BORA	chr13	+	73309097	73309143	73303063	73303231	73312099	73312181	85208	1,1,6,4	0,0,0,1	7,4,1,1,7,1,6,3,1,6,5,3,6,4,1,4,2	1,3,3,1,1,2,3,3,0,1,0,0,4,1,0,2,0	145	100	1.86318e-06	0.000689194	1.0,1.0,1.0,0.734	0.828,0.479,0.187,0.408,0.828,0.256,0.58,0.408,1.0,0.805,1.0,1.0,0.508,0.734,1.0,0.58,1.0	0.251	SE
ENSG00000139629.16_4	GALNT6	chr12	-	51784633	51784721	51777244	51777366	51785384	51785413	85552	2,2,3,0	0,0,0,1	7,3,1,6,2,3,3,2,5,3,4,2,2,6,6,1,1	1,3,1,1,4,1,1,0,0,0,0,2,6,1,2,0,2	187	100	0.000459554	0.0458536	1.0,1.0,1.0,0.0	0.789,0.348,0.348,0.762,0.211,0.616,0.616,1.0,1.0,1.0,1.0,0.348,0.151,0.762,0.616,1.0,0.211	0.116	SE
ENSG00000151779.13_5	NBAS	chr2	-	15676541	15676675	15674666	15674765	15691616	15691660	85964	23,11,18,15	1,0,0,0	16,18,30,11,37,19,25,23,5,23,30,20,26,21,24,12,27	0,1,0,2,2,2,1,2,4,4,4,2,2,0,2,1,1	200	100	3.48209e-05	0.00640973	0.92,1.0,1.0,1.0	1.0,0.9,1.0,0.733,0.902,0.826,0.926,0.852,0.385,0.742,0.789,0.833,0.867,1.0,0.857,0.857,0.931	0.133	SE
ENSG00000151779.13_5	NBAS	chr2	-	15679346	15679480	15674666	15674765	15691616	15691660	85965	22,12,19,19	1,0,0,0	24,16,22,10,23,28,26,22,22,19,21,26,22,15,25,18,25	0,1,0,2,2,2,1,2,4,4,4,2,2,0,2,1,1	200	100	3.50074e-05	0.00642577	0.917,1.0,1.0,1.0	1.0,0.889,1.0,0.714,0.852,0.875,0.929,0.846,0.733,0.704,0.724,0.867,0.846,1.0,0.862,0.9,0.926	0.116	SE
ENSG00000112335.15_4	SNX3	chr6	-	108543437	108543524	108532716	108533458	108544153	108544249	86594	8,1,5,0	8,2,7,4	1,2,0,0,1,0,0,1,2,1,2,5,1,0,4,0,0	7,10,4,5,2,6,6,8,6,7,5,4,12,10,2,9,3	186	100	7.59701e-05	0.0117252	0.35,0.212,0.277,0.0	0.071,0.097,0.0,0.0,0.212,0.0,0.0,0.063,0.152,0.071,0.177,0.402,0.043,0.0,0.518,0.0,0.0	0.104	SE
ENSG00000198053.11_3	SIRPA	chr20	+	1902040	1902358	1895744	1896101	1905409	1905523	86753	15,5,17,17	0,1,1,0	44,83,4,48,7,4,30,34,64,134,37,32,70,5,78,34,96	4,4,2,0,2,2,2,5,5,0,2,2,5,6,4,10,4	200	100	0.000231144	0.027727	1.0,0.714,0.895,1.0	0.846,0.912,0.5,1.0,0.636,0.5,0.882,0.773,0.865,1.0,0.902,0.889,0.875,0.294,0.907,0.63,0.923	0.118	SE
ENSG00000197208.6_4	SLC22A4	chr5	+	131657876	131658048	131649306	131649461	131662969	131663096	88414	4,3,3,4	0,0,0,0	4,7,3,0,0,6,2,3,7,5,4,3,5,6,1,7,3	2,0,3,4,1,0,2,4,1,0,3,2,0,0,1,0,0	200	100	2.34219e-05	0.00476549	1.0,1.0,1.0,1.0	0.5,1.0,0.333,0.0,0.0,1.0,0.333,0.273,0.778,1.0,0.4,0.429,1.0,1.0,0.333,1.0,1.0	0.389	SE
ENSG00000156162.16_3	DPY19L4	chr8	+	95750596	95750687	95746857	95746982	95751640	95751762	89155	5,7,14,7	3,2,1,1	23,20,10,4,15,5,17,11,10,19,13,13,17,11,8,6,10	2,0,1,1,0,1,2,0,2,0,1,2,0,0,0,1,1	190	100	0.000442391	0.0447315	0.467,0.648,0.881,0.787	0.858,1.0,0.84,0.678,1.0,0.725,0.817,1.0,0.725,1.0,0.872,0.774,1.0,1.0,1.0,0.759,0.84	-0.18	SE
ENSG00000105202.9_8	FBL	chr19	-	40331256	40331427	40331053	40331155	40336930	40337016	89346	9,11,22,12	3,6,8,5	16,25,11,8,8,10,15,11,10,11,22,11,9,11,21,18,28	1,5,0,0,0,2,1,3,0,5,5,4,1,3,2,0,1	200	100	8.41919e-05	0.0126592	0.6,0.478,0.579,0.545	0.889,0.714,1.0,1.0,1.0,0.714,0.882,0.647,1.0,0.524,0.688,0.579,0.818,0.647,0.84,1.0,0.933	-0.266	SE
ENSG00000105202.9_8	FBL	chr19	-	40331259	40331427	40331053	40331155	40336930	40336997	89347	7,4,8,8	3,6,8,5	8,12,5,5,4,4,9,5,5,6,10,6,4,2,9,14,19	1,5,0,0,0,2,1,3,0,5,5,4,1,3,2,0,1	200	100	0.00044469	0.0448677	0.538,0.25,0.333,0.444	0.8,0.545,1.0,1.0,1.0,0.5,0.818,0.455,1.0,0.375,0.5,0.429,0.667,0.25,0.692,1.0,0.905	-0.311	SE
ENSG00000127993.16_5	RBM48	chr7	+	92163715	92164284	92161717	92161863	92166164	92169795	89351	24,18,20,25	4,0,5,1	35,20,18,18,27,25,35,26,22,28,34,28,37,29,33,35,54	3,2,2,0,0,0,0,0,0,0,0,2,2,0,1,0,0	200	100	1.3139e-05	0.00306526	0.75,1.0,0.667,0.926	0.854,0.833,0.818,1.0,1.0,1.0,1.0,1.0,1.0,1.0,1.0,0.875,0.902,1.0,0.943,1.0,1.0	-0.119	SE
ENSG00000112149.10_3	CD83	chr6	+	14131750	14131979	14118180	14118296	14133879	14133986	89525	23,45,74,1242	5,28,26,12	175,260,1750,1815,1963,1999,2193,2164,343,39,49,112,71,67,81,47,32	32,45,7,5,4,0,2,3,74,13,4,27,7,12,13,6,1	200	100	0.000138843	0.018605	0.697,0.446,0.587,0.981	0.732,0.743,0.992,0.995,0.996,1.0,0.998,0.997,0.699,0.6,0.86,0.675,0.835,0.736,0.757,0.797,0.941	-0.167	SE
ENSG00000178035.12_4	IMPDH2	chr3	-	49065631	49065755	49065143	49065349	49065863	49066239	90055	32,15,22,23	3,2,5,0	35,36,22,30,52,38,22,29,26,23,24,38,42,25,31,21,27	1,0,1,1,0,1,1,1,2,3,0,1,0,1,0,0,0	200	100	5.21656e-06	0.00154252	0.842,0.789,0.688,1.0	0.946,1.0,0.917,0.938,1.0,0.95,0.917,0.935,0.867,0.793,1.0,0.95,1.0,0.926,1.0,1.0,1.0	-0.12	SE
ENSG00000140105.18_6	WARS1	chr14	-	100840472	100840581	100835423	100835595	100841847	100842588	90338	0,68,57,19	1,3,3,0	69,0,0,40,0,0,54,0,1,82,49,1,0,1,36,65,0	9,9,7,4,9,4,1,3,8,6,3,4,9,13,3,8,12	200	100	1.62779e-05	0.00362376	0.0,0.919,0.905,1.0	0.793,0.0,0.0,0.833,0.0,0.0,0.964,0.0,0.059,0.872,0.891,0.111,0.0,0.037,0.857,0.802,0.0	0.34	SE
ENSG00000140105.18_6	WARS1	chr14	-	100840472	100840602	100835423	100835595	100841847	100841944	90345	0,68,56,20	1,3,3,0	69,0,0,40,0,0,53,0,1,81,49,1,0,1,36,65,0	9,9,7,4,9,4,1,3,8,6,3,4,9,13,3,8,12	200	100	1.58912e-05	0.00355841	0.0,0.919,0.903,1.0	0.793,0.0,0.0,0.833,0.0,0.0,0.964,0.0,0.059,0.871,0.891,0.111,0.0,0.037,0.857,0.802,0.0	0.34	SE
ENSG00000132254.12_4	ARFIP2	chr11	-	6501552	6501653	6501201	6501298	6502460	6502542	90486	48,32,47,42	2,10,8,4	82,54,32,44,34,35,41,39,63,52,58,58,48,55,44,63,40	3,4,2,1,5,1,0,1,3,4,2,0,0,4,3,4,3	200	100	5.89391e-05	0.00957234	0.923,0.615,0.746,0.84	0.932,0.871,0.889,0.957,0.773,0.946,1.0,0.951,0.913,0.867,0.935,1.0,1.0,0.873,0.88,0.887,0.87	-0.133	SE
ENSG00000132254.12_4	ARFIP2	chr11	-	6501552	6501693	6500535	6501298	6502460	6502527	90487	49,25,42,28	2,10,8,4	70,49,31,37,30,30,38,36,45,49,49,48,56,47,36,56,27	3,4,2,1,5,1,0,1,3,4,2,0,0,4,3,4,3	200	100	8.56293e-05	0.0128357	0.925,0.556,0.724,0.778	0.921,0.86,0.886,0.949,0.75,0.938,1.0,0.947,0.882,0.86,0.925,1.0,1.0,0.855,0.857,0.875,0.818	-0.156	SE
ENSG00000135164.18_7	DMTF1	chr7	+	86792554	86792648	86784770	86784813	86792810	86792855	91577	1,6,8,3	1,2,2,6	4,9,9,4,7,8,6,9,10,11,5,5,7,9,9,4,1	2,1,2,0,2,1,2,0,1,1,1,0,0,0,0,0,0	193	100	1.17361e-09	1.90289e-06	0.341,0.609,0.675,0.206	0.509,0.823,0.7,1.0,0.645,0.806,0.609,1.0,0.838,0.851,0.722,1.0,1.0,1.0,1.0,1.0,1.0	-0.395	SE
ENSG00000068724.17_6	TTC7A	chr2	+	47250546	47250604	47238469	47238574	47256362	47256523	91617	2,1,7,3	2,1,0,8	3,1,7,5,11,2,3,2,5,4,7,8,6,3,5,6,4	0,0,2,0,4,2,0,4,0,1,0,0,4,0,0,1,0	157	100	2.07663e-05	0.00436334	0.389,0.389,1.0,0.193	1.0,1.0,0.69,1.0,0.637,0.389,1.0,0.242,1.0,0.718,1.0,1.0,0.489,1.0,1.0,0.793,1.0	-0.328	SE
ENSG00000118762.8_3	PKD2	chr4	+	88979134	88979255	88977217	88977419	88983057	88983156	91798	2,3,3,3	3,0,3,1	8,5,8,4,12,9,9,15,5,6,5,10,13,7,2,8,3	1,1,0,0,0,1,0,0,0,0,0,1,0,0,0,0,0	200	100	9.15579e-06	0.00234402	0.25,1.0,0.333,0.6	0.8,0.714,1.0,1.0,1.0,0.818,1.0,1.0,1.0,1.0,1.0,0.833,1.0,1.0,1.0,1.0,1.0	-0.405	SE
ENSG00000130164.14_8	LDLR	chr19	+	11215895	11216276	11213339	11213462	11217240	11217363	91892	8,25,29,113	3,8,7,10	70,22,187,77,185,151,157,111,55,31,20,40,59,27,43,27,10	7,5,4,4,1,5,7,3,9,2,1,7,4,2,4,1,0	200	100	4.09691e-05	0.00724662	0.571,0.61,0.674,0.85	0.833,0.688,0.959,0.906,0.989,0.938,0.918,0.949,0.753,0.886,0.909,0.741,0.881,0.871,0.843,0.931,1.0	-0.206	SE
ENSG00000103429.11_3	BFAR	chr16	+	14742244	14742449	14738130	14738466	14748922	14749028	91956	33,23,40,8	2,1,5,1	50,18,24,17,33,29,31,35,27,18,34,24,41,22,26,26,31	0,1,1,0,0,0,2,0,2,0,1,0,1,1,0,0,0	200	100	3.42148e-05	0.00632804	0.892,0.92,0.8,0.8	1.0,0.9,0.923,1.0,1.0,1.0,0.886,1.0,0.871,1.0,0.944,1.0,0.953,0.917,1.0,1.0,1.0	-0.111	SE
ENSG00000103429.11_3	BFAR	chr16	+	14743660	14743830	14738144	14738466	14748922	14749067	91958	20,14,23,9	2,1,5,1	17,28,14,25,20,14,13,16,18,16,26,27,18,16,17,25,22	0,1,1,0,0,0,2,0,2,0,1,0,1,1,0,0,0	200	100	1.57345e-05	0.00353514	0.833,0.875,0.697,0.818	1.0,0.933,0.875,1.0,1.0,1.0,0.765,1.0,0.818,1.0,0.929,1.0,0.9,0.889,1.0,1.0,1.0	-0.142	SE
ENSG00000169756.16_5	LIMS1	chr2	+	109287236	109287303	109276060	109276220	109288780	109288901	92011	3,3,6,1	0,4,5,1	4,5,0,2,1,6,3,3,1,9,1,6,3,7,3,3,2	2,1,3,1,0,1,0,0,1,0,0,0,2,1,0,0,0	166	100	2.0441e-06	0.00073925	1.0,0.311,0.42,0.376	0.546,0.751,0.0,0.546,1.0,0.783,1.0,1.0,0.376,1.0,1.0,1.0,0.475,0.808,1.0,1.0,1.0	-0.255	SE
ENSG00000159761.15_4	C16orf86	chr16	+	67701129	67701428	67700739	67700975	67701780	67702001	92502	7,3,8,1	2,2,4,2	2,2,6,1,4,2,9,3,11,2,2,4,4,10,5,7,6	1,0,0,2,0,1,2,0,3,1,0,0,1,0,1,0,1	200	100	1.81606e-08	1.89971e-05	0.636,0.429,0.5,0.2	0.5,1.0,1.0,0.2,1.0,0.5,0.692,1.0,0.647,0.5,1.0,1.0,0.667,1.0,0.714,1.0,0.75	-0.333	SE
ENSG00000159761.15_4	C16orf86	chr16	+	67701198	67701428	67700716	67700975	67701780	67702001	92503	9,4,11,3	2,2,4,2	7,4,9,2,6,2,16,5,15,2,6,10,8,15,9,11,8	1,0,0,2,0,1,2,0,3,1,0,0,1,0,1,0,1	200	100	3.05248e-08	2.88308e-05	0.692,0.5,0.579,0.429	0.778,1.0,1.0,0.333,1.0,0.5,0.8,1.0,0.714,0.5,1.0,1.0,0.8,1.0,0.818,1.0,0.8	-0.276	SE
ENSG00000112367.10_2	FIG4	chr6	+	110048311	110048468	110037647	110037771	110053839	110053890	92608	65,37,69,41	5,5,6,4	141,117,84,75,93,86,86,80,83,94,104,71,116,123,89,63,75	2,4,0,1,1,3,1,0,0,6,2,0,2,3,1,1,1	200	100	7.09909e-09	9.33281e-06	0.867,0.787,0.852,0.837	0.972,0.936,1.0,0.974,0.979,0.935,0.977,1.0,1.0,0.887,0.963,1.0,0.967,0.953,0.978,0.969,0.974	-0.133	SE
ENSG00000168827.14_6	GFM1	chr3	+	158407951	158408112	158399783	158399946	158408927	158408981	92631	22,21,18,19	3,1,6,2	59,27,30,21,47,26,40,31,34,29,43,28,55,35,28,28,28	5,6,1,0,3,0,1,0,3,3,0,2,4,0,0,0,0	200	100	0.000128433	0.0176889	0.786,0.913,0.6,0.826	0.855,0.692,0.938,1.0,0.887,1.0,0.952,1.0,0.85,0.829,1.0,0.875,0.873,1.0,1.0,1.0,1.0	-0.145	SE
ENSG00000081189.15_8	MEF2C	chr5	-	88056804	88056942	88047673	88047860	88100414	88100618	92864	6,6,15,9	0,1,1,0	9,9,10,12,22,14,11,10,4,6,9,11,10,12,10,8,5	0,3,1,0,0,0,0,1,2,3,3,6,0,3,1,4,1	200	100	3.03927e-05	0.0057412	1.0,0.75,0.882,1.0	1.0,0.6,0.833,1.0,1.0,1.0,1.0,0.833,0.5,0.5,0.6,0.478,1.0,0.667,0.833,0.5,0.714	0.14	SE
ENSG00000157379.14_4	DHRS1	chr14	-	24760761	24760831	24760344	24760425	24761389	24761536	93109	33,23,34,1	0,4,0,10	56,31,40,23,51,37,36,41,53,57,45,49,42,43,47,32,47	0,1,0,3,0,0,0,0,0,2,0,1,0,1,3,3,0	169	100	0.00045098	0.0451834	1.0,0.773,1.0,0.056	1.0,0.948,1.0,0.819,1.0,1.0,1.0,1.0,1.0,0.944,1.0,0.967,1.0,0.962,0.903,0.863,1.0	-0.258	SE
ENSG00000148840.11_4	PPRC1	chr10	+	103904006	103904064	103902801	103902855	103904776	103904847	93462	3,7,14,14	1,0,6,1	12,12,28,29,31,25,23,29,19,15,16,20,14,13,23,18,31	1,1,0,0,0,0,0,0,3,1,2,3,0,1,1,1,0	157	100	0.000417876	0.0427472	0.656,1.0,0.598,0.899	0.884,0.884,1.0,1.0,1.0,1.0,1.0,1.0,0.801,0.905,0.836,0.809,1.0,0.892,0.936,0.92,1.0	-0.145	SE
ENSG00000148840.11_4	PPRC1	chr10	+	103904776	103904847	103904006	103904064	103906428	103907149	93466	6,4,12,10	2,0,1,7	11,8,17,28,32,22,18,20,14,17,13,19,14,13,15,21,26	0,0,0,1,3,1,0,2,2,1,2,0,0,3,3,1,0	170	100	0.000420725	0.0429484	0.638,1.0,0.876,0.457	1.0,1.0,1.0,0.943,0.863,0.928,1.0,0.855,0.805,0.909,0.793,1.0,1.0,0.718,0.746,0.925,1.0	-0.168	SE
ENSG00000105341.18_7	DMAC2	chr19	-	41939176	41939339	41937223	41938313	41939441	41939578	94068	57,67,61,49	16,6,10,6	98,57,36,60,76,54,50,83,116,88,74,89,80,112,80,88,54	11,11,1,2,5,3,13,3,0,5,3,4,18,0,3,0,2	200	100	9.69448e-05	0.0141397	0.64,0.848,0.753,0.803	0.817,0.722,0.947,0.938,0.884,0.9,0.658,0.933,1.0,0.898,0.925,0.918,0.69,1.0,0.93,1.0,0.931	-0.127	SE
ENSG00000268027.5_7	AC243960.1	chr19	+	42057549	42057864	42055887	42055920	42060075	42060116	94132	8,16,11,1	0,3,3,2	11,11,11,13,6,7,4,11,3,7,18,16,15,9,18,15,8	1,0,2,2,0,0,0,0,0,1,0,2,2,1,5,0,5	200	100	0.000240724	0.028433	1.0,0.727,0.647,0.2	0.846,1.0,0.733,0.765,1.0,1.0,1.0,1.0,1.0,0.778,1.0,0.8,0.789,0.818,0.643,1.0,0.444	-0.216	SE
ENSG00000268027.5_7	AC243960.1	chr19	+	42060075	42060116	42057549	42057672	42061320	42061469	94139	15,15,20,12	2,3,4,6	15,16,8,11,13,9,11,15,9,12,19,13,16,12,25,17,16	3,3,0,0,0,1,2,2,1,0,0,4,0,0,4,3,0	140	100	2.2658e-05	0.00465035	0.843,0.781,0.781,0.588	0.781,0.792,1.0,1.0,1.0,0.865,0.797,0.843,0.865,1.0,1.0,0.699,1.0,1.0,0.817,0.802,1.0	-0.149	SE
ENSG00000196476.12_4	C20orf96	chr20	-	270199	270317	264603	264722	270899	270948	94686	10,7,8,9	3,0,2,4	3,4,8,8,5,11,9,6,5,7,14,6,3,11,12,7,6	1,0,0,1,0,0,1,0,0,0,1,0,1,1,0,0,1	200	100	1.1177e-06	0.000451179	0.625,1.0,0.667,0.529	0.6,1.0,1.0,0.8,1.0,1.0,0.818,1.0,1.0,1.0,0.875,1.0,0.6,0.846,1.0,1.0,0.75	-0.194	SE
ENSG00000167747.14_6	C19orf48	chr19	-	51302528	51302614	51301960	51302215	51305473	51305506	94854	9,16,7,9	3,1,3,5	7,9,15,4,10,7,6,7,7,10,4,8,5,11,10,4,3	3,0,0,0,1,0,0,1,2,0,1,2,0,0,1,0,1	185	100	5.50155e-09	7.53821e-06	0.619,0.896,0.558,0.493	0.558,1.0,1.0,1.0,0.844,1.0,1.0,0.791,0.654,1.0,0.684,0.684,1.0,1.0,0.844,1.0,0.619	-0.222	SE
ENSG00000105127.9_5	AKAP8	chr19	-	15487786	15487825	15483661	15484151	15490523	15490598	94981	4,7,4,6	1,4,1,11	10,1,10,13,14,16,5,10,2,4,4,4,3,5,8,4,9	1,3,0,0,1,0,1,1,1,3,0,0,1,0,3,2,1	138	100	1.56221e-06	0.000595992	0.743,0.559,0.743,0.283	0.879,0.195,1.0,1.0,0.91,1.0,0.784,0.879,0.592,0.491,1.0,1.0,0.685,1.0,0.659,0.592,0.867	-0.214	SE
ENSG00000116863.11_3	ADPRHL2	chr1	+	36556844	36556941	36554492	36554716	36557218	36557426	95213	46,88,33,51	2,7,4,16	101,56,62,92,103,79,66,64,93,86,74,94,99,110,88,112,112	2,0,5,7,5,8,6,2,4,2,2,3,1,0,7,3,4	196	100	6.53922e-05	0.0104118	0.921,0.865,0.808,0.619	0.963,1.0,0.864,0.87,0.913,0.834,0.849,0.942,0.922,0.956,0.95,0.941,0.981,1.0,0.865,0.95,0.935	-0.122	SE
ENSG00000096746.17_2	HNRNPH3	chr10	+	70098259	70098444	70096955	70097090	70098896	70098958	95388	102,70,91,116	31,20,23,17	116,137,91,77,172,134,108,122,88,113,109,105,141,94,111,79,105	22,25,13,8,6,11,7,9,18,11,21,17,13,19,10,10,4	200	100	2.73638e-05	0.00532412	0.622,0.636,0.664,0.773	0.725,0.733,0.778,0.828,0.935,0.859,0.885,0.871,0.71,0.837,0.722,0.755,0.844,0.712,0.847,0.798,0.929	-0.136	SE
ENSG00000090266.13_6	NDUFB2	chr7	+	140400669	140400759	140397023	140397191	140402665	140402810	95474	0,14,18,7	4,3,3,3	0,0,0,5,0,0,12,4,2,0,2,7,1,0,0,0,0	9,3,9,5,4,3,6,2,1,4,7,7,4,5,11,6,6	189	100	3.52678e-05	0.00644923	0.0,0.712,0.76,0.552	0.0,0.0,0.0,0.346,0.0,0.0,0.514,0.514,0.514,0.0,0.131,0.346,0.117,0.0,0.0,0.0,0.0	0.36	SE
ENSG00000102078.16_6	SLC25A14	chrX	+	129483797	129483841	129483224	129483319	129484619	129484705	95638	2,4,0,2	7,4,6,3	5,7,4,2,6,11,11,7,7,7,5,5,7,5,4,4,5	3,6,4,2,7,2,4,1,3,0,3,4,4,10,7,0,0	143	100	0.000222734	0.0270821	0.167,0.412,0.0,0.318	0.538,0.449,0.412,0.412,0.375,0.794,0.658,0.83,0.62,1.0,0.538,0.466,0.55,0.259,0.286,1.0,1.0	-0.375	SE
ENSG00000198771.11_3	RCSD1	chr1	+	167607626	167607679	167599502	167599666	167609807	167609949	95744	2,8,6,1	0,0,1,0	10,2,3,1,9,3,3,1,5,4,1,2,5,3,8,4,5	5,2,1,3,1,2,0,4,0,5,0,2,9,0,2,3,0	152	100	5.24808e-07	0.000255277	1.0,1.0,0.798,1.0	0.568,0.397,0.664,0.18,0.856,0.497,1.0,0.141,1.0,0.345,1.0,0.397,0.268,1.0,0.725,0.467,1.0	0.332	SE
ENSG00000198771.11_3	RCSD1	chr1	+	167609647	167609711	167599502	167599666	167609807	167609949	95749	9,1,10,4	0,0,1,0	8,4,4,4,7,0,1,3,4,6,2,0,5,2,0,1,3	5,2,1,3,1,2,0,4,0,5,0,2,9,0,2,3,0	163	100	4.63453e-08	3.79066e-05	1.0,1.0,0.86,1.0	0.495,0.551,0.71,0.45,0.811,0.0,1.0,0.315,1.0,0.424,1.0,0.0,0.254,1.0,0.0,0.17,1.0	0.425	SE
ENSG00000110455.14_6	ACCS	chr11	+	44092805	44092865	44089177	44089465	44096161	44096231	96111	4,11,12,10	0,0,0,2	8,36,16,10,14,11,12,8,14,21,11,11,17,22,13,19,11	0,5,0,2,4,2,3,5,6,2,8,2,1,1,1,3,0	159	100	5.35967e-05	0.00886917	1.0,1.0,1.0,0.759	1.0,0.819,1.0,0.759,0.688,0.776,0.716,0.502,0.595,0.868,0.464,0.776,0.914,0.933,0.891,0.799,1.0	0.146	SE
ENSG00000110455.14_6	ACCS	chr11	+	44094893	44095067	44089177	44089465	44096161	44096231	96112	5,6,10,16	0,0,0,2	13,33,16,12,11,3,13,10,16,19,16,12,11,21,10,7,13	0,5,0,2,4,2,3,5,6,2,8,2,1,1,1,3,0	200	100	2.58867e-05	0.00505695	1.0,1.0,1.0,0.8	1.0,0.767,1.0,0.75,0.579,0.429,0.684,0.5,0.571,0.826,0.5,0.75,0.846,0.913,0.833,0.538,1.0	0.216	SE
ENSG00000110455.14_6	ACCS	chr11	+	44094996	44095067	44089177	44089465	44096161	44096231	96114	5,6,9,15	0,0,0,2	13,29,14,12,11,3,11,7,16,17,16,11,11,19,9,7,12	0,5,0,2,4,2,3,5,6,2,8,2,1,1,1,3,0	170	100	2.6236e-05	0.00511492	1.0,1.0,1.0,0.815	1.0,0.773,1.0,0.779,0.618,0.469,0.683,0.452,0.611,0.833,0.541,0.764,0.866,0.918,0.841,0.579,1.0	0.205	SE
ENSG00000131373.15_6	HACL1	chr3	-	15616483	15616589	15614665	15614749	15621416	15621552	96312	52,49,49,39	10,4,8,7	81,70,52,42,70,79,54,66,73,73,71,57,96,72,74,77,70	7,5,6,2,8,8,2,2,11,2,1,3,2,1,3,2,4	200	100	0.00011173	0.0157988	0.722,0.86,0.754,0.736	0.853,0.875,0.813,0.913,0.814,0.832,0.931,0.943,0.768,0.948,0.973,0.905,0.96,0.973,0.925,0.951,0.897	-0.13	SE
ENSG00000129351.17_5	ILF3	chr19	+	10798021	10798384	10794592	10794646	10799854	10799988	96438	2,1,3,6	1,4,0,5	2,2,1,1,3,4,3,2,6,2,1,6,1,2,2,5,7	0,0,0,1,1,0,0,0,1,0,0,0,1,0,0,0,1	200	100	4.17252e-08	3.46939e-05	0.5,0.111,1.0,0.375	1.0,1.0,1.0,0.333,0.6,1.0,1.0,1.0,0.75,1.0,1.0,1.0,0.333,1.0,1.0,1.0,0.778	-0.374	SE
ENSG00000129351.17_5	ILF3	chr19	+	10799225	10799354	10794592	10794646	10799854	10799988	96439	21,14,21,22	1,4,0,5	17,15,8,13,13,20,16,10,13,26,15,13,19,15,23,15,28	0,0,0,1,1,0,0,0,1,0,0,0,1,0,0,0,1	200	100	6.90751e-06	0.00189293	0.913,0.636,1.0,0.688	1.0,1.0,1.0,0.867,0.867,1.0,1.0,1.0,0.867,1.0,1.0,1.0,0.905,1.0,1.0,1.0,0.933	-0.158	SE
ENSG00000112303.14_4	VNN2	chr6	-	133075014	133075088	133074556	133074630	133076981	133077174	96881	7,2,5,3	0,2,0,0	3,1,1,6,14,2,6,2,1,3,2,6,15,14,8,3,9	5,2,3,1,2,6,4,0,4,5,0,2,2,11,2,1,3	173	100	1.90289e-05	0.00407754	1.0,0.366,1.0,1.0	0.258,0.224,0.162,0.776,0.802,0.162,0.464,1.0,0.126,0.258,1.0,0.634,0.813,0.424,0.698,0.634,0.634	0.308	SE
ENSG00000188313.13_6	PLSCR1	chr3	-	146239330	146239488	146234792	146234954	146243391	146243434	97292	180,299,88,33	37,106,35,8	102,137,85,46,114,68,124,101,93,103,107,49,186,131,103,81,61	16,22,5,3,10,5,5,8,19,8,11,5,16,16,15,4,5	200	100	8.45457e-12	3.91664e-08	0.709,0.585,0.557,0.673	0.761,0.757,0.895,0.885,0.851,0.872,0.925,0.863,0.71,0.866,0.829,0.831,0.853,0.804,0.774,0.91,0.859	-0.207	SE
ENSG00000188313.13_6	PLSCR1	chr3	-	146239330	146239492	146234689	146234954	146243391	146243434	97294	183,300,88,33	37,106,35,8	104,138,85,46,113,70,125,102,93,103,107,49,189,131,104,82,65	16,22,5,3,10,5,5,8,19,8,11,5,16,16,15,4,5	200	100	9.98235e-12	4.25054e-08	0.712,0.586,0.557,0.673	0.765,0.758,0.895,0.885,0.85,0.875,0.926,0.864,0.71,0.866,0.829,0.831,0.855,0.804,0.776,0.911,0.867	-0.207	SE
ENSG00000188313.13_6	PLSCR1	chr3	-	146239330	146239840	146234792	146234954	146243391	146243434	97295	322,509,158,70	37,106,35,8	176,223,146,86,231,134,211,166,132,167,178,92,323,218,159,124,115	16,22,5,3,10,5,5,8,19,8,11,5,16,16,15,4,5	200	100	2.97418e-12	1.92893e-08	0.813,0.706,0.693,0.814	0.846,0.835,0.936,0.935,0.92,0.931,0.955,0.912,0.776,0.913,0.89,0.902,0.91,0.872,0.841,0.939,0.92	-0.14	SE
ENSG00000188313.13_6	PLSCR1	chr3	-	146239619	146239840	146234689	146234954	146243391	146243434	97300	143,220,71,37	37,106,35,8	74,89,61,40,118,67,87,65,39,64,72,43,139,89,56,43,54	16,22,5,3,10,5,5,8,19,8,11,5,16,16,15,4,5	200	100	1.36079e-06	0.000533803	0.659,0.509,0.504,0.698	0.698,0.669,0.859,0.87,0.855,0.87,0.897,0.802,0.506,0.8,0.766,0.811,0.813,0.736,0.651,0.843,0.844	-0.189	SE
ENSG00000188313.13_6	PLSCR1	chr3	-	146246400	146246618	146243391	146243434	146251256	146251337	97307	193,385,93,50	61,137,51,17	131,140,94,71,120,113,150,92,98,116,102,84,220,164,126,103,111	23,37,18,13,28,16,27,24,30,14,30,8,35,30,36,21,19	200	100	2.47649e-06	0.000842386	0.613,0.584,0.477,0.595	0.74,0.654,0.723,0.732,0.682,0.779,0.735,0.657,0.62,0.806,0.63,0.84,0.759,0.732,0.636,0.71,0.745	-0.149	SE
ENSG00000146232.17_7	NFKBIE	chr6	-	44230296	44230399	44229362	44229585	44232718	44233288	97426	28,46,78,137	5,9,7,13	95,84,271,229,274,236,245,156,80,71,58,67,64,69,61,68,54	4,7,9,5,18,10,9,7,5,8,3,3,7,4,1,9,1	200	100	0.000367885	0.0389438	0.737,0.719,0.848,0.84	0.922,0.857,0.938,0.958,0.884,0.922,0.932,0.918,0.889,0.816,0.906,0.918,0.821,0.896,0.968,0.791,0.964	-0.114	SE
ENSG00000173611.17_6	SCAI	chr9	-	127828268	127828337	127818154	127818286	127904911	127904956	97563	6,7,9,5	2,0,1,0	3,3,3,5,7,4,8,6,1,0,8,5,4,5,4,6,3	2,1,3,3,2,2,2,3,2,2,2,3,0,1,0,2,1	168	100	0.000123908	0.0171709	0.641,1.0,0.843,1.0	0.472,0.641,0.373,0.498,0.676,0.543,0.704,0.543,0.229,0.0,0.704,0.498,1.0,0.749,1.0,0.641,0.641	0.288	SE
ENSG00000288558.1_1	DUS4L-BCAP29	chr7	+	107214148	107214266	107211589	107211711	107215632	107215755	98229	2,1,10,5	0,0,0,0	8,4,3,1,9,6,4,10,4,7,6,9,4,4,5,7,6	2,0,1,2,1,1,5,1,0,5,2,3,0,1,1,2,1	200	100	3.42782e-08	3.11656e-05	1.0,1.0,1.0,1.0	0.667,1.0,0.6,0.2,0.818,0.75,0.286,0.833,1.0,0.412,0.6,0.6,1.0,0.667,0.714,0.636,0.75	0.322	SE
ENSG00000165219.22_6	GAPVD1	chr9	+	128025829	128025979	128024109	128024238	128050040	128050162	98277	0,1,1,1	1,0,1,3	1,1,2,1,1,4,3,0,2,3,1,3,2,3,1,1,2	1,0,0,0,0,1,0,2,3,0,0,2,5,0,0,1,0	200	100	6.40236e-06	0.00178979	0.0,1.0,0.333,0.143	0.333,1.0,1.0,1.0,1.0,0.667,1.0,0.0,0.25,1.0,1.0,0.429,0.167,1.0,1.0,0.333,1.0	-0.347	SE
ENSG00000104529.17_9	EEF1D	chr8	-	144672777	144672905	144671864	144672251	144674816	144675063	98518	2,2,2,6	4,2,1,1	1,7,1,2,3,2,5,4,7,3,3,4,3,4,8,2,4	0,3,0,0,0,3,0,1,0,4,0,3,0,1,0,2,1	200	100	8.34609e-06	0.0022021	0.2,0.333,0.5,0.75	1.0,0.538,1.0,1.0,1.0,0.25,1.0,0.667,1.0,0.273,1.0,0.4,1.0,0.667,1.0,0.333,0.667	-0.307	SE
ENSG00000104529.17_9	EEF1D	chr8	-	144672777	144672908	144671160	144672251	144674816	144674967	98520	2,2,2,6	4,2,1,1	1,7,1,4,3,3,5,5,7,3,3,4,3,4,8,2,5	0,3,0,0,0,3,0,1,0,4,0,3,0,1,0,2,1	200	100	3.92608e-06	0.00121252	0.2,0.333,0.5,0.75	1.0,0.538,1.0,1.0,1.0,0.333,1.0,0.714,1.0,0.273,1.0,0.4,1.0,0.667,1.0,0.333,0.714	-0.317	SE
ENSG00000237298.10_7	TTN-AS1	chr2	+	179455865	179456041	179406948	179407088	179462322	179462408	98680	5,1,6,2	2,1,1,2	8,4,6,7,16,6,11,9,12,1,5,8,9,4,8,7,8	0,0,2,1,2,0,0,2,0,0,1,2,2,1,6,1,1	200	100	9.00161e-06	0.00232285	0.556,0.333,0.75,0.333	1.0,1.0,0.6,0.778,0.8,1.0,1.0,0.692,1.0,1.0,0.714,0.667,0.692,0.667,0.4,0.778,0.8	-0.306	SE
ENSG00000108848.16_6	LUC7L3	chr17	+	48814647	48814840	48796930	48797192	48817666	48817706	98831	14,8,14,12	3,3,7,7	12,13,23,26,29,23,17,22,13,12,13,18,11,12,10,12,15	7,6,1,1,0,4,0,3,3,1,4,1,0,4,2,1,0	200	100	0.000306664	0.0337483	0.7,0.571,0.5,0.462	0.462,0.52,0.92,0.929,1.0,0.742,1.0,0.786,0.684,0.857,0.619,0.9,1.0,0.6,0.714,0.857,1.0	-0.241	SE
ENSG00000169231.13_4	THBS3	chr1	-	155174645	155174748	155173303	155173330	155174850	155175107	99134	3,6,18,5	2,0,3,3	12,16,7,6,10,11,6,7,10,10,12,13,15,7,10,4,7	1,0,1,1,0,1,0,1,1,4,1,1,0,0,2,0,1	200	100	9.98516e-05	0.0144768	0.429,1.0,0.75,0.455	0.857,1.0,0.778,0.75,1.0,0.846,1.0,0.778,0.833,0.556,0.857,0.867,1.0,1.0,0.714,1.0,0.778	-0.201	SE
ENSG00000147099.21_5	HDAC8	chrX	-	71550540	71550726	71549406	71549926	71571582	71571688	99160	6,3,3,5	4,4,6,3	3,4,1,1,2,2,3,1,0,3,1,2,1,0,2,1,1	18,9,4,5,9,7,7,16,11,9,17,5,11,9,4,7,7	200	100	3.47787e-06	0.00110569	0.429,0.273,0.2,0.455	0.077,0.182,0.111,0.091,0.1,0.125,0.176,0.03,0.0,0.143,0.029,0.167,0.043,0.0,0.2,0.067,0.067	0.245	SE
ENSG00000147099.21_5	HDAC8	chrX	-	71550665	71550726	71549417	71549926	71571582	71571688	99162	12,7,4,5	4,4,6,3	3,4,1,2,0,6,5,4,2,5,5,2,3,6,4,2,1	18,9,4,5,9,7,7,16,11,9,17,5,11,9,4,7,7	160	100	2.1631e-05	0.00448076	0.652,0.522,0.294,0.51	0.094,0.217,0.135,0.2,0.0,0.349,0.309,0.135,0.102,0.258,0.155,0.2,0.146,0.294,0.385,0.152,0.082	0.305	SE
ENSG00000214176.9_6	PLEKHM1P1	chr17	-	62810980	62811363	62800947	62801218	62817884	62818170	99512	0,36,58,64	14,11,3,2	2,0,2,22,1,4,0,25,2,1,43,2,1,30,29,1,23	56,32,25,13,28,14,23,11,57,42,11,42,37,17,26,25,18	200	100	4.91701e-05	0.00837735	0.0,0.621,0.906,0.941	0.018,0.0,0.038,0.458,0.018,0.125,0.0,0.532,0.017,0.012,0.662,0.023,0.013,0.469,0.358,0.02,0.39	0.432	SE
ENSG00000196204.11_2	RNF216P1	chr7	+	5028664	5028808	5024540	5024706	5036240	5036750	99617	7,5,12,5	1,0,0,2	11,7,16,6,12,9,8,7,0,10,9,6,5,6,6,8,4	6,1,4,1,0,3,3,1,5,4,1,0,1,4,6,2,4	200	100	0.000275871	0.0310587	0.778,1.0,1.0,0.556	0.478,0.778,0.667,0.75,1.0,0.6,0.571,0.778,0.0,0.556,0.818,1.0,0.714,0.429,0.333,0.667,0.333	0.218	SE
ENSG00000196204.11_2	RNF216P1	chr7	+	5028693	5028808	5024540	5024706	5036240	5037796	99619	22,8,22,15	1,0,0,2	28,15,30,27,34,29,30,27,6,17,21,15,20,23,18,24,21	6,1,4,1,0,3,3,1,5,4,1,0,1,4,6,2,4	200	100	0.000344751	0.0368963	0.917,1.0,1.0,0.789	0.7,0.882,0.789,0.931,1.0,0.829,0.833,0.931,0.375,0.68,0.913,1.0,0.909,0.742,0.6,0.857,0.724	0.121	SE
ENSG00000156030.13_6	ELMSAN1	chr14	-	74187999	74188212	74181824	74186204	74189400	74189550	99669	11,8,8,11	1,3,4,4	17,16,13,19,31,28,25,16,15,19,16,19,18,15,13,18,18	4,3,5,2,0,0,2,0,1,0,2,2,2,3,2,1,0	200	100	0.000408497	0.0420385	0.846,0.571,0.5,0.579	0.68,0.727,0.565,0.826,1.0,1.0,0.862,1.0,0.882,1.0,0.8,0.826,0.818,0.714,0.765,0.9,1.0	-0.221	SE
ENSG00000089154.11_4	GCN1	chr12	-	120582442	120582639	120582109	120582252	120582726	120582865	100008	10,23,46,44	1,0,4,7	41,45,51,44,78,66,30,30,64,48,56,71,73,48,67,61,81	1,0,0,2,1,5,4,0,0,1,0,1,1,0,1,0,0	200	100	1.53848e-06	0.00058925	0.833,1.0,0.852,0.759	0.953,1.0,1.0,0.917,0.975,0.868,0.789,1.0,1.0,0.96,1.0,0.973,0.973,1.0,0.971,1.0,1.0	-0.102	SE
ENSG00000182944.17_5	EWSR1	chr22	+	29695184	29695270	29694722	29694885	29695588	29695841	100694	18,24,23,31	2,6,7,1	18,19,16,17,19,26,16,17,23,23,16,17,18,12,26,13,10	2,1,0,0,0,0,0,0,0,0,2,0,1,1,2,0,0	185	100	1.52902e-11	5.94997e-08	0.829,0.684,0.64,0.944	0.829,0.911,1.0,1.0,1.0,1.0,1.0,1.0,1.0,1.0,0.812,1.0,0.907,0.866,0.875,1.0,1.0	-0.179	SE
ENSG00000126214.21_6	KLC1	chr14	+	104151322	104151373	104145645	104145855	104151974	104152039	100969	3,8,5,4	1,4,3,1	12,5,6,2,5,6,8,7,7,10,8,10,14,8,9,9,12	0,2,1,0,2,1,0,1,0,1,2,1,1,0,0,0,0	150	100	1.02057e-07	7.04151e-05	0.667,0.571,0.526,0.727	1.0,0.625,0.8,1.0,0.625,0.8,1.0,0.824,1.0,0.87,0.727,0.87,0.903,1.0,1.0,1.0,1.0	-0.262	SE
ENSG00000107643.16_6	MAPK8	chr10	+	49516137	49516331	49514697	49514864	49533939	49534008	101353	2,3,5,1	0,2,0,0	4,1,6,2,4,2,3,1,4,5,3,5,1,2,1,2,0	2,0,3,1,4,1,1,2,0,2,4,5,0,2,0,2,2	200	100	2.29653e-05	0.0046936	1.0,0.429,1.0,1.0	0.5,1.0,0.5,0.5,0.333,0.5,0.6,0.2,1.0,0.556,0.273,0.333,1.0,0.333,1.0,0.333,0.0	0.33	SE
ENSG00000141562.18_6	NARF	chr17	+	80441591	80441655	80438956	80439087	80443372	80443530	101626	36,34,60,44	2,12,0,1	58,51,42,41,61,34,35,32,47,53,48,54,60,46,45,30,50	0,0,0,0,0,0,0,0,0,2,0,1,0,0,0,0,0	163	100	2.29212e-06	0.000800908	0.917,0.635,1.0,0.964	1.0,1.0,1.0,1.0,1.0,1.0,1.0,1.0,1.0,0.942,1.0,0.971,1.0,1.0,1.0,1.0,1.0	-0.116	SE
ENSG00000066027.12_4	PPP2R5A	chr1	+	212480124	212480242	212458751	212459633	212506838	212506940	102371	1,3,4,4	1,3,1,4	3,3,0,1,1,2,1,1,0,1,0,1,0,0,3,0,0	2,3,1,1,5,7,0,4,8,6,6,9,4,7,5,3,4	200	100	1.98184e-07	0.000116145	0.333,0.333,0.667,0.333	0.429,0.333,0.0,0.333,0.091,0.125,1.0,0.111,0.0,0.077,0.0,0.053,0.0,0.0,0.231,0.0,0.0	0.253	SE
ENSG00000111785.20_5	RIC8B	chr12	+	107273552	107273725	107254045	107254190	107279681	107281060	102774	2,4,2,5	1,0,1,1	1,0,5,0,1,2,0,3,3,2,0,0,0,1,3,0,0	6,1,7,2,3,2,2,2,1,4,3,4,6,7,4,1,2	200	100	1.56102e-09	2.48954e-06	0.5,1.0,0.5,0.714	0.077,0.0,0.263,0.0,0.143,0.333,0.0,0.429,0.6,0.2,0.0,0.0,0.0,0.067,0.273,0.0,0.0	0.538	SE
ENSG00000130475.14_4	FCHO1	chr19	+	17888945	17889037	17887434	17887495	17892039	17892152	102971	11,7,10,19	0,0,0,0	22,17,11,11,20,36,13,20,29,31,19,24,20,19,30,30,37	2,6,0,3,2,4,0,0,3,2,0,4,1,0,5,2,0	191	100	5.61335e-05	0.00920892	1.0,1.0,1.0,1.0	0.852,0.597,1.0,0.658,0.84,0.825,1.0,1.0,0.835,0.89,1.0,0.759,0.913,1.0,0.759,0.887,1.0	0.129	SE
ENSG00000149269.9_6	PAK1	chr11	-	77108071	77108138	77103375	77103583	77122818	77122989	104265	0,0,1,0	14,9,2,3	8,5,9,4,4,7,5,1,0,1,3,0,3,9,3,6,19	17,13,14,3,8,10,12,3,16,8,9,8,13,21,5,14,7	166	100	1.33673e-07	8.61205e-05	0.0,0.0,0.231,0.0	0.221,0.188,0.279,0.445,0.231,0.297,0.201,0.167,0.0,0.07,0.167,0.0,0.122,0.205,0.265,0.205,0.621	-0.159	SE
ENSG00000215301.10_8	DDX3X	chrX	+	41196943	41198336	41196660	41196718	41200736	41200869	104500	99,71,148,244	9,17,29,23	2.03264e+50	14,23,14,18,26,4,25,12,13,14,22,17,10,6,15,5,7	200	100	2.10273e-06	0.000752065	0.846,0.676,0.718,0.841	0.879,0.852,0.921,0.895,0.897,0.972,0.89,0.93,0.87,0.861,0.836,0.817,0.926,0.923,0.862,0.938,0.935	-0.124	SE
ENSG00000215301.10_8	DDX3X	chrX	+	41202541	41202604	41201989	41202089	41202989	41203075	104518	71,52,136,235	12,11,16,9	2.07257e+50	13,35,2,3,4,1,6,0,11,17,7,13,20,7,10,2,3	162	100	2.15473e-06	0.000762258	0.785,0.745,0.84,0.942	0.908,0.819,0.99,0.983,0.987,0.995,0.975,1.0,0.9,0.856,0.943,0.878,0.891,0.932,0.91,0.978,0.977	-0.109	SE
ENSG00000215301.10_8	DDX3X	chrX	+	41206111	41206265	41205481	41205875	41206892	41206947	104533	132,94,256,375	14,11,32,17	3.75414e+50	17,19,6,6,4,9,8,2,11,14,18,14,14,5,9,0,1	200	100	7.66054e-15	9.3156e-11	0.825,0.81,0.8,0.917	0.917,0.916,0.978,0.975,0.991,0.969,0.976,0.992,0.919,0.911,0.91,0.887,0.941,0.969,0.933,1.0,0.992	-0.114	SE
ENSG00000215301.10_8	DDX3X	chrX	+	41206567	41206704	41205481	41205875	41206892	41206947	104538	155109246432	14,11,32,17	3.36391e+50	17,19,6,6,4,9,8,2,11,14,18,14,14,5,9,0,1	200	100	1.66311e-13	1.34829e-09	0.847,0.832,0.794,0.927	0.908,0.911,0.978,0.98,0.991,0.97,0.976,0.993,0.924,0.913,0.894,0.897,0.935,0.963,0.943,1.0,0.994	-0.101	SE
ENSG00000047056.16_5	WDR37	chr10	+	1151065	1151207	1142109	1142186	1170157	1170292	104813	4,11,10,13	3,2,3,2	35,21,23,26,26,28,19,21,19,22,23,34,26,20,20,22,24	6,3,3,1,2,4,0,0,3,2,1,0,1,1,1,0,0	200	100	0.000131781	0.0179817	0.4,0.733,0.625,0.765	0.745,0.778,0.793,0.929,0.867,0.778,1.0,1.0,0.76,0.846,0.92,1.0,0.929,0.909,0.909,1.0,1.0	-0.261	SE
ENSG00000149187.18_8	CELF1	chr11	-	47522412	47522484	47510388	47510576	47528409	47528449	105114	3,2,5,3	0,3,0,4	9,6,7,9,8,6,10,4,10,6,4,7,8,6,7,5,8	0,2,0,1,1,1,0,0,0,0,0,1,1,1,3,0,0	171	100	0.000496979	0.0487872	1.0,0.281,1.0,0.305	1.0,0.637,1.0,0.84,0.824,0.778,1.0,1.0,1.0,1.0,1.0,0.804,0.824,0.778,0.577,1.0,1.0	-0.24	SE
ENSG00000153113.23_7	CAST	chr5	+	96076448	96076487	96075741	96075822	96076969	96077021	105581	96,79,94,66	0,0,0,0	103,117,94,117,116,55,165,126,97,149,146,53,77,61,60,50,68	51,0,0,0,0,38,0,0,0,0,0,36,43,57,54,32,41	138	100	1.3943e-11	5.65178e-08	1.0,1.0,1.0,1.0	0.594,1.0,1.0,1.0,1.0,0.512,1.0,1.0,1.0,1.0,1.0,0.516,0.565,0.437,0.446,0.531,0.546	0.227	SE
ENSG00000179818.14_5	PCBP1-AS1	chr2	-	70280862	70280924	70278176	70278437	70282845	70282955	106104	4,0,6,1	1,4,2,1	2,2,2,2,1,10,2,6,3,4,2,5,2,4,6,5,5	1,1,0,0,1,0,2,1,1,1,1,2,0,1,4,1,0	161	100	0.000222807	0.0270821	0.713,0.0,0.651,0.383	0.554,0.554,1.0,1.0,0.383,1.0,0.383,0.788,0.651,0.713,0.554,0.608,1.0,0.713,0.482,0.756,1.0	-0.277	SE
ENSG00000188732.11_3	FAM221A	chr7	+	23724117	23724291	23719748	23719902	23728887	23729078	106626	7,3,1,3	0,0,0,0	2,3,6,3,4,4,2,2,5,3,12,2,3,3,8,2,8	2,0,1,0,2,3,4,2,0,1,1,1,1,4,2,0,2	200	100	7.32165e-09	9.42703e-06	1.0,1.0,1.0,1.0	0.333,1.0,0.75,1.0,0.5,0.4,0.2,0.333,1.0,0.6,0.857,0.5,0.6,0.273,0.667,1.0,0.667	0.372	SE
ENSG00000123600.19_5	METTL8	chr2	-	172271112	172271236	172248552	172248707	172290392	172290597	106858	4,4,9,3	2,1,3,4	8,4,2,6,3,4,4,5,1,3,6,5,3,3,4,3,3	0,1,1,2,2,1,3,2,0,0,1,0,0,0,2,1,1	200	100	1.42376e-05	0.00325138	0.5,0.667,0.6,0.273	1.0,0.667,0.5,0.6,0.429,0.667,0.4,0.556,1.0,1.0,0.75,1.0,1.0,1.0,0.5,0.6,0.6	-0.212	SE
ENSG00000105879.12_4	CBLL1	chr7	+	107392989	107393062	107389324	107389492	107393855	107393956	107472	10,13,14,4	23,20,31,28	12,7,3,3,1,10,5,1,3,3,2,7,9,7,9,6,7	54,30,23,22,33,46,23,34,40,32,45,29,40,38,32,31,42	172	100	9.34554e-05	0.0138382	0.202,0.274,0.208,0.077	0.114,0.119,0.07,0.073,0.017,0.112,0.112,0.017,0.042,0.052,0.025,0.123,0.116,0.097,0.141,0.101,0.088	0.107	SE
ENSG00000005801.18_7	ZNF195	chr11	-	3382972	3383119	3381949	3382018	3392204	3392300	107555	10,11,9,21	3,2,2,4	17,13,19,10,16,33,11,12,11,11,4,17,11,7,17,9,9	3,1,0,1,0,0,1,2,1,2,3,0,0,1,2,0,2	200	100	0.000248618	0.0289993	0.625,0.733,0.692,0.724	0.739,0.867,1.0,0.833,1.0,1.0,0.846,0.75,0.846,0.733,0.4,1.0,1.0,0.778,0.81,1.0,0.692	-0.147	SE
ENSG00000177575.12_4	CD163	chr12	-	7635238	7635358	7632455	7633852	7635561	7635600	107626	46,26,36,19	0,1,8,2	124,118,73,69,63,66,55,29,96,148,108,61,142,205,73,49,76	0,2,0,0,1,0,1,1,0,4,1,2,0,1,0,0,0	200	100	8.30927e-06	0.0022021	1.0,0.929,0.692,0.826	1.0,0.967,1.0,1.0,0.969,1.0,0.965,0.935,1.0,0.949,0.982,0.938,1.0,0.99,1.0,1.0,1.0	-0.12	SE
ENSG00000186654.21_6	PRR5	chr22	+	45127614	45127701	45122456	45122514	45132651	45133321	107708	16,7,3,3	3,0,4,2	9,4,4,4,2,2,5,2,13,4,5,8,5,5,4,9,4	2,0,2,0,2,0,2,0,1,1,0,0,0,0,2,0,0	186	100	1.34122e-05	0.00309927	0.741,1.0,0.287,0.446	0.708,1.0,0.518,1.0,0.35,1.0,0.573,1.0,0.875,0.683,1.0,1.0,1.0,1.0,0.518,1.0,1.0	-0.218	SE
ENSG00000186654.21_6	PRR5	chr22	+	45128130	45128271	45122456	45122514	45132651	45133542	107709	9,11,17,15	3,0,4,2	21,5,3,6,11,10,9,9,12,15,8,15,8,5,21,13,2	2,0,2,0,2,0,2,0,1,1,0,0,0,0,2,0,0	200	100	1.51325e-05	0.00341565	0.6,1.0,0.68,0.789	0.84,1.0,0.429,1.0,0.733,1.0,0.692,1.0,0.857,0.882,1.0,1.0,1.0,1.0,0.84,1.0,1.0	-0.131	SE
ENSG00000114166.8_3	KAT2B	chr3	+	20168914	20169041	20167396	20167605	20178433	20178544	107735	38,18,30,19	2,2,5,4	33,21,14,15,39,33,28,34,23,22,24,24,34,21,21,15,16	1,1,0,0,1,4,1,1,1,4,1,0,1,0,0,0,0	200	100	4.12161e-07	0.000206379	0.905,0.818,0.75,0.704	0.943,0.913,1.0,1.0,0.951,0.805,0.933,0.944,0.92,0.733,0.923,1.0,0.944,1.0,1.0,1.0,1.0	-0.147	SE
ENSG00000182141.10_8	ZNF708	chr19	-	21510761	21510943	21475405	21477541	21512011	21512227	107792	5,5,6,4	0,2,0,0	4,0,7,3,7,10,2,8,6,7,10,8,5,0,6,7,4	7,2,0,0,0,1,1,3,2,1,0,4,1,1,3,1,2	200	100	0.000106424	0.0152031	1.0,0.556,1.0,1.0	0.222,0.0,1.0,1.0,1.0,0.833,0.5,0.571,0.6,0.778,1.0,0.5,0.714,0.0,0.5,0.778,0.5	0.272	SE
ENSG00000215067.10_8	ALOX12-AS1	chr17	-	6905802	6905939	6888427	6888859	6913114	6913208	107806	10,12,4,7	6,1,2,1	12,20,13,8,14,16,10,15,12,16,20,13,15,17,16,14,20	4,2,0,0,2,2,2,0,0,1,2,0,0,2,0,4,0	200	100	6.07147e-06	0.00171576	0.455,0.857,0.5,0.778	0.6,0.833,1.0,1.0,0.778,0.8,0.714,1.0,1.0,0.889,0.833,1.0,1.0,0.81,1.0,0.636,1.0	-0.229	SE
ENSG00000115295.20_4	CLIP4	chr2	+	29397238	29397311	29390341	29390406	29404437	29404563	108543	27,17,35,16	1,3,1,4	39,26,26,36,59,32,50,47,35,37,32,30,45,40,20,28,35	0,3,0,0,2,0,0,0,0,0,0,0,0,1,0,0,0	172	100	0.000250174	0.0289993	0.94,0.767,0.953,0.699	1.0,0.834,1.0,1.0,0.945,1.0,1.0,1.0,1.0,1.0,1.0,1.0,1.0,0.959,1.0,1.0,1.0	-0.145	SE
ENSG00000146733.14_4	PSPH	chr7	-	56082715	56082864	56078756	56079562	56088765	56088924	108642	2,2,3,0	0,1,3,2	3,5,1,3,2,1,4,5,3,5,1,2,1,2,3,1,4	0,0,1,1,2,0,0,1,0,0,1,0,0,0,0,0,0	200	100	3.01946e-05	0.00572902	1.0,0.5,0.333,0.0	1.0,1.0,0.333,0.6,0.333,1.0,1.0,0.714,1.0,1.0,0.333,1.0,1.0,1.0,1.0,1.0,1.0	-0.384	SE
ENSG00000012124.17_4	CD22	chr19	+	35822808	35822977	35820089	35820133	35823455	35823827	108821	1,3,7,1	2,5,1,2	0,2,1,10,4,6,2,8,3,4,1,7,9,2,2,6,7	1,1,0,0,0,2,0,1,1,0,1,0,0,3,4,2,0	200	100	1.38737e-06	0.000542045	0.2,0.231,0.778,0.2	0.0,0.5,1.0,1.0,1.0,0.6,1.0,0.8,0.6,1.0,0.333,1.0,1.0,0.25,0.2,0.6,1.0	-0.347	SE
ENSG00000012124.17_4	CD22	chr19	+	35822829	35822977	35820078	35820133	35823455	35823827	108824	1,3,7,1	2,5,1,2	0,2,2,10,4,7,2,8,3,4,1,7,10,2,2,6,7	1,1,0,0,0,2,0,1,1,0,1,0,0,3,4,2,0	200	100	1.17673e-06	0.000473044	0.2,0.231,0.778,0.2	0.0,0.5,1.0,1.0,1.0,0.636,1.0,0.8,0.6,1.0,0.333,1.0,1.0,0.25,0.2,0.6,1.0	-0.349	SE
ENSG00000012124.17_4	CD22	chr19	+	35822921	35822977	35820068	35820133	35823455	35823827	108827	3,4,10,2	2,5,1,2	0,3,2,16,8,10,6,13,7,5,3,11,13,3,5,8,12	1,1,0,0,0,2,0,1,1,0,1,0,0,3,4,2,0	155	100	6.39998e-07	0.000297902	0.492,0.34,0.866,0.392	0.0,0.659,1.0,1.0,1.0,0.763,1.0,0.893,0.819,1.0,0.659,1.0,1.0,0.392,0.446,0.721,1.0	-0.263	SE
ENSG00000204371.11_5	EHMT2	chr6	-	31861138	31861439	31860602	31860687	31864039	31864281	109187	9,7,11,10	16,22,12,19	11,8,3,8,9,7,2,8,11,11,10,9,2,8,14,4,3	40,39,23,15,41,26,34,28,37,40,46,35,44,33,42,22,40	200	100	0.000416197	0.042667	0.22,0.137,0.314,0.208	0.121,0.093,0.061,0.211,0.099,0.119,0.029,0.125,0.129,0.121,0.098,0.114,0.022,0.108,0.143,0.083,0.036	0.119	SE
ENSG00000023516.9_3	AKAP11	chr13	+	42871183	42871318	42869830	42869878	42872668	42872933	109979	6,15,18,5	0,0,0,0	15,18,12,15,13,18,16,22,10,14,8,18,18,22,28,14,18	4,5,0,0,3,5,2,0,2,2,3,1,4,2,2,0,3	200	100	7.69119e-07	0.000340104	1.0,1.0,1.0,1.0	0.652,0.643,1.0,1.0,0.684,0.643,0.8,1.0,0.714,0.778,0.571,0.9,0.692,0.846,0.875,1.0,0.75	0.203	SE
ENSG00000112486.16_6	CCR6	chr6	+	167536606	167536711	167525294	167525502	167549525	167549631	109997	0,2,2,0	3,6,10,6	3,4,5,8,11,10,3,8,0,4,6,6,2,2,7,5,7	9,4,18,8,14,11,4,10,10,15,8,9,14,6,13,18,17	200	100	0.000255176	0.0293782	0.0,0.143,0.091,0.0	0.143,0.333,0.122,0.333,0.282,0.313,0.273,0.286,0.0,0.118,0.273,0.25,0.067,0.143,0.212,0.122,0.171	-0.144	SE
ENSG00000136040.9_4	PLXNC1	chr12	+	94603365	94603480	94580148	94580249	94613791	94613939	110441	33,17,53,19	2,2,6,5	117,61,69,69,83,74,90,77,78,75,72,58,108,138,52,67,69	0,3,0,2,1,2,2,0,3,3,1,2,3,5,1,0,3	200	100	3.84995e-06	0.00120044	0.892,0.81,0.815,0.655	1.0,0.91,1.0,0.945,0.976,0.949,0.957,1.0,0.929,0.926,0.973,0.935,0.947,0.932,0.963,1.0,0.92	-0.164	SE
ENSG00000230155.6_7	CEP250-AS1	chr20	-	34068957	34069076	34065650	34065770	34078681	34078743	110842	1,3,1,3	1,0,1,0	2,2,2,3,5,3,4,1,1,3,3,3,2,1,2,1,5	2,2,0,0,2,1,3,1,0,6,1,2,1,1,2,2,0	200	100	0.00025671	0.0294849	0.333,1.0,0.333,1.0	0.333,0.333,1.0,1.0,0.556,0.6,0.4,0.333,1.0,0.2,0.6,0.429,0.5,0.333,0.333,0.2,1.0	0.128	SE
ENSG00000147316.13_3	MCPH1	chr8	+	6293568	6293683	6289019	6289107	6296473	6296617	110975	27,9,25,23	5,3,4,2	32,23,26,13,29,22,27,36,17,32,33,17,30,28,27,20,17	0,0,0,0,0,0,0,3,0,1,4,0,0,0,1,1,0	200	100	5.92947e-11	1.64812e-07	0.73,0.6,0.758,0.852	1.0,1.0,1.0,1.0,1.0,1.0,1.0,0.857,1.0,0.941,0.805,1.0,1.0,1.0,0.931,0.909,1.0	-0.232	SE
ENSG00000172594.13_3	SMPDL3A	chr6	+	123122454	123122551	123117968	123118113	123124808	123124978	111270	16,17,13,15	7,7,3,0	25,35,35,16,23,11,44,29,45,36,33,12,45,66,13,19,43	1,4,2,2,3,0,2,0,3,4,1,2,4,5,0,1,2	196	100	0.000353762	0.0376536	0.538,0.553,0.689,1.0	0.927,0.817,0.899,0.803,0.796,1.0,0.918,1.0,0.884,0.821,0.944,0.754,0.852,0.871,1.0,0.906,0.916	-0.194	SE
ENSG00000162373.13_5	BEND5	chr1	-	49208294	49208443	49201910	49202124	49224571	49224956	111665	7,7,11,7	1,0,0,1	13,10,7,9,10,7,11,10,9,4,8,4,13,3,17,11,18	1,4,0,2,0,2,0,4,2,5,1,1,1,0,0,0,4	200	100	1.77466e-05	0.00383659	0.778,1.0,1.0,0.778	0.867,0.556,1.0,0.692,1.0,0.636,1.0,0.556,0.692,0.286,0.8,0.667,0.867,1.0,1.0,1.0,0.692	0.106	SE
ENSG00000197372.10_4	ZNF675	chr19	-	23845833	23845960	23844736	23845011	23869832	23869942	112017	35,38,28,24	5,6,3,6	28,22,31,41,37,38,43,32,24,37,47,37,29,22,47,37,47	0,4,0,1,2,0,3,0,0,4,1,2,1,1,6,0,2	200	100	1.62402e-06	0.000617153	0.778,0.76,0.824,0.667	1.0,0.733,1.0,0.953,0.902,1.0,0.878,1.0,1.0,0.822,0.959,0.902,0.935,0.917,0.797,1.0,0.922	-0.167	SE
ENSG00000111271.14_5	ACAD10	chr12	+	112143541	112143736	112130500	112130700	112147329	112147488	112051	19,5,27,8	0,0,2,0	16,14,13,11,17,20,21,10,15,15,19,18,29,7,14,15,14	0,0,3,2,2,2,6,1,1,2,3,2,2,0,2,1,1	200	100	2.45508e-05	0.00492454	1.0,1.0,0.871,1.0	1.0,1.0,0.684,0.733,0.81,0.833,0.636,0.833,0.882,0.789,0.76,0.818,0.879,1.0,0.778,0.882,0.875	0.133	SE
ENSG00000121741.16_5	ZMYM2	chr13	+	20539359	20539421	20533998	20534166	20544164	20544211	112231	5,3,3,2	4,3,12,8	2,0,0,1,0,0,1,0,1,0,0,2,0,0,3,2,1	5,6,4,2,12,8,6,7,7,8,7,3,5,2,5,3,3	161	100	1.17917e-07	7.79941e-05	0.437,0.383,0.134,0.134	0.199,0.0,0.0,0.237,0.0,0.0,0.094,0.0,0.081,0.0,0.0,0.293,0.0,0.0,0.271,0.293,0.172	0.176	SE
ENSG00000148090.11_3	AUH	chr9	-	93978340	93978388	93976096	93976707	93983086	93983274	112610	4,5,9,1	2,1,2,5	9,7,1,5,5,7,4,1,7,8,7,4,10,7,3,3,4	3,0,0,0,0,0,0,1,0,2,0,0,1,2,0,0,0	147	100	6.81818e-08	5.1023e-05	0.576,0.773,0.754,0.12	0.671,1.0,1.0,1.0,1.0,1.0,1.0,0.405,1.0,0.731,1.0,1.0,0.872,0.704,1.0,1.0,1.0	-0.349	SE
ENSG00000148090.11_3	AUH	chr9	-	93979558	93979609	93976241	93976707	93983086	93983201	112611	14,10,3,7	2,1,2,5	7,11,10,10,12,8,10,9,8,6,9,9,13,7,8,5,4	3,0,0,0,0,0,0,1,0,2,0,0,1,2,0,0,0	150	100	4.15796e-07	0.000206379	0.824,0.87,0.5,0.483	0.609,1.0,1.0,1.0,1.0,1.0,1.0,0.857,1.0,0.667,1.0,1.0,0.897,0.7,1.0,1.0,1.0	-0.256	SE
ENSG00000170906.16_4	NDUFA3	chr19	+	54609659	54609753	54609240	54609318	54610070	54610268	113328	7,19,9,7	0,3,3,3	9,8,3,5,4,4,8,12,5,5,7,5,4,8,10,4,12	2,2,0,1,1,2,0,1,0,1,0,0,1,0,1,0,1	193	100	1.25635e-05	0.00298104	1.0,0.766,0.609,0.547	0.7,0.675,1.0,0.722,0.675,0.509,1.0,0.861,1.0,0.722,1.0,1.0,0.675,1.0,0.838,1.0,0.861	-0.107	SE
ENSG00000140299.12_6	BNIP2	chr15	-	59960301	59960337	59955577	59956319	59961090	59961148	113928	17,7,22,7	65,50,97,64	50,38,50,35,54,36,40,29,23,27,30,26,32,73,9,27,15	110,127,68,64,107,69,82,89,74,68,73,69,99,85,79,60,42	135	100	8.85668e-07	0.000375081	0.162,0.094,0.144,0.075	0.252,0.181,0.353,0.288,0.272,0.279,0.265,0.194,0.187,0.227,0.233,0.218,0.193,0.389,0.078,0.25,0.209	-0.121	SE
ENSG00000095370.20_6	SH2D3C	chr9	-	130523889	130523929	130513450	130513579	130536268	130536746	114183	42,71,76,22	16,27,14,7	162,102,74,109,85,74,85,76,128,154,134,139,163,148,166,169,176	20,17,7,3,9,11,13,8,38,17,15,19,22,28,25,13,7	139	100	6.08464e-06	0.00171576	0.654,0.654,0.796,0.693	0.854,0.812,0.884,0.963,0.872,0.829,0.825,0.872,0.708,0.867,0.865,0.84,0.842,0.792,0.827,0.903,0.948	-0.154	SE
ENSG00000162711.17_5	NLRP3	chr1	+	247599271	247599442	247587148	247588901	247607273	247607444	114267	5,1,4,136	9,9,17,3	22,19,305,158,259,264,300,153,24,22,23,5,36,41,18,20,21	10,30,0,0,1,2,0,0,13,7,5,6,10,6,10,2,4	200	100	0.000166046	0.021339	0.217,0.053,0.105,0.958	0.524,0.241,1.0,1.0,0.992,0.985,1.0,1.0,0.48,0.611,0.697,0.294,0.643,0.774,0.474,0.833,0.724	-0.389	SE
ENSG00000163904.13_4	SENP2	chr3	+	185316199	185316333	185307901	185307957	185316745	185316812	115102	39,18,30,32	3,5,7,0	39,22,51,38,56,52,52,37,30,26,21,43,38,23,21,28,26	4,1,0,6,1,0,2,4,0,1,1,2,2,3,0,1,0	200	100	0.000244116	0.0287514	0.867,0.643,0.682,1.0	0.83,0.917,1.0,0.76,0.966,1.0,0.929,0.822,1.0,0.929,0.913,0.915,0.905,0.793,1.0,0.933,1.0	-0.12	SE
ENSG00000119231.11_7	SENP5	chr3	+	196612021	196613565	196594726	196594944	196626536	196626642	115287	16,17,30,24	0,0,0,1	16,20,19,24,30,33,20,17,13,19,18,13,21,11,16,16,16	1,5,4,0,0,3,0,2,0,1,0,3,4,2,0,5,1	200	100	9.44463e-06	0.00239274	1.0,1.0,1.0,0.923	0.889,0.667,0.704,1.0,1.0,0.846,1.0,0.81,1.0,0.905,1.0,0.684,0.724,0.733,1.0,0.615,0.889	0.13	SE
ENSG00000253729.8_4	PRKDC	chr8	-	48694722	48694815	48691564	48691654	48694938	48695159	115412	16,8,15,9	1,0,0,0	13,12,8,7,16,11,9,9,12,12,10,20,11,13,12,14,11	0,2,3,0,7,1,0,1,2,3,0,0,1,0,0,2,4	192	100	6.18718e-05	0.00994898	0.893,1.0,1.0,1.0	1.0,0.758,0.581,1.0,0.543,0.851,1.0,0.824,0.758,0.676,1.0,1.0,0.851,1.0,1.0,0.785,0.589	0.137	SE
ENSG00000104447.12_5	TRPS1	chr8	-	116649460	116649557	116632139	116632287	116680771	116681228	115848	0,0,0,0	7,3,5,5	4,2,1,2,0,2,1,4,1,5,3,1,1,0,2,0,1	8,6,11,5,12,10,6,4,12,5,16,9,10,8,5,5,11	196	100	2.49914e-05	0.00496177	0.0,0.0,0.0,0.0	0.203,0.145,0.044,0.169,0.0,0.093,0.078,0.338,0.041,0.338,0.087,0.054,0.049,0.0,0.169,0.0,0.044	-0.109	SE
ENSG00000283602.1_7	AC116353.6	chr5	-	139971254	139971337	139970459	139970576	139971608	139971686	115861	5,4,7,3	12,22,28,8	9,15,19,1,5,17,4,7,19,19,13,12,5,14,16,7,8	11,9,11,8,22,8,12,7,15,37,10,9,34,26,17,11,21	182	100	0.000408787	0.0420385	0.186,0.091,0.121,0.171	0.31,0.478,0.487,0.064,0.111,0.539,0.155,0.355,0.41,0.22,0.417,0.423,0.075,0.228,0.341,0.259,0.173	-0.155	SE
ENSG00000139350.11_3	NEDD1	chr12	+	97301479	97301634	97301381	97301402	97303529	97303673	115953	13,9,7,10	3,3,3,1	10,13,8,12,13,11,8,5,8,14,8,7,8,4,8,8,12	1,0,0,0,0,2,2,0,1,2,0,2,3,1,0,1,3	200	100	0.000449022	0.0451385	0.684,0.6,0.538,0.833	0.833,1.0,1.0,1.0,1.0,0.733,0.667,1.0,0.8,0.778,1.0,0.636,0.571,0.667,1.0,0.8,0.667	-0.169	SE
ENSG00000163625.15_5	WDFY3	chr4	-	85853422	85853516	85818063	85818163	85887361	85887544	116531	3,5,5,2	0,0,0,0	7,10,10,7,6,8,6,2,8,10,9,3,3,14,8,7,0	1,2,3,0,0,1,1,1,1,5,0,0,3,2,1,1,1	193	100	0.000295923	0.0327143	1.0,1.0,1.0,1.0	0.784,0.722,0.633,1.0,1.0,0.806,0.757,0.509,0.806,0.509,1.0,1.0,0.341,0.784,0.806,0.784,0.0	0.28	SE
ENSG00000121417.14_4	ZNF211	chr19	+	58145153	58145273	58144548	58144804	58145996	58146123	117639	0,1,3,0	8,5,4,16	3,3,2,0,6,3,3,0,2,11,2,2,0,1,9,4,1	8,4,2,6,5,4,4,8,3,6,6,6,4,7,7,12,8	200	100	0.000318301	0.0347538	0.0,0.091,0.273,0.0	0.158,0.273,0.333,0.0,0.375,0.273,0.273,0.0,0.25,0.478,0.143,0.143,0.0,0.067,0.391,0.143,0.059	-0.107	SE
ENSG00000170476.16_4	MZB1	chr5	-	138725015	138725109	138724149	138724274	138725368	138725537	117666	12,13,18,14	2273171383360	1,2,8,5,3,10,9,4,8,7,3,4,10,3,6,14,6	11,13,28,9,11,29,26,29,22,11,4,11,96,22,62,26,18	193	100	0	0	0.027,0.021,0.007,0.02	0.045,0.074,0.129,0.224,0.124,0.152,0.152,0.067,0.159,0.248,0.28,0.159,0.051,0.066,0.048,0.218,0.147	-0.119	SE
ENSG00000163466.16_3	ARPC2	chr2	+	219103386	219103573	219093460	219093573	219110142	219110180	118229	14,21,27,30	0,0,0,0	32,22,21,17,12,12,12,34,13,21,11,12,19,11,19,4,7	6,0,0,0,1,4,5,0,1,0,2,3,0,7,1,2,0	200	100	7.32159e-06	0.00198405	1.0,1.0,1.0,1.0	0.727,1.0,1.0,1.0,0.857,0.6,0.545,1.0,0.867,1.0,0.733,0.667,1.0,0.44,0.905,0.5,1.0	0.186	SE
ENSG00000152223.15_8	EPG5	chr18	-	43497643	43497784	43496402	43496547	43502306	43502566	118415	1,1,1,8	0,0,0,0	7,9,9,4,8,6,5,2,12,4,3,6,10,2,6,7,4	1,1,0,0,0,4,2,0,2,1,1,0,0,4,1,4,3	200	100	6.67089e-06	0.00184469	1.0,1.0,1.0,1.0	0.778,0.818,1.0,1.0,1.0,0.429,0.556,1.0,0.75,0.667,0.6,1.0,1.0,0.2,0.75,0.467,0.4	0.27	SE
ENSG00000055044.11_3	NOP58	chr2	+	203142934	203143052	203142672	203142725	203149067	203149101	118459	8,1,6,10	1,2,3,4	1,4,3,4,2,4,3,8,4,1,3,2,3,2,4,5,6	0,2,0,0,2,1,2,0,1,0,1,0,1,0,0,1,0	200	100	2.75715e-08	2.68226e-05	0.8,0.2,0.5,0.556	1.0,0.5,1.0,1.0,0.333,0.667,0.429,1.0,0.667,1.0,0.6,1.0,0.6,1.0,1.0,0.714,1.0	-0.281	SE
ENSG00000055044.11_3	NOP58	chr2	+	203160396	203160560	203157499	203157626	203162101	203162236	118472	164113199198	34,28,23,13	1.72152e+50	14,15,2,8,8,6,12,9,10,17,22,11,17,7,13,9,4	200	100	3.05589e-05	0.00576142	0.707,0.669,0.812,0.884	0.86,0.835,0.975,0.9,0.937,0.939,0.878,0.903,0.868,0.81,0.781,0.87,0.851,0.894,0.859,0.885,0.948	-0.114	SE
ENSG00000080815.19_6	PSEN1	chr14	+	73664738	73664837	73659351	73659572	73673093	73673180	118538	89,41,86,46	8,3,9,8	1.84157e+50	8,15,16,4,1,5,7,7,3,9,4,4,12,10,5,3,0	198	100	0.000238972	0.0282824	0.849,0.873,0.828,0.744	0.921,0.841,0.809,0.942,0.99,0.946,0.922,0.922,0.957,0.891,0.953,0.935,0.904,0.934,0.932,0.955,1.0	-0.103	SE
ENSG00000178038.17_4	ALS2CL	chr3	-	46724623	46724816	46723518	46723584	46725271	46725338	118640	8,4,3,10	0,0,0,2	3,14,9,9,16,7,9,10,5,15,11,18,14,2,18,5,5	0,1,0,1,2,0,1,9,0,3,1,2,3,1,3,1,0	200	100	2.57121e-05	0.00504417	1.0,1.0,1.0,0.714	1.0,0.875,1.0,0.818,0.8,1.0,0.818,0.357,1.0,0.714,0.846,0.818,0.7,0.5,0.75,0.714,1.0	0.122	SE
ENSG00000076108.11_8	BAZ2A	chr12	-	57008797	57008912	57007736	57007922	57009002	57009391	119241	34,31,37,24	3,4,3,3	32,35,32,18,25,35,24,51,33,37,39,52,51,35,32,35,42	2,0,0,0,4,1,3,2,2,3,0,3,1,0,0,1,1	200	100	0.000268235	0.0304137	0.85,0.795,0.86,0.8	0.889,1.0,1.0,1.0,0.758,0.946,0.8,0.927,0.892,0.86,1.0,0.897,0.962,1.0,1.0,0.946,0.955	-0.105	SE
ENSG00000010803.16_6	SCMH1	chr1	-	41618270	41618413	41617285	41617356	41626546	41626570	119325	1,3,2,7	1,0,1,0	2,5,7,3,4,1,5,2,4,6,0,5,4,8,5,3,5	5,1,4,1,0,5,2,2,3,3,1,1,3,0,1,0,3	200	100	0.000115949	0.0162896	0.333,1.0,0.5,1.0	0.167,0.714,0.467,0.6,1.0,0.091,0.556,0.333,0.4,0.5,0.0,0.714,0.4,1.0,0.714,1.0,0.455	0.172	SE
ENSG00000010803.16_6	SCMH1	chr1	-	41625396	41625605	41617285	41617356	41626546	41626570	119327	2,3,5,9	1,0,1,0	7,8,4,3,5,8,2,6,5,8,5,4,7,3,6,4,4	5,1,4,1,0,5,2,2,3,3,1,1,3,0,1,0,3	200	100	3.89914e-05	0.00702451	0.5,1.0,0.714,1.0	0.412,0.8,0.333,0.6,1.0,0.444,0.333,0.6,0.455,0.571,0.714,0.667,0.538,1.0,0.75,1.0,0.4	0.179	SE
ENSG00000109667.12_6	SLC2A9	chr4	-	9998404	9998565	9987292	9987417	10020598	10020697	119532	15,11,25,24	1,1,2,0	54,57,37,26,35,39,20,27,35,61,31,25,36,77,23,29,42	3,5,4,2,7,7,9,3,8,9,11,1,6,18,8,5,9	200	100	6.63531e-05	0.0105475	0.882,0.846,0.862,1.0	0.9,0.851,0.822,0.867,0.714,0.736,0.526,0.818,0.686,0.772,0.585,0.926,0.75,0.681,0.59,0.744,0.7	0.152	SE
ENSG00000103222.19_4	ABCC1	chr16	+	16177222	16177399	16173208	16173335	16180680	16180848	119590	25,22,40,52	3,1,6,7	46,52,49,48,53,52,44,51,66,48,40,78,55,42,69,37,57	0,0,0,1,0,1,0,3,0,2,0,6,1,3,0,3,5	200	100	7.01697e-07	0.00031899	0.806,0.917,0.769,0.788	1.0,1.0,1.0,0.96,1.0,0.963,1.0,0.895,1.0,0.923,1.0,0.867,0.965,0.875,1.0,0.86,0.851	-0.131	SE
ENSG00000132323.9_4	ILKAP	chr2	-	239092293	239092381	239090705	239090827	239092660	239092737	119890	114,92,110,65	19,7,13,13	112,134,95,96,142,106,109,84,90,124,104,113,118,114,101,104,122	9,5,0,4,6,6,12,11,14,6,8,6,1,2,2,0,3	187	100	8.32833e-07	0.000358502	0.762,0.875,0.819,0.728	0.869,0.935,1.0,0.928,0.927,0.904,0.829,0.803,0.775,0.917,0.874,0.91,0.984,0.968,0.964,1.0,0.956	-0.118	SE
ENSG00000185418.16_6	TARS3	chr15	-	102197987	102198060	102197124	102197239	102201914	102202019	119995	12,7,11,6	4,2,4,1	15,17,11,3,9,18,21,17,13,9,13,12,17,9,18,20,20	2,2,0,1,0,1,0,0,3,4,2,3,0,1,0,1,2	172	100	0.000314159	0.0344174	0.636,0.67,0.615,0.777	0.813,0.832,1.0,0.636,1.0,0.913,1.0,1.0,0.716,0.567,0.791,0.699,1.0,0.84,1.0,0.921,0.853	-0.183	SE
ENSG00000172340.14_5	SUCLG2	chr3	-	67548557	67548719	67546221	67546364	67559230	67559327	120160	56,37,35,28	1,2,6,9	48,56,46,54,65,59,37,69,47,50,46,49,68,53,67,41,43	12,1,0,0,0,0,0,0,1,0,1,7,2,0,2,1,1	200	100	5.44838e-06	0.00159651	0.966,0.902,0.745,0.609	0.667,0.966,1.0,1.0,1.0,1.0,1.0,1.0,0.959,1.0,0.958,0.778,0.944,1.0,0.944,0.953,0.956	-0.143	SE
ENSG00000166747.12_6	AP1G1	chr16	-	71841917	71842053	71823181	71823385	71842407	71842580	120358	1,1,4,10	0,0,0,1	1,1,2,10,0,5,1,3,7,1,1,1,4,3,5,3,6	0,2,3,2,1,3,1,0,2,0,3,1,1,0,2,2,1	200	100	3.51685e-08	3.16671e-05	1.0,1.0,1.0,0.833	1.0,0.2,0.25,0.714,0.0,0.455,0.333,1.0,0.636,1.0,0.143,0.333,0.667,1.0,0.556,0.429,0.75	0.401	SE
ENSG00000228784.9_5	LINC00954	chr2	+	20070162	20070307	20069256	20069374	20072153	20072357	120452	16,6,8,9	0,2,0,1	7,3,5,6,4,9,5,3,6,10,14,19,15,13,11,10,13	3,1,1,2,2,0,1,1,4,4,9,1,4,0,5,5,3	200	100	0.000109508	0.0155523	1.0,0.6,1.0,0.818	0.538,0.6,0.714,0.6,0.5,1.0,0.714,0.6,0.429,0.556,0.438,0.905,0.652,1.0,0.524,0.5,0.684	0.21	SE
ENSG00000228784.9_5	LINC00954	chr2	+	20070185	20070307	20069256	20069374	20072153	20072291	120454	13,10,18,15	0,2,0,1	11,9,5,17,6,13,9,12,10,17,14,16,20,11,16,16,20	3,1,1,2,2,0,1,1,4,4,9,1,4,0,5,5,3	200	100	7.41913e-05	0.0115114	1.0,0.714,1.0,0.882	0.647,0.818,0.714,0.81,0.6,1.0,0.818,0.857,0.556,0.68,0.438,0.889,0.714,1.0,0.615,0.615,0.769	0.161	SE
ENSG00000147439.13_5	BIN3	chr8	-	22491925	22492038	22487954	22488091	22494434	22494475	120925	2,0,0,0	5,1,1,3	2,0,0,3,0,0,11,4,2,1,0,2,2,8,10,10,3	4,4,1,0,7,3,0,2,7,5,3,2,0,4,1,0,0	200	100	2.47629e-05	0.00493253	0.167,0.0,0.0,0.0	0.2,0.0,0.0,1.0,0.0,0.0,1.0,0.5,0.125,0.091,0.0,0.333,1.0,0.5,0.833,1.0,1.0	-0.404	SE
ENSG00000181666.18_6	ZNF875	chr19	+	37835511	37835676	37826070	37826159	37838091	37838218	120943	0,0,0,2	2,2,3,1	0,3,4,6,0,2,0,5,5,1,3,3,4,4,2,3,3	8,1,3,6,4,6,4,6,2,7,6,1,2,1,4,7,7	200	100	0.000256031	0.0294417	0.0,0.0,0.0,0.5	0.0,0.6,0.4,0.333,0.0,0.143,0.0,0.294,0.556,0.067,0.2,0.6,0.5,0.667,0.2,0.176,0.176	-0.164	SE
ENSG00000145725.19_4	PPIP5K2	chr5	+	102523014	102523077	102522020	102522140	102526542	102526683	121013	1,2,1,7	0,0,1,3	1,1,2,3,5,8,0,0,0,0,2,2,1,4,0,2,2	4,5,7,6,4,2,3,1,2,3,4,2,1,4,1,2,3	162	100	0.000244789	0.0287652	1.0,1.0,0.382,0.59	0.134,0.11,0.15,0.236,0.436,0.712,0.0,0.0,0.0,0.0,0.236,0.382,0.382,0.382,0.0,0.382,0.292	0.517	SE
ENSG00000173120.15_3	KDM2A	chr11	+	66948790	66948869	66947549	66947688	66949316	66949363	121128	8,3,11,7	0,3,8,2	13,12,11,9,15,15,13,13,5,10,17,8,18,17,12,18,11	1,1,1,0,2,1,2,0,0,2,2,0,3,3,0,1,0	178	100	8.7188e-05	0.0129694	1.0,0.36,0.436,0.663	0.88,0.871,0.861,1.0,0.808,0.894,0.785,1.0,1.0,0.737,0.827,1.0,0.771,0.761,1.0,0.91,1.0	-0.274	SE
ENSG00000010810.17_8	FYN	chr6	-	112021306	112021471	112015830	112015907	112024087	112024237	121840	25,18,17,30	3,1,3,4	59,39,29,36,32,45,35,38,48,24,35,34,35,45,39,32,30	0,1,1,0,0,0,0,0,2,0,0,1,0,0,0,0,0	200	100	2.0586e-07	0.000119208	0.806,0.9,0.739,0.789	1.0,0.951,0.935,1.0,1.0,1.0,1.0,1.0,0.923,1.0,1.0,0.944,1.0,1.0,1.0,1.0,1.0	-0.177	SE
ENSG00000132549.18_6	VPS13B	chr8	+	100519364	100519431	100515063	100515178	100519997	100520139	122312	10,15,21,9	0,0,1,0	23,15,10,4,18,19,13,13,11,14,19,22,11,15,18,18,19	3,1,2,3,2,2,0,3,2,4,2,2,1,2,5,2,1	166	100	2.13275e-06	0.000758831	1.0,1.0,0.927,1.0	0.822,0.9,0.751,0.445,0.844,0.851,1.0,0.723,0.768,0.678,0.851,0.869,0.869,0.819,0.684,0.844,0.92	0.18	SE
ENSG00000167552.14_4	TUBA1A	chr12	-	49580772	49580867	49580393	49580616	49582199	49582682	122947	7,3,7,4	0,0,1,0	8,23,0,1,4,4,3,3,10,10,8,12,7,13,12,2,1	1,1,2,1,1,2,2,3,0,1,3,1,3,0,1,1,1	194	100	8.86772e-07	0.000375081	1.0,1.0,0.783,1.0	0.805,0.922,0.0,0.34,0.673,0.508,0.436,0.34,1.0,0.838,0.579,0.861,0.546,1.0,0.861,0.508,0.34	0.325	SE
ENSG00000163219.12_3	ARHGAP25	chr2	+	69040420	69040551	69034404	69034612	69043420	69043494	123422	95,104,95,88	18,16,11,17	1.79144e+50	19,23,5,2,3,5,9,4,11,12,10,15,14,6,7,16,11	200	100	1.01502e-07	7.04151e-05	0.725,0.765,0.812,0.721	0.825,0.758,0.917,0.968,0.97,0.938,0.875,0.946,0.889,0.881,0.873,0.851,0.879,0.924,0.92,0.85,0.9	-0.136	SE
GeneID	geneSymbol	chr	strand	X1stExonStart_0base	X1stExonEnd	X2ndExonStart_0base	X2ndExonEnd	upstreamES	upstreamEE	downstreamES	downstreamEE	ID.1	IJC_SAMPLE_1	SJC_SAMPLE_1	IJC_SAMPLE_2	SJC_SAMPLE_2	IncFormLen	SkipFormLen	PValue	FDR	IncLevel1	IncLevel2	IncLevelDifference	Events
ENSG00000139626.16_6	ITGB7	chr12	-	53586923	53587147	53587491	53587685	53586113	53586322	53589157	53589247	113	9,14,15,10	9,17,10,10	9,8,4,3,5,9,3,10,7,9,6,6,11,6,9,0,5	26,17,8,16,10,14,15,21,18,13,12,15,12,6,20,13,16	200	200	0.000393768	0.0335021	0.5,0.452,0.6,0.5	0.257,0.32,0.333,0.158,0.333,0.391,0.167,0.323,0.28,0.409,0.333,0.286,0.478,0.5,0.31,0.0,0.238	0.212	MXE
ENSG00000163785.12_5	RYK	chr3	-	133894773	133894883	133901845	133901915	133878080	133878217	133907680	133907767	329	9,3,7,1	2,1,4,1	9,5,10,3,5,7,9,11,7,4,10,11,15,7,5,6,4	0,1,0,0,0,0,0,0,2,3,1,3,0,1,0,3,1	169	200	0.0003367	0.0298528	0.842,0.78,0.674,0.542	1.0,0.855,1.0,1.0,1.0,1.0,1.0,1.0,0.806,0.612,0.922,0.813,1.0,0.892,1.0,0.703,0.826	-0.198	MXE
ENSG00000186231.17_3	KLHL32	chr6	+	97533001	97533217	97561658	97562385	97512503	97512602	97575279	97575338	699	1,0,0,0	0,3,4,1	2,2,1,5,2,1,2,3,2,1,2,1,2,1,0,0,0	0,1,6,2,1,2,2,2,2,1,1,3,1,0,4,1,4	200	200	6.68155e-05	0.00970323	1.0,0.0,0.0,0.0	1.0,0.667,0.143,0.714,0.667,0.333,0.5,0.6,0.5,0.5,0.667,0.25,0.667,1.0,0.0,0.0,0.0	-0.233	MXE
ENSG00000139496.16_7	NUP58	chr13	+	25893463	25893488	25894667	25894733	25889494	25889605	25895056	25895231	874	0,0,2,1	14,4,13,7	2,1,2,2,5,3,1,3,0,6,1,1,6,5,0,4,3	23,12,12,10,21,16,19,15,3,8,6,11,16,8,12,10,19	124	165	0.000361497	0.0313906	0.0,0.0,0.17,0.16	0.104,0.1,0.182,0.21,0.241,0.2,0.065,0.21,0.0,0.499,0.182,0.108,0.333,0.454,0.0,0.347,0.174	-0.118	MXE
ENSG00000153310.19_6	FAM49B	chr8	-	130891842	130892035	130908917	130909100	130891634	130891717	130915557	130915596	942	1,4,7,2	1,3,3,0	3,3,9,4,11,2,2,4,6,10,9,4,13,2,5,1,5	0,2,0,1,0,1,0,1,1,1,0,0,1,0,1,0,0	200	200	0.000669449	0.0497538	0.5,0.571,0.7,1.0	1.0,0.6,1.0,0.8,1.0,0.667,1.0,0.8,0.857,0.909,1.0,1.0,0.929,1.0,0.833,1.0,1.0	-0.213	MXE
ENSG00000172530.20_7	BANP	chr16	+	88066714	88066851	88071578	88071617	88052033	88052273	88105674	88105818	1153	0,4,4,2	6,6,5,4	0,2,2,1,0,1,0,3,0,0,0,2,4,1,1,0,0	6,3,4,11,4,4,5,12,6,6,4,4,10,7,7,12,4	200	138	0.000106917	0.0136403	0.0,0.315,0.356,0.257	0.0,0.315,0.257,0.059,0.0,0.147,0.0,0.147,0.0,0.0,0.0,0.257,0.216,0.09,0.09,0.0,0.0	0.139	MXE
ENSG00000247774.7_7	PCED1B-AS1	chr12	-	47600293	47600371	47609947	47610047	47599680	47599852	47610166	47610217	1340	54,36,43,46	112,101,80,66	68,31,37,34,54,25,37,54,36,44,48,58,41,50,52,35,45	102,57,27,53,69,49,51,46,50,55,51,45,67,33,67,41,37	199	177	0.000320457	0.0288172	0.3,0.241,0.323,0.383	0.372,0.326,0.549,0.363,0.41,0.312,0.392,0.511,0.39,0.416,0.456,0.534,0.352,0.574,0.408,0.432,0.52	-0.119	MXE
ENSG00000268750.7_7	AC010522.1	chr19	+	58331861	58331917	58350390	58350517	58331086	58331313	58367471	58367601	1397	0,6,1,2	3,3,2,2	5,6,8,14,8,5,3,7,8,6,3,8,10,6,3,1,4	0,1,1,0,1,4,0,0,1,1,1,2,2,2,6,2,2	155	200	0.00035932	0.0313092	0.0,0.721,0.392,0.563	1.0,0.886,0.912,1.0,0.912,0.617,1.0,1.0,0.912,0.886,0.795,0.838,0.866,0.795,0.392,0.392,0.721	-0.4	MXE
ENSG00000095209.12_7	TMEM38B	chr9	+	108467877	108468034	108483817	108484002	108456821	108457053	108484814	108484902	1445	15,31,31,33	4,13,14,11	32,23,32,32,46,28,31,31,32,24,23,33,30,26,29,27,36	19,30,20,26,34,22,25,23,9,19,27,23,36,28,19,21,19	200	200	0.000401003	0.0340032	0.789,0.705,0.689,0.75	0.627,0.434,0.615,0.552,0.575,0.56,0.554,0.574,0.78,0.558,0.46,0.589,0.455,0.481,0.604,0.563,0.655	0.166	MXE
ENSG00000149262.17_5	INTS4	chr11	-	77622015	77622198	77629076	77629310	77618762	77618856	77629866	77630024	1613	0,0,1,0	5,3,6,6	1,4,1,0,2,2,1,3,0,4,0,0,1,0,1,3,1	8,0,3,3,4,6,5,3,4,3,8,7,3,2,5,3,5	200	200	0.000217176	0.0229137	0.0,0.0,0.143,0.0	0.111,1.0,0.25,0.0,0.333,0.25,0.167,0.5,0.0,0.571,0.0,0.0,0.25,0.0,0.167,0.5,0.167	-0.215	MXE
ENSG00000260565.7_7	ERVK13-1	chr16	-	2721345	2722571	2722707	2722860	2719411	2719562	2723283	2723420	1648	1,11,4,11	3,2,2,1	1,4,2,5,1,7,1,5,4,7,2,3,3,2,6,6,4	6,3,5,11,16,4,2,4,9,8,8,6,9,7,10,10,13	200	200	0.000415594	0.0350055	0.25,0.846,0.667,0.917	0.143,0.571,0.286,0.313,0.059,0.636,0.333,0.556,0.308,0.467,0.2,0.333,0.25,0.222,0.375,0.375,0.235	0.337	MXE
ENSG00000163517.15_5	HDAC11	chr3	+	13540012	13540055	13542212	13542289	13538235	13538352	13543370	13543433	1702	0,0,3,0	4,2,7,5	4,3,2,1,3,2,1,0,4,5,1,1,2,6,2,1,1	12,3,4,3,11,3,3,6,4,9,2,3,4,1,3,6,7	142	176	0.000259179	0.0253845	0.0,0.0,0.347,0.0	0.292,0.553,0.383,0.292,0.253,0.452,0.292,0.0,0.553,0.408,0.383,0.292,0.383,0.881,0.452,0.171,0.15	-0.277	MXE
ENSG00000197912.15_8	SPG7	chr16	+	89597090	89597216	89598870	89599044	89592736	89592876	89603172	89603356	1806	2,3,4,2	7,1,6,5	0,0,2,1,4,3,3,1,3,2,0,0,0,1,0,0,0	1,7,9,5,5,7,8,3,7,7,7,6,10,18,4,4,7	200	200	2.80651e-06	0.0009092	0.222,0.75,0.4,0.286	0.0,0.0,0.182,0.167,0.444,0.3,0.273,0.25,0.3,0.222,0.0,0.0,0.0,0.053,0.0,0.0,0.0	0.286	MXE
ENSG00000197912.15_8	SPG7	chr16	+	89597090	89597216	89598870	89599044	89592736	89592876	89607351	89607385	1807	2,3,4,3	8,1,28,11	0,0,2,1,3,3,3,0,3,2,0,0,0,1,0,0,0	8,10,11,9,16,11,5,7,13,21,6,24,5,3,7,6,3	200	200	0.000199403	0.0219075	0.2,0.75,0.125,0.214	0.0,0.0,0.154,0.1,0.158,0.214,0.375,0.0,0.188,0.087,0.0,0.0,0.0,0.25,0.0,0.0,0.0	0.232	MXE
ENSG00000136280.16_7	CCM2	chr7	+	45077851	45078025	45103516	45103600	45039786	45039962	45112324	45112382	1918	22,33,10,13	3,7,2,6	28,23,8,10,9,6,9,9,18,11,10,22,11,12,23,16,14	8,9,7,9,6,9,5,7,12,8,17,13,15,8,6,11,4	200	183	0.000314289	0.0288172	0.87,0.812,0.821,0.665	0.762,0.7,0.511,0.504,0.579,0.379,0.622,0.541,0.579,0.557,0.35,0.608,0.402,0.579,0.778,0.571,0.762	0.216	MXE
ENSG00000136504.12_5	KAT7	chr17	+	47875680	47875920	47882724	47882807	47869247	47869395	47886480	47886570	2077	7,5,8,6	19,13,23,50	2,6,2,4,5,4,4,8,4,0,0,1,5,1,2,0,1	55,34,52,46,68,59,76,62,35,45,26,43,46,32,53,44,37	200	182	1.62393e-07	8.37451e-05	0.251,0.259,0.24,0.098	0.032,0.138,0.034,0.073,0.063,0.058,0.046,0.105,0.094,0.0,0.0,0.021,0.09,0.028,0.033,0.0,0.024	0.163	MXE
ENSG00000136504.12_5	KAT7	chr17	+	47875680	47875920	47882724	47882807	47869247	47869395	47888837	47888936	2078	3,2,7,2	0,3,3,12	4,2,0,1,1,1,0,3,1,0,0,5,0,1,2,0,1	12,15,8,7,8,15,12,9,11,9,6,4,1,3,10,2,3	200	182	7.65238e-06	0.00193368	1.0,0.378,0.68,0.132	0.233,0.108,0.0,0.115,0.102,0.057,0.0,0.233,0.076,0.0,0.0,0.532,0.0,0.233,0.154,0.0,0.233	0.425	MXE
ENSG00000156875.14_4	MFSD14A	chr1	+	100534028	100534142	100535169	100535241	100533532	100533751	100542720	100542833	2383	37,38,38,90	63,72,86,104	85,70,106,75,104,115,91,116,63,81,57,70,101,88,72,65,74	121,91,96,81,118,108,104,79,78,70,58,58,106,83,78,66,52	200	171	0.000235931	0.0239427	0.334,0.311,0.274,0.425	0.375,0.397,0.486,0.442,0.43,0.477,0.428,0.557,0.408,0.497,0.457,0.508,0.449,0.475,0.441,0.457,0.549	-0.125	MXE
ENSG00000211897.9_7	IGHG3	chr14	-	106236441	106236486	106236629	106236674	106235993	106236323	106236817	106236862	2479	89,26,38,137	0,72,1853,387	11,7,5,2,13,28,4,0,53,1,13,10,144,3,304,10,42	0,58,0,6,0,0,7,4,0,0,2,0,0,7,0,11,0	144	144	1.49288e-05	0.00328032	1.0,0.265,0.02,0.261	1.0,0.108,1.0,0.25,1.0,1.0,0.364,0.0,1.0,1.0,0.867,1.0,1.0,0.3,1.0,0.476,1.0	-0.341	MXE
ENSG00000211897.9_7	IGHG3	chr14	-	106236629	106236674	106237005	106237056	106235993	106236323	106237448	106237742	2482	84,95,2470,608	38,0,3,0	7,78,1,8,27,24,6,5,46,2,8,9,137,19,254,21,40	3,0,1,0,11,11,0,0,23,0,4,2,47,0,104,0,14	150	144	2.92002e-09	3.07441e-06	0.68,1.0,0.999,1.0	0.691,1.0,0.49,1.0,0.702,0.677,1.0,1.0,0.658,1.0,0.658,0.812,0.737,1.0,0.701,1.0,0.733	0.105	MXE
ENSG00000129315.11_4	CCNT1	chr12	-	49091920	49091966	49093560	49093623	49089781	49089945	49094795	49094856	2504	5,1,4,9	1,0,0,0	4,5,12,9,10,11,6,10,2,11,4,2,8,9,3,5,8	0,2,7,2,7,1,0,1,2,4,1,0,2,1,1,1,3	162	145	4.03874e-06	0.00123798	0.817,1.0,1.0,1.0	1.0,0.691,0.605,0.801,0.561,0.908,1.0,0.9,0.472,0.711,0.782,1.0,0.782,0.89,0.729,0.817,0.705	0.169	MXE
ENSG00000179152.20_3	TCAIM	chr3	+	44409023	44409200	44434346	44434469	44402856	44403010	44437891	44437989	2524	3,0,1,0	9,10,4,2	3,4,7,6,2,6,3,8,5,3,2,6,3,5,1,6,1	10,8,6,5,8,3,10,7,8,9,5,5,10,4,3,4,1	200	200	6.73124e-05	0.00971952	0.25,0.0,0.2,0.0	0.231,0.333,0.538,0.545,0.2,0.667,0.231,0.533,0.385,0.25,0.286,0.545,0.231,0.556,0.25,0.6,0.5	-0.292	MXE
ENSG00000177873.14_4	ZNF619	chr3	+	40519408	40519494	40524078	40524195	40518603	40518848	40528296	40531727	2672	3,2,1,3	1,0,1,0	7,2,3,0,2,3,4,4,2,4,6,3,4,1,2,2,3	2,3,0,2,1,6,2,1,1,1,4,2,3,4,3,4,2	185	200	2.90734e-05	0.00528529	0.764,1.0,0.519,1.0	0.791,0.419,1.0,0.0,0.684,0.351,0.684,0.812,0.684,0.812,0.619,0.619,0.59,0.213,0.419,0.351,0.619	0.252	MXE
ENSG00000105953.15_5	OGDH	chr7	+	44687042	44687133	44687255	44687358	44684925	44685117	44695916	44695961	2784	7,9,17,22	18,27,39,44	15,15,4,7,9,8,10,13,15,12,6,18,9,11,12,4,12	91,49,28,35,41,47,39,33,87,57,53,62,66,76,64,57,64	190	200	3.42995e-05	0.0059364	0.29,0.26,0.315,0.345	0.148,0.244,0.131,0.174,0.188,0.152,0.213,0.293,0.154,0.181,0.106,0.234,0.126,0.132,0.165,0.069,0.165	0.133	MXE
ENSG00000105953.15_5	OGDH	chr7	+	44687042	44687133	44687255	44687358	44684925	44685117	44706334	44706450	2785	13,13,35,26	39,51,74,87	22,20,10,15,18,13,21,17,24,19,12,31,17,23,22,11,21	156,100,72,80,89,86,92,63,169,121,111,130,130,125,120,107,95	190	200	1.88634e-05	0.00392672	0.26,0.212,0.332,0.239	0.129,0.174,0.128,0.165,0.176,0.137,0.194,0.221,0.13,0.142,0.102,0.201,0.121,0.162,0.162,0.098,0.189	0.106	MXE
ENSG00000113851.14_6	CRBN	chr3	-	3195107	3195172	3195643	3195759	3191694	3192729	3196430	3196515	3060	77,38,63,31	44,32,42,27	115,87,55,38,70,47,74,63,38,68,71,74,92,68,69,47,50	56,33,21,15,28,15,22,31,22,28,33,27,39,26,26,16,12	200	164	6.30801e-05	0.00933939	0.589,0.493,0.552,0.485	0.627,0.684,0.682,0.675,0.672,0.72,0.734,0.625,0.586,0.666,0.638,0.692,0.659,0.682,0.685,0.707,0.774	-0.147	MXE
ENSG00000187626.9_4	ZKSCAN4	chr6	-	28215844	28215927	28217464	28217612	28214746	28214870	28219335	28220047	3073	7,2,2,2	1,0,2,0	6,3,2,3,0,2,3,3,2,0,4,3,4,4,3,5,7	1,2,2,2,1,5,4,0,5,9,1,2,7,2,8,5,7	200	182	4.66316e-05	0.0074109	0.864,1.0,0.476,1.0	0.845,0.577,0.476,0.577,0.0,0.267,0.406,1.0,0.267,0.0,0.784,0.577,0.342,0.645,0.254,0.476,0.476	0.366	MXE
ENSG00000143224.18_6	PPOX	chr1	+	161138782	161138973	161139449	161139510	161136889	161137024	161140198	161140309	3099	0,0,0,1	7,3,1,3	2,5,0,2,0,1,1,0,4,2,2,2,0,0,3,3,0	1,2,1,3,3,5,0,1,1,5,4,1,3,4,0,2,1	200	160	7.18778e-05	0.0101468	0.0,0.0,0.0,0.211	0.615,0.667,0.0,0.348,0.0,0.138,1.0,0.0,0.762,0.242,0.286,0.615,0.0,0.0,1.0,0.545,0.0	-0.313	MXE
ENSG00000029725.17_6	RABEP1	chr17	+	5253745	5253924	5257653	5257785	5250084	5250220	5264502	5264970	3149	35,26,33,19	20,9,12,9	40,23,21,27,32,27,28,41,30,40,37,22,44,42,22,37,33	37,42,24,29,55,20,22,27,22,21,26,24,58,38,19,31,32	200	200	6.40693e-05	0.0094126	0.636,0.743,0.733,0.679	0.519,0.354,0.467,0.482,0.368,0.574,0.56,0.603,0.577,0.656,0.587,0.478,0.431,0.525,0.537,0.544,0.508	0.182	MXE
ENSG00000198453.13_5	ZNF568	chr19	+	37467228	37467269	37482077	37482201	37465321	37465368	37482652	37482748	3340	2,1,0,3	0,1,1,1	0,0,0,1,1,2,2,1,0,3,1,3,1,0,1,0,3	2,1,3,0,0,1,3,2,2,4,0,3,3,5,1,5,5	140	200	2.95084e-05	0.00532605	1.0,0.588,0.0,0.811	0.0,0.0,0.0,1.0,1.0,0.741,0.488,0.417,0.0,0.517,1.0,0.588,0.323,0.0,0.588,0.0,0.462	0.181	MXE
ENSG00000145390.11_2	USP53	chr4	+	120181661	120181808	120182869	120183019	120180974	120181080	120188474	120188637	3544	5,6,6,7	0,1,2,1	8,5,5,10,5,9,7,10,16,8,11,3,6,5,4,5,5	5,1,8,3,5,1,5,8,6,7,5,6,5,0,3,1,7	200	200	0.000165733	0.019036	1.0,0.857,0.75,0.875	0.615,0.833,0.385,0.769,0.5,0.9,0.583,0.556,0.727,0.533,0.688,0.333,0.545,1.0,0.571,0.833,0.417	0.236	MXE
ENSG00000119522.16_5	DENND1A	chr9	-	126217017	126217058	126219626	126219714	126214554	126214626	126220071	126220176	3990	13,15,23,18	2,4,4,1	26,33,15,8,25,33,20,23,23,25,25,35,23,41,30,28,21	17,26,6,6,12,18,12,10,12,8,10,14,11,17,7,12,9	187	140	0.00014372	0.0171375	0.83,0.737,0.811,0.931	0.534,0.487,0.652,0.5,0.609,0.579,0.555,0.633,0.589,0.701,0.652,0.652,0.61,0.644,0.762,0.636,0.636	0.214	MXE
ENSG00000023287.13_7	RB1CC1	chr8	-	53540591	53540728	53543029	53543088	53537276	53537347	53547480	53547528	4031	4,2,4,1	2,1,0,0	2,8,1,3,2,3,4,3,1,3,2,2,4,2,1,1,0	6,3,5,3,2,1,0,1,1,0,2,1,3,3,1,7,4	158	200	0.000159736	0.0186315	0.717,0.717,1.0,1.0	0.297,0.771,0.202,0.559,0.559,0.792,1.0,0.792,0.559,1.0,0.559,0.717,0.628,0.458,0.559,0.153,0.0	0.293	MXE
ENSG00000255819.7_6	KLRC4-KLRK1	chr12	-	10546408	10546466	10558448	10558549	10544433	10544490	10560234	10560388	4070	8,2,6,7	1,0,0,0	13,8,16,9,9,8,6,4,12,5,8,6,8,6,15,7,11	1,0,1,1,3,3,3,2,0,1,0,1,2,1,12,1,2	200	157	4.53798e-06	0.00133338	0.863,1.0,1.0,1.0	0.911,1.0,0.926,0.876,0.702,0.677,0.611,0.611,1.0,0.797,1.0,0.825,0.758,0.825,0.495,0.846,0.812	0.162	MXE
ENSG00000131389.17_5	SLC6A6	chr3	+	14513712	14513825	14518712	14518850	14509360	14509464	14519973	14520076	4231	0,0,1,0	8,8,17,6	1,2,6,5,5,4,1,4,4,1,0,2,2,3,0,2,0	23,16,22,10,13,15,15,20,21,15,13,13,15,43,12,16,16	200	200	2.25137e-05	0.00455118	0.0,0.0,0.056,0.0	0.042,0.111,0.214,0.333,0.278,0.211,0.063,0.167,0.16,0.063,0.0,0.133,0.118,0.065,0.0,0.111,0.0	-0.108	MXE
ENSG00000161912.18_4	ADCY10P1	chr6	+	41102295	41102468	41102923	41103080	41100032	41100252	41105094	41105299	4264	0,0,0,3	1,6,3,2	3,1,3,1,7,0,6,2,2,1,1,2,1,2,2,6,2	0,2,2,1,9,1,3,2,1,3,4,3,2,0,1,0,1	200	200	2.56359e-05	0.00488281	0.0,0.0,0.0,0.6	1.0,0.333,0.6,0.5,0.438,0.0,0.667,0.5,0.667,0.25,0.2,0.4,0.333,1.0,0.667,1.0,0.667	-0.392	MXE
ENSG00000237484.6_5	LINC01684	chr21	+	25816277	25816442	25857936	25857999	25814108	25814227	25898656	25899206	4315	0,1,1,2	1,3,2,1	0,3,1,1,1,1,1,1,0,1,3,1,0,1,1,2,2	1,2,0,0,1,1,1,1,1,0,0,0,1,0,2,2,1	200	162	2.02057e-06	0.000680771	0.0,0.213,0.288,0.618	0.0,0.549,1.0,1.0,0.448,0.448,0.448,0.448,0.0,1.0,1.0,1.0,0.0,1.0,0.288,0.448,0.618	-0.291	MXE
ENSG00000123552.17_5	USP45	chr6	-	99893672	99894339	99912479	99912623	99891440	99891538	99912955	99913012	4341	1,2,1,4	1,0,1,0	4,0,3,2,5,3,5,3,0,0,1,5,4,1,1,1,1	1,2,2,2,9,3,2,3,2,1,0,1,0,1,0,1,1	200	200	0.000335164	0.0298214	0.5,1.0,0.5,1.0	0.8,0.0,0.6,0.5,0.357,0.5,0.714,0.5,0.0,0.0,1.0,0.833,1.0,0.5,1.0,0.5,0.5	0.203	MXE
ENSG00000132694.18_3	ARHGEF11	chr1	-	156927583	156927607	156928533	156928656	156926211	156926356	156928837	156928934	4448	13,21,23,8	2,0,2,1	29,28,20,24,24,17,27,23,21,34,27,27,28,27,24,33,23	9,6,5,8,5,2,2,3,1,6,6,4,8,12,9,8,15	200	123	0.000286041	0.0271584	0.8,1.0,0.876,0.831	0.665,0.742,0.711,0.649,0.747,0.839,0.893,0.825,0.928,0.777,0.735,0.806,0.683,0.58,0.621,0.717,0.485	0.147	MXE
ENSG00000172766.19_3	NAA16	chr13	+	41943225	41943419	41946338	41946447	41941574	41941788	41946867	41946966	4567	7,1,7,9	1,0,0,1	6,2,5,3,8,8,10,15,2,3,7,3,9,4,5,3,8	4,2,5,3,7,4,1,5,1,3,5,8,11,3,0,6,4	200	200	4.46205e-08	2.89107e-05	0.875,1.0,1.0,0.9	0.6,0.5,0.5,0.5,0.533,0.667,0.909,0.75,0.667,0.5,0.583,0.273,0.45,0.571,1.0,0.333,0.667	0.355	MXE
ENSG00000006576.16_2	PHTF2	chr7	+	77572016	77572103	77578994	77579150	77569515	77569619	77580933	77581029	4678	1,0,0,0	1,2,3,3	5,1,2,0,1,2,0,3,1,1,2,2,3,3,2,1,0	2,5,2,5,5,9,6,15,4,13,4,3,6,9,5,1,6	186	200	2.4992e-05	0.00488281	0.518,0.0,0.0,0.0	0.729,0.177,0.518,0.0,0.177,0.193,0.0,0.177,0.212,0.076,0.35,0.418,0.35,0.264,0.301,0.518,0.0	-0.133	MXE
ENSG00000124788.18_6	ATXN1	chr6	-	16433176	16433327	16486202	16486340	16432794	16432964	16522857	16522919	4773	16,8,19,17	5,3,4,1	22,21,12,8,4,15,7,7,10,14,12,19,12,11,17,5,2	1,1,0,0,0,0,1,1,0,2,1,0,2,1,0,0,1	200	200	5.6804e-08	3.50093e-05	0.762,0.727,0.826,0.944	0.957,0.955,1.0,1.0,1.0,1.0,0.875,0.875,1.0,0.875,0.923,1.0,0.857,0.917,1.0,1.0,0.667	-0.121	MXE
ENSG00000155465.18_4	SLC7A7	chr14	-	23288846	23288965	23290330	23290441	23284528	23284660	23292232	23292281	4966	1,0,0,0	4,1,4,1	1,1,1,2,0,4,1,7,2,1,0,2,2,7,4,2,2	8,1,2,4,5,0,2,5,6,11,5,2,4,5,5,5,3	200	200	2.5315e-06	0.000841691	0.2,0.0,0.0,0.0	0.111,0.5,0.333,0.333,0.0,1.0,0.333,0.583,0.25,0.083,0.0,0.5,0.333,0.583,0.444,0.286,0.4	-0.307	MXE
ENSG00000166024.13_3	R3HCC1L	chr10	+	99915849	99915904	99922639	99922732	99894427	99894463	99923049	99923154	5074	6,1,6,3	17,24,14,25	0,1,4,1,0,4,1,3,1,0,1,1,1,0,0,1,3	21,19,15,14,20,22,15,30,10,20,16,21,20,17,24,31,21	154	192	3.2615e-05	0.00572325	0.306,0.049,0.348,0.13	0.0,0.062,0.25,0.082,0.0,0.185,0.077,0.111,0.111,0.0,0.072,0.056,0.059,0.0,0.0,0.039,0.151	0.134	MXE
ENSG00000010030.14_5	ETV7	chr6	-	36341229	36341355	36343647	36343812	36339106	36339337	36355312	36355577	5199	4,10,2,2	18,44,1,4	0,3,0,0,0,0,0,0,1,0,0,0,2,0,1,0,1	4,15,5,1,6,11,4,5,2,1,6,6,3,4,3,1,2	200	200	9.08581e-09	7.91687e-06	0.182,0.185,0.667,0.333	0.0,0.167,0.0,0.0,0.0,0.0,0.0,0.0,0.333,0.0,0.0,0.0,0.4,0.0,0.25,0.0,0.333	0.255	MXE
ENSG00000164306.11_4	PRIMPOL	chr4	+	185599385	185599548	185603401	185603490	185593326	185593614	185606565	185606652	5667	4,2,7,1	2,6,2,0	5,3,5,2,6,5,6,2,3,8,7,8,9,5,5,3,7	3,1,0,0,1,1,0,1,0,0,2,0,1,2,1,1,0	200	188	1.34876e-05	0.00307042	0.653,0.239,0.767,1.0	0.61,0.738,1.0,1.0,0.849,0.825,1.0,0.653,1.0,1.0,0.767,1.0,0.894,0.701,0.825,0.738,1.0	-0.194	MXE
ENSG00000164306.11_4	PRIMPOL	chr4	+	185606565	185606652	185606729	185606838	185603401	185603490	185612652	185612735	5675	2,7,4,0	9,7,5,2	2,1,0,0,1,1,0,0,0,0,1,0,0,3,1,1,0	15,9,7,2,7,5,5,5,7,4,11,7,11,7,5,5,3	186	200	1.02834e-08	8.66174e-06	0.193,0.518,0.462,0.0	0.125,0.107,0.0,0.0,0.133,0.177,0.0,0.0,0.0,0.0,0.089,0.0,0.0,0.315,0.177,0.177,0.0	0.217	MXE
ENSG00000141497.14_5	ZMYND15	chr17	+	4643813	4644435	4645625	4645786	4643127	4643345	4646597	4646750	5746	2,2,0,1	0,0,2,0	0,1,2,2,0,1,0,2,1,0,1,0,1,1,2,1,1	1,1,3,8,1,0,2,2,3,3,0,1,4,6,6,1,4	200	200	1.20848e-06	0.000451906	1.0,1.0,0.0,1.0	0.0,0.5,0.4,0.2,0.0,1.0,0.0,0.5,0.25,0.0,1.0,0.0,0.2,0.143,0.25,0.5,0.2	0.447	MXE
ENSG00000109536.12_3	FRG1	chr4	+	190876191	190876306	190878552	190878657	190874222	190874280	190881902	190881994	5762	74,47,69,50	31,27,75,1	66,69,55,44,51,34,54,48,46,60,50,43,45,80,43,47,39	0,2,0,0,23,0,1,47,1,0,0,0,1,2,4,0,1	200	200	1.96506e-09	2.21409e-06	0.705,0.635,0.479,0.98	1.0,0.972,1.0,1.0,0.689,1.0,0.982,0.505,0.979,1.0,1.0,1.0,0.978,0.976,0.915,1.0,0.975	-0.24	MXE
ENSG00000108061.11_4	SHOC2	chr10	+	112745385	112745523	112760172	112760303	112723882	112724819	112764363	112764552	6677	21,25,38,25	27,28,42,25	82,89,65,62,81,70,57,76,55,49,58,50,63,64,55,68,62	45,52,44,34,61,29,45,43,33,29,46,36,54,44,35,46,34	200	200	0.000229059	0.0235014	0.438,0.472,0.475,0.5	0.646,0.631,0.596,0.646,0.57,0.707,0.559,0.639,0.625,0.628,0.558,0.581,0.538,0.593,0.611,0.596,0.646	-0.139	MXE
ENSG00000080822.17_7	CLDND1	chr3	-	98235895	98236033	98237728	98237839	98234326	98234676	98239976	98240127	6831	140162119182	55,71,38,37	1.71173e+50	44,35,21,18,23,28,21,14,32,26,36,30,34,24,28,21,21	200	200	6.14225e-09	5.54316e-06	0.718,0.695,0.758,0.831	0.795,0.832,0.886,0.905,0.914,0.904,0.892,0.93,0.828,0.843,0.787,0.858,0.824,0.849,0.859,0.863,0.894	-0.112	MXE
ENSG00000180376.17_5	CCDC66	chr3	+	56597711	56598153	56600977	56601081	56592873	56592938	56605208	56605330	7218	0,0,0,0	18,6,21,5	5,4,2,4,1,1,2,2,3,1,0,3,5,0,1,1,0	19,8,6,11,17,6,3,24,12,10,15,12,19,10,17,6,7	200	200	3.50273e-07	0.000163909	0.0,0.0,0.0,0.0	0.208,0.333,0.25,0.267,0.056,0.143,0.4,0.077,0.2,0.091,0.0,0.2,0.208,0.0,0.056,0.143,0.0	-0.155	MXE
ENSG00000135976.19_7	ANKRD36	chr2	+	97853065	97853138	97854954	97855027	97852934	97852963	97856714	97856743	7268	31,30,32,28	0,9,20,8	41,30,39,25,43,57,44,34,29,32,40,62,37,20,60,27,31	0,0,0,6,0,0,2,20,1,3,0,0,1,0,0,0,1	172	172	1.70231e-08	1.30351e-05	1.0,0.769,0.615,0.778	1.0,1.0,1.0,0.806,1.0,1.0,0.957,0.63,0.967,0.914,1.0,1.0,0.974,1.0,1.0,1.0,0.969	-0.163	MXE
ENSG00000157617.17_5	C2CD2	chr21	-	43338964	43339069	43342080	43342194	43338213	43338336	43362255	43362269	7330	2,0,0,0	5,14,5,4	3,0,3,2,0,2,2,2,7,1,2,6,1,4,7,0,4	5,6,11,7,9,6,6,8,7,13,8,20,10,6,11,14,12	200	200	3.57093e-05	0.00613835	0.286,0.0,0.0,0.0	0.375,0.0,0.214,0.222,0.0,0.25,0.25,0.2,0.5,0.071,0.2,0.231,0.091,0.4,0.389,0.0,0.25	-0.143	MXE
ENSG00000185630.18_5	PBX1	chr1	+	164781226	164781386	164790773	164790863	164776778	164776914	164815820	164817759	7412	2,0,4,1	0,5,0,1	3,1,1,2,0,0,0,0,0,3,1,1,1,1,0,0,0	2,1,0,3,1,1,1,2,1,1,4,3,0,0,2,1,2	200	189	0.000275585	0.0263779	1.0,0.0,1.0,0.486	0.586,0.486,1.0,0.387,0.0,0.0,0.0,0.0,0.0,0.739,0.191,0.24,1.0,1.0,0.0,0.0,0.0	0.29	MXE
ENSG00000120949.15_3	TNFRSF8	chr1	+	12195644	12195670	12198285	12198493	12186239	12186293	12202343	12204264	7666	0,0,0,0	10,1,6,4	4,3,4,1,3,1,5,4,4,5,2,3,6,5,3,9,6	27,13,27,21,10,8,12,16,23,27,13,14,30,37,36,29,12	125	200	1.32368e-07	7.27132e-05	0.0,0.0,0.0,0.0	0.192,0.27,0.192,0.071,0.324,0.167,0.4,0.286,0.218,0.229,0.198,0.255,0.242,0.178,0.118,0.332,0.444	-0.242	MXE
ENSG00000001460.18_6	STPG1	chr1	-	24710391	24710493	24718050	24718169	24706142	24706313	24727808	24727946	7943	0,1,2,0	4,5,4,3	3,3,1,4,3,0,5,2,0,3,4,4,3,5,8,2,3	7,5,7,4,4,4,12,4,4,0,6,6,2,3,4,6,5	200	200	0.000127867	0.0157613	0.0,0.167,0.333,0.0	0.3,0.375,0.125,0.5,0.429,0.0,0.294,0.333,0.0,1.0,0.4,0.4,0.6,0.625,0.667,0.25,0.375	-0.268	MXE
ENSG00000285441.1_3	SOD2	chr6	-	160103505	160103670	160105885	160106065	160100150	160100330	160109157	160109274	8163	286138202445	244,82,117,185	3.9869e+53	170,485,351,224,353,328,570,389,230,121,95,84,147,129,81,63,39	200	200	0.000180345	0.0202539	0.54,0.627,0.633,0.706	0.701,0.587,0.744,0.725,0.757,0.723,0.693,0.591,0.737,0.701,0.764,0.783,0.745,0.747,0.743,0.783,0.839	-0.101	MXE
ENSG00000105856.14_6	HBP1	chr7	+	106827013	106827126	106829736	106829893	106826245	106826387	106830617	106830762	8185	23,24,25,19	37,37,26,117	37,40,13,13,15,12,27,17,23,26,25,23,18,17,19,18,17	86,63,184,190,239,207,200,220,63,57,75,59,99,96,62,96,81	200	200	0.000265366	0.0258388	0.383,0.393,0.49,0.14	0.301,0.388,0.066,0.064,0.059,0.055,0.119,0.072,0.267,0.313,0.25,0.28,0.154,0.15,0.235,0.158,0.173	0.169	MXE
ENSG00000188559.15_7	RALGAPA2	chr20	-	20634173	20634231	20656879	20656932	20624149	20624193	20661334	20661445	8328	0,2,2,0	15,6,9,6	6,3,3,6,2,3,8,6,1,4,7,2,5,2,3,3,2	8,9,11,11,10,10,10,9,3,6,5,6,12,10,19,7,10	152	157	0.000107421	0.0136403	0.0,0.256,0.187,0.0	0.437,0.256,0.22,0.36,0.171,0.237,0.452,0.408,0.256,0.408,0.591,0.256,0.301,0.171,0.14,0.307,0.171	-0.192	MXE
ENSG00000054392.13_5	HHAT	chr1	+	210577807	210578023	210591497	210591669	210560811	210560925	210637848	210637999	8346	1,1,3,4	2,6,8,8	1,0,1,0,0,1,1,0,0,0,1,0,1,1,0,0,2	8,1,10,5,5,6,2,4,10,3,8,3,9,4,4,10,9	200	200	5.03415e-06	0.00144554	0.333,0.143,0.273,0.333	0.111,0.0,0.091,0.0,0.0,0.143,0.333,0.0,0.0,0.0,0.111,0.0,0.1,0.2,0.0,0.0,0.182	0.196	MXE
ENSG00000009335.18_4	UBE3C	chr7	+	156956503	156956557	156961741	156961816	156931619	156932032	156962997	156963144	8540	9,10,16,17	6,3,12,11	11,13,14,6,12,11,15,14,12,3,13,9,20,9,12,11,16	20,17,28,9,20,18,24,15,22,13,13,22,25,26,13,12,18	153	174	0.000290022	0.0273453	0.63,0.791,0.603,0.637	0.385,0.465,0.362,0.431,0.406,0.41,0.415,0.515,0.383,0.208,0.532,0.318,0.476,0.282,0.512,0.51,0.503	0.247	MXE
ENSG00000112078.14_5	KCTD20	chr6	+	36447367	36447488	36449338	36449536	36437828	36438034	36452490	36452601	8644	5,10,6,5	22,19,41,17	7,9,3,5,2,7,2,0,2,3,3,2,4,6,2,3,0	80,47,31,36,51,59,47,36,30,63,37,49,72,47,43,51,37	200	200	4.95508e-06	0.0014392	0.185,0.345,0.128,0.227	0.08,0.161,0.088,0.122,0.038,0.106,0.041,0.0,0.063,0.045,0.075,0.039,0.053,0.113,0.044,0.056,0.0	0.155	MXE
ENSG00000196756.13_8	SNHG17	chr20	-	37050733	37050888	37054582	37054700	37049652	37049745	37055061	37055146	8909	4,3,3,10	8,6,3,5	3,3,3,8,9,1,1,3,14,2,2,0,3,3,2,1,3	8,18,31,17,15,32,29,12,6,12,2,22,15,12,15,19,6	200	200	0.000594146	0.0463379	0.333,0.333,0.5,0.667	0.273,0.143,0.088,0.32,0.375,0.03,0.033,0.2,0.7,0.143,0.5,0.0,0.167,0.2,0.118,0.05,0.333	0.242	MXE
ENSG00000196756.13_8	SNHG17	chr20	-	37050738	37050888	37050936	37051014	37049652	37049745	37052252	37052831	8910	2,2,19,28	1,4,2,0	0,1,0,9,22,0,2,8,16,1,15,1,2,1,0,0,13	4,7,8,4,3,6,13,11,2,3,4,2,3,3,12,5,5	177	200	7.22748e-06	0.00184476	0.693,0.361,0.915,1.0	0.0,0.139,0.0,0.718,0.892,0.0,0.148,0.451,0.9,0.274,0.809,0.361,0.43,0.274,0.0,0.0,0.746	0.381	MXE
ENSG00000145715.15_3	RASA1	chr5	+	86679529	86679597	86681117	86681206	86675551	86675667	86682642	86682720	8985	2,3,8,6	13,4,7,11	0,1,1,2,8,2,2,1,0,2,0,0,1,2,0,0,2	18,8,12,14,10,24,11,14,11,10,9,9,10,10,11,8,9	167	188	7.09359e-07	0.00028911	0.148,0.458,0.563,0.38	0.0,0.123,0.086,0.139,0.474,0.086,0.17,0.074,0.0,0.184,0.0,0.0,0.101,0.184,0.0,0.0,0.2	0.28	MXE
ENSG00000089876.12_8	DHX32	chr10	-	127542529	127542772	127548171	127548544	127541111	127541211	127555558	127555752	9142	5,20,11,12	2,1,0,3	32,26,18,12,23,9,11,10,12,17,23,14,14,23,13,22,16	12,5,6,5,13,8,4,8,6,10,7,7,11,9,9,12,10	200	200	8.52769e-05	0.0115233	0.714,0.952,1.0,0.8	0.727,0.839,0.75,0.706,0.639,0.529,0.733,0.556,0.667,0.63,0.767,0.667,0.56,0.719,0.591,0.647,0.615	0.199	MXE
ENSG00000157881.15_7	PANK4	chr1	-	2449602	2449703	2449954	2450036	2445792	2445905	2450581	2450763	9338	27,20,31,20	7,8,1,11	35,35,32,26,27,26,16,31,47,44,34,40,44,37,36,42,31	12,3,1,2,4,5,6,0,1,2,3,3,2,2,4,4,6	181	200	0.000629649	0.0479235	0.81,0.734,0.972,0.668	0.763,0.928,0.972,0.935,0.882,0.852,0.747,1.0,0.981,0.96,0.926,0.936,0.96,0.953,0.909,0.921,0.851	-0.114	MXE
ENSG00000131591.17_9	C1orf159	chr1	-	1026255	1026363	1026657	1026754	1025732	1025808	1026851	1026945	9623	0,0,0,2	3,14,1,4	1,3,10,0,1,0,1,1,5,1,3,1,2,1,2,6,2	5,8,7,6,3,1,1,5,10,9,1,7,5,0,5,4,0	196	200	3.80999e-05	0.0063758	0.0,0.0,0.0,0.338	0.169,0.277,0.593,0.0,0.254,0.0,0.505,0.169,0.338,0.102,0.754,0.127,0.29,1.0,0.29,0.605,1.0	-0.296	MXE
ENSG00000231887.7_9	PRH1	chr12	-	11035659	11035695	11126253	11126320	11035185	11035297	11199618	11199787	9730	15,16,8,6	6,3,7,3	6,8,11,6,2,11,10,13,10,7,13,10,11,7,20,8,8	0,1,3,0,0,0,0,1,0,0,3,2,1,0,2,0,0	166	135	7.10543e-15	4.48868e-11	0.67,0.813,0.482,0.619	1.0,0.867,0.749,1.0,1.0,1.0,1.0,0.914,1.0,1.0,0.779,0.803,0.899,1.0,0.891,1.0,1.0	-0.289	MXE
ENSG00000223959.8_2	AFG3L1P	chr16	+	90055259	90055359	90057273	90057411	90050938	90051007	90059128	90059236	9808	1,1,1,1	8,13,12,9	2,0,4,4,1,4,5,3,2,6,5,4,9,5,5,5,8	11,8,12,13,20,9,6,15,13,12,20,15,10,6,16,14,3	199	200	0.0003486	0.030586	0.112,0.072,0.077,0.1	0.154,0.0,0.251,0.236,0.048,0.309,0.456,0.167,0.134,0.334,0.201,0.211,0.475,0.456,0.239,0.264,0.728	-0.184	MXE
ENSG00000183696.14_5	UPP1	chr7	+	48139266	48139384	48141420	48141467	48134359	48134424	48146469	48146679	9855	33,24,29,9	39,44,27,39	22,41,40,19,32,33,43,27,22,33,30,22,52,45,22,16,12	26,32,15,6,5,11,13,19,23,38,18,18,24,17,29,14,10	200	146	6.89111e-05	0.00987913	0.382,0.285,0.439,0.144	0.382,0.483,0.661,0.698,0.824,0.687,0.707,0.509,0.411,0.388,0.549,0.472,0.613,0.659,0.356,0.455,0.467	-0.236	MXE
ENSG00000133961.20_6	NUMB	chr14	-	73750788	73751082	73753817	73754022	73749066	73749213	73763918	73763993	10011	19,25,13,9	62,35,52,56	26,21,16,12,17,14,11,20,27,19,19,20,15,26,14,13,10	139,141,129,103,162,120,106,102,121,147,128,109,188,163,119,99,113	200	200	0.000275086	0.0263779	0.235,0.417,0.2,0.138	0.158,0.13,0.11,0.104,0.095,0.104,0.094,0.164,0.182,0.114,0.129,0.155,0.074,0.138,0.105,0.116,0.081	0.127	MXE
ENSG00000137871.20_5	ZNF280D	chr15	-	56946395	56946432	56946582	56946701	56935149	56935195	56950621	56950684	10039	3,1,2,3	3,2,1,0	8,6,4,5,4,1,2,7,6,4,9,9,7,3,3,6,5	3,2,0,0,1,1,2,1,0,0,3,1,3,1,0,0,1	200	136	0.000551715	0.0437129	0.405,0.254,0.576,1.0	0.645,0.671,1.0,1.0,0.731,0.405,0.405,0.826,1.0,1.0,0.671,0.86,0.613,0.671,1.0,1.0,0.773	-0.222	MXE
ENSG00000138050.15_4	THUMPD2	chr2	-	39996040	39996233	39996849	39997259	39995563	39995641	39998644	39998780	10049	5,3,4,8	1,0,0,2	7,2,6,4,7,6,7,3,1,2,8,1,2,4,1,3,3	7,3,4,8,5,0,3,2,2,1,2,0,2,1,3,1,0	200	200	6.21983e-05	0.00933939	0.833,1.0,1.0,0.8	0.5,0.4,0.6,0.333,0.583,1.0,0.7,0.6,0.333,0.667,0.8,1.0,0.5,0.8,0.25,0.75,1.0	0.272	MXE
ENSG00000138050.15_4	THUMPD2	chr2	-	39996040	39996233	39998644	39998780	39995563	39995641	40006253	40006292	10050	8,7,5,7	1,0,0,2	7,5,9,9,10,11,7,10,6,3,10,6,11,14,17,6,4	7,3,4,7,5,0,3,2,3,1,1,0,2,1,3,1,0	200	200	0.000431844	0.0357973	0.889,1.0,1.0,0.778	0.5,0.625,0.692,0.563,0.667,1.0,0.7,0.833,0.667,0.75,0.909,1.0,0.846,0.933,0.85,0.857,1.0	0.129	MXE
ENSG00000101307.15_5	SIRPB1	chr20	-	1546798	1546913	1558983	1559340	1545029	1546143	1569205	1569278	10092	0,0,0,0	83,57,56,33	88,0,0,0,47,69,63,0,1,0,0,69,0,110,0,70,0	183,112,74,69,109,122,135,56,164,178,133,105,126,215,91,132,72	200	200	8.99958e-11	1.91338e-07	0.0,0.0,0.0,0.0	0.325,0.0,0.0,0.0,0.301,0.361,0.318,0.0,0.006,0.0,0.0,0.397,0.0,0.338,0.0,0.347,0.0	-0.141	MXE
ENSG00000173715.16_5	C11orf80	chr11	+	66515849	66515988	66523823	66523976	66512206	66512390	66526513	66526567	10589	4,5,4,0	2,2,6,4	1,3,1,0,2,0,1,0,1,0,0,1,3,0,3,2,1	1,6,3,3,4,3,2,4,4,1,4,3,4,3,7,2,1	200	200	0.000123581	0.0153077	0.667,0.714,0.4,0.0	0.5,0.333,0.25,0.0,0.333,0.0,0.333,0.0,0.2,0.0,0.0,0.25,0.429,0.0,0.3,0.5,0.5	0.214	MXE
ENSG00000111554.14_3	MDM1	chr12	-	68719220	68719355	68720436	68720801	68716852	68717020	68724886	68725001	10758	23,13,24,16	2,4,3,0	23,19,24,17,24,19,32,28,15,12,10,10,21,16,15,19,26	7,7,5,8,6,9,17,9,6,9,8,9,6,6,9,7,6	200	200	6.31986e-05	0.00933939	0.92,0.765,0.889,1.0	0.767,0.731,0.828,0.68,0.8,0.679,0.653,0.757,0.714,0.571,0.556,0.526,0.778,0.727,0.625,0.731,0.813	0.191	MXE
ENSG00000110888.17_6	CAPRIN2	chr12	-	30904004	30904067	30906277	30906493	30893953	30894040	30907614	30907787	10771	4,8,1,4	10,12,13,5	2,2,2,0,5,4,2,1,1,1,5,3,0,0,1,0,1	18,6,14,10,9,9,11,11,11,20,10,9,11,7,13,8,8	200	162	0.000545579	0.0434897	0.245,0.351,0.059,0.393	0.083,0.213,0.104,0.0,0.31,0.265,0.128,0.069,0.069,0.039,0.288,0.213,0.0,0.0,0.059,0.0,0.092	0.148	MXE
ENSG00000087053.18_5	MTMR2	chr11	-	95615537	95615660	95620775	95620848	95599566	95599650	95621319	95621425	10832	0,0,0,5	3,1,3,2	7,4,12,5,0,3,4,5,2,4,1,6,3,5,5,2,6	3,2,0,0,1,0,0,2,0,1,2,3,0,2,1,2,1	172	200	1.69198e-07	8.55092e-05	0.0,0.0,0.0,0.744	0.731,0.699,1.0,1.0,0.0,1.0,1.0,0.744,1.0,0.823,0.368,0.699,1.0,0.744,0.853,0.538,0.875	-0.583	MXE
ENSG00000137177.20_5	KIF13A	chr6	-	17808998	17809161	17817250	17817464	17805705	17805846	17825998	17826165	10988	2,3,3,3	1,0,0,1	10,7,8,3,12,7,5,1,2,2,6,2,7,11,4,6,4	4,4,2,3,3,3,4,3,4,6,5,1,9,6,1,2,2	200	200	1.29906e-05	0.00298418	0.667,1.0,1.0,0.75	0.714,0.636,0.8,0.5,0.8,0.7,0.556,0.25,0.333,0.25,0.545,0.667,0.438,0.647,0.8,0.75,0.667	0.263	MXE
ENSG00000129493.15_5	HEATR5A	chr14	-	31765114	31765269	31771500	31771725	31763096	31763310	31774110	31774383	11277	1,0,0,1	1,2,4,2	4,4,9,2,5,6,9,2,2,6,3,3,3,8,2,9,3	5,4,4,3,3,5,6,6,3,1,8,1,9,4,3,8,3	200	200	6.8564e-06	0.00178211	0.5,0.0,0.0,0.333	0.444,0.5,0.692,0.4,0.625,0.545,0.6,0.25,0.4,0.857,0.273,0.75,0.25,0.667,0.4,0.529,0.5	-0.302	MXE
ENSG00000129493.15_5	HEATR5A	chr14	-	31774110	31774383	31775937	31776085	31771500	31771725	31777098	31777226	11280	0,1,1,3	1,0,0,1	4,1,14,3,5,6,4,6,5,11,4,7,6,4,9,8,4	4,4,8,2,5,7,9,2,2,6,3,3,3,8,2,9,3	200	200	0.0003004	0.0280104	0.0,1.0,1.0,0.75	0.5,0.2,0.636,0.6,0.5,0.462,0.308,0.75,0.714,0.647,0.571,0.7,0.667,0.333,0.818,0.471,0.571	0.132	MXE
ENSG00000115935.17_5	WIPF1	chr2	-	175494393	175494596	175495109	175495288	175490548	175490688	175499245	175499333	11783	0,0,0,0	3,4,6,3	1,2,0,1,1,2,4,0,6,0,2,2,1,4,0,3,0	13,8,13,8,16,16,11,3,11,4,8,3,5,8,10,7,6	200	200	4.83182e-05	0.00758356	0.0,0.0,0.0,0.0	0.071,0.2,0.0,0.111,0.059,0.111,0.267,0.0,0.353,0.0,0.2,0.4,0.167,0.333,0.0,0.3,0.0	-0.151	MXE
ENSG00000182985.17_8	CADM1	chr11	-	115049363	115049495	115080293	115080377	115039955	115047312	115085327	115085500	11951	1,2,2,3	6,1,14,3	2,1,0,0,2,1,1,0,0,0,2,0,1,0,2,1,1	1,1,2,2,2,4,5,2,4,2,5,2,2,2,4,3,2	183	200	0.000572967	0.0448245	0.154,0.686,0.135,0.522	0.686,0.522,0.0,0.0,0.522,0.215,0.179,0.0,0.0,0.0,0.304,0.0,0.353,0.0,0.353,0.267,0.353	0.153	MXE
ENSG00000197020.11_7	ZNF100	chr19	-	21927742	21927869	21948495	21948588	21905572	21910791	21950228	21950381	12033	15,13,13,18	5,4,6,0	25,5,13,20,18,11,13,28,8,16,19,15,12,27,10,14,13	9,1,3,0,0,2,0,0,3,1,1,3,0,0,0,0,0	192	200	5.28758e-06	0.00148806	0.758,0.772,0.693,1.0	0.743,0.839,0.819,1.0,1.0,0.851,1.0,1.0,0.735,0.943,0.952,0.839,1.0,1.0,1.0,1.0,1.0	-0.119	MXE
ENSG00000164023.14_3	SGMS2	chr4	+	108779627	108779709	108816465	108817164	108745718	108745949	108820730	108820848	12337	0,0,0,0	2,3,1,5	4,0,1,4,0,2,1,7,1,4,1,0,2,3,0,2,1	10,9,18,9,13,15,10,6,6,3,11,7,11,23,10,8,5	181	200	3.89248e-05	0.00640422	0.0,0.0,0.0,0.0	0.307,0.0,0.058,0.329,0.0,0.128,0.1,0.563,0.156,0.596,0.091,0.0,0.167,0.126,0.0,0.216,0.181	-0.178	MXE
ENSG00000164023.14_3	SGMS2	chr4	+	108779627	108779740	108816465	108817164	108745718	108745949	108820730	108820848	12338	0,0,0,0	2,3,1,5	4,1,1,4,1,2,1,6,0,4,2,0,3,3,0,3,1	10,9,18,9,13,15,10,6,6,3,11,7,11,23,10,8,5	200	200	2.13053e-05	0.00434163	0.0,0.0,0.0,0.0	0.286,0.1,0.053,0.308,0.071,0.118,0.091,0.5,0.0,0.571,0.154,0.0,0.214,0.115,0.0,0.273,0.167	-0.178	MXE
ENSG00000148985.20_6	PGAP2	chr11	+	3838582	3838765	3844138	3844223	3832479	3832654	3845112	3845365	12589	3,1,4,3	2,2,2,3	2,0,1,0,0,1,1,2,1,0,3,0,0,0,0,0,2	1,3,2,1,2,0,0,6,3,5,0,1,2,1,1,5,2	200	184	1.401e-07	7.5323e-05	0.58,0.315,0.648,0.479	0.648,0.0,0.315,0.0,0.0,1.0,1.0,0.235,0.235,0.0,1.0,0.0,0.0,0.0,0.0,0.0,0.479	0.217	MXE
ENSG00000169554.21_7	ZEB2	chr2	-	145155867	145157837	145158765	145158874	145153978	145154159	145161482	145161697	13043	103127115117	39,33,48,80	2.72214e+50	191,120,197,171,160,187,197,157,136,74,118,96,153,199,125,116,78	200	200	7.47399e-05	0.0104343	0.725,0.794,0.706,0.594	0.587,0.641,0.499,0.538,0.542,0.486,0.532,0.546,0.62,0.685,0.58,0.634,0.529,0.567,0.579,0.57,0.594	0.132	MXE
ENSG00000050426.16_7	LETMD1	chr12	+	51445874	51445990	51447560	51447643	51442816	51442968	51449926	51450028	13134	5,2,4,8	4,4,5,4	6,8,5,3,9,4,3,6,3,6,5,3,5,5,4,3,8	0,2,1,1,1,0,0,2,0,0,1,3,4,1,0,2,2	200	182	6.83803e-07	0.000287616	0.532,0.313,0.421,0.645	1.0,0.784,0.82,0.732,0.891,1.0,1.0,0.732,1.0,1.0,0.82,0.476,0.532,0.82,1.0,0.577,0.784	-0.344	MXE
ENSG00000050426.16_7	LETMD1	chr12	+	51445874	51445990	51447560	51447643	51442816	51442968	51450132	51450285	13136	5,3,4,9	2,4,6,4	6,8,6,3,9,5,3,6,3,6,6,4,5,5,6,2,9	2,1,1,1,1,0,1,2,0,0,0,3,4,1,0,2,2	200	182	1.27195e-05	0.0029487	0.695,0.406,0.378,0.672	0.732,0.879,0.845,0.732,0.891,1.0,0.732,0.732,1.0,1.0,1.0,0.548,0.532,0.82,1.0,0.476,0.804	-0.269	MXE
ENSG00000050426.16_7	LETMD1	chr12	+	51447560	51447643	51449617	51449804	51442816	51442968	51449926	51450028	13139	4,4,5,4	9,11,6,11	0,2,1,1,1,0,0,2,0,0,1,3,4,1,0,2,2	15,7,10,6,10,11,7,8,9,3,7,2,12,7,8,8,3	182	200	5.53986e-06	0.00150472	0.328,0.286,0.478,0.286	0.0,0.239,0.099,0.155,0.099,0.0,0.0,0.216,0.0,0.0,0.136,0.622,0.268,0.136,0.0,0.216,0.423	0.191	MXE
ENSG00000050426.16_7	LETMD1	chr12	+	51447560	51447643	51449769	51449804	51442816	51442968	51449926	51450028	13140	4,4,5,4	2,4,3,5	0,2,1,1,1,0,0,2,0,0,1,3,4,1,0,2,2	6,6,1,1,3,1,2,2,3,1,1,0,5,4,1,2,0	182	134	8.83566e-05	0.011876	0.596,0.424,0.551,0.371	0.0,0.197,0.424,0.424,0.197,0.0,0.0,0.424,0.0,0.0,0.424,1.0,0.371,0.155,0.0,0.424,1.0	0.189	MXE
ENSG00000050426.16_7	LETMD1	chr12	+	51447560	51447643	51449926	51450028	51442816	51442968	51450132	51450285	13141	2,4,6,4	4,10,11,10	2,1,1,1,1,0,1,2,0,0,0,3,4,1,0,2,2	12,13,6,11,18,10,17,5,14,11,12,11,20,2,7,13,18	182	200	3.09612e-07	0.000147615	0.355,0.305,0.375,0.305	0.155,0.078,0.155,0.091,0.058,0.0,0.061,0.305,0.0,0.0,0.0,0.231,0.18,0.355,0.0,0.145,0.109	0.222	MXE
ENSG00000142166.13_4	IFNAR1	chr21	+	34715840	34715982	34717551	34717666	34715573	34715728	34720855	34721383	13168	39,31,59,33	19,31,20,21	74,59,50,47,55,44,51,47,32,44,68,45,71,74,51,46,51	16,17,27,10,14,21,12,18,13,11,22,17,9,4,3,7,7	200	200	7.87316e-05	0.0109311	0.672,0.5,0.747,0.611	0.822,0.776,0.649,0.825,0.797,0.677,0.81,0.723,0.711,0.8,0.756,0.726,0.888,0.949,0.944,0.868,0.879	-0.167	MXE
ENSG00000205581.11_5	HMGN1	chr21	-	40719304	40719404	40719841	40719878	40717755	40717884	40720217	40720265	13197	4,0,7,0	2,14,11,4	8,7,4,0,8,3,5,6,1,12,5,5,2,3,2,8,4	1,3,2,3,4,3,1,1,1,3,3,1,4,3,3,0,2	136	199	0.000241266	0.0242522	0.745,0.0,0.482,0.0	0.921,0.773,0.745,0.0,0.745,0.594,0.88,0.898,0.594,0.854,0.709,0.88,0.423,0.594,0.494,1.0,0.745	-0.39	MXE
ENSG00000104047.15_4	DTWD1	chr15	+	49918940	49919090	49923197	49923255	49917309	49917628	49924355	49924499	13228	3,1,2,2	4,9,5,2	2,3,0,3,2,0,1,0,2,1,0,2,0,1,0,2,0	15,6,5,2,4,2,13,6,2,7,6,6,9,5,4,6,3	200	157	0.000265863	0.0258388	0.371,0.08,0.239,0.44	0.095,0.282,0.0,0.541,0.282,0.0,0.057,0.0,0.44,0.101,0.0,0.207,0.0,0.136,0.0,0.207,0.0	0.144	MXE
ENSG00000090857.13_4	PDPR	chr16	+	70164325	70164447	70165204	70165322	70162861	70163025	70166053	70166203	13230	7,5,3,8	0,0,0,0	15,7,10,3,16,7,13,6,10,9,5,9,11,5,7,15,14	1,2,0,1,0,2,1,3,0,1,0,2,6,1,1,3,1	200	200	0.000269876	0.0260286	1.0,1.0,1.0,1.0	0.938,0.778,1.0,0.75,1.0,0.778,0.929,0.667,1.0,0.9,1.0,0.818,0.647,0.833,0.875,0.833,0.933	0.137	MXE
ENSG00000082269.16_4	FAM135A	chr6	+	71245962	71246114	71247993	71248104	71243459	71243557	71266452	71266566	13243	4,1,2,2	1,0,0,1	10,3,4,4,3,2,4,1,1,3,6,0,4,3,4,1,2	1,2,5,0,4,5,2,7,2,3,3,1,1,3,3,4,2	200	200	9.35653e-06	0.00224846	0.8,1.0,1.0,0.667	0.909,0.6,0.444,1.0,0.429,0.286,0.667,0.125,0.333,0.5,0.667,0.0,0.8,0.5,0.571,0.2,0.5	0.365	MXE
ENSG00000130940.15_4	CASZ1	chr1	-	10715705	10715870	10716702	10716793	10714475	10714648	10718564	10718633	13323	0,4,2,2	1,0,0,0	7,4,5,1,3,3,4,0,5,1,0,1,3,1,1,3,4	2,0,1,0,3,3,5,4,1,3,4,1,4,0,3,6,2	190	200	2.48606e-05	0.00488281	0.0,1.0,1.0,1.0	0.787,1.0,0.84,1.0,0.513,0.513,0.457,0.0,0.84,0.26,0.0,0.513,0.441,1.0,0.26,0.345,0.678	0.194	MXE
ENSG00000285756.2_3	BX890604.2	chrX	-	3743128	3743272	3744641	3744770	3740414	3740621	3746546	3747433	13362	15,6,7,13	1,6,6,2	7,7,6,6,19,9,5,10,5,1,6,5,15,1,17,6,10	2,1,0,1,0,0,0,2,0,0,0,3,0,0,3,2,0	200	200	6.89109e-08	4.04956e-05	0.938,0.5,0.538,0.867	0.778,0.875,1.0,0.857,1.0,1.0,1.0,0.833,1.0,1.0,1.0,0.625,1.0,1.0,0.85,0.75,1.0	-0.205	MXE
ENSG00000175203.15_5	DCTN2	chr12	-	57932035	57932130	57932301	57932307	57929531	57929628	57939810	57939879	13548	5,6,6,4	2,2,5,2	5,11,6,4,10,8,10,8,7,14,9,12,5,13,13,5,11	2,0,1,4,1,3,3,1,3,0,1,1,0,0,0,0,0	105	194	6.29898e-05	0.00933939	0.822,0.847,0.689,0.787	0.822,1.0,0.917,0.649,0.949,0.831,0.86,0.937,0.812,1.0,0.943,0.957,1.0,1.0,1.0,1.0,1.0	-0.136	MXE
ENSG00000141447.18_5	OSBPL1A	chr18	-	21752339	21752447	21757976	21758159	21751372	21751462	21759701	21759799	13821	1,1,0,2	3,9,3,3	14,5,5,2,7,10,4,9,17,5,10,4,7,15,7,5,5	9,14,4,4,6,11,6,7,11,5,5,9,15,22,8,7,5	200	200	0.000190873	0.0211543	0.25,0.1,0.0,0.4	0.609,0.263,0.556,0.333,0.538,0.476,0.4,0.563,0.607,0.5,0.667,0.308,0.318,0.405,0.467,0.417,0.5	-0.279	MXE
ENSG00000038532.16_7	CLEC16A	chr16	+	11076734	11076848	11096930	11097114	11066794	11066918	11114049	11114182	14016	0,2,5,1	9,2,9,6	1,0,0,0,1,3,0,0,0,2,0,0,1,1,1,0,1	9,11,5,5,8,8,7,7,14,7,9,15,6,8,11,10,7	200	200	0.000563237	0.0443378	0.0,0.5,0.357,0.143	0.1,0.0,0.0,0.0,0.111,0.273,0.0,0.0,0.0,0.222,0.0,0.0,0.143,0.111,0.083,0.0,0.125	0.181	MXE
ENSG00000038532.16_7	CLEC16A	chr16	+	11076734	11076848	11096930	11097162	11066794	11066918	11114049	11114182	14017	0,2,5,1	4,4,5,6	1,0,0,0,1,3,0,0,0,2,0,0,1,1,1,0,1	11,8,5,5,8,9,10,1,9,5,2,15,7,6,6,5,6	200	200	0.000162681	0.0188568	0.0,0.333,0.5,0.143	0.083,0.0,0.0,0.0,0.111,0.25,0.0,0.0,0.0,0.286,0.0,0.0,0.125,0.143,0.143,0.0,0.143	0.168	MXE
ENSG00000111596.13_6	CNOT2	chr12	+	70688016	70688074	70691538	70691659	70671911	70672054	70704674	70704797	14673	2,2,1,1	1,0,0,1	5,4,1,5,4,3,5,1,3,3,6,6,2,1,7,4,1	4,0,2,5,0,3,1,1,1,3,4,0,4,1,2,1,1	157	200	0.000245653	0.0244386	0.718,1.0,1.0,0.56	0.614,1.0,0.389,0.56,1.0,0.56,0.864,0.56,0.793,0.56,0.656,1.0,0.389,0.56,0.817,0.836,0.56	0.13	MXE
ENSG00000111711.10_5	GOLT1B	chr12	+	21660050	21660085	21660877	21661043	21659818	21659910	21661316	21661495	14797	1,1,1,1	10,3,14,15	2,1,3,3,2,0,3,3,2,4,2,2,0,2,4,2,3	8,4,4,3,11,2,8,8,4,3,16,11,1,5,6,2,4	134	200	0.00022227	0.023194	0.13,0.332,0.096,0.09	0.272,0.272,0.528,0.599,0.213,0.0,0.359,0.359,0.427,0.666,0.157,0.213,0.0,0.374,0.499,0.599,0.528	-0.195	MXE
ENSG00000170919.16_5	TPT1-AS1	chr13	+	45952664	45952806	45957225	45957370	45951195	45951350	45963869	45963955	14970	2,3,2,5	1,4,3,7	4,3,3,3,3,6,5,6,2,7,6,3,10,7,7,5,3	1,3,1,1,1,1,1,1,0,1,0,3,1,1,1,2,1	200	200	1.41904e-06	0.000505039	0.667,0.429,0.4,0.417	0.8,0.5,0.75,0.75,0.75,0.857,0.833,0.857,1.0,0.875,1.0,0.5,0.909,0.875,0.875,0.714,0.75	-0.321	MXE
ENSG00000177932.7_3	ZNF354C	chr5	+	178503445	178503572	178504071	178504167	178489015	178489096	178505683	178510978	15000	2,3,2,5	0,0,1,0	5,4,12,5,6,4,4,6,1,3,4,6,4,4,5,4,3	1,0,0,3,5,4,3,4,1,1,4,1,0,6,0,5,1	200	195	3.97415e-06	0.00123798	1.0,1.0,0.661,1.0	0.83,1.0,1.0,0.619,0.539,0.494,0.565,0.594,0.494,0.745,0.494,0.854,1.0,0.394,1.0,0.438,0.745	0.221	MXE
ENSG00000101190.13_4	TCFL5	chr20	-	61485367	61485509	61490715	61490878	61476489	61477469	61491476	61491660	15118	4,3,1,7	0,2,0,0	12,10,7,2,5,3,13,5,1,5,5,4,6,4,5,4,6	1,0,1,0,3,2,1,1,4,0,0,2,5,1,3,1,1	200	200	0.00017756	0.0200302	1.0,0.6,1.0,1.0	0.923,1.0,0.875,1.0,0.625,0.6,0.929,0.833,0.2,1.0,1.0,0.667,0.545,0.8,0.625,0.8,0.857	0.119	MXE
ENSG00000173200.13_3	PARP15	chr3	+	122340290	122340458	122345673	122345880	122338627	122338690	122350932	122351066	15301	39,26,46,34	29,18,23,29	65,56,16,45,55,73,81,77,36,39,56,67,62,59,64,46,61	41,32,15,11,29,17,24,10,21,19,18,28,37,6,18,11,14	200	200	0.000319059	0.0288172	0.574,0.591,0.667,0.54	0.613,0.636,0.516,0.804,0.655,0.811,0.771,0.885,0.632,0.672,0.757,0.705,0.626,0.908,0.78,0.807,0.813	-0.136	MXE
ENSG00000093134.15_6	VNN3	chr6	-	133045744	133046118	133049879	133050118	133044247	133045046	133055391	133055522	15338	1,0,0,1	2,1,2,5	4,2,6,0,6,5,0,4,3,1,1,2,2,4,1,3,0	5,14,19,6,7,16,11,12,10,4,4,2,6,13,5,4,1	200	200	0.000229722	0.0235014	0.333,0.0,0.0,0.167	0.444,0.125,0.24,0.0,0.462,0.238,0.0,0.25,0.231,0.2,0.2,0.5,0.25,0.235,0.167,0.429,0.0	-0.109	MXE
ENSG00000151948.12_6	GLT1D1	chr12	+	129373183	129373289	129383780	129383832	129338038	129338194	129396968	129397005	15399	0,3,0,0	6,4,3,2	6,5,9,4,2,0,3,5,4,4,2,1,5,10,2,4,2	9,6,12,3,12,14,5,0,9,10,9,5,12,16,7,2,8	200	151	0.000367936	0.0316408	0.0,0.362,0.0,0.0	0.335,0.386,0.362,0.502,0.112,0.0,0.312,1.0,0.251,0.232,0.144,0.131,0.239,0.321,0.177,0.602,0.159	-0.219	MXE
ENSG00000095303.17_7	PTGS1	chr9	+	125133891	125134113	125140177	125140294	125133464	125133551	125140711	125140852	15865	11,17,36,17	18,49,96,23	21,7,14,16,10,8,10,7,19,12,8,19,15,22,19,10,10	59,49,56,48,64,71,49,50,79,65,71,66,59,71,57,44,39	200	200	0.000317815	0.0288172	0.379,0.258,0.273,0.425	0.263,0.125,0.2,0.25,0.135,0.101,0.169,0.123,0.194,0.156,0.101,0.224,0.203,0.237,0.25,0.185,0.204	0.15	MXE
ENSG00000124831.19_5	LRRFIP1	chr2	+	238628165	238628210	238647874	238647952	238617186	238617273	238657006	238657042	16444	4,2,4,9	2,0,0,0	6,1,3,3,5,2,12,11,2,4,3,11,4,6,13,2,3	3,2,3,6,3,0,2,1,2,5,0,1,4,1,0,3,0	144	177	8.27534e-05	0.0113032	0.711,1.0,1.0,1.0	0.711,0.381,0.551,0.381,0.672,1.0,0.881,0.931,0.551,0.496,1.0,0.931,0.551,0.881,1.0,0.45,1.0	0.2	MXE
ENSG00000124831.19_5	LRRFIP1	chr2	+	238636518	238636578	238647874	238647952	238617186	238617273	238657006	238657042	16447	4,6,6,1	2,0,0,0	6,6,2,4,3,7,4,5,5,5,2,4,4,3,4,6,2	3,2,3,6,3,0,2,1,2,5,0,1,4,1,0,3,0	159	177	3.64937e-05	0.00623081	0.69,1.0,1.0,1.0	0.69,0.77,0.426,0.426,0.527,1.0,0.69,0.848,0.736,0.527,1.0,0.817,0.527,0.77,1.0,0.69,1.0	0.191	MXE
ENSG00000144747.17_6	TMF1	chr3	-	69087993	69088160	69088701	69088844	69087714	69087871	69091957	69092063	16502	28,11,29,15	6,7,5,3	30,14,21,13,16,13,21,23,14,12,19,12,19,16,19,8,12	7,7,13,14,16,23,10,15,13,11,9,8,13,12,7,11,15	200	200	0.000322524	0.0288684	0.824,0.611,0.853,0.833	0.811,0.667,0.618,0.481,0.5,0.361,0.677,0.605,0.519,0.522,0.679,0.6,0.594,0.571,0.731,0.421,0.444	0.204	MXE
ENSG00000147050.14_3	KDM6A	chrX	+	44948987	44949175	44949967	44950109	44942704	44942853	44966654	44966781	16554	4,3,6,12	14,8,21,21	0,2,3,2,3,1,3,1,1,1,4,4,4,0,0,0,0	11,34,31,18,58,20,49,27,15,23,35,12,40,17,17,11,21	200	200	9.08645e-11	1.91338e-07	0.222,0.273,0.222,0.364	0.0,0.056,0.088,0.1,0.049,0.048,0.058,0.036,0.063,0.042,0.103,0.25,0.091,0.0,0.0,0.0,0.0	0.212	MXE
ENSG00000188917.15_5	TRMT2B	chrX	-	100306239	100306355	100306632	100306722	100291962	100292062	100306805	100307043	16772	11,8,15,7	0,2,2,5	13,10,12,11,7,14,15,8,11,18,10,23,28,15,13,5,12	1,4,0,0,0,0,0,1,0,0,1,0,1,1,0,0,1	189	200	0.000174721	0.0197984	1.0,0.809,0.888,0.597	0.932,0.726,1.0,1.0,1.0,1.0,1.0,0.894,1.0,1.0,0.914,1.0,0.967,0.941,1.0,1.0,0.927	-0.135	MXE
ENSG00000074935.14_4	TUBE1	chr6	-	112402294	112402410	112407758	112407811	112397524	112397712	112408435	112408509	16880	14,2,7,5	3,1,3,5	7,3,8,8,7,8,9,5,4,8,8,12,11,4,12,8,5	4,0,1,0,4,2,1,1,1,1,0,0,0,0,0,0,3	152	200	2.60865e-05	0.00488281	0.86,0.725,0.754,0.568	0.697,1.0,0.913,1.0,0.697,0.84,0.922,0.868,0.84,0.913,1.0,1.0,1.0,1.0,1.0,1.0,0.687	-0.178	MXE
ENSG00000227354.7_6	RBM26-AS1	chr13	+	79989396	79989499	79991969	79992051	79986816	79987042	79994894	79994950	16924	0,0,0,4	7,2,1,3	2,3,4,2,13,1,2,4,2,3,1,0,0,1,3,1,0	1,2,1,0,0,0,3,1,5,3,1,2,1,1,5,3,7	200	181	0.000627592	0.0479235	0.0,0.0,0.0,0.547	0.644,0.576,0.784,1.0,1.0,1.0,0.376,0.784,0.266,0.475,0.475,0.0,0.0,0.475,0.352,0.232,0.0	-0.36	MXE
ENSG00000132122.12_7	SPATA6	chr1	-	48771458	48771550	48821341	48821441	48761044	48764565	48825257	48825442	17269	0,0,2,1	2,1,2,3	5,2,5,8,7,7,9,2,3,5,4,3,8,7,1,2,2	5,4,4,2,2,8,9,6,7,3,6,6,9,8,3,7,4	199	191	0.000642478	0.0484621	0.0,0.0,0.49,0.242	0.49,0.324,0.545,0.793,0.771,0.456,0.49,0.242,0.291,0.615,0.39,0.324,0.46,0.456,0.242,0.215,0.324	-0.254	MXE
ENSG00000173848.19_4	NET1	chr10	+	5471132	5471192	5493792	5493900	5468617	5468684	5494320	5494488	17284	3,1,3,2	8,8,16,16	1,1,0,3,2,1,1,2,0,0,0,2,1,0,0,1,0	7,18,14,15,22,17,17,18,11,5,8,4,10,5,13,9,12	159	200	9.10626e-05	0.0121749	0.321,0.136,0.191,0.136	0.152,0.065,0.0,0.201,0.103,0.069,0.069,0.123,0.0,0.0,0.0,0.386,0.112,0.0,0.0,0.123,0.0	0.113	MXE
ENSG00000104714.14_6	ERICH1	chr8	-	623288	624047	642477	642612	618597	618792	665860	666007	17497	124,103,116,84	18,12,23,8	110,115,75,100,92,107,103,99,94,149,106,138,112,108,149,115,90	33,43,18,22,30,38,33,42,37,36,30,15,36,52,40,30,24	200	200	4.45131e-07	0.000200857	0.873,0.896,0.835,0.913	0.769,0.728,0.806,0.82,0.754,0.738,0.757,0.702,0.718,0.805,0.779,0.902,0.757,0.675,0.788,0.793,0.789	0.11	MXE
ENSG00000167613.16_6	LAIR1	chr19	-	54872616	54872816	54875901	54876093	54868536	54868575	54876377	54876443	18030	4,13,3,12	7,15,10,6	5,10,5,3,7,10,8,6,11,12,2,11,15,9,7,16,14	4,3,4,11,1,2,1,4,0,4,2,1,2,4,2,1,1	200	200	5.46983e-05	0.00847957	0.364,0.464,0.231,0.667	0.556,0.769,0.556,0.214,0.875,0.833,0.889,0.6,1.0,0.75,0.5,0.917,0.882,0.692,0.778,0.941,0.933	-0.315	MXE
ENSG00000167613.16_6	LAIR1	chr19	-	54872616	54872816	54875901	54875937	54868536	54868575	54876377	54876477	18031	17,24,15,10	7,15,10,6	32,23,21,23,24,26,17,21,26,28,18,22,26,34,31,30,30	4,3,4,11,1,2,1,4,0,4,2,1,2,4,2,1,1	135	200	1.12677e-11	3.55903e-08	0.783,0.703,0.69,0.712	0.922,0.919,0.886,0.756,0.973,0.951,0.962,0.886,1.0,0.912,0.93,0.97,0.951,0.926,0.958,0.978,0.978	-0.211	MXE
ENSG00000167613.16_6	LAIR1	chr19	-	54872616	54872850	54875901	54875937	54868536	54868575	54876377	54876538	18032	17,24,15,10	7,15,10,6	32,23,21,23,24,26,17,21,26,28,18,22,26,34,31,30,30	4,3,4,11,1,2,1,4,1,2,2,1,2,4,2,1,0	135	200	3.61022e-12	1.30324e-08	0.783,0.703,0.69,0.712	0.922,0.919,0.886,0.756,0.973,0.951,0.962,0.886,0.975,0.954,0.93,0.97,0.951,0.926,0.958,0.978,1.0	-0.213	MXE
ENSG00000156374.16_6	PCGF6	chr10	-	105093681	105093709	105104780	105104889	105086290	105086389	105106994	105107054	18433	8,6,9,6	1,1,0,0	23,5,10,2,9,11,11,11,5,9,11,5,6,13,12,12,12	3,0,3,2,3,4,3,1,3,4,1,0,0,0,4,0,2	200	127	7.91834e-05	0.0109338	0.836,0.792,1.0,1.0	0.83,1.0,0.679,0.388,0.656,0.636,0.7,0.875,0.514,0.588,0.875,1.0,1.0,1.0,0.656,1.0,0.792	0.131	MXE
ENSG00000138795.10_6	LEF1	chr4	-	108985491	108985540	109000647	109000770	108968700	108969907	109004511	109004602	18468	28,38,33,70	3,3,1,2	25,32,31,22,32,25,21,58,31,24,22,22,34,8,29,13,12	2,7,4,3,13,6,4,7,3,7,5,4,6,1,8,5,7	200	148	6.73878e-06	0.00177377	0.874,0.904,0.961,0.963	0.902,0.772,0.852,0.844,0.646,0.755,0.795,0.86,0.884,0.717,0.765,0.803,0.807,0.855,0.728,0.658,0.559	0.149	MXE
ENSG00000138795.10_6	LEF1	chr4	-	108991818	108991926	109000647	109000770	108985491	108985540	109004511	109004569	18477	28,38,33,70	128,91,117,156	24,34,31,22,32,26,21,58,31,24,22,22,34,9,29,13,12	134,154,153,125,285,212,128,189,136,149,132,143,223,76,211,161,218	200	200	2.84306e-08	2.05261e-05	0.179,0.295,0.22,0.31	0.152,0.181,0.168,0.15,0.101,0.109,0.141,0.235,0.186,0.139,0.143,0.133,0.132,0.106,0.121,0.075,0.052	0.114	MXE
ENSG00000087008.16_4	ACOX3	chr4	-	8417492	8417726	8418104	8418262	8416580	8416655	8442374	8442450	18668	2,4,3,5	10,9,20,7	1,2,0,2,1,1,3,0,2,0,0,0,0,1,1,5,0	29,22,18,10,11,16,8,16,15,24,18,23,25,22,13,17,15	200	200	2.71953e-07	0.000132153	0.167,0.308,0.13,0.417	0.033,0.083,0.0,0.167,0.083,0.059,0.273,0.0,0.118,0.0,0.0,0.0,0.0,0.043,0.071,0.227,0.0	0.187	MXE
ENSG00000041357.16_4	PSMA4	chr15	+	78834246	78834272	78834518	78834561	78832781	78832881	78834824	78834987	18677	48,27,36,21	73,50,69,34	37,40,16,12,11,11,24,33,20,17,17,21,35,32,24,12,22	86,95,48,45,57,44,49,59,41,68,70,66,104,100,63,47,59	125	142	0.000190045	0.0211543	0.428,0.38,0.372,0.412	0.328,0.324,0.275,0.233,0.18,0.221,0.357,0.389,0.357,0.221,0.216,0.265,0.277,0.267,0.302,0.225,0.298	0.119	MXE
ENSG00000129465.16_6	RIPK3	chr14	-	24807627	24807773	24808220	24808530	24807078	24807246	24808662	24808803	18914	20,15,12,11	5,4,5,2	37,20,14,21,23,7,12,23,18,25,19,23,26,17,12,11,16	2,3,0,0,0,0,1,0,1,3,5,4,1,0,3,0,3	200	200	2.57023e-05	0.00488281	0.8,0.789,0.706,0.846	0.949,0.87,1.0,1.0,1.0,1.0,0.923,1.0,0.947,0.893,0.792,0.852,0.963,1.0,0.8,1.0,0.842	-0.146	MXE
ENSG00000129465.16_6	RIPK3	chr14	-	24807627	24807773	24808662	24808803	24807078	24807246	24809012	24809195	18915	14,20,16,5	5,4,7,4	32,22,17,15,15,12,12,17,16,29,20,17,25,20,36,25,14	3,3,0,0,0,0,1,0,1,4,4,5,1,0,3,2,3	200	200	5.88333e-07	0.00025632	0.737,0.833,0.696,0.556	0.914,0.88,1.0,1.0,1.0,1.0,0.923,1.0,0.941,0.879,0.833,0.773,0.962,1.0,0.923,0.926,0.824	-0.223	MXE
ENSG00000198053.11_3	SIRPA	chr20	+	1905409	1905523	1908520	1908545	1895744	1896101	1915360	1915400	19239	0,1,1,0	7,4,10,9	4,4,2,1,2,2,2,5,5,0,2,2,5,6,4,10,4	12,9,7,4,11,16,10,9,18,23,11,9,18,22,17,8,12	200	124	1.89584e-05	0.00392672	0.0,0.134,0.058,0.0	0.171,0.216,0.15,0.134,0.101,0.072,0.11,0.256,0.147,0.0,0.101,0.121,0.147,0.145,0.127,0.437,0.171	-0.105	MXE
ENSG00000135775.14_4	COG2	chr1	+	230824165	230824308	230825759	230825899	230823816	230823889	230827129	230827310	19337	15,12,13,10	36,30,36,22	39,22,25,10,30,23,25,29,27,31,18,36,34,27,19,24,25	51,31,22,25,30,25,30,30,40,41,33,27,51,44,38,39,30	200	200	0.000622687	0.0478258	0.294,0.286,0.265,0.313	0.433,0.415,0.532,0.286,0.5,0.479,0.455,0.492,0.403,0.431,0.353,0.571,0.4,0.38,0.333,0.381,0.455	-0.14	MXE
ENSG00000138380.18_6	CARF	chr2	+	203789079	203789138	203806582	203806703	203782599	203782766	203807462	203807690	19440	2,5,1,0	5,9,5,7	0,0,2,0,1,0,0,0,0,3,3,1,2,1,0,0,2	5,7,6,12,8,9,11,10,7,3,14,9,9,3,9,3,10	158	200	0.000558941	0.0441371	0.336,0.413,0.202,0.0	0.0,0.0,0.297,0.0,0.137,0.0,0.0,0.0,0.0,0.559,0.213,0.123,0.22,0.297,0.0,0.0,0.202	0.117	MXE
ENSG00000169410.10_6	PTPN9	chr15	-	75766029	75766108	75772188	75772255	75763020	75763171	75782548	75782642	19572	31,21,19,22	25,13,15,14	37,27,20,23,22,17,23,24,25,17,14,18,32,39,25,29,17	51,34,29,24,48,24,21,23,49,35,40,42,46,50,34,38,28	166	178	5.70066e-05	0.00878354	0.571,0.634,0.576,0.628	0.438,0.46,0.425,0.507,0.33,0.432,0.54,0.528,0.354,0.342,0.273,0.315,0.427,0.455,0.441,0.45,0.394	0.184	MXE
ENSG00000125900.13_7	SIRPD	chr20	-	1517800	1517959	1532336	1532684	1514896	1515087	1538226	1538351	19893	0,2,0,0	8,11,9,4	2,3,1,3,4,2,1,3,1,1,1,4,0,2,1,0,3	3,13,5,3,4,10,12,3,11,8,4,5,10,15,8,9,7	200	200	3.22664e-05	0.00570168	0.0,0.154,0.0,0.0	0.4,0.188,0.167,0.5,0.5,0.167,0.077,0.5,0.083,0.111,0.2,0.444,0.0,0.118,0.111,0.0,0.3	-0.189	MXE
ENSG00000151229.13_5	SLC2A13	chr12	-	40422102	40422311	40441852	40442012	40343291	40345167	40499054	40499891	19975	2,2,5,3	10,4,6,6	14,6,7,5,9,9,8,7,9,8,12,10,16,15,11,10,12	5,8,8,5,5,8,7,3,5,5,3,2,7,4,5,4,4	200	200	0.000104112	0.0134645	0.167,0.333,0.455,0.333	0.737,0.429,0.467,0.5,0.643,0.529,0.533,0.7,0.643,0.615,0.8,0.833,0.696,0.789,0.688,0.714,0.75	-0.329	MXE
ENSG00000140105.18_6	WARS1	chr14	-	100831811	100831913	100832290	100832404	100828044	100828258	100835423	100835595	20006	1,1,0,0	6,18,3,2	2,2,2,2,0,1,0,4,1,4,1,0,0,4,3,4,1	2,13,1,0,2,0,3,0,2,3,5,2,2,3,4,1,3	200	200	3.30834e-06	0.00104498	0.143,0.053,0.0,0.0	0.5,0.133,0.667,1.0,0.0,1.0,0.0,1.0,0.333,0.571,0.167,0.0,0.0,0.571,0.429,0.8,0.25	-0.388	MXE
ENSG00000135164.18_7	DMTF1	chr7	+	86783705	86783844	86784770	86784813	86781846	86781871	86792810	86792933	20278	10,4,3,7	1,3,2,6	6,12,8,1,6,11,8,8,1,5,3,8,11,3,6,3,5	3,0,2,0,2,0,2,0,1,0,0,1,0,0,0,0,0	200	142	1.43525e-09	1.9088e-06	0.877,0.486,0.516,0.453	0.587,1.0,0.74,1.0,0.681,1.0,0.74,1.0,0.415,1.0,1.0,0.85,1.0,1.0,1.0,1.0,1.0	-0.3	MXE
ENSG00000169756.16_5	LIMS1	chr2	+	109292333	109292484	109293061	109293154	109289335	109289485	109294434	109294483	20379	154225278128	109,152,193,87	1.59192e+50	63,45,52,95,41,49,83,80,68,0,101,151,64,79,51,40,33	200	192	5.34091e-07	0.000236771	0.576,0.587,0.58,0.585	0.708,0.804,0.689,0.579,0.793,0.712,0.571,0.695,0.692,1.0,0.573,0.528,0.721,0.681,0.77,0.718,0.76	-0.124	MXE
ENSG00000167987.11_5	VPS37C	chr11	-	60901507	60901679	60906208	60906307	60900228	60900809	60928862	60928925	20680	0,0,0,2	1,3,3,4	9,4,4,6,6,5,5,7,5,4,3,3,5,5,11,5,3	12,6,12,10,20,23,14,10,10,8,11,4,12,10,8,6,14	198	200	2.66336e-05	0.00491243	0.0,0.0,0.0,0.336	0.431,0.402,0.252,0.377,0.233,0.18,0.265,0.414,0.336,0.336,0.216,0.431,0.296,0.336,0.581,0.457,0.178	-0.253	MXE
ENSG00000152601.17_5	MBNL1	chr3	+	152017193	152018156	152150505	152150709	151985828	151986881	152163070	152163328	21032	98,85,83,110	126122185194	116,90,110,116,118,122,97,147,89,84,100,89,84,96,84,96,114	3.23252e+50	200	200	2.90425e-05	0.00528529	0.437,0.411,0.31,0.362	0.264,0.263,0.29,0.308,0.259,0.321,0.257,0.33,0.251,0.249,0.27,0.258,0.232,0.265,0.267,0.294,0.354	0.102	MXE
ENSG00000128891.15_8	CCDC32	chr15	-	40849414	40849571	40854970	40855226	40845297	40846326	40856989	40857251	21130	0,8,20,34	37,48,50,34	1,11,0,0,3,1,0,14,0,0,0,5,1,2,0,0,8	35,69,25,27,44,36,31,42,26,32,23,31,43,37,30,42,28	200	200	4.25612e-05	0.00680682	0.0,0.143,0.286,0.5	0.028,0.138,0.0,0.0,0.064,0.027,0.0,0.25,0.0,0.0,0.0,0.139,0.023,0.051,0.0,0.0,0.222	0.177	MXE
ENSG00000131373.15_6	HACL1	chr3	-	15628031	15628109	15631046	15631119	15624383	15624496	15642596	15642701	21397	2,1,0,0	5,3,3,1	3,1,2,2,2,0,4,2,2,1,1,2,0,0,4,3,1	5,1,0,4,7,3,1,2,1,1,4,2,1,2,3,2,1	172	177	0.000318806	0.0288172	0.292,0.255,0.0,0.0	0.382,0.507,1.0,0.34,0.227,0.0,0.805,0.507,0.673,0.507,0.205,0.507,0.0,0.0,0.578,0.607,0.507	-0.296	MXE
ENSG00000188313.13_6	PLSCR1	chr3	-	146239330	146239840	146243391	146243434	146234792	146234954	146251256	146251337	21642	53,131,43,12	180,298,88,34	19,32,9,10,21,10,15,15,26,12,16,7,27,24,31,13,11	102,137,85,46,113,68,124,101,93,103,107,49,186,131,103,81,61	142	200	3.95466e-10	6.66203e-07	0.293,0.382,0.408,0.332	0.208,0.248,0.13,0.234,0.207,0.172,0.146,0.173,0.283,0.141,0.174,0.168,0.17,0.205,0.298,0.184,0.203	0.157	MXE
ENSG00000288558.1_1	DUS4L-BCAP29	chr7	+	107207494	107207631	107211589	107211711	107205032	107205121	107215632	107215755	21854	4,5,5,4	0,0,0,0	4,8,6,0,6,4,1,9,3,3,2,7,4,8,1,1,4	2,0,1,2,1,1,5,2,0,5,2,3,0,1,1,2,1	200	200	1.80213e-06	0.000615377	1.0,1.0,1.0,1.0	0.667,1.0,0.857,0.0,0.857,0.8,0.167,0.818,1.0,0.375,0.5,0.7,1.0,0.889,0.5,0.333,0.8	0.337	MXE
ENSG00000147099.21_5	HDAC8	chrX	-	71787738	71787880	71788603	71788734	71715005	71715118	71791906	71791959	22083	41,33,44,29	21,11,14,16	46,43,28,34,36,53,29,35,26,38,35,21,34,40,50,45,32	41,41,40,37,32,36,23,21,24,25,23,21,33,29,24,25,19	200	200	0.000522457	0.041911	0.661,0.75,0.759,0.644	0.529,0.512,0.412,0.479,0.529,0.596,0.558,0.625,0.52,0.603,0.603,0.5,0.507,0.58,0.676,0.643,0.627	0.145	MXE
ENSG00000089177.18_4	KIF16B	chr20	-	16316570	16316660	16336974	16337097	16292979	16293063	16351230	16351281	22360	1,3,8,1	1,0,1,0	3,5,1,4,1,3,0,2,2,6,3,10,12,3,1,1,4	6,1,2,0,6,4,1,4,3,4,2,3,1,3,2,1,4	200	189	5.65706e-06	0.00150472	0.486,1.0,0.883,1.0	0.321,0.825,0.321,1.0,0.136,0.415,0.0,0.321,0.387,0.586,0.586,0.759,0.919,0.486,0.321,0.486,0.486	0.351	MXE
ENSG00000221978.12_6	CCNL2	chr1	-	1323871	1323890	1324329	1324427	1323333	1323445	1325609	1325751	22657	0,3,2,3	1,1,0,0	1,2,5,1,3,2,1,10,2,1,2,3,6,2,2,4,3	2,1,5,3,3,2,1,2,2,0,1,1,1,0,1,1,2	197	118	0.000511258	0.0412747	0.0,0.642,1.0,1.0	0.23,0.545,0.375,0.166,0.375,0.375,0.375,0.75,0.375,1.0,0.545,0.642,0.782,1.0,0.545,0.706,0.473	0.116	MXE
ENSG00000267552.6_7	AC093227.2	chr19	-	38198814	38198910	38200596	38200723	38190685	38190796	38202510	38202593	22731	4,4,5,3	0,0,0,0	2,3,2,4,2,6,3,3,2,2,5,1,2,3,7,5,3	2,2,3,0,4,2,1,2,0,1,1,3,2,5,2,4,2	200	195	1.77474e-09	2.13551e-06	1.0,1.0,1.0,1.0	0.494,0.594,0.394,1.0,0.328,0.745,0.745,0.594,1.0,0.661,0.83,0.245,0.494,0.369,0.773,0.549,0.594	0.388	MXE
ENSG00000116752.6_4	BCAS2	chr1	-	115113320	115113371	115118210	115118372	115112612	115112693	115123919	115124012	23114	9,12,4,20	50,28,36,48	6,4,6,8,8,11,4,17,1,2,5,6,0,3,0,1,0	57,56,78,64,126,70,102,96,27,33,39,28,40,45,29,15,19	200	150	8.00285e-07	0.000315975	0.119,0.243,0.077,0.238	0.073,0.051,0.055,0.086,0.045,0.105,0.029,0.117,0.027,0.043,0.088,0.138,0.0,0.048,0.0,0.048,0.0	0.113	MXE
ENSG00000149269.9_6	PAK1	chr11	-	77108071	77108203	77119198	77119277	77103375	77103586	77122818	77122978	23182	1,7,4,2	0,0,0,0	4,2,2,3,2,2,2,2,5,7,3,5,5,5,4,3,3	10,4,9,3,2,6,4,4,0,2,2,0,3,8,3,3,4	178	200	1.1356e-10	2.20735e-07	1.0,1.0,1.0,1.0	0.31,0.36,0.2,0.529,0.529,0.272,0.36,0.36,1.0,0.797,0.628,1.0,0.652,0.413,0.6,0.529,0.457	0.471	MXE
ENSG00000063245.14_6	EPN1	chr19	+	56200235	56200360	56200662	56200737	56196761	56197011	56201232	56201316	23378	52,46,52,47	15,16,13,14	62,58,28,37,41,56,21,31,66,61,49,45,44,58,63,33,44	34,37,12,28,21,21,30,27,35,35,20,21,26,35,41,22,28	200	174	2.58496e-05	0.00488281	0.751,0.714,0.777,0.745	0.613,0.577,0.67,0.535,0.629,0.699,0.378,0.5,0.621,0.603,0.681,0.651,0.596,0.59,0.572,0.566,0.578	0.155	MXE
ENSG00000179818.14_5	PCBP1-AS1	chr2	-	70282787	70283042	70286774	70286812	70280862	70280924	70310669	70310819	23659	4,1,1,5	0,0,0,0	2,2,3,0,0,2,3,1,1,2,1,1,4,3,5,1,3	2,0,1,3,1,2,3,0,0,3,2,3,1,2,6,0,0	137	200	5.65572e-06	0.00150472	1.0,1.0,1.0,1.0	0.593,1.0,0.814,0.0,0.0,0.593,0.593,1.0,1.0,0.493,0.422,0.327,0.854,0.686,0.549,1.0,1.0	0.357	MXE
ENSG00000179818.14_5	PCBP1-AS1	chr2	-	70282845	70283042	70286774	70286812	70278334	70278437	70304432	70304513	23666	0,1,1,3	1,5,3,1	4,1,3,3,4,1,4,3,2,0,1,3,2,3,3,4,1	1,1,1,1,1,0,3,1,1,1,1,2,2,1,4,1,0	137	200	0.000499523	0.0407176	0.0,0.226,0.327,0.814	0.854,0.593,0.814,0.814,0.854,1.0,0.661,0.814,0.745,0.0,0.593,0.686,0.593,0.814,0.523,0.854,1.0	-0.377	MXE
ENSG00000188321.13_4	ZNF559	chr19	+	9435370	9435456	9448471	9448693	9434906	9435080	9449169	9449258	23992	7,1,7,4	0,2,0,0	10,2,0,10,3,6,2,3,5,9,8,5,10,6,11,2,14	0,5,2,4,3,1,6,2,0,3,1,6,3,1,0,3,4	185	200	0.000320159	0.0288172	1.0,0.351,1.0,1.0	1.0,0.302,0.0,0.73,0.519,0.866,0.265,0.619,1.0,0.764,0.896,0.474,0.783,0.866,1.0,0.419,0.791	0.173	MXE
ENSG00000130684.14_4	ZNF337	chr20	-	25666631	25666758	25667026	25667102	25653830	25657673	25677394	25677489	24315	4,6,3,1	2,0,0,0	6,3,6,5,3,4,3,8,6,5,9,10,6,5,8,9,9	1,0,2,0,0,3,2,4,1,2,4,1,0,2,3,3,2	175	200	4.7996e-05	0.00758006	0.696,1.0,1.0,1.0	0.873,1.0,0.774,1.0,1.0,0.604,0.632,0.696,0.873,0.741,0.72,0.92,1.0,0.741,0.753,0.774,0.837	0.104	MXE
ENSG00000105483.18_6	CARD8	chr19	-	48744218	48744320	48753007	48753104	48737659	48737800	48759048	48759130	24395	32,28,24,21	14,12,12,6	29,23,14,25,12,10,16,19,14,15,11,28,39,13,19,23,39	12,22,15,14,15,13,21,11,13,20,22,20,30,10,20,28,21	196	200	0.000242819	0.0242522	0.7,0.704,0.671,0.781	0.711,0.516,0.488,0.646,0.449,0.44,0.437,0.638,0.524,0.434,0.338,0.588,0.57,0.57,0.492,0.456,0.655	0.187	MXE
ENSG00000185986.12_5	SDHAP3	chr5	-	1576658	1576770	1585098	1585248	1576293	1576424	1589361	1589480	24535	8,11,16,12	0,2,4,3	19,18,15,23,22,20,14,12,17,14,14,11,16,9,13,14,13	1,0,0,0,2,0,0,2,0,0,0,0,0,1,0,0,0	200	200	0.000158121	0.0186194	1.0,0.846,0.8,0.8	0.95,1.0,1.0,1.0,0.917,1.0,1.0,0.857,1.0,1.0,1.0,1.0,1.0,0.9,1.0,1.0,1.0	-0.116	MXE
ENSG00000136040.9_4	PLXNC1	chr12	+	94580148	94580249	94603365	94603480	94562928	94563069	94613791	94613939	24641	2,2,6,5	16,11,22,10	0,3,0,2,1,2,2,0,5,3,1,3,3,5,2,0,4	58,36,32,35,45,39,51,45,34,28,45,36,57,66,31,28,47	200	200	2.40593e-05	0.00482503	0.111,0.154,0.214,0.333	0.0,0.077,0.0,0.054,0.022,0.049,0.038,0.0,0.128,0.097,0.022,0.077,0.05,0.07,0.061,0.0,0.078	0.155	MXE
ENSG00000147316.13_3	MCPH1	chr8	+	6296473	6296617	6299587	6299677	6289019	6289107	6301913	6303068	24778	5,4,4,2	24,19,23,27	0,0,0,0,0,0,0,3,0,1,5,0,0,0,1,1,0	30,25,20,14,31,24,17,35,22,25,30,23,22,11,26,20,20	200	189	1.50635e-08	1.22787e-05	0.164,0.166,0.141,0.065	0.0,0.0,0.0,0.0,0.0,0.0,0.0,0.075,0.0,0.036,0.136,0.0,0.0,0.0,0.035,0.045,0.0	0.115	MXE
ENSG00000197798.9_5	FAM118B	chr11	+	126104889	126104982	126110686	126110939	126081667	126081725	126120400	126120628	24783	2,5,4,1	17,11,15,11	4,7,0,0,0,0,0,1,2,1,1,0,0,3,4,2,0	29,14,16,6,15,8,8,10,22,14,20,10,12,31,18,17,15	192	200	9.82132e-05	0.0128588	0.109,0.321,0.217,0.087	0.126,0.342,0.0,0.0,0.0,0.0,0.0,0.094,0.087,0.069,0.05,0.0,0.0,0.092,0.188,0.109,0.0	0.115	MXE
ENSG00000106701.12_5	FSD1L	chr9	+	108234184	108234286	108246661	108246783	108230473	108230605	108268679	108268756	24804	2,1,4,3	0,0,1,1	2,14,4,4,3,0,3,1,1,2,5,3,4,5,6,5,2	0,3,3,2,3,2,2,4,2,5,2,3,3,3,1,0,4	200	200	1.74907e-05	0.0036831	1.0,1.0,0.8,0.75	1.0,0.824,0.571,0.667,0.5,0.0,0.6,0.2,0.333,0.286,0.714,0.5,0.571,0.625,0.857,1.0,0.333	0.324	MXE
ENSG00000100211.10_2	CBY1	chr22	+	39052960	39053148	39061550	39061690	39052680	39052755	39064021	39064137	25119	0,0,0,2	2,4,2,2	0,0,2,5,6,4,1,4,0,3,0,2,4,1,3,4,0	5,5,4,4,6,2,3,0,2,6,3,3,2,5,5,0,7	200	200	0.00014429	0.0171375	0.0,0.0,0.0,0.5	0.0,0.0,0.333,0.556,0.5,0.667,0.25,1.0,0.0,0.333,0.0,0.4,0.667,0.167,0.375,1.0,0.0	-0.243	MXE
ENSG00000162711.17_5	NLRP3	chr1	+	247607273	247607444	247607952	247608123	247587148	247588901	247611706	247611806	25585	9,9,17,3	14,9,22,93	10,30,0,0,1,2,0,0,13,7,5,6,11,6,10,2,4	35,64,223,120,248,223,220,136,40,31,18,24,39,50,22,15,22	200	200	6.91996e-05	0.00987913	0.391,0.5,0.436,0.031	0.222,0.319,0.0,0.0,0.004,0.009,0.0,0.0,0.245,0.184,0.217,0.2,0.22,0.107,0.313,0.118,0.154	0.203	MXE
ENSG00000188994.13_6	ZNF292	chr6	+	87926016	87926095	87928313	87928449	87925620	87925775	87932487	87932585	25616	34,38,50,54	11,16,20,12	64,60,37,41,54,80,58,50,41,57,53,49,57,37,61,40,42	8,12,12,8,14,5,10,12,5,15,14,6,5,2,11,8,2	178	200	0.000251141	0.0247568	0.776,0.727,0.737,0.835	0.9,0.849,0.776,0.852,0.813,0.947,0.867,0.824,0.902,0.81,0.81,0.902,0.928,0.954,0.862,0.849,0.959	-0.102	MXE
ENSG00000091436.17_5	MAP3K20	chr2	+	174103100	174103163	174104131	174104224	174097047	174097187	174123426	174123543	25665	0,0,0,0	3,1,2,2	7,2,4,2,7,1,4,0,0,5,4,2,6,1,1,3,4	6,1,1,11,7,2,5,2,4,7,4,5,3,4,4,0,5	162	192	3.35658e-09	3.39269e-06	0.0,0.0,0.0,0.0	0.58,0.703,0.826,0.177,0.542,0.372,0.487,0.0,0.0,0.458,0.542,0.322,0.703,0.229,0.229,1.0,0.487	-0.45	MXE
ENSG00000118965.14_4	WDR35	chr2	-	20132043	20132208	20133161	20133272	20131029	20131170	20135231	20135364	25802	2,3,3,3	1,1,1,0	7,2,2,2,7,1,4,2,5,2,1,0,7,9,4,1,2	2,2,1,4,3,2,2,1,1,1,3,3,3,3,3,3,4	200	200	0.000292971	0.0275208	0.667,0.75,0.75,1.0	0.778,0.5,0.667,0.333,0.7,0.333,0.667,0.667,0.833,0.667,0.25,0.0,0.7,0.75,0.571,0.25,0.333	0.262	MXE
ENSG00000141867.17_7	BRD4	chr19	-	15379715	15379853	15383625	15383944	15376164	15376454	15443100	15443356	26425	16,21,21,16	5,6,4,9	23,12,19,22,3,25,12,25,19,21,10,32,22,13,21,23,35	3,4,1,4,0,2,1,4,9,0,0,0,2,0,3,0,0	200	200	1.56175e-05	0.0033444	0.762,0.778,0.84,0.64	0.885,0.75,0.95,0.846,1.0,0.926,0.923,0.862,0.679,1.0,1.0,1.0,0.917,1.0,0.875,1.0,1.0	-0.163	MXE
ENSG00000025293.17_4	PHF20	chr20	+	34446223	34446303	34450934	34451322	34430494	34430666	34457359	34457473	26821	7,6,3,5	53,28,37,19	9,3,0,5,3,3,2,0,0,2,0,0,1,2,0,1,0	64,55,29,20,61,46,30,51,55,45,43,48,44,54,37,31,50	179	200	1.13931e-06	0.000436199	0.129,0.193,0.083,0.227	0.136,0.057,0.0,0.218,0.052,0.068,0.069,0.0,0.0,0.047,0.0,0.0,0.025,0.04,0.0,0.035,0.0	0.114	MXE

## Sheet: Severe
GeneID	geneSymbol	chr	strand	longExonStart_0base	longExonEnd	shortES	shortEE	flankingES	flankingEE	ID.1	IJC_SAMPLE_1	SJC_SAMPLE_1	IJC_SAMPLE_2	SJC_SAMPLE_2	IncFormLen	SkipFormLen	PValue	FDR	IncLevel1	IncLevel2	IncLevelDifference	Events
ENSG00000286219.1_3	NOTCH2NLC	chr1	+	145248812	145248894	145248820	145248894	145209379	145209436	383	2.34273e+23	0,0,0,0,0,0,0,0	127,151,163,239,130,142,173,230,72,216,110,115,217,107,166,192,146	68,0,0,0,36,58,0,0,108,43,58,65,0,71,42,47,33	107	100	0	0	1.0,1.0,1.0,1.0,1.0,1.0,1.0,1.0	0.636,1.0,1.0,1.0,0.771,0.696,1.0,1.0,0.384,0.824,0.639,0.623,1.0,0.585,0.787,0.792,0.805	0.203	A3SS
ENSG00000189077.11_5	TMEM120A	chr7	-	75616677	75616746	75616677	75616737	75617035	75617128	430	9,5,10,9,10,6,2,12	2,2,1,0,0,0,0,1	3,10,3,6,4,8,7,6,9,6,12,12,3,6,9,5,10	6,0,1,1,0,0,2,1,2,3,1,0,1,1,3,5,2	108	100	4.4795e-07	8.83258e-05	0.806,0.698,0.903,1.0,1.0,1.0,1.0,0.917	0.316,1.0,0.735,0.847,1.0,1.0,0.764,0.847,0.806,0.649,0.917,1.0,0.735,0.847,0.735,0.481,0.822	0.121	A3SS
ENSG00000160703.16_4	NLRX1	chr11	+	119053826	119054725	119054529	119054725	119052802	119053054	612	17,23,18,11,27,19,27,12	4,2,0,5,2,3,2,5	23,18,15,18,15,20,13,19,24,25,26,22,43,51,25,38,39	2,1,0,3,0,0,0,1,3,0,1,1,0,2,3,8,0	200	100	2.99166e-05	0.00270867	0.68,0.852,1.0,0.524,0.871,0.76,0.871,0.545	0.852,0.9,1.0,0.75,1.0,1.0,1.0,0.905,0.8,1.0,0.929,0.917,1.0,0.927,0.806,0.704,1.0	-0.148	A3SS
ENSG00000064102.15_4	INTS13	chr12	-	27067340	27067511	27067340	27067465	27070284	27070374	620	1,7,1,3,2,3,5,1	5,2,2,2,2,3,0,2	7,1,7,7,10,1,1,4,2,5,10,4,13,3,3,1,5	0,1,2,2,1,0,0,0,0,1,4,0,2,3,0,0,2	145	100	1.31929e-07	3.00155e-05	0.121,0.707,0.256,0.508,0.408,0.408,1.0,0.256	1.0,0.408,0.707,0.707,0.873,1.0,1.0,1.0,1.0,0.775,0.633,1.0,0.818,0.408,1.0,1.0,0.633	-0.363	A3SS
ENSG00000127980.16_5	PEX1	chr7	-	92130820	92131393	92130820	92130987	92132354	92132509	649	2,4,11,3,11,5,15,2	3,6,0,3,1,4,0,4	8,11,6,13,9,5,9,7,5,5,7,2,10,4,4,5,6	3,4,1,0,0,0,1,1,1,1,1,0,2,0,1,1,2	200	100	9.70505e-05	0.00662407	0.25,0.25,1.0,0.333,0.846,0.385,1.0,0.2	0.571,0.579,0.75,1.0,1.0,1.0,0.818,0.778,0.714,0.714,0.778,1.0,0.714,1.0,0.667,0.714,0.6	-0.255	A3SS
ENSG00000170248.15_4	PDCD6IP	chr3	+	33870329	33870461	33870344	33870461	33866678	33866832	1136	4,5,3,3,2,2,0,3	1,1,0,0,2,0,2,1	1,4,4,2,1,0,4,2,3,4,2,2,2,2,2,2,1	0,3,0,2,1,1,2,4,3,1,3,0,0,1,1,2,1	114	100	0.000640278	0.0282646	0.778,0.814,1.0,1.0,0.467,1.0,0.0,0.725	1.0,0.539,1.0,0.467,0.467,0.0,0.637,0.305,0.467,0.778,0.369,1.0,1.0,0.637,0.637,0.467,0.467	0.121	A3SS
ENSG00000154889.17_7	MPPE1	chr18	-	11886497	11886777	11886497	11886620	11886915	11887024	1238	21,47,16,32,28,24,51,19	5,5,3,10,6,7,3,1	57,49,33,34,46,48,42,37,35,70,41,43,40,44,58,35,43	2,1,3,4,5,2,7,0,2,2,2,1,6,3,6,3,3	200	100	0.000124458	0.00785022	0.677,0.825,0.727,0.615,0.7,0.632,0.895,0.905	0.934,0.961,0.846,0.81,0.821,0.923,0.75,1.0,0.897,0.946,0.911,0.956,0.769,0.88,0.829,0.854,0.878	-0.133	A3SS
ENSG00000114026.21_5	OGG1	chr3	+	9800870	9800970	9800917	9800970	9798450	9798500	1272	0,2,1,0,1,1,0,1	2,5,2,1,2,4,1,0	2,1,0,1,1,1,1,3,4,4,5,1,3,4,3,1,0	4,1,2,3,8,3,0,0,3,4,3,2,3,0,4,2,2	146	100	5.61243e-05	0.00436834	0.0,0.215,0.255,0.0,0.255,0.146,0.0,1.0	0.255,0.407,0.0,0.186,0.079,0.186,1.0,1.0,0.477,0.407,0.533,0.255,0.407,1.0,0.339,0.255,0.0	-0.165	A3SS
ENSG00000125967.16_4	NECAB3	chr20	-	32247690	32247864	32247690	32247809	32248064	32248201	1458	3,2,1,0,1,0,0,1	3,5,7,2,3,5,10,5	0,1,0,2,0,6,0,3,3,6,1,7,2,1,5,0,0	5,2,2,9,6,0,6,3,4,1,3,3,6,5,2,6,3	154	100	0.000665178	0.028886	0.394,0.206,0.085,0.0,0.178,0.0,0.0,0.115	0.0,0.245,0.0,0.126,0.0,1.0,0.0,0.394,0.328,0.796,0.178,0.602,0.178,0.115,0.619,0.0,0.0	-0.147	A3SS
ENSG00000178381.12_4	ZFAND2A	chr7	-	1192541	1192877	1192541	1192767	1195088	1195220	1632	59,86,54,38,48,58,29,45	10,30,10,6,16,8,3,14	72,57,52,37,62,67,81,73,67,55,47,56,40,45,53,38,20	16,9,3,5,2,3,3,2,6,6,9,8,4,8,12,2,4	200	100	0.000109882	0.00711665	0.747,0.589,0.73,0.76,0.6,0.784,0.829,0.616	0.692,0.76,0.897,0.787,0.939,0.918,0.931,0.948,0.848,0.821,0.723,0.778,0.833,0.738,0.688,0.905,0.714	-0.112	A3SS
ENSG00000128694.12_4	OSGEPL1	chr2	-	190611385	190612057	190611385	190611894	190615275	190615382	1712	2,8,7,3,9,4,14,1	0,2,0,0,0,2,0,0	10,4,11,7,13,8,5,11,2,9,8,11,13,8,16,10,14	2,2,1,0,2,2,4,2,0,4,1,0,1,0,0,0,4	200	100	4.15885e-05	0.00351442	1.0,0.667,1.0,1.0,1.0,0.5,1.0,1.0	0.714,0.5,0.846,1.0,0.765,0.667,0.385,0.733,1.0,0.529,0.8,1.0,0.867,1.0,1.0,1.0,0.636	0.105	A3SS
ENSG00000167377.18_8	ZNF23	chr16	-	71487944	71488121	71487944	71488071	71490666	71490731	1746	1,4,0,2,2,1,7,4	0,1,3,0,0,0,4,1	5,6,0,3,11,2,2,9,4,6,5,6,5,3,10,8,5	7,6,3,2,6,3,0,7,6,4,1,4,4,7,3,6,2	149	100	0.00115607	0.0431001	1.0,0.729,0.0,1.0,1.0,1.0,0.54,0.729	0.324,0.402,0.0,0.502,0.552,0.309,1.0,0.463,0.309,0.502,0.77,0.502,0.456,0.223,0.691,0.472,0.627	0.273	A3SS
ENSG00000175197.12_5	DDIT3	chr12	-	57911051	57911378	57911051	57911221	57911488	57911536	1866	30,54,23,19,24,32,26,39	29,27,16,6,19,19,13,14	36,40,24,29,28,41,62,30,43,29,9,19,23,17,13,17,9	21,23,69,66,59,77,115,72,30,14,15,12,24,10,11,12,11	200	100	7.09834e-05	0.00520525	0.341,0.5,0.418,0.613,0.387,0.457,0.5,0.582	0.462,0.465,0.148,0.18,0.192,0.21,0.212,0.172,0.417,0.509,0.231,0.442,0.324,0.459,0.371,0.415,0.29	0.151	A3SS
ENSG00000115525.18_7	ST3GAL5	chr2	-	86074983	86075504	86074983	86075327	86078386	86078826	2534	7,10,7,10,6,1,9,7	0,1,1,0,1,3,0,0	8,7,3,7,12,4,2,5,3,7,2,8,10,2,3,3,2	2,1,1,3,2,1,0,1,2,0,6,1,0,1,3,3,0	200	100	1.74557e-05	0.00176957	1.0,0.833,0.778,1.0,0.75,0.143,1.0,1.0	0.667,0.778,0.6,0.538,0.75,0.667,1.0,0.714,0.429,1.0,0.143,0.8,1.0,0.5,0.333,0.333,1.0	0.151	A3SS
ENSG00000115525.18_7	ST3GAL5	chr2	-	86074983	86077957	86074983	86075327	86078386	86078826	2535	6,10,7,10,5,1,9,7	0,1,1,0,1,3,0,0	8,7,3,7,9,4,2,1,3,7,1,8,10,4,3,3,1	2,1,1,3,2,1,0,1,2,0,6,1,0,1,3,3,0	200	100	1.77496e-05	0.00176957	1.0,0.833,0.778,1.0,0.714,0.143,1.0,1.0	0.667,0.778,0.6,0.538,0.692,0.667,1.0,0.333,0.429,1.0,0.077,0.8,1.0,0.667,0.333,0.333,1.0	0.166	A3SS
ENSG00000115525.18_7	ST3GAL5	chr2	-	86074983	86075504	86074983	86075327	86088303	86088415	2541	9,16,11,14,8,2,14,12	16,21,7,5,17,8,33,16	10,15,4,6,13,5,7,6,5,12,3,10,13,3,5,7,2	43,30,19,17,23,20,27,17,21,24,28,17,34,24,22,32,23	200	100	0.000166737	0.00973325	0.22,0.276,0.44,0.583,0.19,0.111,0.175,0.273	0.104,0.2,0.095,0.15,0.22,0.111,0.115,0.15,0.106,0.2,0.051,0.227,0.16,0.059,0.102,0.099,0.042	0.155	A3SS
ENSG00000022976.15_5	ZNF839	chr14	+	102807659	102808701	102808439	102808701	102805430	102805560	2758	6,11,13,7,11,6,18,12	2,1,0,0,0,2,1,1	14,11,10,10,29,26,7,16,12,15,13,16,17,6,16,11,17	3,0,2,1,1,4,2,2,1,2,4,2,2,3,4,5,5	200	100	3.08286e-05	0.00273542	0.6,0.846,1.0,1.0,1.0,0.6,0.9,0.857	0.7,1.0,0.714,0.833,0.935,0.765,0.636,0.8,0.857,0.789,0.619,0.8,0.81,0.5,0.667,0.524,0.63	0.11	A3SS
ENSG00000117616.18_7	RSRP1	chr1	-	25570040	25570715	25570040	25570124	25571640	25571792	2982	66,121,68,52,43,95,89,72	10,10,5,11,5,8,19,0	129,77,158,154,229,219,229,209,67,106,150,97,122,109,91,60,94	9,9,65,43,62,89,59,46,12,10,10,9,21,20,12,19,29	200	100	0.000760008	0.0314639	0.767,0.858,0.872,0.703,0.811,0.856,0.701,1.0	0.878,0.811,0.549,0.642,0.649,0.552,0.66,0.694,0.736,0.841,0.882,0.843,0.744,0.732,0.791,0.612,0.618	0.101	A3SS
ENSG00000132386.11_3	SERPINF1	chr17	+	1674127	1674478	1674322	1674478	1673145	1673344	3057	0,4,1,2,16,1,2,2	2,6,3,5,66,3,4,5	1,5,3,0,8,2,7,3,8,3,3,7,11,6,4,6,7	3,5,3,2,2,1,2,3,2,5,3,2,7,3,2,10,8	200	100	3.33504e-06	0.000469711	0.0,0.25,0.143,0.167,0.108,0.143,0.2,0.167	0.143,0.333,0.333,0.0,0.667,0.5,0.636,0.333,0.667,0.231,0.333,0.636,0.44,0.5,0.5,0.231,0.304	-0.252	A3SS
ENSG00000248592.7_6	STIMATE-MUSTN1	chr3	-	52868955	52869318	52868955	52869019	52869804	52874278	3105	3,4,2,11,4,2,2,5	0,0,0,3,1,0,2,0	6,7,5,5,14,8,4,11,14,3,2,3,4,8,13,9,9	0,4,0,3,0,3,3,0,2,3,1,6,6,1,3,3,0	200	100	3.08268e-05	0.00273542	1.0,1.0,1.0,0.647,0.667,1.0,0.333,1.0	1.0,0.467,1.0,0.455,1.0,0.571,0.4,1.0,0.778,0.333,0.5,0.2,0.25,0.8,0.684,0.6,1.0	0.182	A3SS
ENSG00000080822.17_7	CLDND1	chr3	-	98234326	98235723	98234326	98234676	98235895	98236033	3141	68,83,80,54,59,88,141,33	38,100,48,21,48,45,29,64	115,90,164,128,284,228,163,194,110,129,101,97,142,89,112,113,161	44,35,21,18,23,28,21,14,32,26,36,30,34,24,28,20,21	200	100	1.31738e-09	4.87047e-07	0.472,0.293,0.455,0.563,0.381,0.494,0.709,0.205	0.567,0.563,0.796,0.78,0.861,0.803,0.795,0.874,0.632,0.713,0.584,0.618,0.676,0.65,0.667,0.739,0.793	-0.266	A3SS
ENSG00000090554.13_4	FLT3LG	chr19	+	49989220	49989488	49989271	49989488	49979679	49979823	3445	10,11,17,2,2,12,16,10	1,0,0,0,0,0,0,3	19,19,18,15,12,7,12,26,16,15,9,17,17,10,24,16,16	2,6,2,2,4,2,1,6,0,0,1,3,5,0,6,3,9	150	100	4.52345e-09	1.54372e-06	0.87,1.0,1.0,1.0,1.0,1.0,1.0,0.69	0.864,0.679,0.857,0.833,0.667,0.7,0.889,0.743,1.0,1.0,0.857,0.791,0.694,1.0,0.727,0.78,0.542	0.144	A3SS
ENSG00000160753.16_4	RUSC1	chr1	+	155296400	155296923	155296688	155296923	155295654	155295701	3467	11,14,9,12,23,17,10,17	2,0,0,3,2,0,0,2	16,24,5,16,12,10,10,12,10,22,12,15,13,10,12,11,25	4,3,0,3,2,0,4,0,1,3,4,5,2,5,3,3,0	200	100	0.000456628	0.0216666	0.733,1.0,1.0,0.667,0.852,1.0,1.0,0.81	0.667,0.8,1.0,0.727,0.75,1.0,0.556,1.0,0.833,0.786,0.6,0.6,0.765,0.5,0.667,0.647,1.0	0.124	A3SS
ENSG00000205758.12_7	CRYZL1	chr21	-	34963467	34963517	34963467	34963513	34968036	34968142	3538	1,3,1,0,1,3,3,0	10,13,10,10,10,10,28,5	2,4,0,5,1,6,5,5,0,6,3,0,5,4,7,1,4	12,15,11,12,10,11,14,19,5,9,15,10,15,14,9,9,10	103	100	0.000668328	0.028886	0.088,0.183,0.088,0.0,0.088,0.226,0.094,0.0	0.139,0.206,0.0,0.288,0.088,0.346,0.257,0.204,0.0,0.393,0.163,0.0,0.244,0.217,0.43,0.097,0.28	-0.101	A3SS
ENSG00000124155.18_7	PIGT	chr20	+	44048112	44048230	44048147	44048230	44047934	44048035	3602	13,18,14,11,13,8,11,9	0,1,0,0,0,0,0,0	13,9,8,4,13,9,6,9,20,21,7,14,12,13,8,10,13	2,3,3,1,5,2,1,2,2,3,1,0,1,0,0,1,5	134	100	5.90693e-10	2.47498e-07	1.0,0.931,1.0,1.0,1.0,1.0,1.0,1.0	0.829,0.691,0.666,0.749,0.66,0.771,0.817,0.771,0.882,0.839,0.839,1.0,0.9,1.0,1.0,0.882,0.66	0.17	A3SS
ENSG00000133794.18_4	ARNTL	chr11	+	13391164	13391314	13391243	13391314	13388211	13388329	4057	23,32,30,11,12,16,39,22	7,3,2,4,7,3,2,1	58,32,58,56,100,80,66,55,30,48,46,46,51,55,35,60,52	2,3,2,3,8,2,4,7,3,1,1,2,1,2,3,3,4	178	100	0.000586627	0.0267276	0.649,0.857,0.894,0.607,0.491,0.75,0.916,0.925	0.942,0.857,0.942,0.913,0.875,0.957,0.903,0.815,0.849,0.964,0.963,0.928,0.966,0.939,0.868,0.918,0.88	-0.149	A3SS
ENSG00000133794.18_4	ARNTL	chr11	+	13399883	13402801	13402707	13402801	13398186	13398275	4061	12,20,10,10,29,14,15,17	2,3,1,1,6,0,2,0	31,30,47,27,40,41,33,21,13,31,27,25,29,16,18,33,28	1,3,0,1,0,0,2,1,3,0,0,0,0,1,0,1,0	200	100	1.21854e-05	0.00131855	0.75,0.769,0.833,0.833,0.707,1.0,0.789,1.0	0.939,0.833,1.0,0.931,1.0,1.0,0.892,0.913,0.684,1.0,1.0,1.0,1.0,0.889,1.0,0.943,1.0	-0.107	A3SS
ENSG00000150637.9_7	CD226	chr18	-	67614596	67614768	67614596	67614669	67623849	67623906	4089	4,12,8,3,8,4,18,12	1,1,0,0,0,0,1,1	8,11,1,20,9,5,2,27,7,10,3,6,2,3,5,3,2	3,0,2,1,2,2,2,0,0,0,0,2,4,0,3,0,2	198	100	0.000111443	0.00716544	0.669,0.858,1.0,1.0,1.0,1.0,0.901,0.858	0.574,1.0,0.202,0.91,0.694,0.558,0.336,1.0,1.0,1.0,1.0,0.602,0.202,1.0,0.457,1.0,0.336	0.212	A3SS
ENSG00000150637.9_7	CD226	chr18	-	67614596	67614768	67614596	67614669	67628827	67629039	4090	4,14,8,4,11,6,22,14	0,1,0,4,5,9,1,3	11,11,1,21,9,4,5,25,8,7,4,8,5,5,7,5,3	2,0,0,0,0,0,4,0,0,1,0,1,0,0,1,1,0	198	100	2.49185e-10	1.3006e-07	1.0,0.876,1.0,0.336,0.526,0.252,0.917,0.702	0.735,1.0,1.0,1.0,1.0,1.0,0.387,1.0,1.0,0.78,1.0,0.802,1.0,1.0,0.78,0.716,1.0	-0.193	A3SS
ENSG00000159023.21_8	EPB41	chr1	+	29313942	29314417	29313959	29314417	29213602	29213722	4109	5,14,16,0,8,11,17,29	22,28,20,31,17,22,33,46	25,14,12,17,17,20,24,17,23,12,30,21,35,17,25,23,27	24,17,19,18,13,11,15,16,23,13,15,18,23,14,18,11,24	116	100	8.89604e-08	2.07723e-05	0.164,0.301,0.408,0.0,0.289,0.301,0.308,0.352	0.473,0.415,0.353,0.449,0.53,0.611,0.58,0.478,0.463,0.443,0.633,0.501,0.567,0.511,0.545,0.643,0.492	-0.246	A3SS
ENSG00000143110.11_2	C1orf162	chr1	+	112020272	112020397	112020347	112020397	112019419	112019489	4126	66,60,54,157,121,59,98,58	18,17,18,21,24,9,15,11	104,107,65,68,104,75,82,67,99,128,81,73,140,114,67,78,66	19,25,4,4,7,17,6,9,15,13,10,4,19,11,5,5,7	174	100	0.000137341	0.00846265	0.678,0.67,0.633,0.811,0.743,0.79,0.79,0.752	0.759,0.711,0.903,0.907,0.895,0.717,0.887,0.811,0.791,0.85,0.823,0.913,0.809,0.856,0.885,0.9,0.844	-0.106	A3SS
ENSG00000196756.13_8	SNHG17	chr20	-	37049652	37050888	37049652	37049745	37054582	37054696	4168	6,6,0,6,2,5,4,6	9,19,5,2,0,0,11,7	12,14,18,14,12,32,14,16,6,6,9,3,7,8,8,3,9	1,2,2,5,6,0,0,2,7,1,2,0,3,1,0,0,2	200	100	4.66798e-05	0.00387094	0.25,0.136,0.0,0.6,1.0,1.0,0.154,0.3	0.857,0.778,0.818,0.583,0.5,1.0,1.0,0.8,0.3,0.75,0.692,1.0,0.538,0.8,1.0,1.0,0.692	-0.341	A3SS
ENSG00000196756.13_8	SNHG17	chr20	-	37049652	37050888	37049652	37049745	37055061	37055146	4169	6,7,3,5,6,12,6,6	35,95,32,12,27,8,45,39	18,23,26,20,18,49,28,23,10,16,6,13,14,16,19,15,10	34,23,12,32,22,24,16,35,42,22,16,24,18,20,25,15,35	200	100	7.72963e-10	2.98196e-07	0.079,0.036,0.045,0.172,0.1,0.429,0.063,0.071	0.209,0.333,0.52,0.238,0.29,0.505,0.467,0.247,0.106,0.267,0.158,0.213,0.28,0.286,0.275,0.333,0.125	-0.161	A3SS
ENSG00000169683.8_4	LRRC45	chr17	+	79986894	79987061	79986968	79987061	79986488	79986559	4414	0,2,5,3,1,3,1,2	11,25,7,7,10,11,16,9	6,7,4,2,3,1,4,7,8,12,6,7,9,4,8,2,8	14,13,6,6,9,14,6,5,8,14,10,5,7,13,14,10,12	173	100	4.43795e-06	0.000605814	0.0,0.044,0.292,0.199,0.055,0.136,0.035,0.114	0.199,0.237,0.278,0.162,0.162,0.04,0.278,0.447,0.366,0.331,0.258,0.447,0.426,0.151,0.248,0.104,0.278	-0.15	A3SS
ENSG00000142303.14_4	ADAMTS10	chr19	-	8662117	8662206	8662117	8662201	8665811	8666029	4430	6,4,1,1,2,2,3,1	0,3,2,0,0,0,2,0	14,5,4,9,9,7,9,3,10,6,6,4,4,2,9,9,13	4,3,5,3,2,1,5,3,0,3,4,5,1,3,5,9,2	104	100	0.000187591	0.0107387	1.0,0.562,0.325,1.0,1.0,1.0,0.591,1.0	0.771,0.616,0.435,0.743,0.812,0.871,0.634,0.49,1.0,0.658,0.591,0.435,0.794,0.391,0.634,0.49,0.862	0.149	A3SS
ENSG00000163534.15_4	FCRL1	chr1	-	157766890	157766922	157766890	157766919	157767657	157767729	4480	23,23,15,4,23,14,34,49	6,1,2,0,2,1,10,4	12,28,23,25,48,36,16,47,25,11,26,14,27,9,30,31,27	3,7,6,8,13,6,2,12,7,3,9,7,11,4,9,5,9	102	100	0.000787787	0.0322121	0.79,0.958,0.88,1.0,0.919,0.932,0.769,0.923	0.797,0.797,0.79,0.754,0.784,0.855,0.887,0.793,0.778,0.782,0.739,0.662,0.706,0.688,0.766,0.859,0.746	0.121	A3SS
ENSG00000109381.20_5	ELF2	chr4	-	139993019	139993193	139993019	139993157	139994607	139994721	4640	8,9,12,7,13,11,18,5	44,81,58,40,54,41,49,60	26,13,36,40,44,61,47,51,30,29,12,24,37,19,26,36,31	105,76,60,51,76,58,70,75,100,71,67,64,78,70,97,67,65	135	100	2.02069e-08	5.60299e-06	0.119,0.076,0.133,0.115,0.151,0.166,0.214,0.058	0.155,0.112,0.308,0.367,0.3,0.438,0.332,0.335,0.182,0.232,0.117,0.217,0.26,0.167,0.166,0.285,0.261	-0.12	A3SS
ENSG00000178761.15_5	FAM219B	chr15	-	75192332	75194404	75192332	75192478	75194944	75195127	4658	34,48,44,33,49,44,67,49	4,4,2,5,9,9,8,8	66,52,49,48,34,52,52,44,54,44,65,53,72,55,82,64,69	3,7,2,1,4,5,0,5,4,3,3,4,2,3,3,3,2	200	100	1.75967e-05	0.00176957	0.81,0.857,0.917,0.767,0.731,0.71,0.807,0.754	0.917,0.788,0.925,0.96,0.81,0.839,1.0,0.815,0.871,0.88,0.915,0.869,0.947,0.902,0.932,0.914,0.945	-0.102	A3SS
ENSG00000128604.20_5	IRF5	chr7	+	128587283	128587589	128587331	128587589	128587076	128587110	4694	41,20,22,37,51,21,27,17	41,34,42,49,62,23,42,19	54,60,38,16,33,33,20,40,76,77,34,58,97,98,57,65,58	90,43,23,30,35,32,22,20,73,56,39,51,43,72,48,50,33	147	100	0.000465393	0.0218489	0.405,0.286,0.263,0.339,0.359,0.383,0.304,0.378	0.29,0.487,0.529,0.266,0.391,0.412,0.382,0.576,0.415,0.483,0.372,0.436,0.605,0.481,0.447,0.469,0.545	-0.107	A3SS
ENSG00000042429.12_4	MED17	chr11	+	93542882	93545544	93545018	93545544	93540683	93540801	4914	20,44,16,10,25,16,42,14	4,7,6,0,2,1,6,6	35,26,41,38,39,51,45,59,32,53,36,34,48,27,42,48,50	1,4,1,0,3,0,1,1,3,2,1,2,2,0,4,1,1	200	100	1.88221e-08	5.38737e-06	0.714,0.759,0.571,1.0,0.862,0.889,0.778,0.538	0.946,0.765,0.953,1.0,0.867,1.0,0.957,0.967,0.842,0.93,0.947,0.895,0.923,1.0,0.84,0.96,0.962	-0.163	A3SS
ENSG00000170581.14_6	STAT2	chr12	-	56742535	56742635	56742535	56742588	56743128	56743293	5142	11,8,6,8,13,4,8,14	4,4,3,0,7,0,5,4	9,10,3,11,4,6,3,4,15,6,3,7,5,7,13,2,7	0,7,0,0,2,1,0,0,3,3,0,1,0,1,1,2,1	146	100	0.00026673	0.0142572	0.653,0.578,0.578,1.0,0.56,1.0,0.523,0.706	1.0,0.495,1.0,1.0,0.578,0.804,1.0,1.0,0.774,0.578,1.0,0.827,1.0,0.827,0.899,0.407,0.827	-0.125	A3SS
ENSG00000117640.18_5	MTFR1L	chr1	+	26150111	26150239	26150134	26150239	26149728	26149814	5288	1,2,0,0,0,1,3,1	6,2,4,2,11,3,8,6	9,5,2,5,5,6,9,4,2,3,3,5,1,7,2,2,5	9,6,3,7,5,3,7,1,3,4,5,6,4,7,5,6,6	122	100	5.68283e-08	1.40066e-05	0.12,0.45,0.0,0.0,0.0,0.215,0.235,0.12	0.45,0.406,0.353,0.369,0.45,0.621,0.513,0.766,0.353,0.381,0.33,0.406,0.17,0.45,0.247,0.215,0.406	-0.263	A3SS
ENSG00000172269.19_5	DPAGT1	chr11	-	118971339	118971587	118971339	118971537	118971727	118971848	5463	15,22,8,8,10,14,19,12	0,1,0,0,2,0,0,2	23,15,10,3,9,14,13,2,13,19,10,11,11,13,12,14,7	1,0,2,2,5,1,6,2,0,0,0,3,3,0,2,3,0	149	100	5.34683e-07	0.000103136	1.0,0.937,1.0,1.0,0.77,1.0,1.0,0.801	0.939,1.0,0.77,0.502,0.547,0.904,0.593,0.402,1.0,1.0,1.0,0.711,0.711,1.0,0.801,0.758,1.0	0.136	A3SS
ENSG00000152422.15_3	XRCC4	chr5	+	82648943	82649530	82648949	82649530	82554348	82554496	5722	2,4,7,0,0,0,3,0	3,10,0,17,11,9,5,5	9,7,1,10,12,7,7,7,2,8,0,9,13,7,10,5,9	0,0,3,0,0,0,0,0,3,0,8,0,0,5,0,9,0	105	100	1.33227e-15	1.47765e-12	0.388,0.276,1.0,0.0,0.0,0.0,0.364,0.0	1.0,1.0,0.241,1.0,1.0,1.0,1.0,1.0,0.388,1.0,0.0,1.0,1.0,0.571,1.0,0.346,1.0	-0.543	A3SS
ENSG00000280071.4_8	GATD3B	chr21	+	45560823	45561301	45561045	45561301	45560131	45560224	5938	11,28,9,6,9,8,16,18	7,3,12,5,2,10,3,5	10,2,19,16,11,12,14,17,12,13,15,12,9,11,14,7,6	2,0,0,5,1,0,4,2,2,2,1,3,6,1,2,2,1	200	100	0.000515411	0.0239437	0.44,0.824,0.273,0.375,0.692,0.286,0.727,0.643	0.714,1.0,1.0,0.615,0.846,1.0,0.636,0.81,0.75,0.765,0.882,0.667,0.429,0.846,0.778,0.636,0.75	-0.24	A3SS
ENSG00000121940.15_4	CLCC1	chr1	-	109486457	109486679	109486457	109486529	109490232	109490340	6056	11,23,10,9,8,14,17,6	4,4,0,0,0,1,3,1	9,9,8,13,8,15,17,19,3,15,16,6,20,25,13,8,18	1,0,0,0,1,0,1,0,0,0,1,1,0,1,0,0,0	200	100	0.000289382	0.0151934	0.579,0.742,1.0,1.0,1.0,0.875,0.739,0.75	0.818,1.0,1.0,1.0,0.8,1.0,0.895,1.0,1.0,1.0,0.889,0.75,1.0,0.926,1.0,1.0,1.0	-0.11	A3SS
ENSG00000106077.18_3	ABHD11	chr7	-	73151258	73151550	73151258	73151440	73151891	73152065	6072	5,12,6,3,2,2,8,5	1,1,0,1,0,0,1,0	10,9,5,4,3,5,9,5,13,13,11,9,3,4,10,8,7	3,4,0,0,0,4,0,0,8,2,0,3,1,5,6,1,1	200	100	3.96028e-08	1.03352e-05	0.714,0.857,1.0,0.6,1.0,1.0,0.8,1.0	0.625,0.529,1.0,1.0,1.0,0.385,1.0,1.0,0.448,0.765,1.0,0.6,0.6,0.286,0.455,0.8,0.778	0.15	A3SS
ENSG00000198000.12_8	NOL8	chr9	-	95082224	95082661	95082224	95082419	95083949	95084028	6176	3,10,6,5,9,7,6,5	0,1,0,1,0,0,0,0	9,7,7,11,17,13,8,12,5,5,4,15,10,14,8,11,7	4,3,2,3,4,1,1,4,0,1,1,1,0,0,0,0,1	200	100	5.08696e-06	0.000674239	1.0,0.833,1.0,0.714,1.0,1.0,1.0,1.0	0.529,0.538,0.636,0.647,0.68,0.867,0.8,0.6,1.0,0.714,0.667,0.882,1.0,1.0,1.0,1.0,0.778	0.159	A3SS
ENSG00000142046.15_4	TMEM91	chr19	+	41889619	41889988	41889778	41889988	41888676	41888826	6264	16,8,6,18,15,25,24,15	1,3,1,1,2,6,2,0	22,19,9,13,12,14,4,12,16,17,11,11,13,12,25,15,11	0,0,0,2,0,1,0,0,0,4,0,1,1,2,2,1,0	200	100	1.11583e-05	0.00122231	0.889,0.571,0.75,0.9,0.789,0.676,0.857,1.0	1.0,1.0,1.0,0.765,1.0,0.875,1.0,1.0,1.0,0.68,1.0,0.846,0.867,0.75,0.862,0.882,1.0	-0.109	A3SS
ENSG00000142046.15_4	TMEM91	chr19	+	41889767	41889988	41889778	41889988	41888676	41888826	6266	3,4,4,15,4,6,14,4	1,3,1,1,2,6,2,0	11,5,5,4,7,11,5,4,10,14,6,3,5,7,6,7,3	0,0,0,2,0,1,0,0,0,4,0,1,1,2,2,1,0	110	100	6.14658e-06	0.000768149	0.732,0.548,0.784,0.932,0.645,0.476,0.864,1.0	1.0,1.0,1.0,0.645,1.0,0.909,1.0,1.0,1.0,0.761,1.0,0.732,0.82,0.761,0.732,0.864,1.0	-0.148	A3SS
ENSG00000142046.15_4	TMEM91	chr19	+	41889767	41889988	41889790	41889988	41888676	41888826	6267	6,6,8,18,9,15,16,7	4,6,3,3,5,6,7,3	11,5,7,6,8,13,10,5,14,18,7,8,10,9,10,8,4	3,1,3,0,2,0,1,4,1,3,3,2,1,3,4,0,1	122	100	0.000607684	0.0272322	0.551,0.45,0.686,0.831,0.596,0.672,0.652,0.657	0.75,0.804,0.657,1.0,0.766,1.0,0.891,0.506,0.92,0.831,0.657,0.766,0.891,0.711,0.672,1.0,0.766	-0.162	A3SS
ENSG00000114388.14_5	NPRL2	chr3	-	50385189	50385672	50385189	50385332	50385957	50385994	6939	12,18,13,8,6,6,14,19	2,6,3,2,1,8,2,2	23,18,8,29,21,30,23,27,30,29,16,33,21,20,23,20,26	0,4,1,1,3,0,1,0,5,2,3,4,4,2,1,2,0	200	100	7.25645e-05	0.00527758	0.75,0.6,0.684,0.667,0.75,0.273,0.778,0.826	1.0,0.692,0.8,0.935,0.778,1.0,0.92,1.0,0.75,0.879,0.727,0.805,0.724,0.833,0.92,0.833,1.0	-0.193	A3SS
ENSG00000113240.13_5	CLK4	chr5	-	178046838	178047674	178046838	178046897	178050256	178050417	7181	4,29,10,8,21,17,12,39	0,5,1,2,0,4,9,4	28,20,10,10,24,28,26,15,20,25,33,22,21,17,19,19,17	6,9,9,15,7,6,9,7,8,12,10,10,12,6,11,13,15	200	100	0.000346285	0.0174579	1.0,0.744,0.833,0.667,1.0,0.68,0.4,0.83	0.7,0.526,0.357,0.25,0.632,0.7,0.591,0.517,0.556,0.51,0.623,0.524,0.467,0.586,0.463,0.422,0.362	0.252	A3SS
ENSG00000124151.19_4	NCOA3	chr20	+	46268320	46268566	46268365	46268566	46267751	46267946	7258	27,46,29,56,41,28,41,36	9,19,7,9,14,5,5,18	64,52,75,59,60,65,82,63,51,42,61,37,77,69,50,47,55	6,10,27,11,17,11,12,15,11,2,6,4,8,5,5,4,4	144	100	0.00137192	0.0494839	0.676,0.627,0.742,0.812,0.67,0.795,0.851,0.581	0.881,0.783,0.659,0.788,0.71,0.804,0.826,0.745,0.763,0.936,0.876,0.865,0.87,0.906,0.874,0.891,0.905	-0.109	A3SS
ENSG00000131051.24_9	RBM39	chr20	-	34297145	34297196	34297145	34297178	34302106	34302311	7272	21,40,29,22,15,29,49,26	3,17,8,4,4,3,2,6	46,37,46,44,65,51,65,57,28,36,45,34,41,31,31,29,30	7,1,0,3,1,4,3,6,6,3,3,3,1,2,2,3,4	117	100	3.86369e-06	0.000535664	0.857,0.668,0.756,0.825,0.762,0.892,0.954,0.787	0.849,0.969,1.0,0.926,0.982,0.916,0.949,0.89,0.8,0.911,0.928,0.906,0.972,0.93,0.93,0.892,0.865	-0.106	A3SS
ENSG00000179335.18_3	CLK3	chr15	+	74914460	74914901	74914834	74914901	74912349	74912566	7477	58,60,55,55,50,45,77,52	23,19,4,11,14,13,22,12	101,110,97,110,152,125,117,107,120,112,120,114,91,87,132,103,98	9,19,5,8,5,6,4,7,20,12,22,14,13,9,26,19,13	200	100	6.08178e-07	0.000114816	0.558,0.612,0.873,0.714,0.641,0.634,0.636,0.684	0.849,0.743,0.907,0.873,0.938,0.912,0.936,0.884,0.75,0.824,0.732,0.803,0.778,0.829,0.717,0.73,0.79	-0.154	A3SS
ENSG00000127564.17_6	PKMYT1	chr16	-	3023138	3023254	3023138	3023216	3024000	3024158	7498	5,9,3,4,4,3,6,3	6,36,4,4,3,15,20,6	1,1,0,1,4,2,2,3,1,1,2,2,1,4,8,4,3	2,1,1,0,0,2,0,1,0,0,1,1,1,0,0,0,1	137	100	1.11022e-16	1.40729e-13	0.378,0.154,0.354,0.422,0.493,0.127,0.18,0.267	0.267,0.422,0.0,1.0,1.0,0.422,1.0,0.686,1.0,1.0,0.593,0.593,0.422,1.0,1.0,1.0,0.686	-0.414	A3SS
ENSG00000127564.17_6	PKMYT1	chr16	-	3023138	3023446	3023138	3023216	3024000	3024158	7499	14,24,9,13,10,15,11,10	6,36,4,4,3,15,20,6	12,10,4,3,6,12,2,8,5,2,6,6,9,13,12,8,7	2,1,1,0,0,2,0,1,0,0,1,1,1,0,0,0,1	200	100	0	0	0.538,0.25,0.529,0.619,0.625,0.333,0.216,0.455	0.75,0.833,0.667,1.0,1.0,0.75,1.0,0.8,1.0,1.0,0.75,0.75,0.818,1.0,1.0,1.0,0.778	-0.431	A3SS
ENSG00000137074.19_6	APTX	chr9	-	32987541	32988127	32987541	32987844	32989756	32989893	7596	12,18,14,16,11,13,15,6	3,4,3,1,3,2,2,3	17,22,12,9,14,11,9,16,19,15,8,25,9,22,20,18,17	0,1,2,1,0,1,0,1,1,2,3,2,0,0,0,0,0	200	100	6.13655e-10	2.47498e-07	0.667,0.692,0.7,0.889,0.647,0.765,0.789,0.5	1.0,0.917,0.75,0.818,1.0,0.846,1.0,0.889,0.905,0.789,0.571,0.862,1.0,1.0,1.0,1.0,1.0	-0.197	A3SS
ENSG00000140853.15_6	NLRC5	chr16	+	57095771	57095915	57095773	57095915	57095529	57095613	7666	4,3,6,4,2,1,5,2	1,1,0,3,6,0,3,2	4,4,3,6,4,2,5,3,6,1,2,4,3,1,3,2,2	0,2,0,0,0,6,2,1,1,0,1,0,0,0,0,0,3	101	100	2.9908e-06	0.000436984	0.798,0.748,1.0,0.569,0.248,1.0,0.623,0.498	1.0,0.664,1.0,1.0,1.0,0.248,0.712,0.748,0.856,1.0,0.664,1.0,1.0,1.0,1.0,1.0,0.398	-0.155	A3SS
ENSG00000128284.19_6	APOL3	chr22	-	36545093	36545233	36545093	36545190	36545306	36545419	7672	1,0,0,0,3,0,5,1	3,14,9,1,3,9,6,3	6,2,3,4,9,2,4,8,3,7,4,4,4,5,5,5,2	11,14,8,4,12,16,9,10,12,16,2,13,20,8,6,7,13	142	100	0.000407054	0.0196293	0.19,0.0,0.0,0.0,0.413,0.0,0.37,0.19	0.278,0.091,0.209,0.413,0.346,0.081,0.238,0.36,0.15,0.236,0.585,0.178,0.123,0.306,0.37,0.335,0.098	-0.113	A3SS
ENSG00000102103.16_7	PQBP1	chrX	+	48759509	48760072	48760008	48760072	48759206	48759319	7706	88,125,75,59,87,63,116,54	12,25,12,12,17,11,9,16	139,119,124,128,154,122,111,121,112,125,109,115,132,125,123,89,126	11,21,8,11,11,12,12,7,22,13,10,7,9,6,11,17,5	200	100	5.0034e-05	0.00399956	0.786,0.714,0.758,0.711,0.719,0.741,0.866,0.628	0.863,0.739,0.886,0.853,0.875,0.836,0.822,0.896,0.718,0.828,0.845,0.891,0.88,0.912,0.848,0.724,0.926	-0.103	A3SS
ENSG00000269893.8_5	SNHG8	chr4	+	119200088	119200292	119200098	119200292	119199909	119199947	7987	6,8,9,2,2,3,6,1	1,1,2,0,0,0,1,2	9,3,13,15,7,10,14,11,5,5,5,3,5,4,4,2,2	2,1,0,0,1,3,1,0,2,4,3,2,2,5,4,1,1	109	100	0.000296626	0.0153573	0.846,0.88,0.805,1.0,1.0,1.0,0.846,0.314	0.805,0.733,1.0,1.0,0.865,0.754,0.928,1.0,0.696,0.534,0.605,0.579,0.696,0.423,0.478,0.647,0.647	0.108	A3SS
ENSG00000153234.14_6	NR4A2	chr2	-	157182661	157182840	157182661	157182719	157183229	157183432	8143	94,127,124,16,22,35,23,46	22,26,33,4,3,4,15,20	192,167,1898,1585,2379,2537,2434,1751,250,80,76,108,72,89,87,37,18	24,42,134,143,214,173,198,109,52,10,5,24,8,9,6,3,1	200	100	6.86856e-07	0.000126968	0.681,0.709,0.653,0.667,0.786,0.814,0.434,0.535	0.8,0.665,0.876,0.847,0.848,0.88,0.86,0.889,0.706,0.8,0.884,0.692,0.818,0.832,0.879,0.86,0.9	-0.166	A3SS
ENSG00000255717.7_4	SNHG1	chr11	-	62622895	62623217	62622895	62622938	62623336	62623357	8477	7,25,16,7,6,4,4,2	1,1,0,0,0,0,0,0	13,13,14,8,24,24,17,47,11,15,14,13,3,5,6,9,7	5,5,3,2,4,7,4,7,5,1,0,1,3,2,2,2,1	200	100	8.95173e-13	7.22079e-10	0.778,0.926,1.0,1.0,1.0,1.0,1.0,1.0	0.565,0.565,0.7,0.667,0.75,0.632,0.68,0.77,0.524,0.882,1.0,0.867,0.333,0.556,0.6,0.692,0.778	0.283	A3SS
ENSG00000100908.14_4	EMC9	chr14	-	24608753	24608998	24608753	24608823	24610097	24610174	8627	12,13,13,15,19,14,38,20	13,27,8,11,14,21,24,4	22,13,11,23,15,31,20,25,19,38,25,29,35,24,24,33,42	12,6,7,7,8,19,10,5,7,7,9,9,12,9,11,3,8	200	100	0.000245294	0.0135588	0.316,0.194,0.448,0.405,0.404,0.25,0.442,0.714	0.478,0.52,0.44,0.622,0.484,0.449,0.5,0.714,0.576,0.731,0.581,0.617,0.593,0.571,0.522,0.846,0.724	-0.19	A3SS
ENSG00000171097.14_7	KYAT1	chr9	-	131598275	131598384	131598275	131598352	131599080	131599201	8730	0,0,0,0,4,0,3,1	4,7,7,7,5,6,14,7	8,3,0,1,0,1,4,3,5,1,8,7,2,0,6,3,1	9,13,6,10,12,6,8,8,6,9,5,9,17,9,14,16,19	131	100	8.67521e-05	0.00601368	0.0,0.0,0.0,0.0,0.379,0.0,0.141,0.098	0.404,0.15,0.0,0.071,0.0,0.113,0.276,0.223,0.389,0.078,0.55,0.373,0.082,0.0,0.247,0.125,0.039	-0.106	A3SS
ENSG00000113163.17_6	CERT1	chr5	-	74664310	74670016	74664310	74664483	74675161	74675298	8785	13,17,7,7,6,13,11,5	3,2,1,2,2,0,1,2	14,10,10,10,17,14,8,16,11,7,11,9,13,12,12,11,13	1,1,2,0,0,2,1,0,0,5,1,0,0,1,1,1,0	200	100	0.00111427	0.0418937	0.684,0.81,0.778,0.636,0.6,1.0,0.846,0.556	0.875,0.833,0.714,1.0,1.0,0.778,0.8,1.0,1.0,0.412,0.846,1.0,1.0,0.857,0.857,0.846,1.0	-0.133	A3SS
ENSG00000243943.10_4	ZNF512	chr2	+	27820933	27821121	27820936	27821121	27805835	27806009	9013	2,2,2,1,3,1,10,3	0,0,2,0,1,0,2,0	10,5,2,1,9,6,3,7,8,9,12,5,6,7,6,2,9	2,4,0,2,2,3,5,1,1,4,1,2,3,4,7,1,0	102	100	1.23447e-06	0.000202842	1.0,1.0,0.495,1.0,0.746,1.0,0.831,1.0	0.831,0.551,1.0,0.329,0.815,0.662,0.37,0.873,0.887,0.688,0.922,0.71,0.662,0.632,0.457,0.662,1.0	0.175	A3SS
ENSG00000152689.18_6	RASGRP3	chr2	+	33764160	33764277	33764163	33764277	33759389	33759467	9142	10,11,3,2,7,7,10,12	1,2,1,3,3,2,2,4	6,11,6,3,15,5,4,23,3,2,4,7,7,1,14,9,6	1,0,1,6,0,3,0,0,0,0,0,1,1,0,0,1,0	102	100	1.2e-06	0.000202842	0.907,0.844,0.746,0.395,0.696,0.774,0.831,0.746	0.855,1.0,0.855,0.329,1.0,0.62,1.0,1.0,1.0,1.0,1.0,0.873,0.873,1.0,1.0,0.898,1.0	-0.158	A3SS
ENSG00000145246.14_6	ATP10D	chr4	+	47538702	47538955	47538747	47538955	47538453	47538581	9268	6,14,9,13,5,7,16,5	2,3,1,3,0,0,2,3	7,25,7,6,33,15,16,15,9,11,7,7,22,22,11,9,7	0,1,0,0,1,3,0,3,2,1,1,1,1,1,0,0,0	144	100	0.000100893	0.00678943	0.676,0.764,0.862,0.751,1.0,1.0,0.847,0.536	1.0,0.946,1.0,1.0,0.958,0.776,1.0,0.776,0.758,0.884,0.829,0.829,0.939,0.939,1.0,1.0,1.0	-0.115	A3SS
ENSG00000214078.12_8	CPNE1	chr20	-	34214488	34214748	34214488	34214722	34215201	34215335	9381	21,30,14,18,15,12,19,16	0,0,0,0,0,0,0,0	25,17,18,19,25,23,24,15,24,26,45,33,39,17,30,17,39	131,0,0,0,0,0,0,0,0,0,0,0,0,102,0,112,0	125	100	2.36715e-05	0.00223443	1.0,1.0,1.0,1.0,1.0,1.0,1.0,1.0	0.132,1.0,1.0,1.0,1.0,1.0,1.0,1.0,1.0,1.0,1.0,1.0,1.0,0.118,1.0,0.108,1.0	0.155	A3SS
ENSG00000160959.8_6	LRRC14	chr8	+	145744998	145745438	145745084	145745438	145743375	145743425	9563	8,16,6,11,5,5,5,2	0,0,2,4,2,0,0,1	7,10,6,8,7,2,5,5,15,7,4,5,4,5,14,5,11	4,3,2,5,5,4,3,1,8,2,5,4,3,4,4,3,5	185	100	9.97431e-06	0.00113779	1.0,1.0,0.619,0.598,0.575,1.0,1.0,0.519	0.486,0.643,0.619,0.464,0.431,0.213,0.474,0.73,0.503,0.654,0.302,0.403,0.419,0.403,0.654,0.474,0.543	0.294	A3SS
ENSG00000132964.12_4	CDK8	chr13	+	26975602	26975761	26975605	26975761	26975405	26975484	9906	4,4,5,6,3,3,9,9	1,0,0,2,0,0,2,1	10,5,8,5,8,11,4,5,2,5,1,4,4,3,7,2,5	2,1,2,1,3,4,1,2,0,1,0,3,2,5,1,2,1	102	100	1.99006e-07	4.20423e-05	0.797,1.0,1.0,0.746,1.0,1.0,0.815,0.898	0.831,0.831,0.797,0.831,0.723,0.729,0.797,0.71,1.0,0.831,1.0,0.567,0.662,0.37,0.873,0.495,0.831	0.149	A3SS
ENSG00000171163.15_5	ZNF692	chr1	-	249152026	249152216	249152026	249152058	249152329	249152520	10016	7,10,9,5,4,3,12,15	12,32,16,14,22,16,28,19	20,12,17,18,19,18,14,11,12,21,18,26,28,6,22,23,26	18,22,18,16,13,10,24,18,26,16,26,23,24,27,30,26,26	200	100	3.85412e-05	0.00332015	0.226,0.135,0.22,0.152,0.083,0.086,0.176,0.283	0.357,0.214,0.321,0.36,0.422,0.474,0.226,0.234,0.188,0.396,0.257,0.361,0.368,0.1,0.268,0.307,0.333	-0.135	A3SS
ENSG00000171163.15_5	ZNF692	chr1	-	249152026	249152233	249152026	249152058	249152329	249152520	10017	8,8,9,5,5,3,13,14	12,32,16,14,22,16,28,19	21,12,18,18,19,19,11,11,15,20,19,23,28,6,23,23,25	18,22,18,16,13,10,24,18,26,16,26,23,24,27,30,26,26	200	100	4.0373e-05	0.00344452	0.25,0.111,0.22,0.152,0.102,0.086,0.188,0.269	0.368,0.214,0.333,0.36,0.422,0.487,0.186,0.234,0.224,0.385,0.268,0.333,0.368,0.1,0.277,0.307,0.325	-0.133	A3SS
ENSG00000233901.6_6	LINC01503	chr9	+	132103628	132104322	132104110	132104322	132101070	132101196	10056	10,11,11,11,11,20,19,6	2,2,2,4,1,1,1,3	12,6,11,5,14,12,8,11,11,20,5,11,12,26,8,13,12	1,2,2,1,0,0,2,2,0,1,0,2,1,1,1,0,1	200	100	0.000277374	0.0146497	0.714,0.733,0.733,0.579,0.846,0.909,0.905,0.5	0.857,0.6,0.733,0.714,1.0,1.0,0.667,0.733,1.0,0.909,1.0,0.733,0.857,0.929,0.8,1.0,0.857	-0.107	A3SS
ENSG00000233901.6_6	LINC01503	chr9	+	132104030	132104322	132104110	132104322	132101070	132101196	10059	6,7,8,8,10,19,13,3	2,2,2,4,1,1,1,3	10,5,8,3,12,10,8,8,12,12,5,8,8,21,7,11,9	1,2,2,1,0,0,2,2,0,1,0,2,1,1,1,0,1	179	100	2.81462e-08	7.56792e-06	0.626,0.662,0.691,0.528,0.848,0.914,0.879,0.358	0.848,0.583,0.691,0.626,1.0,1.0,0.691,0.691,1.0,0.87,1.0,0.691,0.817,0.921,0.796,1.0,0.834	-0.139	A3SS
ENSG00000213024.11_6	NUP62	chr19	-	50430950	50431105	50430950	50431072	50432673	50432761	10226	2,3,3,2,4,3,5,3	1,1,1,0,1,0,2,1	6,4,4,1,5,4,3,2,4,7,0,2,1,6,2,8,5	0,0,1,1,2,4,1,0,3,5,1,4,2,3,3,1,4	132	100	0.000143829	0.00871348	0.602,0.694,0.694,1.0,0.752,1.0,0.654,0.694	1.0,1.0,0.752,0.431,0.654,0.431,0.694,1.0,0.503,0.515,0.0,0.275,0.275,0.602,0.336,0.858,0.486	0.184	A3SS
ENSG00000182944.17_5	EWSR1	chr22	+	29687550	29687588	29687553	29687588	29684975	29685051	10340	11,10,5,3,14,6,11,7	2,4,2,2,0,0,2,5	7,9,6,6,14,8,6,5,3,10,11,8,5,18,6,8,6	0,0,1,2,0,0,0,0,1,1,0,0,0,3,4,1,0	102	100	1.65335e-06	0.000252934	0.844,0.71,0.71,0.595,1.0,1.0,0.844,0.579	1.0,1.0,0.855,0.746,1.0,1.0,1.0,1.0,0.746,0.907,1.0,1.0,1.0,0.855,0.595,0.887,1.0	-0.132	A3SS
ENSG00000205133.12_7	TRIQK	chr8	-	93929156	93929238	93929156	93929235	93966633	93966792	10445	3,2,4,6,9,2,3,1	2,0,0,2,0,0,1,0	6,7,5,2,6,0,6,2,2,9,3,4,6,11,5,7,6	4,1,3,5,4,1,3,0,5,1,6,1,1,7,1,1,2	102	100	1.75639e-07	3.89611e-05	0.595,1.0,1.0,0.746,1.0,1.0,0.746,1.0	0.595,0.873,0.62,0.282,0.595,0.0,0.662,1.0,0.282,0.898,0.329,0.797,0.855,0.606,0.831,0.873,0.746	0.248	A3SS
ENSG00000167483.18_6	NIBAN3	chr19	+	17644333	17644510	17644395	17644510	17643071	17643197	10599	5,3,1,0,2,1,6,12	7,2,3,4,7,5,3,16	0,1,0,1,2,3,0,4,2,0,0,3,3,0,4,0,6	9,8,5,7,16,6,4,14,6,5,8,7,8,4,17,19,5	161	100	0.000125524	0.00785022	0.307,0.482,0.172,0.0,0.151,0.11,0.554,0.318	0.0,0.072,0.0,0.081,0.072,0.237,0.0,0.151,0.172,0.0,0.0,0.21,0.189,0.0,0.128,0.0,0.427	0.159	A3SS
ENSG00000073331.18_6	ALPK1	chr4	+	113298833	113299054	113298885	113299054	113236956	113237008	10708	7,11,9,11,10,3,3,10	0,0,1,1,1,3,0,2	17,17,8,11,5,10,5,8,4,3,5,7,11,11,5,10,4	1,7,2,2,1,3,3,2,3,1,1,3,3,4,3,1,2	151	100	0.000333688	0.0170162	1.0,1.0,0.856,0.879,0.869,0.398,1.0,0.768	0.918,0.617,0.726,0.785,0.768,0.688,0.525,0.726,0.469,0.665,0.768,0.607,0.708,0.646,0.525,0.869,0.57	0.165	A3SS
ENSG00000129657.16_8	SEC14L1	chr17	+	75209999	75212884	75212630	75212884	75208031	75208283	10716	18,33,12,27,22,19,17,25	1,17,2,5,6,1,2,2	36,22,18,21,17,18,23,24,24,24,21,18,34,24,26,34,23	3,0,1,1,2,0,2,0,0,3,5,2,0,1,0,1,1	200	100	5.04963e-08	1.28015e-05	0.9,0.493,0.75,0.73,0.647,0.905,0.81,0.862	0.857,1.0,0.9,0.913,0.81,1.0,0.852,1.0,1.0,0.8,0.677,0.818,1.0,0.923,1.0,0.944,0.92	-0.145	A3SS
ENSG00000215301.10_8	DDX3X	chrX	+	41206564	41209139	41206892	41209139	41205757	41205875	10757	36,106,46,25,26,63,34,29	8,45,22,14,9,13,15,10	62,78,46,52,53,42,93,49,48,62,70,53,59,40,51,21,19	17,19,6,6,4,9,8,2,11,14,18,14,14,5,9,0,1	200	100	5.7344e-06	0.000748255	0.692,0.541,0.511,0.472,0.591,0.708,0.531,0.592	0.646,0.672,0.793,0.813,0.869,0.7,0.853,0.925,0.686,0.689,0.66,0.654,0.678,0.8,0.739,1.0,0.905	-0.19	A3SS
ENSG00000215301.10_8	DDX3X	chrX	+	41206564	41209139	41206892	41209139	41206111	41206265	10759	1.3422e+23	19,50,17,15,33,28,17,25	2.96288e+50	21,28,5,10,17,7,7,13,20,18,19,10,27,13,18,9,10	200	100	0	0	0.779,0.688,0.833,0.806,0.609,0.733,0.848,0.744	0.876,0.837,0.975,0.956,0.952,0.968,0.975,0.941,0.832,0.864,0.877,0.912,0.865,0.901,0.851,0.905,0.924	-0.152	A3SS
ENSG00000171469.11_7	ZNF561	chr19	-	9727720	9727902	9727720	9727847	9728766	9728855	10791	0,0,0,0,2,1,3,0	2,10,4,2,1,6,7,3	4,2,0,3,4,4,3,2,3,2,2,0,1,3,5,5,4	11,6,5,4,8,1,6,3,2,7,6,7,16,6,12,10,18	154	100	1.01302e-05	0.00113779	0.0,0.0,0.0,0.0,0.565,0.098,0.218,0.0	0.191,0.178,0.0,0.328,0.245,0.722,0.245,0.302,0.493,0.156,0.178,0.0,0.039,0.245,0.213,0.245,0.126	-0.12	A3SS
ENSG00000125089.17_6	SH3TC1	chr4	+	8238004	8239397	8239200	8239397	8237159	8237282	10832	33,22,17,65,30,24,24,17	12,15,7,12,20,17,8,21	47,34,46,19,28,34,34,27,96,49,33,30,51,57,52,51,42	5,12,2,4,1,11,2,9,14,11,5,3,4,10,7,4,4	200	100	1.0949e-08	3.59816e-06	0.579,0.423,0.548,0.73,0.429,0.414,0.6,0.288	0.825,0.586,0.92,0.704,0.933,0.607,0.895,0.6,0.774,0.69,0.767,0.833,0.864,0.74,0.788,0.864,0.84	-0.277	A3SS
ENSG00000101452.15_5	DHX35	chr20	+	37617435	37617560	37617455	37617560	37612341	37612419	11584	3,1,2,0,1,0,1,0	2,5,2,4,1,3,4,3	2,3,7,5,5,4,2,5,0,3,4,3,4,5,8,6,5	10,4,8,0,4,9,3,7,4,10,6,13,11,7,11,12,13	119	100	0.000917671	0.0357692	0.558,0.144,0.457,0.0,0.457,0.0,0.174,0.0	0.144,0.387,0.424,1.0,0.512,0.272,0.359,0.375,0.0,0.201,0.359,0.162,0.234,0.375,0.379,0.296,0.244	-0.113	A3SS
ENSG00000204410.16_7	MSH5	chr6	+	31728961	31729039	31728964	31729039	31728466	31728616	11819	3,3,0,1,1,0,3,2	5,7,3,2,4,1,4,3	1,0,0,1,1,0,0,2,1,2,0,1,0,2,0,2,0	6,2,3,5,8,3,4,4,5,3,8,2,3,3,6,7,3	102	100	8.99412e-05	0.00618642	0.37,0.296,0.0,0.329,0.197,0.0,0.424,0.395	0.14,0.0,0.0,0.164,0.109,0.0,0.0,0.329,0.164,0.395,0.0,0.329,0.0,0.395,0.0,0.219,0.0	0.119	A3SS
ENSG00000170476.16_4	MZB1	chr5	-	138724149	138724356	138724149	138724274	138725368	138725602	12254	19,66,23,48,68,27,49,13	1.84693e+23	5,10,11,6,7,7,8,10,14,9,2,9,21,2,8,9,6	11,13,28,9,11,29,26,29,22,11,4,11,96,22,62,26,18	181	100	8.87068e-14	7.87096e-11	0.054,0.05,0.04,0.061,0.06,0.066,0.075,0.049	0.201,0.298,0.178,0.269,0.26,0.118,0.145,0.16,0.26,0.311,0.216,0.311,0.108,0.048,0.067,0.161,0.156	-0.135	A3SS
ENSG00000168010.11_4	ATG16L2	chr11	+	72534588	72534842	72534810	72534842	72533892	72534006	12616	16,8,5,21,13,3,14,12	1,4,7,12,8,3,3,6	20,15,22,38,24,27,22,14,23,20,31,25,25,29,22,27,47	5,9,13,2,1,5,3,3,9,2,2,10,5,0,4,1,6	200	100	0.00129558	0.0471133	0.889,0.5,0.263,0.467,0.448,0.333,0.7,0.5	0.667,0.455,0.458,0.905,0.923,0.73,0.786,0.7,0.561,0.833,0.886,0.556,0.714,1.0,0.733,0.931,0.797	-0.231	A3SS
ENSG00000163931.16_4	TKT	chr3	-	53271812	53271937	53271812	53271836	53274266	53274364	12842	6,13,10,13,11,8,6,3	2,10,1,4,3,2,3,2	14,7,7,15,11,7,2,4,5,11,17,11,17,17,8,3,5	2,0,1,0,2,2,0,0,4,5,1,1,1,0,1,1,2	200	100	7.66626e-05	0.00544182	0.6,0.394,0.833,0.619,0.647,0.667,0.5,0.429	0.778,1.0,0.778,1.0,0.733,0.636,1.0,1.0,0.385,0.524,0.895,0.846,0.895,1.0,0.8,0.6,0.556	-0.204	A3SS
ENSG00000185513.16_6	L3MBTL1	chr20	+	42158923	42159529	42158923	42159059	42161412	42161564	54	4,1,2,1,3,4,6,4	0,0,0,0,0,1,1,0	3,4,2,4,7,4,1,2,13,7,1,11,3,5,7,2,4	2,0,0,2,0,1,2,1,4,1,0,2,1,0,2,2,4	200	100	2.05888e-07	3.74902e-05	1.0,1.0,1.0,1.0,1.0,0.667,0.75,1.0	0.429,1.0,1.0,0.5,1.0,0.667,0.2,0.5,0.619,0.778,1.0,0.733,0.6,1.0,0.636,0.333,0.333	0.261	A5SS
ENSG00000213782.7_6	DDX47	chr12	+	12976136	12976950	12976136	12976253	12977473	12977611	187	33,58,39,31,27,36,68,38	5,13,4,3,4,9,1,4	66,56,82,56,133,109,71,131,53,72,75,57,84,77,59,67,69	9,5,0,4,1,5,2,3,5,2,3,1,4,4,1,2,0	200	100	1.93972e-07	3.64244e-05	0.767,0.69,0.83,0.838,0.771,0.667,0.971,0.826	0.786,0.848,1.0,0.875,0.985,0.916,0.947,0.956,0.841,0.947,0.926,0.966,0.913,0.906,0.967,0.944,1.0	-0.13	A5SS
ENSG00000247708.8_6	STX18-AS1	chr4	+	4543869	4544352	4543869	4544202	4546464	4546634	205	3,12,6,2,5,4,3,4	0,1,1,0,1,0,1,0	7,4,7,9,7,10,3,9,11,8,7,8,8,6,11,6,9	3,1,3,1,0,1,4,0,2,0,0,6,2,1,1,1,4	200	100	3.47109e-09	1.15877e-06	1.0,0.857,0.75,1.0,0.714,1.0,0.6,1.0	0.538,0.667,0.538,0.818,1.0,0.833,0.273,1.0,0.733,1.0,1.0,0.4,0.667,0.75,0.846,0.75,0.529	0.139	A5SS
ENSG00000137822.12_2	TUBGCP4	chr15	+	43693913	43695997	43693913	43694048	43696610	43696750	225	7,14,14,8,8,7,18,5	0,2,0,1,3,1,4,5	14,18,7,4,7,13,6,8,10,14,15,10,17,10,14,12,8	2,1,0,0,1,0,1,0,1,0,3,2,1,2,0,0,0	200	100	2.21848e-06	0.000289801	1.0,0.778,1.0,0.8,0.571,0.778,0.692,0.333	0.778,0.9,1.0,1.0,0.778,1.0,0.75,1.0,0.833,1.0,0.714,0.714,0.895,0.714,1.0,1.0,1.0	-0.143	A5SS
ENSG00000140332.16_5	TLE3	chr15	-	70350488	70350630	70350524	70350630	70349797	70349997	253	10,10,15,11,5,10,11,7	10,12,9,4,3,4,1,2	13,7,15,10,18,20,14,11,12,5,8,3,23,16,5,12,8	3,0,3,0,1,6,6,1,4,5,3,1,1,0,2,3,1	135	100	0.000342365	0.016199	0.426,0.382,0.552,0.671,0.552,0.649,0.891,0.722	0.762,1.0,0.787,1.0,0.93,0.712,0.633,0.891,0.69,0.426,0.664,0.69,0.945,1.0,0.649,0.748,0.856	-0.182	A5SS
ENSG00000140332.16_5	TLE3	chr15	-	70350497	70350630	70350524	70350630	70349797	70349997	254	29,28,33,28,23,23,22,12	10,12,9,4,3,4,1,2	24,23,33,18,42,22,39,32,32,31,27,26,32,33,15,25,26	3,0,3,0,1,6,6,1,4,5,3,1,1,0,2,3,1	126	100	5.13017e-06	0.000560494	0.697,0.649,0.744,0.847,0.859,0.82,0.946,0.826	0.864,1.0,0.897,1.0,0.971,0.744,0.838,0.962,0.864,0.831,0.877,0.954,0.962,1.0,0.856,0.869,0.954	-0.11	A5SS
ENSG00000197021.9_6	CXorf40B	chrX	-	149105631	149105698	149105650	149105698	149102222	149102355	467	2,8,3,0,6,5,6,1	11,18,10,11,10,16,21,15	4,1,1,3,2,6,2,2,4,4,1,1,3,1,6,2,1	29,17,22,30,36,38,27,19,36,31,31,38,28,24,35,22,22	118	100	0.000152107	0.00896092	0.134,0.274,0.203,0.0,0.337,0.209,0.195,0.053	0.105,0.047,0.037,0.078,0.045,0.118,0.059,0.082,0.086,0.099,0.027,0.022,0.083,0.034,0.127,0.072,0.037	0.108	A5SS
ENSG00000115459.18_3	ELMOD3	chr2	+	85598208	85598685	85598208	85598332	85604466	85604597	517	10,22,13,22,16,19,24,16	0,1,2,0,2,5,5,2	31,19,17,17,20,18,21,13,31,40,17,18,17,28,26,13,33	7,6,5,4,10,7,5,5,2,2,6,13,5,13,4,5,8	200	100	0.000515891	0.0215277	1.0,0.917,0.765,1.0,0.8,0.655,0.706,0.8	0.689,0.613,0.63,0.68,0.5,0.563,0.677,0.565,0.886,0.909,0.586,0.409,0.63,0.519,0.765,0.565,0.673	0.192	A5SS
ENSG00000160193.12_4	WDR4	chr21	-	44293660	44293801	44293712	44293801	44283549	44283706	913	5,21,5,11,21,17,24,12	1,5,3,2,2,2,6,2	1,10,7,9,18,4,2,3,8,7,3,4,15,11,11,15,7	7,4,4,4,7,4,8,8,11,3,8,6,6,4,11,5,2	151	100	7.14463e-07	0.000122663	0.768,0.736,0.525,0.785,0.874,0.849,0.726,0.799	0.086,0.623,0.537,0.598,0.63,0.398,0.142,0.199,0.325,0.607,0.199,0.306,0.623,0.646,0.398,0.665,0.699	0.306	A5SS
ENSG00000162946.22_6	DISC1	chr1	+	232144530	232144795	232144530	232144729	232162180	232162298	1182	3,2,1,2,6,2,1,5	0,0,0,1,1,0,0,0	7,5,11,7,11,15,7,4,5,5,6,0,7,7,6,8,11	0,1,0,0,6,5,2,3,1,1,2,2,2,4,1,0,2	165	100	3.03566e-10	1.30295e-07	1.0,1.0,1.0,0.548,0.784,1.0,1.0,1.0	1.0,0.752,1.0,1.0,0.526,0.645,0.68,0.447,0.752,0.752,0.645,0.0,0.68,0.515,0.784,1.0,0.769	0.214	A5SS
ENSG00000134291.12_4	TMEM106C	chr12	+	48359064	48360012	48359064	48359128	48360465	48360515	1190	43,73,30,29,28,39,36,29	0,1,1,0,2,1,3,3	29,29,16,18,17,19,22,26,25,21,36,28,31,19,26,20,21	9,2,2,2,0,0,1,1,3,1,4,3,5,4,7,5,3	200	100	2.96806e-06	0.000371564	1.0,0.973,0.938,1.0,0.875,0.951,0.857,0.829	0.617,0.879,0.8,0.818,1.0,1.0,0.917,0.929,0.806,0.913,0.818,0.824,0.756,0.704,0.65,0.667,0.778	0.112	A5SS
ENSG00000134291.12_4	TMEM106C	chr12	+	48359871	48360012	48359871	48359955	48360465	48360515	1191	46,91,31,43,36,59,55,31	17,66,23,24,30,20,35,28	29,19,18,19,25,25,29,35,20,25,31,34,38,32,38,21,27	32,28,19,31,29,25,14,23,26,38,35,40,28,23,39,25,23	156	100	0.000496035	0.0209907	0.634,0.469,0.464,0.535,0.435,0.654,0.502,0.415	0.367,0.303,0.378,0.282,0.356,0.391,0.57,0.494,0.33,0.297,0.362,0.353,0.465,0.471,0.384,0.35,0.429	0.126	A5SS
ENSG00000158321.18_8	AUTS2	chr7	+	70231099	70231341	70231099	70231320	70233009	70233054	1216	1,4,5,2,1,2,0,4	1,0,0,0,0,0,3,0	2,1,2,6,0,2,0,0,3,7,2,2,4,0,1,3,0	1,1,1,4,1,2,4,4,1,2,1,8,2,1,4,0,1	120	100	2.0746e-09	7.33309e-07	0.455,1.0,1.0,1.0,1.0,1.0,0.0,1.0	0.625,0.455,0.625,0.556,0.0,0.455,0.0,0.0,0.714,0.745,0.625,0.172,0.625,0.0,0.172,1.0,0.0	0.409	A5SS
ENSG00000214021.16_5	TTLL3	chr3	+	9859328	9860604	9859328	9859443	9862229	9862425	1364	13,27,28,15,9,12,31,26	2,6,4,2,7,6,9,7	26,29,18,25,23,21,30,31,42,47,26,18,19,30,20,30,20	6,0,5,1,2,3,2,4,0,3,4,5,2,3,6,5,2	200	100	0.00108528	0.0366373	0.765,0.692,0.778,0.789,0.391,0.5,0.633,0.65	0.684,1.0,0.643,0.926,0.852,0.778,0.882,0.795,1.0,0.887,0.765,0.643,0.826,0.833,0.625,0.75,0.833	-0.157	A5SS
ENSG00000160654.10_3	CD3G	chr11	+	118219741	118219886	118219741	118219765	118219978	118220037	1406	4,5,4,4,1,3,8,4	0,0,0,0,0,0,0,0	13,12,3,6,16,15,3,2,3,3,4,5,3,2,6,2,5	5,10,1,0,5,6,0,0,0,0,0,0,0,0,0,0,0	200	100	0.000120728	0.00747894	1.0,1.0,1.0,1.0,1.0,1.0,1.0,1.0	0.565,0.375,0.6,1.0,0.615,0.556,1.0,1.0,1.0,1.0,1.0,1.0,1.0,1.0,1.0,1.0,1.0	0.135	A5SS
ENSG00000177683.14_5	THAP5	chr7	-	108206273	108206466	108206395	108206466	108205436	108205549	1466	1,10,8,5,3,7,16,1	1,7,3,0,1,0,1,4	16,6,11,14,18,12,14,14,8,18,10,13,16,13,9,11,18	4,0,0,0,0,0,1,0,0,2,2,1,1,1,0,3,0	200	100	4.07658e-06	0.00047108	0.333,0.417,0.571,1.0,0.6,1.0,0.889,0.111	0.667,1.0,1.0,1.0,1.0,1.0,0.875,1.0,1.0,0.818,0.714,0.867,0.889,0.867,1.0,0.647,1.0	-0.287	A5SS
ENSG00000160410.15_4	SHKBP1	chr19	+	41083462	41083615	41083462	41083536	41084028	41084118	1471	13,16,14,13,22,22,16,16	2,6,4,1,2,1,0,3	7,15,5,8,2,6,5,8,10,11,6,5,12,13,11,9,7	7,5,2,2,3,5,3,2,3,5,4,2,1,6,5,3,6	178	100	5.92929e-05	0.00419166	0.785,0.6,0.663,0.88,0.861,0.925,1.0,0.75	0.36,0.628,0.584,0.692,0.272,0.403,0.484,0.692,0.652,0.553,0.457,0.584,0.871,0.549,0.553,0.628,0.396	0.258	A5SS
ENSG00000168264.10_3	IRF2BP2	chr1	-	234744192	234745271	234744240	234745271	234740014	234743598	1547	45,54,48,20,26,29,44,51	72,123,87,36,44,53,53,108	54,67,56,57,63,72,68,49,58,44,51,42,42,31,30,39,43	62,80,43,57,59,43,48,50,75,66,55,68,63,40,57,26,36	147	100	2.08454e-06	0.000278355	0.298,0.23,0.273,0.274,0.287,0.271,0.361,0.243	0.372,0.363,0.47,0.405,0.421,0.533,0.491,0.4,0.345,0.312,0.387,0.296,0.312,0.345,0.264,0.505,0.448	-0.113	A5SS
ENSG00000122779.18_4	TRIM24	chr7	+	138239442	138239711	138239442	138239609	138252225	138252399	1701	20,17,29,26,34,26,25,26	2,2,1,4,2,3,1,0	26,33,16,23,34,28,22,20,26,33,19,23,29,40,26,14,14	8,5,1,3,8,5,3,5,2,0,6,6,6,4,6,3,5	200	100	0.000208321	0.01138	0.833,0.81,0.935,0.765,0.895,0.813,0.926,1.0	0.619,0.767,0.889,0.793,0.68,0.737,0.786,0.667,0.867,1.0,0.613,0.657,0.707,0.833,0.684,0.7,0.583	0.132	A5SS
ENSG00000083168.11_7	KAT6A	chr8	-	41907093	41907225	41907137	41907225	41905895	41906820	1874	20,38,17,9,11,26,17,21	1,3,1,0,2,5,3,1	22,39,20,30,33,28,33,22,19,37,25,28,28,15,20,20,16	2,5,1,6,10,4,5,9,7,8,2,6,3,7,5,9,3	143	100	0.00068237	0.0261169	0.933,0.899,0.922,1.0,0.794,0.784,0.798,0.936	0.885,0.845,0.933,0.778,0.698,0.83,0.822,0.631,0.655,0.764,0.897,0.765,0.867,0.6,0.737,0.608,0.789	0.112	A5SS
ENSG00000166979.13_4	EVA1C	chr21	+	33873724	33873805	33873724	33873796	33876235	33876325	2170	2,10,4,4,2,3,10,6	2,2,2,2,1,1,3,3	20,16,9,3,10,12,7,3,6,11,10,5,2,6,6,16,7	2,3,0,0,1,1,2,0,1,1,1,2,2,0,1,1,1	108	100	0.000104101	0.00669571	0.481,0.822,0.649,0.649,0.649,0.735,0.755,0.649	0.903,0.832,1.0,1.0,0.903,0.917,0.764,1.0,0.847,0.911,0.903,0.698,0.481,1.0,0.847,0.937,0.866	-0.197	A5SS
ENSG00000125538.12_7	IL1B	chr2	-	113593759	113594356	113594284	113594356	113593142	113593194	2298	125,105,83,8,37,53,39,35	15,9,6,3,1,1,5,4	160,205,765,588,741,619,542,741,181,90,64,89,55,67,42,20,17	8,14,1,1,0,3,2,2,16,5,0,3,1,3,3,0,0	200	100	4.36795e-12	3.28088e-09	0.806,0.854,0.874,0.571,0.949,0.964,0.796,0.814	0.909,0.88,0.997,0.997,1.0,0.99,0.993,0.995,0.85,0.9,1.0,0.937,0.965,0.918,0.875,1.0,1.0	-0.125	A5SS
ENSG00000079432.7_6	CIC	chr19	+	42798324	42798456	42798324	42798450	42798755	42798887	2316	11,11,5,2,3,5,10,13	1,1,1,2,2,0,1,2	5,5,3,10,4,5,8,6,8,11,1,1,8,2,7,8,2	1,1,0,6,0,1,3,4,6,8,4,0,2,3,2,4,3	105	100	0.000856571	0.0306377	0.913,0.913,0.826,0.488,0.588,1.0,0.905,0.861	0.826,0.826,1.0,0.613,1.0,0.826,0.717,0.588,0.559,0.567,0.192,1.0,0.792,0.388,0.769,0.656,0.388	0.123	A5SS
ENSG00000248323.7_8	LUCAT1	chr5	-	90609896	90610064	90609981	90610064	90609454	90609594	2596	22,21,10,17,18,16,7,10	0,4,2,3,2,3,0,5	5,14,11,23,14,18,9,11,8,9,2,2,6,12,8,2,5	0,1,0,0,0,0,0,0,0,0,1,0,0,0,1,1,2	184	100	7.93547e-10	2.98027e-07	1.0,0.74,0.731,0.755,0.83,0.743,1.0,0.521	1.0,0.884,1.0,1.0,1.0,1.0,1.0,1.0,1.0,1.0,0.521,1.0,1.0,1.0,0.813,0.521,0.576	-0.111	A5SS
ENSG00000143110.11_2	C1orf162	chr1	+	112019419	112019700	112019419	112019489	112020347	112020397	2759	58,33,24,75,72,50,94,61	18,17,18,21,24,9,15,11	76,74,43,43,75,64,60,60,64,85,68,49,83,92,59,77,66	19,25,4,4,7,17,6,9,15,13,10,4,19,11,5,5,7	200	100	0.000408345	0.018875	0.617,0.493,0.4,0.641,0.6,0.735,0.758,0.735	0.667,0.597,0.843,0.843,0.843,0.653,0.833,0.769,0.681,0.766,0.773,0.86,0.686,0.807,0.855,0.885,0.825	-0.153	A5SS
ENSG00000196756.13_8	SNHG17	chr20	-	37063669	37063995	37063839	37063995	37063146	37063269	2794	12,23,13,13,25,8,22,26	40,108,23,36,11,5,54,37	28,40,32,23,49,51,20,26,30,30,17,52,20,22,24,35,27	21,4,4,39,27,8,10,32,25,14,24,10,9,5,21,7,30	200	100	1.21756e-07	2.61297e-05	0.13,0.096,0.22,0.153,0.532,0.444,0.169,0.26	0.4,0.833,0.8,0.228,0.476,0.761,0.5,0.289,0.375,0.517,0.262,0.722,0.526,0.688,0.364,0.714,0.31	-0.265	A5SS
ENSG00000159593.15_7	NAE1	chr16	-	66861837	66861980	66861882	66861980	66860579	66860683	2993	3,7,0,2,6,1,10,8	3,4,10,2,5,1,11,13	2,1,1,3,1,0,1,7,0,6,0,0,5,0,0,0,0	10,8,4,7,6,8,2,12,7,13,1,4,6,6,8,4,1	144	100	0.000161352	0.00932272	0.41,0.549,0.0,0.41,0.455,0.41,0.387,0.299	0.122,0.08,0.148,0.229,0.104,0.0,0.258,0.288,0.0,0.243,0.0,0.0,0.367,0.0,0.0,0.0,0.0	0.257	A5SS
ENSG00000129484.13_2	PARP2	chr14	+	20813090	20813285	20813090	20813246	20813552	20813623	3464	0,0,0,0,0,0,0,0	11,28,12,5,7,8,17,9	1,9,0,0,0,0,15,1,1,10,0,0,13,21,1,30,13	24,11,6,12,15,13,3,13,8,8,13,13,3,0,15,0,6	138	100	1.9067e-11	1.14573e-08	0.0,0.0,0.0,0.0,0.0,0.0,0.0,0.0	0.029,0.372,0.0,0.0,0.0,0.0,0.784,0.053,0.083,0.475,0.0,0.0,0.758,1.0,0.046,1.0,0.611	-0.307	A5SS
ENSG00000146457.16_5	WTAP	chr6	+	160169222	160171042	160169222	160169401	160174491	160174646	3632	41,78,54,56,56,51,75,56	2,3,8,3,4,2,9,9	72,70,84,71,94,58,74,85,71,43,54,67,87,81,65,54,35	10,7,8,19,22,32,22,11,5,12,17,12,7,8,17,6,8	200	100	3.267e-05	0.00248499	0.911,0.929,0.771,0.903,0.875,0.927,0.806,0.757	0.783,0.833,0.84,0.651,0.681,0.475,0.627,0.794,0.877,0.642,0.614,0.736,0.861,0.835,0.657,0.818,0.686	0.13	A5SS
ENSG00000100412.16_3	ACO2	chr22	+	41911770	41911996	41911770	41911921	41913300	41913456	3887	5,6,5,5,10,5,2,7	3,6,1,0,4,1,2,4	8,8,4,4,4,10,5,8,6,8,6,4,6,6,4,1,8	4,0,0,1,2,1,0,4,2,0,0,3,0,2,1,0,0	174	100	0.000170763	0.00977254	0.489,0.365,0.742,1.0,0.59,0.742,0.365,0.501	0.535,1.0,1.0,0.697,0.535,0.852,1.0,0.535,0.633,1.0,1.0,0.434,1.0,0.633,0.697,1.0,1.0	-0.198	A5SS
ENSG00000064012.22_9	CASP8	chr2	+	202141549	202141827	202141549	202141691	202149538	202150040	4216	85,190,117,113,58,193,113,150	8,13,17,44,16,12,56,11	321,129,143,82,59,106,94,93,172,83,186,112,153,233,138,156,147	65,27,77,41,44,39,63,45,66,45,68,87,88,105,90,85,100	200	100	1.09026e-08	2.97789e-06	0.842,0.88,0.775,0.562,0.644,0.889,0.502,0.872	0.712,0.705,0.481,0.5,0.401,0.576,0.427,0.508,0.566,0.48,0.578,0.392,0.465,0.526,0.434,0.479,0.424	0.237	A5SS
ENSG00000113240.13_5	CLK4	chr5	-	178044344	178045779	178045556	178045779	178043882	178043949	4863	6,8,11,1,10,4,17,4	29,39,34,16,52,22,64,37	15,14,52,39,37,49,42,53,15,8,18,17,23,16,21,22,30	53,36,16,8,23,24,26,19,39,62,45,39,75,46,80,57,56	200	100	9.21344e-09	2.63636e-06	0.094,0.093,0.139,0.03,0.088,0.083,0.117,0.051	0.124,0.163,0.619,0.709,0.446,0.505,0.447,0.582,0.161,0.061,0.167,0.179,0.133,0.148,0.116,0.162,0.211	-0.203	A5SS
ENSG00000074416.14_9	MGLL	chr3	-	127541151	127542028	127541926	127542028	127540536	127540681	4911	7,4,4,2,16,21,15,7	9,17,3,10,21,17,8,19	2,5,2,3,0,3,7,8,2,5,2,7,1,11,8,3,2	11,4,11,16,8,14,10,13,20,21,7,15,11,15,16,25,17	200	100	0.000453162	0.0197323	0.28,0.105,0.4,0.091,0.276,0.382,0.484,0.156	0.083,0.385,0.083,0.086,0.0,0.097,0.259,0.235,0.048,0.106,0.125,0.189,0.043,0.268,0.2,0.057,0.056	0.135	A5SS
ENSG00000100796.17_6	PPP4R3A	chr14	-	91942154	91942310	91942193	91942310	91939582	91939714	4924	62,115,80,55,75,69,83,60	18,24,23,22,25,36,52,14	130,114,62,52,85,84,80,79,97,57,84,76,113,103,95,58,68	47,40,54,37,68,55,51,55,41,44,46,33,61,45,39,34,57	138	100	0.000340071	0.016199	0.714,0.776,0.716,0.644,0.685,0.581,0.536,0.756	0.667,0.674,0.454,0.505,0.475,0.525,0.532,0.51,0.632,0.484,0.57,0.625,0.573,0.624,0.638,0.553,0.464	0.117	A5SS
ENSG00000130669.17_4	PAK4	chr19	+	39658869	39658952	39658869	39658942	39660171	39660397	4987	0,1,0,1,0,5,3,0	1,3,1,0,2,4,2,3	0,2,3,2,1,2,3,6,2,0,2,2,2,2,2,4,2	2,1,1,2,3,1,3,2,1,6,0,2,2,1,2,0,4	109	100	0.000288784	0.014706	0.0,0.234,0.0,1.0,0.0,0.534,0.579,0.0	0.0,0.647,0.733,0.478,0.234,0.647,0.478,0.733,0.647,0.0,1.0,0.478,0.478,0.647,0.478,1.0,0.314	-0.236	A5SS
ENSG00000179335.18_3	CLK3	chr15	+	74912349	74914557	74912349	74912566	74914834	74914901	5029	63,49,75,63,71,41,99,47	23,19,4,11,14,13,22,12	115,93,75,108,168,134,103,127,138,120,123,99,121,124,125,112,104	9,19,5,8,5,6,4,7,20,12,22,14,13,9,26,19,13	200	100	9.42411e-06	0.000858022	0.578,0.563,0.904,0.741,0.717,0.612,0.692,0.662	0.865,0.71,0.882,0.871,0.944,0.918,0.928,0.901,0.775,0.833,0.737,0.78,0.823,0.873,0.706,0.747,0.8	-0.145	A5SS
ENSG00000059145.18_5	UNKL	chr16	-	1417092	1417350	1417242	1417350	1413205	1416396	5084	8,4,10,3,3,7,6,2	3,1,0,0,1,4,1,2	10,9,5,11,14,21,9,21,17,26,14,15,12,13,20,18,9	3,0,0,0,0,4,2,1,2,0,0,2,1,2,4,0,2	200	100	3.70365e-05	0.0027819	0.571,0.667,1.0,1.0,0.6,0.467,0.75,0.333	0.625,1.0,1.0,1.0,1.0,0.724,0.692,0.913,0.81,1.0,1.0,0.789,0.857,0.765,0.714,1.0,0.692	-0.184	A5SS
ENSG00000185163.10_4	DDX51	chr12	-	132625647	132625965	132625819	132625965	132625375	132625565	5091	0,2,13,3,1,0,8,4	17,29,13,18,19,11,20,26	12,8,15,14,15,1,14,8,13,16,10,11,8,13,19,17,5	26,19,15,20,32,19,12,15,30,27,22,22,28,13,23,25,22	200	100	2.79017e-06	0.000356726	0.0,0.033,0.333,0.077,0.026,0.0,0.167,0.071	0.188,0.174,0.333,0.259,0.19,0.026,0.368,0.211,0.178,0.229,0.185,0.2,0.125,0.333,0.292,0.254,0.102	-0.126	A5SS
ENSG00000102103.16_7	PQBP1	chrX	+	48755194	48755376	48755194	48755365	48755774	48755859	5180	7,20,13,10,7,7,4,7	45,71,50,32,36,43,36,25	16,15,10,10,20,12,10,11,101,15,11,11,13,16,14,74,20	44,49,31,26,39,40,43,41,0,35,50,46,55,29,53,1,30	110	100	9.21915e-05	0.00602151	0.124,0.204,0.191,0.221,0.15,0.129,0.092,0.203	0.248,0.218,0.227,0.259,0.318,0.214,0.175,0.196,1.0,0.28,0.167,0.179,0.177,0.334,0.194,0.985,0.377	-0.162	A5SS
ENSG00000170271.11_7	FAXDC2	chr5	-	154202867	154203152	154202946	154203152	154202031	154202137	5292	0,0,1,0,3,5,3,4	11,6,6,11,21,50,29,44	1,5,3,5,3,1,0,2,5,2,3,4,2,0,4,3,1	5,10,6,11,3,10,5,13,3,13,3,9,15,4,10,3,6	178	100	7.48275e-05	0.00499598	0.0,0.0,0.086,0.0,0.074,0.053,0.055,0.049	0.101,0.219,0.219,0.203,0.36,0.053,0.0,0.08,0.484,0.08,0.36,0.2,0.07,0.0,0.183,0.36,0.086	-0.14	A5SS
ENSG00000143420.18_4	ENSA	chr1	-	150599787	150600068	150599942	150600068	150598954	150599002	5473	6,5,5,4,7,10,6,3	2,4,2,5,0,4,4,1	11,11,5,7,11,10,10,14,3,11,12,17,5,15,10,7,5	0,0,2,2,0,0,3,1,0,0,0,0,1,3,3,2,1	200	100	3.08568e-08	7.41673e-06	0.6,0.385,0.556,0.286,1.0,0.556,0.429,0.6	1.0,1.0,0.556,0.636,1.0,1.0,0.625,0.875,1.0,1.0,1.0,1.0,0.714,0.714,0.625,0.636,0.714	-0.278	A5SS
ENSG00000167613.16_6	LAIR1	chr19	-	54871449	54871679	54871628	54871679	54869614	54870232	5565	4,6,1,5,15,8,16,2	11,35,8,21,27,16,160,9	6,5,6,1,9,6,2,3,5,6,6,7,4,8,2,6,6	9,10,2,2,12,9,10,8,4,15,6,10,13,18,11,10,18	200	100	0.000707735	0.026747	0.154,0.079,0.059,0.106,0.217,0.2,0.048,0.1	0.25,0.2,0.6,0.2,0.273,0.25,0.091,0.158,0.385,0.167,0.333,0.259,0.133,0.182,0.083,0.231,0.143	-0.111	A5SS
ENSG00000074582.14_6	BCS1L	chr2	+	219525029	219525205	219525029	219525144	219525661	219526030	5692	0,8,4,3,2,3,4,2	9,8,4,3,7,4,5,3	17,4,13,15,10,10,8,11,8,5,9,11,11,5,9,3,13	7,8,9,12,3,5,4,4,6,3,4,3,5,4,3,6,8	160	100	0.000148415	0.00882994	0.0,0.385,0.385,0.385,0.152,0.319,0.333,0.294	0.603,0.238,0.474,0.439,0.676,0.556,0.556,0.632,0.455,0.51,0.584,0.696,0.579,0.439,0.652,0.238,0.504	-0.238	A5SS
ENSG00000163812.15_6	ZDHHC3	chr3	-	45000618	45000952	45000622	45000952	44975379	44975476	6018	5,6,2,3,6,0,2,1	1,0,1,0,0,2,0,0	0,2,2,2,5,4,5,2,0,1,1,1,3,1,5,1,1	4,0,3,1,2,2,2,2,2,0,3,2,0,0,0,0,3	103	100	1.33547e-05	0.00113026	0.829,1.0,0.66,1.0,1.0,0.0,1.0,1.0	0.0,1.0,0.393,0.66,0.708,0.66,0.708,0.493,0.0,1.0,0.244,0.327,1.0,1.0,1.0,1.0,0.244	0.197	A5SS
ENSG00000167543.16_7	TP53I13	chr17	+	27895295	27895566	27895295	27895526	27896035	27896104	6112	18,23,14,13,10,10,12,18	19,10,18,0,8,10,30,11	26,31,14,10,35,18,28,20,22,39,21,18,39,13,35,36,26	23,6,12,8,0,17,0,0,12,0,0,42,0,10,0,0,0	139	100	3.191e-06	0.000391321	0.405,0.623,0.359,1.0,0.473,0.418,0.223,0.541	0.449,0.788,0.456,0.473,1.0,0.432,1.0,1.0,0.569,1.0,1.0,0.236,1.0,0.483,1.0,1.0,1.0	-0.253	A5SS
ENSG00000196730.13_4	DAPK1	chr9	+	90112595	90113022	90112595	90112687	90113884	90114054	6248	19,10,20,25,20,19,17,9	1,0,0,2,4,1,0,1	13,22,27,16,28,29,18,12,18,35,5,21,28,18,21,21,20	4,4,2,3,2,2,6,2,3,3,3,1,1,3,0,2,3	200	100	0.000440504	0.0194631	0.905,1.0,1.0,0.862,0.714,0.905,1.0,0.818	0.619,0.733,0.871,0.727,0.875,0.879,0.6,0.75,0.75,0.854,0.455,0.913,0.933,0.75,1.0,0.84,0.769	0.117	A5SS
ENSG00000235703.6_7	LINC00894	chrX	+	149114001	149116393	149114001	149115565	149116523	149116612	6275	2,2,3,3,3,1,3,1	2,0,0,0,1,0,0,0	5,2,1,4,3,2,6,1,2,5,4,2,2,2,0,1,1	3,0,2,1,5,3,1,1,0,0,2,1,3,1,1,1,3	200	100	1.12187e-11	7.49035e-09	0.333,1.0,1.0,1.0,0.6,1.0,1.0,1.0	0.455,1.0,0.2,0.667,0.231,0.25,0.75,0.333,1.0,1.0,0.5,0.5,0.25,0.5,0.0,0.333,0.143	0.389	A5SS
ENSG00000140474.14_5	AC091230.1	chr15	-	75130091	75130139	75130097	75130139	75129709	75129776	6371	76,111,101,26,70,70,43,117	0,0,0,25,0,0,56,0	52,57,3,95,1,63,49,46,3,69,49,142,40,83,51,51,66	70,58,66,0,106,47,40,37,126,42,43,0,58,0,56,35,57	105	100	1.82077e-14	1.563e-11	1.0,1.0,1.0,0.498,1.0,1.0,0.422,1.0	0.414,0.483,0.041,1.0,0.009,0.561,0.538,0.542,0.022,0.61,0.52,1.0,0.396,1.0,0.464,0.581,0.524	0.353	A5SS
ENSG00000128891.15_8	CCDC32	chr15	-	40856989	40857256	40857174	40857256	40854970	40855226	6565	40,5,19,1,2,3,17,20	8,16,11,8,11,7,14,11	1,14,0,0,2,1,2,17,0,0,2,9,6,1,1,3,14	22,9,10,15,15,11,12,13,12,6,10,11,12,21,12,11,13	200	100	0.00019885	0.0109623	0.714,0.135,0.463,0.059,0.083,0.176,0.378,0.476	0.022,0.438,0.0,0.0,0.063,0.043,0.077,0.395,0.0,0.0,0.091,0.29,0.2,0.023,0.04,0.12,0.35	0.184	A5SS
ENSG00000096746.17_2	HNRNPH3	chr10	+	70096955	70098444	70096955	70097090	70098896	70098983	6591	53,86,60,80,71,86,104,58	22,31,16,20,22,32,15,39	91,118,59,63,122,84,75,83,65,97,87,86,107,83,90,71,81	22,25,13,8,6,11,7,9,18,11,21,17,13,19,10,10,4	200	100	1.25014e-06	0.000197686	0.546,0.581,0.652,0.667,0.617,0.573,0.776,0.426	0.674,0.702,0.694,0.797,0.91,0.792,0.843,0.822,0.644,0.815,0.674,0.717,0.805,0.686,0.818,0.78,0.91	-0.165	A5SS
ENSG00000173846.13_3	PLK3	chr1	+	45270010	45270451	45270010	45270173	45270937	45271051	6606	34,18,18,26,27,18,20,27	46,35,20,18,28,39,21,52	26,26,181,111,130,194,132,105,30,37,38,27,33,29,52,26,25	21,32,52,37,40,59,59,27,38,8,13,19,18,11,23,16,11	200	100	2.43938e-11	1.33257e-08	0.27,0.205,0.31,0.419,0.325,0.188,0.323,0.206	0.382,0.289,0.635,0.6,0.619,0.622,0.528,0.66,0.283,0.698,0.594,0.415,0.478,0.569,0.531,0.448,0.532	-0.242	A5SS
ENSG00000129219.14_4	PLD2	chr17	+	4722723	4722877	4722723	4722844	4725087	4725202	6647	6,6,4,8,8,7,7,13	2,1,2,0,0,0,1,1	14,10,13,7,14,20,13,9,23,9,17,3,14,12,12,13,5	2,4,0,1,2,2,2,3,0,13,0,4,2,6,3,4,2	132	100	5.85743e-05	0.00419015	0.694,0.82,0.602,1.0,1.0,1.0,0.841,0.908	0.841,0.654,1.0,0.841,0.841,0.883,0.831,0.694,1.0,0.344,1.0,0.362,0.841,0.602,0.752,0.711,0.654	0.102	A5SS
ENSG00000030419.16_5	IKZF2	chr2	-	213921556	213921823	213921634	213921823	213914436	213914604	6952	4,0,1,0,2,0,2,0	4,3,3,1,2,5,3,2	2,1,3,3,3,8,4,2,0,2,3,2,5,0,9,1,3	1,3,2,5,6,4,1,1,3,2,2,8,5,2,4,1,6	177	100	0.000399488	0.0186087	0.361,0.0,0.158,0.0,0.361,0.0,0.274,0.0	0.531,0.158,0.459,0.253,0.22,0.531,0.693,0.531,0.0,0.361,0.459,0.124,0.361,0.0,0.56,0.361,0.22	-0.198	A5SS
ENSG00000182944.17_5	EWSR1	chr22	+	29694722	29695270	29694722	29694885	29695588	29695841	6997	26,69,33,26,37,29,26,39	4,5,4,3,5,5,0,2	35,27,10,15,19,26,26,13,36,30,22,27,18,10,30,14,18	2,1,0,0,0,0,0,0,0,0,2,0,1,1,2,0,0	200	100	5.32907e-15	5.33706e-12	0.765,0.873,0.805,0.813,0.787,0.744,1.0,0.907	0.897,0.931,1.0,1.0,1.0,1.0,1.0,1.0,1.0,1.0,0.846,1.0,0.9,0.833,0.882,1.0,1.0	-0.121	A5SS
ENSG00000174652.19_5	ZNF266	chr19	-	9529437	9529975	9529892	9529975	9529180	9529307	7005	15,13,27,2,2,0,6,12	4,15,7,7,9,9,12,10	55,30,8,38,46,46,7,26,24,20,27,26,18,30,37,15,32	6,11,7,10,9,5,33,14,16,13,15,14,15,13,10,10,9	200	100	0.00137711	0.0447299	0.652,0.302,0.659,0.125,0.1,0.0,0.2,0.375	0.821,0.577,0.364,0.655,0.719,0.821,0.096,0.481,0.429,0.435,0.474,0.481,0.375,0.536,0.649,0.429,0.64	-0.227	A5SS
ENSG00000132334.16_4	PTPRE	chr10	+	129869071	129870005	129869071	129869165	129870401	129870478	7343	51,63,33,68,42,53,34,80	89,96,62,102,140,95,87,128	32,24,18,38,23,40,22,19,44,32,25,39,16,22,26,19,18	1.50123e+50	200	100	0	0	0.223,0.247,0.21,0.25,0.13,0.218,0.163,0.238	0.096,0.089,0.051,0.102,0.043,0.084,0.049,0.066,0.105,0.105,0.085,0.138,0.048,0.061,0.104,0.074,0.062	0.13	A5SS
ENSG00000068745.15_4	IP6K2	chr3	-	48732126	48732854	48732522	48732854	48731891	48731958	7493	10,5,2,7,13,9,13,3	1,1,0,1,14,3,1,0	8,11,16,25,27,15,12,14,10,7,8,9,21,12,13,8,12	1,1,4,1,5,3,1,0,0,1,0,0,0,1,1,1,0	200	100	7.14263e-06	0.000715335	0.833,0.714,1.0,0.778,0.317,0.6,0.867,1.0	0.8,0.846,0.667,0.926,0.73,0.714,0.857,1.0,1.0,0.778,1.0,1.0,1.0,0.857,0.867,0.8,1.0	-0.109	A5SS
ENSG00000005801.18_7	ZNF195	chr11	-	3392172	3392300	3392204	3392300	3383797	3383832	7523	0,0,0,0,0,3,0,2	4,6,5,5,9,6,6,7	0,2,3,2,4,3,0,3,3,0,1,1,1,0,2,1,1	5,6,3,3,5,6,5,6,4,4,5,4,4,4,6,3,5	131	100	0.000796296	0.0291765	0.0,0.0,0.0,0.0,0.0,0.276,0.0,0.179	0.0,0.203,0.433,0.337,0.379,0.276,0.0,0.276,0.364,0.0,0.132,0.16,0.16,0.0,0.203,0.203,0.132	-0.135	A5SS
ENSG00000127081.14_4	ZNF484	chr9	-	95640101	95640320	95640171	95640320	95637296	95637341	7598	7,3,5,1,9,6,2,7	2,0,1,1,3,0,0,1	0,6,6,11,2,7,7,7,8,4,3,5,6,4,11,2,5	3,2,10,10,6,5,5,8,6,4,3,5,6,4,3,5,9	169	100	1.59113e-07	3.17965e-05	0.674,1.0,0.747,0.372,0.64,1.0,1.0,0.806	0.0,0.64,0.262,0.394,0.165,0.453,0.453,0.341,0.441,0.372,0.372,0.372,0.372,0.372,0.685,0.191,0.247	0.419	A5SS
ENSG00000136404.16_5	TM6SF1	chr15	+	83788329	83788486	83788329	83788433	83793423	83793528	7769	2,1,3,2,3,7,5,1	2,1,1,0,1,0,1,1	8,3,4,3,1,2,4,0,2,2,3,3,4,9,5,4,5	2,0,1,3,1,3,0,3,2,2,0,4,2,3,4,2,3	152	100	0.000619296	0.0251442	0.397,0.397,0.664,1.0,0.664,1.0,0.767,0.397	0.725,1.0,0.725,0.397,0.397,0.305,1.0,0.0,0.397,0.397,1.0,0.33,0.568,0.664,0.451,0.568,0.523	0.105	A5SS
ENSG00000135953.11_4	MFSD9	chr2	-	103352988	103353347	103353104	103353347	103348780	103348868	7989	0,4,2,1,1,0,1,1	6,11,6,3,6,5,8,6	0,8,1,2,1,4,1,2,4,2,3,4,5,2,5,3,3	5,3,9,8,7,7,10,6,4,5,6,13,7,7,4,11,2	200	100	0.000476783	0.0205398	0.0,0.154,0.143,0.143,0.077,0.0,0.059,0.077	0.0,0.571,0.053,0.111,0.067,0.222,0.048,0.143,0.333,0.167,0.2,0.133,0.263,0.125,0.385,0.12,0.429	-0.117	A5SS
ENSG00000106245.11_3	BUD31	chr7	+	99006591	99006868	99006591	99006627	99008686	99008809	8020	3,10,5,9,3,12,8,5	3,6,4,6,3,4,1,5	10,8,6,6,6,9,9,13,7,6,4,1,4,1,5,4,3	0,1,1,3,2,3,0,2,1,1,0,0,1,1,1,0,0	200	100	1.7919e-08	4.48648e-06	0.333,0.455,0.385,0.429,0.333,0.6,0.8,0.333	1.0,0.8,0.75,0.5,0.6,0.6,1.0,0.765,0.778,0.75,1.0,1.0,0.667,0.333,0.714,1.0,1.0	-0.321	A5SS
ENSG00000162711.17_5	NLRP3	chr1	+	247587148	247589072	247587148	247588901	247607273	247607444	8026	9,16,6,7,5,8,6,8	10,32,16,24,18,11,11,11	7,23,14,12,7,18,14,13,5,7,4,5,7,7,3,3,3	10,30,0,0,1,2,0,0,13,7,5,6,10,6,10,2,4	200	100	2.0158e-05	0.00168235	0.31,0.2,0.158,0.127,0.122,0.267,0.214,0.267	0.259,0.277,1.0,1.0,0.778,0.818,1.0,1.0,0.161,0.333,0.286,0.294,0.259,0.368,0.13,0.429,0.273	-0.302	A5SS
ENSG00000101194.18_5	SLC17A9	chr20	+	61594935	61595374	61594935	61595032	61595579	61595667	8186	12,3,8,1,8,1,12,6	7,23,10,20,13,12,18,17	4,3,8,11,11,17,6,9,7,13,8,9,8,11,6,10,16	10,1,10,7,8,4,5,8,7,10,2,11,7,16,15,7,12	200	100	0.000122354	0.00748551	0.462,0.061,0.286,0.024,0.235,0.04,0.25,0.15	0.167,0.6,0.286,0.44,0.407,0.68,0.375,0.36,0.333,0.394,0.667,0.29,0.364,0.256,0.167,0.417,0.4	-0.2	A5SS
ENSG00000132323.9_4	ILKAP	chr2	-	239098493	239098613	239098503	239098613	239093821	239093928	8454	5,8,6,4,6,6,7,3	2,0,2,1,1,0,4,2	7,11,6,1,5,8,3,5,8,6,3,4,4,7,7,5,6	0,0,0,0,0,0,0,0,1,2,0,1,0,0,0,0,0	109	100	0.000598599	0.0244693	0.696,1.0,0.733,0.786,0.846,1.0,0.616,0.579	1.0,1.0,1.0,1.0,1.0,1.0,1.0,1.0,0.88,0.733,1.0,0.786,1.0,1.0,1.0,1.0,1.0	-0.183	A5SS
ENSG00000166747.12_6	AP1G1	chr16	-	71842407	71842735	71842665	71842735	71823181	71823385	8500	9,5,2,8,5,4,3,5	3,8,4,4,5,5,4,9	0,5,6,2,2,3,3,1,2,1,6,5,2,1,4,2,1	3,5,22,9,11,10,12,11,4,9,5,5,5,6,11,8,6	200	100	7.31703e-05	0.00494023	0.6,0.238,0.2,0.5,0.333,0.286,0.273,0.217	0.0,0.333,0.12,0.1,0.083,0.13,0.111,0.043,0.2,0.053,0.375,0.333,0.167,0.077,0.154,0.111,0.077	0.186	A5SS
ENSG00000168010.11_4	ATG16L2	chr11	+	72533522	72534842	72533522	72533588	72535104	72535167	8510	12,13,12,37,18,3,23,6	12,15,11,13,17,11,9,6	31,21,28,19,21,43,12,14,38,32,26,35,26,19,24,27,46	7,9,6,6,3,8,7,3,15,20,16,7,9,7,9,8,7	200	100	2.46988e-05	0.00195283	0.333,0.302,0.353,0.587,0.346,0.12,0.561,0.333	0.689,0.538,0.7,0.613,0.778,0.729,0.462,0.7,0.559,0.444,0.448,0.714,0.591,0.576,0.571,0.628,0.767	-0.251	A5SS
ENSG00000121716.20_6	PILRB	chr7	+	99954372	99954561	99954372	99954506	99955886	99955989	8539	5,2,12,4,6,7,12,5	0,3,4,1,1,3,2,5	20,6,8,3,9,12,7,8,9,18,7,12,17,4,6,18,29	1,2,0,1,0,1,4,2,2,1,0,1,0,2,2,2,0	154	100	2.94155e-05	0.00226612	1.0,0.302,0.661,0.722,0.796,0.602,0.796,0.394	0.929,0.661,1.0,0.661,1.0,0.886,0.532,0.722,0.745,0.921,1.0,0.886,1.0,0.565,0.661,0.854,1.0	-0.166	A5SS
ENSG00000213782.7_6	DDX47	chr12	+	12976136	12977611	12976136	12976253	12977473	12977611	150	11,46,22,7,6,18,17,15	5,13,4,3,4,9,1,4	33,10,24,17,42,21,25,45,20,15,17,18,13,18,18,21,16	9,5,0,4,1,5,2,3,5,2,3,1,4,4,1,2,0	200	100	0.00243821	0.0346687	0.524,0.639,0.733,0.538,0.429,0.5,0.895,0.652	0.647,0.5,1.0,0.68,0.955,0.677,0.862,0.882,0.667,0.789,0.739,0.9,0.619,0.692,0.9,0.84,1.0	-0.171	IR
ENSG00000213782.7_6	DDX47	chr12	+	12976136	12977611	12976136	12976950	12977473	12977611	151	23,68,25,7,12,28,30,28	32,44,31,25,25,34,60,33	43,20,12,22,26,24,17,37,25,22,20,26,13,15,23,23,18	53,49,66,46,105,97,60,100,45,66,69,50,78,68,51,61,65	200	100	1.00812e-06	6.88793e-05	0.264,0.436,0.287,0.123,0.194,0.292,0.2,0.298	0.289,0.169,0.083,0.193,0.11,0.11,0.124,0.156,0.217,0.143,0.127,0.206,0.077,0.099,0.184,0.159,0.122	0.111	IR
ENSG00000147274.14_5	RBMX	chrX	-	135954426	135957327	135954426	135954504	135957244	135957327	251	19,54,45,20,25,21,37,33	2,4,14,0,4,7,12,4	43,38,61,47,63,58,44,81,51,38,46,31,36,32,31,30,60	21,15,18,27,35,25,31,17,5,23,13,13,21,6,24,19,21	200	100	0.000107667	0.00309527	0.826,0.871,0.616,1.0,0.758,0.6,0.607,0.805	0.506,0.559,0.629,0.465,0.474,0.537,0.415,0.704,0.836,0.452,0.639,0.544,0.462,0.727,0.392,0.441,0.588	0.209	IR
ENSG00000106462.11_5	EZH2	chr7	-	148513775	148515209	148513775	148513870	148514968	148515209	275	1,6,3,2,5,3,8,3	0,7,2,1,0,0,2,2	3,8,1,7,9,6,13,6,2,2,10,4,1,5,7,4,5	0,0,0,0,0,0,2,3,4,1,0,0,0,3,1,0,0	200	100	0.000205776	0.00492086	1.0,0.3,0.429,0.5,1.0,1.0,0.667,0.429	1.0,1.0,1.0,1.0,1.0,1.0,0.765,0.5,0.2,0.5,1.0,1.0,1.0,0.455,0.778,1.0,1.0	-0.17	IR
ENSG00000102393.11_4	GLA	chrX	-	100653357	100653934	100653357	100653555	100653772	100653934	312	6,6,5,8,3,4,10,4	29,52,37,28,23,49,50,43	9,17,36,26,48,50,49,36,9,7,9,11,5,13,4,11,3	32,26,34,35,51,29,40,41,41,35,43,28,46,40,22,34,20	200	100	9.03465e-11	1.91417e-08	0.094,0.055,0.063,0.125,0.061,0.039,0.091,0.044	0.123,0.246,0.346,0.271,0.32,0.463,0.38,0.305,0.099,0.091,0.095,0.164,0.052,0.14,0.083,0.139,0.07	-0.128	IR
ENSG00000122952.17_6	ZWINT	chr10	-	58119447	58120144	58119447	58119614	58119778	58120144	531	5,16,1,6,7,8,5,5	22,82,16,18,15,31,36,7	5,3,8,4,2,4,4,0,4,6,2,2,3,2,4,2,7	9,7,2,2,6,7,2,5,8,4,2,10,9,0,10,3,3	200	100	0.00375355	0.0475841	0.102,0.089,0.03,0.143,0.189,0.114,0.065,0.263	0.217,0.176,0.667,0.5,0.143,0.222,0.5,0.0,0.2,0.429,0.333,0.091,0.143,1.0,0.167,0.25,0.538	-0.204	IR
ENSG00000170889.14_5	RPS9	chr19	+	54710143	54710592	54710143	54710330	54710420	54710592	657	91,112,79,75,126,78,94,101	125,152,76,104,173,87,80,82	106,76,89,63,92,68,108,107,83,93,56,95,101,131,71,101,90	77,80,59,52,65,58,78,66,80,83,38,50,59,99,50,74,48	189	100	4.57121e-07	3.48538e-05	0.278,0.281,0.355,0.276,0.278,0.322,0.383,0.395	0.421,0.335,0.444,0.391,0.428,0.383,0.423,0.462,0.354,0.372,0.438,0.501,0.475,0.412,0.429,0.419,0.498	-0.102	IR
ENSG00000170889.14_5	RPS9	chr19	+	54710420	54711515	54710420	54710592	54711265	54711515	658	25,39,33,25,38,42,13,36	99,109,55,95,154,102,63,82	39,39,35,25,45,57,50,50,54,46,30,39,35,64,36,43,25	73,79,43,48,47,40,82,56,72,55,20,39,53,68,61,59,36	200	100	3.90799e-14	3.42665e-11	0.112,0.152,0.231,0.116,0.11,0.171,0.094,0.18	0.211,0.198,0.289,0.207,0.324,0.416,0.234,0.309,0.273,0.295,0.429,0.333,0.248,0.32,0.228,0.267,0.258	-0.139	IR
ENSG00000003756.17_7	RBM5	chr3	+	50154506	50154812	50154506	50154604	50154682	50154812	750	34,42,25,25,30,24,42,45	23,39,28,36,42,30,63,37	31,27,19,21,43,33,21,28,46,33,26,50,43,19,49,31,33	53,57,54,54,95,56,63,51,72,63,74,77,67,71,74,59,72	177	100	1.66988e-06	0.000102154	0.455,0.378,0.335,0.282,0.288,0.311,0.274,0.407	0.248,0.211,0.166,0.18,0.204,0.25,0.158,0.237,0.265,0.228,0.166,0.268,0.266,0.131,0.272,0.229,0.206	0.124	IR
ENSG00000100201.21_6	DDX17	chr22	-	38883883	38888120	38883883	38884120	38888060	38888120	854	32,21,37,16,23,38,62,50	6,9,15,7,7,6,14,3	50,51,39,50,40,44,36,66,34,47,46,47,56,41,51,57,54	6,2,7,5,1,1,16,6,5,4,6,1,4,12,4,2,7	200	100	0.00022553	0.00522692	0.727,0.538,0.552,0.533,0.622,0.76,0.689,0.893	0.806,0.927,0.736,0.833,0.952,0.957,0.529,0.846,0.773,0.855,0.793,0.959,0.875,0.631,0.864,0.934,0.794	-0.163	IR
ENSG00000173276.14_5	ZBTB21	chr21	-	43406939	43414217	43406939	43411998	43412601	43414217	945	6,4,7,6,9,9,6,16	1,0,1,1,0,0,0,0	8,12,63,35,53,45,40,66,9,9,6,8,9,4,6,10,7	1,1,8,3,8,9,4,15,2,3,1,1,1,0,0,2,0	200	100	3.14647e-09	4.3562e-07	0.75,1.0,0.778,0.75,1.0,1.0,1.0,1.0	0.8,0.857,0.797,0.854,0.768,0.714,0.833,0.688,0.692,0.6,0.75,0.8,0.818,1.0,1.0,0.714,1.0	0.105	IR
ENSG00000114770.17_6	ABCC5	chr3	-	183701540	183705705	183701540	183702682	183705557	183705705	977	13,7,6,4,7,7,3,5	3,4,2,6,1,5,0,4	19,11,14,14,18,21,19,11,12,21,20,10,15,15,11,12,15	3,1,1,0,0,2,1,0,1,1,0,3,0,1,3,1,0	200	100	1.00528e-10	2.03415e-08	0.684,0.467,0.6,0.25,0.778,0.412,1.0,0.385	0.76,0.846,0.875,1.0,1.0,0.84,0.905,1.0,0.857,0.913,1.0,0.625,1.0,0.882,0.647,0.857,1.0	-0.311	IR
ENSG00000169718.18_6	DUS1L	chr17	-	80019084	80019597	80019084	80019229	80019432	80019597	1037	12,24,17,7,8,12,20,18	8,14,11,2,3,7,13,15	33,21,24,14,19,32,20,18,24,27,16,18,26,16,23,17,20	10,7,5,6,3,7,5,5,8,7,8,9,2,5,5,5,4	200	100	0.000125271	0.00341428	0.429,0.462,0.436,0.636,0.571,0.462,0.435,0.375	0.623,0.6,0.706,0.538,0.76,0.696,0.667,0.643,0.6,0.659,0.5,0.5,0.867,0.615,0.697,0.63,0.714	-0.172	IR
ENSG00000175197.12_5	DDIT3	chr12	-	57911051	57911536	57911051	57911221	57911488	57911536	1051	44,66,29,21,28,38,31,39	29,27,16,6,19,19,13,14	55,56,49,38,56,59,95,57,49,39,20,20,34,23,27,18,14	21,23,69,66,59,77,115,72,30,14,15,12,24,10,11,12,11	200	100	0.00326808	0.0427695	0.431,0.55,0.475,0.636,0.424,0.5,0.544,0.582	0.567,0.549,0.262,0.224,0.322,0.277,0.292,0.284,0.45,0.582,0.4,0.455,0.415,0.535,0.551,0.429,0.389	0.107	IR
ENSG00000175197.12_5	DDIT3	chr12	-	57911051	57911536	57911051	57911378	57911488	57911536	1053	32,47,29,17,28,35,17,19	4,10,6,2,9,9,4,7	47,40,45,29,57,41,77,57,31,24,22,14,27,23,23,12,8	4,2,1,1,1,1,1,2,5,2,1,5,2,2,1,2,0	200	100	6.40867e-10	1.12387e-07	0.8,0.701,0.707,0.81,0.609,0.66,0.68,0.576	0.855,0.909,0.957,0.935,0.966,0.953,0.975,0.934,0.756,0.857,0.917,0.583,0.871,0.852,0.92,0.75,1.0	-0.189	IR
ENSG00000158850.15_4	B4GALT3	chr1	-	161146223	161146896	161146223	161146369	161146701	161146896	1072	4,5,5,7,5,6,7,5	0,1,1,1,1,0,0,0	12,6,3,11,4,8,4,7,17,5,12,6,11,4,7,4,6	0,1,2,2,2,1,1,1,2,3,0,1,1,0,2,2,3	200	100	0.00011328	0.00320411	1.0,0.714,0.714,0.778,0.714,1.0,1.0,1.0	1.0,0.75,0.429,0.733,0.5,0.8,0.667,0.778,0.81,0.455,1.0,0.75,0.846,1.0,0.636,0.5,0.5	0.15	IR
ENSG00000099860.9_6	GADD45B	chr19	+	2476353	2476628	2476353	2476429	2476526	2476628	1112	20,24,20,27,24,23,11,26	9,17,9,15,28,5,12,9	27,21,60,54,71,70,75,51,21,36,34,18,15,17,15,19,18	8,14,3,2,5,2,8,4,9,11,6,8,5,11,11,10,5	196	100	7.22812e-05	0.00234735	0.531,0.419,0.531,0.479,0.304,0.701,0.319,0.596	0.633,0.434,0.911,0.932,0.879,0.947,0.827,0.867,0.543,0.625,0.743,0.534,0.605,0.441,0.41,0.492,0.647	-0.19	IR
ENSG00000165959.12_5	CLMN	chr14	-	95660185	95660933	95660185	95660256	95660872	95660933	1115	1,1,0,0,1,2,2,1	5,5,5,7,7,9,2,5	0,3,6,4,2,4,4,0,3,7,2,4,7,1,3,3,4	6,6,7,5,7,7,8,9,4,4,7,4,3,1,4,7,6	200	100	1.30443e-06	8.36903e-05	0.091,0.091,0.0,0.0,0.067,0.1,0.333,0.091	0.0,0.2,0.3,0.286,0.125,0.222,0.2,0.0,0.273,0.467,0.125,0.333,0.538,0.333,0.273,0.176,0.25	-0.145	IR
ENSG00000214021.16_5	TTLL3	chr3	+	9859328	9862425	9859328	9859443	9862229	9862425	1128	11,15,21,10,6,10,26,14	2,6,4,2,7,6,9,7	24,25,16,19,19,29,21,24,25,36,21,20,15,33,15,27,12	6,0,5,1,2,3,2,4,0,3,4,5,2,3,6,5,2	200	100	0.000147984	0.00382202	0.733,0.556,0.724,0.714,0.3,0.455,0.591,0.5	0.667,1.0,0.615,0.905,0.826,0.829,0.84,0.75,1.0,0.857,0.724,0.667,0.789,0.846,0.556,0.73,0.75	-0.214	IR
ENSG00000144591.18_4	GMPPA	chr2	+	220370179	220370483	220370179	220370277	220370416	220370483	1171	14,19,8,6,19,12,22,5	1,0,0,0,5,3,0,1	20,9,9,12,7,14,14,7,27,15,20,21,18,14,19,25,12	3,2,4,3,1,0,1,2,4,8,3,2,3,4,2,2,3	200	100	0.0016585	0.0261239	0.875,1.0,1.0,1.0,0.655,0.667,1.0,0.714	0.769,0.692,0.529,0.667,0.778,1.0,0.875,0.636,0.771,0.484,0.769,0.84,0.75,0.636,0.826,0.862,0.667	0.126	IR
ENSG00000099331.13_4	MYO9B	chr19	+	17322459	17324093	17322459	17322583	17322703	17324093	1213	3,10,4,7,3,4,6,12	1,0,2,0,0,1,0,0	6,10,7,6,11,5,8,4,10,5,5,15,7,6,14,8,7	2,1,1,1,2,2,0,1,0,4,0,1,1,1,6,1,3	200	100	4.33499e-08	4.30309e-06	0.6,1.0,0.5,1.0,1.0,0.667,1.0,1.0	0.6,0.833,0.778,0.75,0.733,0.556,1.0,0.667,1.0,0.385,1.0,0.882,0.778,0.75,0.538,0.8,0.538	0.105	IR
ENSG00000115524.16_4	SF3B1	chr2	-	198283232	198285266	198283232	198283312	198285151	198285266	1224	70,117,142,58,76,86,165,140	1.70265e+23	2.39181e+50	2.83227e+50	200	100	2.61015e-11	6.83851e-09	0.171,0.181,0.247,0.148,0.143,0.188,0.27,0.303	0.297,0.285,0.388,0.332,0.325,0.339,0.35,0.437,0.24,0.228,0.327,0.264,0.281,0.266,0.364,0.345,0.355	-0.113	IR
ENSG00000013573.17_5	DDX11	chr12	+	31242336	31243028	31242336	31242424	31242819	31243028	1311	1,9,1,2,7,8,5,7	0,0,0,0,7,0,4,0	9,2,10,19,7,20,12,3,16,13,4,12,16,3,10,14,10	5,0,5,11,3,9,6,0,5,14,0,8,13,1,4,2,7	200	100	0.000251597	0.00563256	1.0,1.0,1.0,1.0,0.333,1.0,0.385,1.0	0.474,1.0,0.5,0.463,0.538,0.526,0.5,1.0,0.615,0.317,1.0,0.429,0.381,0.6,0.556,0.778,0.417	0.246	IR
ENSG00000148719.15_5	DNAJB12	chr10	-	74092587	74095689	74092587	74094375	74095537	74095689	1360	16,25,21,17,22,22,23,21	37,48,27,29,32,36,32,22	27,25,36,29,36,37,22,32,29,39,26,20,43,35,26,25,26	38,28,29,23,38,33,29,24,21,18,22,34,27,39,28,35,22	200	100	0.000188934	0.00460176	0.178,0.207,0.28,0.227,0.256,0.234,0.264,0.323	0.262,0.309,0.383,0.387,0.321,0.359,0.275,0.4,0.408,0.52,0.371,0.227,0.443,0.31,0.317,0.263,0.371	-0.102	IR
ENSG00000142186.17_5	SCYL1	chr11	+	65305740	65306175	65305740	65305795	65305917	65306175	1368	14,22,17,9,14,5,18,12	0,3,0,0,3,0,0,0	20,8,10,11,7,13,11,15,10,9,13,10,12,15,13,16,14	2,3,2,0,1,2,3,0,4,3,2,2,0,1,2,0,1	200	100	7.34734e-08	6.4424e-06	1.0,0.786,1.0,1.0,0.7,1.0,1.0,1.0	0.833,0.571,0.714,1.0,0.778,0.765,0.647,1.0,0.556,0.6,0.765,0.714,1.0,0.882,0.765,1.0,0.875	0.144	IR
ENSG00000177595.18_5	PIDD1	chr11	-	799814	800244	799814	800014	800130	800244	1432	3,8,4,1,0,1,5,6	9,22,15,8,6,5,16,10	8,7,6,5,9,9,4,2,2,6,6,7,11,6,14,11,9	9,10,14,9,13,14,9,4,16,10,11,8,16,21,26,10,12	200	100	0.00235398	0.0338337	0.143,0.154,0.118,0.059,0.0,0.091,0.135,0.231	0.308,0.259,0.176,0.217,0.257,0.243,0.182,0.2,0.059,0.231,0.214,0.304,0.256,0.125,0.212,0.355,0.273	-0.111	IR
ENSG00000177595.18_5	PIDD1	chr11	-	800761	801120	800761	800912	801001	801120	1434	11,14,6,6,3,11,9,5	0,2,0,1,3,1,2,1	9,6,5,6,11,18,8,8,9,13,8,10,9,7,16,7,4	5,4,3,3,1,2,0,3,5,1,6,7,3,2,5,9,3	188	100	0.00113835	0.0194443	1.0,0.788,1.0,0.761,0.347,0.854,0.705,0.727	0.489,0.444,0.47,0.515,0.854,0.827,1.0,0.587,0.489,0.874,0.415,0.432,0.615,0.651,0.63,0.293,0.415	0.185	IR
ENSG00000115875.19_6	SRSF7	chr2	-	38975720	38976847	38975720	38975795	38976670	38976847	1535	145,260,183,72,80,167,160,106	1.12268e+23	3.69238e+50	2.33181e+50	200	100	1.78649e-06	0.000106804	0.393,0.327,0.364,0.172,0.152,0.262,0.255,0.333	0.442,0.397,0.603,0.488,0.6,0.611,0.622,0.675,0.322,0.337,0.434,0.421,0.285,0.315,0.352,0.252,0.252	-0.154	IR
ENSG00000095906.17_5	NUBP2	chr16	+	1836537	1837832	1836537	1836656	1837677	1837832	1544	12,5,3,2,9,6,15,7	8,22,27,10,15,18,16,16	10,7,6,25,28,17,21,12,14,21,4,14,5,16,12,12,10	14,10,3,18,19,11,11,17,11,15,23,22,16,17,19,19,13	200	100	0.00200241	0.0300133	0.429,0.102,0.053,0.091,0.231,0.143,0.319,0.179	0.263,0.259,0.5,0.41,0.424,0.436,0.488,0.261,0.389,0.412,0.08,0.241,0.135,0.32,0.24,0.24,0.278	-0.123	IR
ENSG00000162836.12_6	ACP6	chr1	-	147119169	147120213	147119169	147119368	147120047	147120213	1801	1,1,1,2,0,4,1,1	3,6,8,3,5,1,7,4	5,3,0,2,5,3,3,10,1,5,5,6,9,2,5,9,10	4,8,7,6,13,8,6,8,6,3,7,4,10,4,7,3,6	200	100	0.000637098	0.0121441	0.143,0.077,0.059,0.25,0.0,0.667,0.067,0.111	0.385,0.158,0.0,0.143,0.161,0.158,0.2,0.385,0.077,0.455,0.263,0.429,0.31,0.2,0.263,0.6,0.455	-0.101	IR
ENSG00000151490.14_6	PTPRO	chr12	+	15747870	15750333	15747870	15747991	15749023	15750333	1851	2,0,3,1,6,1,1,0	6,2,2,3,5,3,4,3	5,7,10,9,5,7,4,6,1,4,5,7,5,9,9,2,4	0,4,3,3,4,5,6,9,4,3,9,0,10,20,7,9,6	200	100	0.00206565	0.0304574	0.143,0.0,0.429,0.143,0.375,0.143,0.111,0.0	1.0,0.467,0.625,0.6,0.385,0.412,0.25,0.25,0.111,0.4,0.217,1.0,0.2,0.184,0.391,0.1,0.25	-0.234	IR
ENSG00000160226.16_6	CFAP410	chr21	-	45750345	45751897	45750345	45750799	45751725	45751897	1880	7,13,8,9,6,9,8,10	29,17,24,22,25,18,24,28	29,11,14,18,25,25,7,20,27,22,15,38,14,11,21,20,19	26,26,17,16,29,23,25,15,49,29,32,36,34,20,25,20,18	200	100	1.91483e-05	0.000780925	0.108,0.277,0.143,0.17,0.107,0.2,0.143,0.152	0.358,0.175,0.292,0.36,0.301,0.352,0.123,0.4,0.216,0.275,0.19,0.345,0.171,0.216,0.296,0.333,0.345	-0.117	IR
ENSG00000160753.16_4	RUSC1	chr1	+	155295654	155296923	155295654	155295701	155296688	155296923	1938	11,15,8,12,23,16,11,18	2,0,0,3,2,0,0,2	17,25,5,16,13,11,10,12,10,23,12,15,14,10,12,13,26	4,3,0,3,2,0,4,0,1,3,4,5,2,5,3,3,0	200	100	0.000521703	0.0103184	0.733,1.0,1.0,0.667,0.852,1.0,1.0,0.818	0.68,0.806,1.0,0.727,0.765,1.0,0.556,1.0,0.833,0.793,0.6,0.6,0.778,0.5,0.667,0.684,1.0	0.12	IR
ENSG00000241163.8_7	LINC00877	chr3	-	72084903	72085671	72084903	72085324	72085475	72085671	2024	3,3,0,0,1,8,7,1	1,1,1,1,1,0,3,2	7,4,8,4,2,3,6,5,3,0,4,1,7,8,4,5,2	1,0,0,0,1,0,0,0,0,1,1,0,2,0,0,0,0	200	100	8.20492e-05	0.00252433	0.6,0.6,0.0,0.0,0.333,1.0,0.538,0.2	0.778,1.0,1.0,1.0,0.5,1.0,1.0,1.0,1.0,0.0,0.667,1.0,0.636,1.0,1.0,1.0,1.0	-0.449	IR
ENSG00000112096.18_6	SOD2	chr6	-	160100095	160103670	160100095	160100330	160103505	160103670	2138	2.12237e+23	2.13313e+23	3.83319e+51	169,477,350,221,349,324,565,389,226,119,92,83,144,128,80,62,38	200	100	2.10306e-08	2.21284e-06	0.332,0.275,0.323,0.456,0.307,0.37,0.414,0.332	0.531,0.25,0.573,0.545,0.531,0.534,0.512,0.293,0.419,0.357,0.587,0.519,0.581,0.545,0.573,0.634,0.756	-0.163	IR
ENSG00000164039.15_5	BDH2	chr4	-	104006505	104007697	104006505	104006619	104007636	104007697	2140	4,5,7,1,5,8,7,4	12,10,9,9,18,15,29,9	11,10,5,6,23,8,7,11,5,21,8,9,14,7,8,13,12	16,19,10,5,22,13,20,6,14,20,14,12,15,12,15,16,18	200	100	0.00127508	0.0212958	0.143,0.2,0.28,0.053,0.122,0.211,0.108,0.182	0.256,0.208,0.2,0.375,0.343,0.235,0.149,0.478,0.152,0.344,0.222,0.273,0.318,0.226,0.211,0.289,0.25	-0.104	IR
ENSG00000115548.17_4	KDM3A	chr2	+	86705730	86707485	86705730	86705858	86707289	86707485	2188	5,19,15,9,9,10,13,6	11,20,26,5,16,12,31,22	11,16,8,5,8,9,12,7,11,8,14,14,7,11,12,9,10	26,18,32,35,63,50,49,54,25,27,35,24,31,31,28,24,26	200	100	0.000915783	0.0161676	0.185,0.322,0.224,0.474,0.22,0.294,0.173,0.12	0.175,0.308,0.111,0.067,0.06,0.083,0.109,0.061,0.18,0.129,0.167,0.226,0.101,0.151,0.176,0.158,0.161	0.109	IR
ENSG00000157353.17_5	FCSK	chr16	+	70500784	70501869	70500784	70501374	70501788	70501869	2225	1,0,0,1,0,2,6,0	5,9,4,2,2,4,5,4	1,3,1,3,3,6,2,0,4,7,4,3,2,3,5,3,2	5,6,1,3,3,2,4,4,2,8,2,3,3,9,6,5,10	200	100	0.000197365	0.00476301	0.091,0.0,0.0,0.2,0.0,0.2,0.375,0.0	0.091,0.2,0.333,0.333,0.333,0.6,0.2,0.0,0.5,0.304,0.5,0.333,0.25,0.143,0.294,0.231,0.091	-0.17	IR
ENSG00000196756.13_8	SNHG17	chr20	-	37049652	37050888	37049652	37049745	37050738	37050888	2303	8,12,2,9,3,10,12,16	1,0,1,2,1,1,0,0	17,15,32,22,20,38,24,26,12,13,9,5,11,11,8,12,17	4,7,8,4,3,6,13,11,2,3,4,2,3,3,12,5,5	200	100	1.81667e-08	1.95051e-06	0.8,1.0,0.5,0.692,0.6,0.833,1.0,1.0	0.68,0.517,0.667,0.733,0.769,0.76,0.48,0.542,0.75,0.684,0.529,0.556,0.647,0.647,0.25,0.545,0.63	0.192	IR
ENSG00000109065.12_7	NAT9	chr17	-	72768098	72768416	72768098	72768193	72768356	72768416	2420	30,27,16,22,15,16,34,36	5,7,6,8,7,5,9,7	42,28,22,24,33,30,18,25,45,30,28,36,34,28,19,20,21	14,10,21,8,25,19,17,10,8,23,21,18,21,16,12,17,15	200	100	0.000231156	0.00528775	0.75,0.659,0.571,0.579,0.517,0.615,0.654,0.72	0.6,0.583,0.344,0.6,0.398,0.441,0.346,0.556,0.738,0.395,0.4,0.5,0.447,0.467,0.442,0.37,0.412	0.16	IR
ENSG00000178719.17_4	GRINA	chr8	+	145065859	145066541	145065859	145065972	145066412	145066541	2425	16,14,9,19,4,4,2,13	7,11,1,7,7,2,4,5	7,15,12,8,4,10,16,6,13,15,11,5,19,6,8,9,3	0,0,0,0,3,1,2,0,2,1,1,1,1,0,2,1,1	200	100	4.31433e-13	1.89147e-10	0.533,0.389,0.818,0.576,0.222,0.5,0.2,0.565	1.0,1.0,1.0,1.0,0.4,0.833,0.8,1.0,0.765,0.882,0.846,0.714,0.905,1.0,0.667,0.818,0.6	-0.362	IR
ENSG00000160593.19_9	JAML	chr11	-	118067449	118068806	118067449	118067536	118068682	118068806	2513	30,27,20,41,57,46,95,29	29,32,19,23,44,33,47,27	90,68,100,54,141,107,85,83,95,111,117,86,117,152,80,72,94	60,60,35,16,20,14,28,25,38,73,64,41,50,47,28,26,28	200	100	1.25018e-06	8.22152e-05	0.341,0.297,0.345,0.471,0.393,0.411,0.503,0.349	0.429,0.362,0.588,0.628,0.779,0.793,0.603,0.624,0.556,0.432,0.478,0.512,0.539,0.618,0.588,0.581,0.627	-0.184	IR
ENSG00000256223.6_7	ZNF10	chr12	+	133707196	133707600	133707196	133707340	133707422	133707600	2580	25,22,13,3,10,4,12,21	0,0,2,0,0,0,0,0	28,24,20,30,43,44,26,38,34,30,32,36,20,20,32,13,8	0,0,5,8,6,6,7,5,3,3,0,3,5,0,2,2,2	181	100	9.09604e-11	1.91417e-08	1.0,1.0,0.782,1.0,1.0,1.0,1.0,1.0	1.0,1.0,0.688,0.674,0.798,0.802,0.672,0.808,0.862,0.847,1.0,0.869,0.688,1.0,0.898,0.782,0.688	0.145	IR
ENSG00000178761.15_5	FAM219B	chr15	-	75192332	75194404	75192332	75192478	75194290	75194404	2585	35,47,38,34,32,44,70,38	10,31,6,13,27,9,23,13	83,60,55,39,32,59,46,63,53,55,75,58,69,66,68,77,79	7,6,4,4,8,10,7,3,7,12,10,8,10,7,18,10,9	200	100	1.66713e-07	1.41464e-05	0.636,0.431,0.76,0.567,0.372,0.71,0.603,0.594	0.856,0.833,0.873,0.83,0.667,0.747,0.767,0.913,0.791,0.696,0.789,0.784,0.775,0.825,0.654,0.794,0.814	-0.205	IR
ENSG00000178761.15_5	FAM219B	chr15	-	75192332	75195127	75192332	75192478	75194944	75195127	2586	40,54,52,46,33,48,67,50	4,4,2,5,9,9,8,8	104,76,72,57,58,71,70,54,91,71,74,72,102,68,83,85,80	3,7,2,1,4,5,0,5,4,3,3,4,2,3,3,3,2	200	100	2.16581e-07	1.80862e-05	0.833,0.871,0.929,0.821,0.647,0.727,0.807,0.758	0.945,0.844,0.947,0.966,0.879,0.877,1.0,0.844,0.919,0.922,0.925,0.9,0.962,0.919,0.933,0.934,0.952	-0.123	IR
ENSG00000178761.15_5	FAM219B	chr15	-	75192332	75195127	75192332	75194404	75194944	75195127	2587	40,41,35,32,32,32,51,40	12,23,17,10,33,17,30,26	80,68,50,41,68,61,57,38,71,64,61,54,88,54,63,51,55	19,18,15,16,12,15,19,9,15,13,22,18,29,23,40,9,21	200	100	0.00031474	0.00678625	0.625,0.471,0.507,0.615,0.327,0.485,0.459,0.435	0.678,0.654,0.625,0.562,0.739,0.67,0.6,0.679,0.703,0.711,0.581,0.6,0.603,0.54,0.441,0.739,0.567	-0.138	IR
ENSG00000092531.10_4	SNAP23	chr15	+	42805152	42805645	42805152	42805194	42805371	42805645	2631	17,5,17,25,8,9,27,5	13,27,12,15,7,4,20,23	39,23,20,15,21,20,23,35,26,22,26,21,28,34,32,32,34	27,22,13,9,10,7,12,8,10,18,17,14,19,14,18,11,15	200	100	0.00206677	0.0304574	0.395,0.085,0.415,0.455,0.364,0.529,0.403,0.098	0.419,0.343,0.435,0.455,0.512,0.588,0.489,0.686,0.565,0.379,0.433,0.429,0.424,0.548,0.471,0.593,0.531	-0.145	IR
ENSG00000165801.10_4	ARHGEF40	chr14	+	21556988	21557704	21556988	21557035	21557172	21557704	2686	11,6,8,6,2,5,8,3	10,9,8,26,12,7,16,6	15,11,34,37,30,35,21,47,26,23,13,20,14,19,15,5,11	19,8,31,16,17,12,11,9,19,22,15,9,27,15,13,9,10	200	100	1.15379e-05	0.000523282	0.355,0.25,0.333,0.103,0.077,0.263,0.2,0.2	0.283,0.407,0.354,0.536,0.469,0.593,0.488,0.723,0.406,0.343,0.302,0.526,0.206,0.388,0.366,0.217,0.355	-0.187	IR
ENSG00000089818.18_5	NECAP1	chr12	+	8242790	8244446	8242790	8242895	8244364	8244446	2781	24,72,30,22,29,28,35,37	21,22,19,21,23,24,31,29	50,58,36,24,29,43,28,64,42,26,33,27,34,38,35,20,30	55,50,90,66,85,85,58,66,45,49,41,30,48,34,23,29,22	200	100	2.37858e-05	0.000926941	0.364,0.621,0.441,0.344,0.387,0.368,0.361,0.389	0.313,0.367,0.167,0.154,0.146,0.202,0.194,0.327,0.318,0.21,0.287,0.31,0.262,0.358,0.432,0.256,0.405	0.132	IR
ENSG00000089818.18_5	NECAP1	chr12	+	8242790	8245380	8242790	8244446	8245271	8245380	2785	10,30,14,14,13,11,16,11	11,18,14,18,13,19,22,19	29,27,20,22,27,14,14,21,20,10,20,6,11,11,10,17,13	20,22,79,46,56,57,61,56,26,34,29,32,35,47,17,26,24	200	100	0.000268807	0.00594198	0.313,0.455,0.333,0.28,0.333,0.224,0.267,0.224	0.42,0.38,0.112,0.193,0.194,0.109,0.103,0.158,0.278,0.128,0.256,0.086,0.136,0.105,0.227,0.246,0.213	0.107	IR
ENSG00000089818.18_5	NECAP1	chr12	+	8242790	8245651	8242790	8245380	8245467	8245651	2787	11,19,21,10,5,12,19,14	5,18,5,16,15,6,17,8	13,20,17,5,12,13,11,7,13,12,11,8,17,13,5,11,19	21,20,65,19,60,62,44,36,20,17,14,20,22,18,24,16,24	186	100	2.06965e-05	0.000837571	0.542,0.362,0.693,0.252,0.152,0.518,0.375,0.485	0.25,0.35,0.123,0.124,0.097,0.101,0.118,0.095,0.259,0.275,0.297,0.177,0.294,0.28,0.101,0.27,0.299	0.216	IR
ENSG00000213928.9_4	IRF9	chr14	+	24633271	24634164	24633271	24633343	24633822	24634164	2833	1.35172e+23	43,79,57,126,153,43,105,64	2.52244e+50	1.55145e+50	200	100	9.31457e-10	1.53137e-07	0.611,0.521,0.563,0.41,0.444,0.604,0.538,0.544	0.448,0.457,0.253,0.267,0.265,0.319,0.291,0.329,0.422,0.427,0.423,0.448,0.414,0.319,0.375,0.367,0.411	0.163	IR
ENSG00000026025.16_6	VIM	chr10	+	17277167	17278378	17277167	17277388	17278292	17278378	2881	115,95,95,75,74,88,163,105	14,10,13,13,12,14,30,11	178,154,158,108,136,187,141,154,164,115,122,152,104,151,83,51,37	12,12,1,0,1,0,1,0,15,8,4,8,3,6,19,0,0	200	100	1.11022e-16	1.94696e-13	0.804,0.826,0.785,0.743,0.755,0.759,0.731,0.827	0.881,0.865,0.988,1.0,0.986,1.0,0.986,1.0,0.845,0.878,0.938,0.905,0.945,0.926,0.686,1.0,1.0	-0.152	IR
ENSG00000159079.19_7	CFAP298	chr21	-	33973976	33975602	33973976	33974283	33975470	33975602	2953	5,1,6,2,1,1,10,3	7,10,5,3,5,2,13,4	10,4,16,22,19,11,17,21,10,7,4,7,6,2,6,4,6	4,3,8,3,6,6,7,7,6,4,7,5,10,5,9,1,5	200	100	0.000103388	0.0030051	0.263,0.048,0.375,0.25,0.091,0.2,0.278,0.273	0.556,0.4,0.5,0.786,0.613,0.478,0.548,0.6,0.455,0.467,0.222,0.412,0.231,0.167,0.25,0.667,0.375	-0.232	IR
ENSG00000164068.16_3	RNF123	chr3	+	49749911	49751020	49749911	49750325	49750945	49751020	3099	2,0,2,0,2,1,2,1	1,2,5,5,5,3,1,6	5,3,3,6,2,6,5,5,3,4,5,2,2,1,4,2,4	5,4,0,1,6,3,5,5,2,4,2,3,3,4,4,1,4	200	100	0.000145394	0.00380556	0.5,0.0,0.167,0.0,0.167,0.143,0.5,0.077	0.333,0.273,1.0,0.75,0.143,0.5,0.333,0.333,0.429,0.333,0.556,0.25,0.25,0.111,0.333,0.5,0.333	-0.203	IR
ENSG00000240303.8_5	ACAD11	chr3	-	132297639	132298402	132297639	132297900	132298335	132298402	3306	2,4,8,0,0,1,7,3	9,28,14,10,10,5,18,12	12,5,10,13,10,14,10,3,3,5,9,4,6,5,8,3,15	22,9,12,8,11,14,8,4,9,10,13,14,13,8,12,13,11	200	100	2.72806e-06	0.000157718	0.1,0.067,0.222,0.0,0.0,0.091,0.163,0.111	0.214,0.217,0.294,0.448,0.313,0.333,0.385,0.273,0.143,0.2,0.257,0.125,0.188,0.238,0.25,0.103,0.405	-0.164	IR
ENSG00000005302.19_6	MSL3	chrX	+	11778955	11780371	11778955	11779056	11780248	11780371	3339	1,9,2,4,1,4,4,4	0,2,0,3,2,1,3,0	1,4,21,5,4,8,9,8,0,3,3,7,4,4,2,4,5	0,1,0,2,1,0,0,0,2,0,0,0,0,1,0,0,0	200	100	0.000235001	0.00532904	1.0,0.692,1.0,0.4,0.2,0.667,0.4,1.0	1.0,0.667,1.0,0.556,0.667,1.0,1.0,1.0,0.0,1.0,1.0,1.0,1.0,0.667,1.0,1.0,1.0	-0.186	IR
ENSG00000115523.16_4	GNLY	chr2	+	85921875	85922546	85921875	85922119	85922442	85922546	3363	94,285,169,142,151,66,201,85	1.69597e+23	4.84222e+50	5.16311e+50	200	100	0	0	0.218,0.193,0.237,0.256,0.157,0.181,0.233,0.174	0.319,0.263,0.353,0.473,0.429,0.393,0.392,0.29,0.365,0.281,0.343,0.274,0.337,0.302,0.352,0.348,0.361	-0.139	IR
ENSG00000162231.14_6	NXF1	chr11	-	62566010	62567958	62566010	62566047	62567848	62567958	3454	1.4914e+23	76,111,76,96,140,84,111,83	2.12187e+50	99,88,73,75,96,74,75,64,90,114,74,103,110,92,85,66,86	200	100	9.24816e-14	6.08182e-11	0.495,0.387,0.409,0.427,0.3,0.38,0.387,0.39	0.517,0.515,0.668,0.657,0.608,0.74,0.673,0.657,0.58,0.437,0.549,0.504,0.51,0.493,0.543,0.596,0.551	-0.179	IR
[truncated: 1,086 more rows]

## Sheet: ICU
GeneID	geneSymbol	chr	strand	longExonStart_0base	longExonEnd	shortES	shortEE	flankingES	flankingEE	ID.1	IJC_SAMPLE_1	SJC_SAMPLE_1	IJC_SAMPLE_2	SJC_SAMPLE_2	IncFormLen	SkipFormLen	PValue	FDR	IncLevel1	IncLevel2	IncLevelDifference	Events
[truncated: 1,541 more rows]
