# Supplementary material for: Abnormal global alternative RNA splicing in COVID-19 patients
Source: PLoS Genet. 2022 Apr 14;18(4):e1010137. doi: 10.1371/journal.pgen.1010137 (PMC9089920; doi:10.1371/journal.pgen.1010137)
Supplement: S5 Table — (XLSX) [file pgen.1010137.s014.xlsx]

## Sheet: Sheet1
Parent_key	DrugName	ProteinName	Protein_id	Gene_name
DB00006	Bivalirudin	Prothrombin	P00734	F2
DB00009	Alteplase	Plasminogen	P00747	PLG
DB00009	Alteplase	Fibrinogen alpha chain	P02671	FGA
DB00009	Alteplase	Urokinase plasminogen activator surface receptor	Q03405	PLAUR
DB00009	Alteplase	Plasminogen activator inhibitor 1	P05121	SERPINE1
DB00020	Sargramostim	Granulocyte-macrophage colony-stimulating factor receptor subunit alpha	P15509	CSF2RA
DB00020	Sargramostim	Interleukin-3 receptor subunit alpha	P26951	IL3RA
DB00020	Sargramostim	Cytokine receptor common subunit beta	P32927	CSF2RB
DB00020	Sargramostim	Syndecan-2	P34741	SDC2
DB00020	Sargramostim	Bone marrow proteoglycan	P13727	PRG2
DB00026	Anakinra	Interleukin-1 receptor type 1	P14778	IL1R1
DB00031	Tenecteplase	Plasminogen	P00747	PLG
DB00031	Tenecteplase	Fibrinogen alpha chain	P02671	FGA
DB00031	Tenecteplase	Urokinase plasminogen activator surface receptor	Q03405	PLAUR
DB00031	Tenecteplase	Plasminogen activator inhibitor 1	P05121	SERPINE1
DB00031	Tenecteplase	Plasminogen activator inhibitor 2	P05120	SERPINB2
DB00031	Tenecteplase	Tetranectin	P05452	CLEC3B
DB00031	Tenecteplase	Keratin, type II cytoskeletal 8	P05787	KRT8
DB00031	Tenecteplase	Annexin A2	P07355	ANXA2
DB00031	Tenecteplase	Calreticulin	P27797	CALR
DB00031	Tenecteplase	Calnexin	P27824	CANX
DB00031	Tenecteplase	Prolow-density lipoprotein receptor-related protein 1	Q07954	LRP1
DB00060	Interferon beta-1a	Interferon alpha/beta receptor 1	P17181	IFNAR1
DB00060	Interferon beta-1a	Interferon alpha/beta receptor 2	P48551	IFNAR2
DB00065	Infliximab	Tumor necrosis factor	P01375	TNF
DB00068	Interferon beta-1b	Interferon alpha/beta receptor 1	P17181	IFNAR1
DB00068	Interferon beta-1b	Interferon alpha/beta receptor 2	P48551	IFNAR2
DB00072	Trastuzumab	Receptor tyrosine-protein kinase erbB-2	P04626	ERBB2
DB00091	Cyclosporine	Calcium signal-modulating cyclophilin ligand	P49069	CAMLG
DB00091	Cyclosporine	Calcineurin subunit B type 2	Q96LZ3	PPP3R2
DB00091	Cyclosporine	Peptidyl-prolyl cis-trans isomerase A	P62937	PPIA
DB00091	Cyclosporine	Peptidyl-prolyl cis-trans isomerase A	P0AFL3	PPIA
DB00091	Cyclosporine	Peptidyl-prolyl cis-trans isomerase F, mitochondrial	P30405	PPIF
DB00105	Interferon alfa-2b	Interferon alpha/beta receptor 2	P48551	IFNAR2
DB00105	Interferon alfa-2b	Interferon alpha/beta receptor 1	P17181	IFNAR1
DB00107	Oxytocin	Oxytocin receptor	P30559	OXTR
DB00107	Oxytocin	Oxytocin-neurophysin 1	P01178	OXT
DB00112	Bevacizumab	Vascular endothelial growth factor A	P15692	VEGFA
DB00112	Bevacizumab	Complement C1q subcomponent subunit A	P02745	C1QA
DB00112	Bevacizumab	Complement C1q subcomponent subunit B	P02746	C1QB
DB00112	Bevacizumab	Complement C1q subcomponent subunit C	P02747	C1QC
DB00112	Bevacizumab	Low affinity immunoglobulin gamma Fc region receptor III-A	P08637	FCGR3A
DB00112	Bevacizumab	High affinity immunoglobulin gamma Fc receptor I	P12314	FCGR1A
DB00112	Bevacizumab	Low affinity immunoglobulin gamma Fc region receptor II-a	P12318	FCGR2A
DB00112	Bevacizumab	Low affinity immunoglobulin gamma Fc region receptor II-b	P31994	FCGR2B
DB00112	Bevacizumab	Low affinity immunoglobulin gamma Fc region receptor II-c	P31995	FCGR2C
DB00125	Arginine	Nitric oxide synthase, endothelial	P29474	NOS3
DB00125	Arginine	Cationic amino acid transporter 3	Q8WY07	SLC7A3
DB00125	Arginine	Argininosuccinate lyase	P04424	ASL
DB00125	Arginine	Nitric oxide synthase, inducible	P35228	NOS2
DB00125	Arginine	High affinity cationic amino acid transporter 1	P30825	SLC7A1
DB00125	Arginine	Arginase-2, mitochondrial	P78540	ARG2
DB00125	Arginine	Cationic amino acid transporter 4	O43246	SLC7A4
DB00125	Arginine	Argininosuccinate synthase	P00966	ASS1
DB00125	Arginine	Argininosuccinate synthase	P59846	argG
DB00126	Ascorbic acid	Procollagen-lysine,2-oxoglutarate 5-dioxygenase 2	O00469	PLOD2
DB00126	Ascorbic acid	Phytanoyl-CoA dioxygenase, peroxisomal	O14832	PHYH
DB00126	Ascorbic acid	Procollagen-lysine,2-oxoglutarate 5-dioxygenase 3	O60568	PLOD3
DB00126	Ascorbic acid	Gamma-butyrobetaine dioxygenase	O75936	BBOX1
DB00126	Ascorbic acid	Dopamine beta-hydroxylase	P09172	DBH
DB00126	Ascorbic acid	Peptidyl-glycine alpha-amidating monooxygenase	P19021	PAM
DB00126	Ascorbic acid	Prolyl 3-hydroxylase 1	Q32P28	P3H1
DB00126	Ascorbic acid	Prolyl 3-hydroxylase 2	Q8IVL5	P3H2
DB00126	Ascorbic acid	Prolyl 3-hydroxylase 3	Q8IVL6	P3H3
DB00126	Ascorbic acid	Prolyl 4-hydroxylase subunit alpha-1	P13674	P4HA1
DB00126	Ascorbic acid	2-oxoglutarate and iron-dependent oxygenase domain-containing protein 2	Q6N063	OGFOD2
DB00126	Ascorbic acid	Alpha-ketoglutarate-dependent dioxygenase alkB homolog 3	Q96Q83	ALKBH3
DB00126	Ascorbic acid	Lysine-specific demethylase 5D	Q9BY66	KDM5D
DB00126	Ascorbic acid	Procollagen-lysine,2-oxoglutarate 5-dioxygenase 1	Q02809	PLOD1
DB00126	Ascorbic acid	Trimethyllysine dioxygenase, mitochondrial	Q9NVH6	TMLHE
DB00126	Ascorbic acid	Transmembrane prolyl 4-hydroxylase	Q9NXG6	P4HTM
DB00126	Ascorbic acid	Egl nine homolog 1	Q9GZT9	EGLN1
DB00126	Ascorbic acid	Egl nine homolog 2	Q96KS0	EGLN2
DB00126	Ascorbic acid	Egl nine homolog 3	Q9H6Z9	EGLN3
DB00145	Glycine	2-amino-3-ketobutyrate coenzyme A ligase, mitochondrial	O75600	GCAT
DB00145	Glycine	5-aminolevulinate synthase, nonspecific, mitochondrial	P13196	ALAS1
DB00145	Glycine	5-aminolevulinate synthase, erythroid-specific, mitochondrial	P22557	ALAS2
DB00145	Glycine	Glutamate receptor ionotropic, NMDA 2A	Q12879	GRIN2A
DB00145	Glycine	Bile acid-CoA:amino acid N-acyltransferase	Q14032	BAAT
DB00145	Glycine	N-arachidonyl glycine receptor	Q14330	GPR18
DB00145	Glycine	Glutathione synthetase	P48637	GSS
DB00145	Glycine	Glutamate receptor ionotropic, NMDA 2C	Q14957	GRIN2C
DB00145	Glycine	Serine hydroxymethyltransferase	P0A827	glyA
DB00145	Glycine	Serine hydroxymethyltransferase	Q5KUI2	glyA
DB00145	Glycine	Glycine N-acyltransferase	Q6IB77	GLYAT
DB00145	Glycine	Serine hydroxymethyltransferase, mitochondrial	P34897	SHMT2
DB00145	Glycine	Glycine N-acyltransferase-like protein 2	Q8WU03	GLYATL2
DB00145	Glycine	Glycine N-acyltransferase-like protein 1	Q969I3	GLYATL1
DB00145	Glycine	Peroxisomal sarcosine oxidase	Q9P0Z9	PIPOX
DB00145	Glycine	Glutamate receptor ionotropic, NMDA 3B	O60391	GRIN3B
DB00145	Glycine	Glycine receptor subunit alpha-1	P23415	GLRA1
DB00145	Glycine	Glycine receptor subunit beta	P48167	GLRB
DB00145	Glycine	Serine hydroxymethyltransferase, cytosolic	P34896	SHMT1
DB00145	Glycine	Glycine receptor subunit alpha-3	O75311	GLRA3
DB00145	Glycine	Glycine receptor subunit alpha-2	P23416	GLRA2
DB00145	Glycine	Glycine N-methyltransferase	Q14749	GNMT
DB00145	Glycine	Glycine amidinotransferase, mitochondrial	P50440	GATM
DB00146	Calcifediol	Vitamin D3 receptor	P11473	VDR
DB00155	Citrulline	Argininosuccinate synthase	P00966	ASS1
DB00155	Citrulline	Argininosuccinate synthase	P59846	argG
DB00155	Citrulline	N(G),N(G)-dimethylarginine dimethylaminohydrolase 2	O95865	DDAH2
DB00155	Citrulline	Argininosuccinate synthetase, isoform CRA_a	Q5T6L4	ASS
DB00155	Citrulline	N(G),N(G)-dimethylarginine dimethylaminohydrolase 1	O94760	DDAH1
DB00155	Citrulline	Ornithine carbamoyltransferase, mitochondrial	P00480	OTC
DB00155	Citrulline	Nitric oxide synthase, brain	P29475	NOS1
DB00155	Citrulline	Nitric oxide synthase, inducible	P35228	NOS2
DB00155	Citrulline	Nitric oxide synthase, endothelial	P29474	NOS3
DB00155	Citrulline	Protein-arginine deiminase type-6	Q6TGC4	PADI6
DB00155	Citrulline	Protein-arginine deiminase type-1	Q9ULC6	PADI1
DB00155	Citrulline	Protein-arginine deiminase type-3	Q9ULW8	PADI3
DB00155	Citrulline	Protein-arginine deiminase type-2	Q9Y2J8	PADI2
DB00155	Citrulline	Protein-arginine deiminase type-4	Q9UM07	PADI4
DB00158	Folic acid	Folate receptor gamma	P41439	FOLR3
DB00158	Folic acid	Folate receptor beta	P14207	FOLR2
DB00158	Folic acid	Folate receptor alpha	P15328	FOLR1
DB00169	Cholecalciferol	Vitamin D3 receptor	P11473	VDR
DB00176	Fluvoxamine	Sodium-dependent serotonin transporter	P31645	SLC6A4
DB00176	Fluvoxamine	Potassium voltage-gated channel subfamily H member 2	Q12809	KCNH2
DB00177	Valsartan	Type-1 angiotensin II receptor	P30556	AGTR1
DB00178	Ramipril	Angiotensin-converting enzyme	P12821	ACE
DB00178	Ramipril	B1 bradykinin receptor	P46663	BDKRB1
DB00182	Amphetamine	Synaptic vesicular amine transporter	Q05940	SLC18A2
DB00182	Amphetamine	Synaptic vesicular amine transporter	Q8BRU6	Slc18a2
DB00182	Amphetamine	Sodium-dependent dopamine transporter	Q01959	SLC6A3
DB00182	Amphetamine	Sodium-dependent dopamine transporter	Q61327	Slc6a3
DB00182	Amphetamine	Cocaine- and amphetamine-regulated transcript protein	Q16568	CARTPT
DB00182	Amphetamine	Trace amine-associated receptor 1	Q96RJ0	TAAR1
DB00182	Amphetamine	Sodium-dependent noradrenaline transporter	P23975	SLC6A2
DB00182	Amphetamine	Amine oxidase [flavin-containing] B	P27338	MAOB
DB00182	Amphetamine	Sodium-dependent serotonin transporter	P31645	SLC6A4
DB00193	Tramadol	Mu-type opioid receptor	P35372	OPRM1
DB00193	Tramadol	Sodium-dependent noradrenaline transporter	P23975	SLC6A2
DB00193	Tramadol	Sodium-dependent serotonin transporter	P31645	SLC6A4
DB00193	Tramadol	5-hydroxytryptamine receptor 2C	P28335	HTR2C
DB00193	Tramadol	5-hydroxytryptamine receptor 2C	P08909	Htr2c
DB00193	Tramadol	Kappa-type opioid receptor	P41145	OPRK1
DB00193	Tramadol	Delta-type opioid receptor	P41143	OPRD1
DB00193	Tramadol	Alpha-7 nicotinic cholinergic receptor subunit	Q693P7	CHRNA7
DB00193	Tramadol	Muscarinic acetylcholine receptor M3	P20309	CHRM3
DB00193	Tramadol	Muscarinic acetylcholine receptor M1	P11229	CHRM1
DB00193	Tramadol	Sodium channel protein type 2 subunit alpha	Q99250	SCN2A
DB00193	Tramadol	Transient receptor potential cation channel subfamily V member 1	Q8NER1	TRPV1
DB00193	Tramadol	Adenosine receptor A1	P30542	ADORA1
DB00195	Betaxolol	Beta-1 adrenergic receptor	P08588	ADRB1
DB00195	Betaxolol	Beta-2 adrenergic receptor	P07550	ADRB2
DB00198	Oseltamivir	Sialidase-1	Q99519	NEU1
DB00198	Oseltamivir	Sialidase-2	Q9Y3R4	NEU2
DB00203	Sildenafil	cGMP-specific 3',5'-cyclic phosphodiesterase	O76074	PDE5A
DB00203	Sildenafil	Retinal rod rhodopsin-sensitive cGMP 3',5'-cyclic phosphodiesterase subunit gamma	P18545	PDE6G
DB00203	Sildenafil	Retinal cone rhodopsin-sensitive cGMP 3',5'-cyclic phosphodiesterase subunit gamma	Q13956	PDE6H
DB00206	Reserpine	Synaptic vesicular amine transporter	Q05940	SLC18A2
DB00206	Reserpine	Synaptic vesicular amine transporter	Q8BRU6	Slc18a2
DB00206	Reserpine	Chromaffin granule amine transporter	P54219	SLC18A1
DB00206	Reserpine	Baculoviral IAP repeat-containing protein 5	O15392	BIRC5
DB00207	Azithromycin	Protein-arginine deiminase type-4	Q9UM07	PADI4
DB00218	Moxifloxacin	DNA topoisomerase 2-alpha	P11388	TOP2A
DB00235	Milrinone	cGMP-inhibited 3',5'-cyclic phosphodiesterase A	Q14432	PDE3A
DB00257	Clotrimazole	Intermediate conductance calcium-activated potassium channel protein 4	O15554	KCNN4
DB00257	Clotrimazole	Nuclear receptor subfamily 1 group I member 2	O75469	NR1I2
DB00257	Clotrimazole	Hydroxycarboxylic acid receptor 2	Q8TDS4	HCAR2
DB00264	Metoprolol	Beta-1 adrenergic receptor	P08588	ADRB1
DB00264	Metoprolol	Beta-2 adrenergic receptor	P07550	ADRB2
DB00270	Isradipine	Voltage-dependent L-type calcium channel subunit alpha-1C	Q13936	CACNA1C
DB00270	Isradipine	Voltage-dependent calcium channel subunit alpha-2/delta-1	P54289	CACNA2D1
DB00270	Isradipine	Voltage-dependent L-type calcium channel subunit beta-2	Q08289	CACNB2
DB00270	Isradipine	Voltage-dependent T-type calcium channel subunit alpha-1H	O95180	CACNA1H
DB00270	Isradipine	Voltage-dependent calcium channel subunit alpha-2/delta-2	Q9NY47	CACNA2D2
DB00270	Isradipine	Voltage-dependent L-type calcium channel subunit alpha-1D	Q01668	CACNA1D
DB00270	Isradipine	Voltage-dependent L-type calcium channel subunit alpha-1S	Q13698	CACNA1S
DB00275	Olmesartan	Type-1 angiotensin II receptor	P30556	AGTR1
DB00278	Argatroban	Prothrombin	P00734	F2
DB00295	Morphine	Mu-type opioid receptor	P35372	OPRM1
DB00295	Morphine	Kappa-type opioid receptor	P41145	OPRK1
DB00295	Morphine	Delta-type opioid receptor	P41143	OPRD1
DB00295	Morphine	Lymphocyte antigen 96	Q9Y6Y9	LY96
DB00302	Tranexamic acid	Plasminogen	P00747	PLG
DB00310	Chlorthalidone	Solute carrier family 12 member 1	Q13621	SLC12A1
DB00310	Chlorthalidone	Carbonic anhydrase 1	P00915	CA1
DB00316	Acetaminophen	Prostaglandin E synthase 3	Q15185	PTGES3
DB00316	Acetaminophen	Prostaglandin G/H synthase 2	P35354	PTGS2
DB00316	Acetaminophen	Prostaglandin G/H synthase 1	P23219	PTGS1
DB00316	Acetaminophen	Transient receptor potential cation channel subfamily V member 1	Q8NER1	TRPV1
DB00328	Indomethacin	Prostaglandin G/H synthase 1	P23219	PTGS1
DB00328	Indomethacin	Prostaglandin G/H synthase 2	P35354	PTGS2
DB00328	Indomethacin	Phospholipase A2, membrane associated	P14555	PLA2G2A
DB00328	Indomethacin	Prostaglandin reductase 2	Q8N8N7	PTGR2
DB00328	Indomethacin	Peroxisome proliferator-activated receptor gamma	P37231	PPARG
DB00328	Indomethacin	Lactoylglutathione lyase	Q04760	GLO1
DB00328	Indomethacin	Prostaglandin D2 receptor 2	Q9Y5Y4	PTGDR2
DB00328	Indomethacin	Peroxisome proliferator-activated receptor alpha	Q07869	PPARA
DB00328	Indomethacin	Aldo-keto reductase family 1 member C3	P42330	AKR1C3
DB00331	Metformin	5'-AMP-activated protein kinase subunit beta-1	Q9Y478	PRKAB1
DB00331	Metformin	Electron transfer flavoprotein-ubiquinone oxidoreductase, mitochondrial	Q16134	ETFDH
DB00331	Metformin	Glycerol-3-phosphate dehydrogenase [NAD(+)], cytoplasmic	P21695	GPD1
DB00335	Atenolol	Beta-1 adrenergic receptor	P08588	ADRB1
DB00335	Atenolol	Beta-2 adrenergic receptor	P07550	ADRB2
DB00338	Omeprazole	Potassium-transporting ATPase alpha chain 1	P20648	ATP4A
DB00338	Omeprazole	Aryl hydrocarbon receptor	P35869	AHR
DB00343	Diltiazem	Voltage-dependent calcium channel gamma-1 subunit	Q06432	CACNG1
DB00343	Diltiazem	Voltage-dependent L-type calcium channel subunit alpha-1C	Q13936	CACNA1C
DB00350	Minoxidil	ATP-sensitive inward rectifier potassium channel 1	P48048	KCNJ1
DB00350	Minoxidil	Prostaglandin G/H synthase 1	P23219	PTGS1
DB00350	Minoxidil	Renin	P00797	REN
DB00358	Mefloquine	Adenosine receptor A2a	P29274	ADORA2A
DB00373	Timolol	Beta-1 adrenergic receptor	P08588	ADRB1
DB00373	Timolol	Beta-2 adrenergic receptor	P07550	ADRB2
DB00381	Amlodipine	Voltage-dependent L-type calcium channel subunit alpha-1C	Q13936	CACNA1C
DB00381	Amlodipine	Voltage-dependent N-type calcium channel subunit alpha-1B	Q00975	CACNA1B
DB00381	Amlodipine	Voltage-dependent L-type calcium channel subunit beta-1	Q02641	CACNB1
DB00381	Amlodipine	Voltage-dependent calcium channel subunit alpha-2/delta-3	Q8IZS8	CACNA2D3
DB00381	Amlodipine	Carbonic anhydrase 1	P00915	CA1
DB00381	Amlodipine	Sphingomyelin phosphodiesterase	P17405	SMPD1
DB00381	Amlodipine	Voltage-dependent T-type calcium channel subunit alpha-1I	Q9P0X4	CACNA1I
DB00384	Triamterene	Amiloride-sensitive sodium channel subunit gamma	P51170	SCNN1G
DB00384	Triamterene	Amiloride-sensitive sodium channel subunit alpha	P37088	SCNN1A
DB00384	Triamterene	Amiloride-sensitive sodium channel subunit beta	P51168	SCNN1B
DB00384	Triamterene	Amiloride-sensitive sodium channel subunit delta	P51172	SCNN1D
DB00393	Nimodipine	Voltage-dependent L-type calcium channel subunit alpha-1C	Q13936	CACNA1C
DB00393	Nimodipine	Voltage-dependent L-type calcium channel subunit alpha-1D	Q01668	CACNA1D
DB00393	Nimodipine	Voltage-dependent L-type calcium channel subunit alpha-1F	O60840	CACNA1F
DB00393	Nimodipine	Voltage-dependent L-type calcium channel subunit alpha-1S	Q13698	CACNA1S
DB00393	Nimodipine	Voltage-dependent L-type calcium channel subunit beta-1	Q02641	CACNB1
DB00393	Nimodipine	Voltage-dependent L-type calcium channel subunit beta-2	Q08289	CACNB2
DB00393	Nimodipine	Voltage-dependent L-type calcium channel subunit beta-3	P54284	CACNB3
DB00393	Nimodipine	Voltage-dependent L-type calcium channel subunit beta-4	O00305	CACNB4
DB00393	Nimodipine	Mineralocorticoid receptor	P08235	NR3C2
DB00393	Nimodipine	Aryl hydrocarbon receptor	P35869	AHR
DB00396	Progesterone	Progesterone receptor	P06401	PGR
DB00396	Progesterone	Mineralocorticoid receptor	P08235	NR3C2
DB00396	Progesterone	Steroid 17-alpha-hydroxylase/17,20 lyase	P05093	CYP17A1
DB00396	Progesterone	Kappa-type opioid receptor	P41145	OPRK1
DB00396	Progesterone	Alpha-1-acid glycoprotein 1	P02763	ORM1
DB00396	Progesterone	Glucocorticoid receptor	P04150	NR3C1
DB00396	Progesterone	Androgen receptor	P10275	AR
DB00396	Progesterone	Sex hormone-binding globulin	P04278	SHBG
DB00396	Progesterone	Estrogen receptor beta	Q92731	ESR2
DB00397	Phenylpropanolamine	Beta-1 adrenergic receptor	P08588	ADRB1
DB00397	Phenylpropanolamine	Beta-2 adrenergic receptor	P07550	ADRB2
DB00401	Nisoldipine	Voltage-dependent L-type calcium channel subunit alpha-1C	Q13936	CACNA1C
DB00401	Nisoldipine	Voltage-dependent calcium channel subunit alpha-2/delta-1	P54289	CACNA2D1
DB00401	Nisoldipine	Voltage-dependent L-type calcium channel subunit beta-2	Q08289	CACNB2
DB00401	Nisoldipine	Voltage-dependent L-type calcium channel subunit alpha-1D	Q01668	CACNA1D
DB00401	Nisoldipine	Voltage-dependent L-type calcium channel subunit alpha-1S	Q13698	CACNA1S
DB00412	Rosiglitazone	Peroxisome proliferator-activated receptor gamma	P37231	PPARG
DB00412	Rosiglitazone	Peroxisome proliferator-activated receptor alpha	Q07869	PPARA
DB00412	Rosiglitazone	Peroxisome proliferator-activated receptor delta	Q03181	PPARD
DB00412	Rosiglitazone	Retinoic acid receptor RXR-alpha	P19793	RXRA
DB00412	Rosiglitazone	Retinoic acid receptor RXR-beta	P28702	RXRB
DB00412	Rosiglitazone	Retinoic acid receptor RXR-gamma	P48443	RXRG
DB00421	Spironolactone	Mineralocorticoid receptor	P08235	NR3C2
DB00421	Spironolactone	Androgen receptor	P10275	AR
DB00421	Spironolactone	Progesterone receptor	P06401	PGR
DB00421	Spironolactone	Glucocorticoid receptor	P04150	NR3C1
DB00421	Spironolactone	Cytochrome P450 11B2, mitochondrial	P19099	CYP11B2
DB00421	Spironolactone	Steroid 17-alpha-hydroxylase/17,20 lyase	P05093	CYP17A1
DB00421	Spironolactone	Sex hormone-binding globulin	P04278	SHBG
DB00421	Spironolactone	Nuclear receptor subfamily 1 group I member 2	O75469	NR1I2
DB00425	Zolpidem	Gamma-aminobutyric acid receptor subunit alpha-1	P14867	GABRA1
DB00425	Zolpidem	Gamma-aminobutyric acid receptor subunit alpha-2	P47869	GABRA2
DB00425	Zolpidem	Gamma-aminobutyric acid receptor subunit alpha-3	P34903	GABRA3
DB00425	Zolpidem	Gamma-aminobutyric acid receptor subunit gamma-2	P18507	GABRG2
DB00436	Bendroflumethiazide	Solute carrier family 12 member 3	P55017	SLC12A3
DB00436	Bendroflumethiazide	Calcium-activated potassium channel subunit alpha-1	Q12791	KCNMA1
DB00436	Bendroflumethiazide	Calcium-activated potassium channel subunit alpha-1	Q08460	Kcnma1
DB00436	Bendroflumethiazide	Carbonic anhydrase 1	P00915	CA1
DB00436	Bendroflumethiazide	Carbonic anhydrase 2	P00918	CA2
DB00436	Bendroflumethiazide	Carbonic anhydrase 4	P22748	CA4
DB00443	Betamethasone	Glucocorticoid receptor	P04150	NR3C1
DB00457	Prazosin	Alpha-1A adrenergic receptor	P35348	ADRA1A
DB00457	Prazosin	Alpha-1B adrenergic receptor	P35368	ADRA1B
DB00457	Prazosin	Alpha-1D adrenergic receptor	P25100	ADRA1D
DB00457	Prazosin	Potassium voltage-gated channel subfamily H member 2	Q12809	KCNH2
DB00457	Prazosin	Alpha-2A adrenergic receptor	P08913	ADRA2A
DB00457	Prazosin	Alpha-2B adrenergic receptor	P18089	ADRA2B
DB00471	Montelukast	Cysteinyl leukotriene receptor 1	Q9Y271	CYSLTR1
DB00471	Montelukast	Arachidonate 5-lipoxygenase	P09917	ALOX5
DB00472	Fluoxetine	Sodium-dependent serotonin transporter	P31645	SLC6A4
DB00472	Fluoxetine	5-hydroxytryptamine receptor 2C	P28335	HTR2C
DB00472	Fluoxetine	5-hydroxytryptamine receptor 2C	P08909	Htr2c
DB00472	Fluoxetine	Neuronal acetylcholine receptor subunit alpha-2	Q15822	CHRNA2
DB00472	Fluoxetine	Neuronal acetylcholine receptor subunit alpha-3	P32297	CHRNA3
DB00472	Fluoxetine	Neuronal acetylcholine receptor subunit beta-4	P30926	CHRNB4
DB00472	Fluoxetine	Cyclin-dependent kinases regulatory subunit 1	P61024	CKS1B
DB00472	Fluoxetine	Potassium voltage-gated channel subfamily H member 2	Q12809	KCNH2
DB00477	Chlorpromazine	5-hydroxytryptamine receptor 1A	P08908	HTR1A
DB00477	Chlorpromazine	5-hydroxytryptamine receptor 2A	P28223	HTR2A
DB00477	Chlorpromazine	Alpha-1A adrenergic receptor	P35348	ADRA1A
DB00477	Chlorpromazine	Alpha-1B adrenergic receptor	P35368	ADRA1B
DB00477	Chlorpromazine	Histamine H1 receptor	P35367	HRH1
DB00477	Chlorpromazine	Histamine H1 receptor	P70174	Hrh1
DB00477	Chlorpromazine	Potassium voltage-gated channel subfamily H member 2	Q12809	KCNH2
DB00477	Chlorpromazine	5-hydroxytryptamine receptor 2C	P28335	HTR2C
DB00477	Chlorpromazine	5-hydroxytryptamine receptor 2C	P08909	Htr2c
DB00477	Chlorpromazine	Muscarinic acetylcholine receptor M1	P11229	CHRM1
DB00477	Chlorpromazine	Muscarinic acetylcholine receptor M3	P20309	CHRM3
DB00477	Chlorpromazine	Sphingomyelin phosphodiesterase	P17405	SMPD1
DB00477	Chlorpromazine	Calmodulin	P0DP23	CALM1
DB00477	Chlorpromazine	5-hydroxytryptamine receptor 6	P50406	HTR6
DB00477	Chlorpromazine	5-hydroxytryptamine receptor 7	P34969	HTR7
DB00477	Chlorpromazine	Histamine H4 receptor	Q9H3N8	HRH4
DB00480	Lenalidomide	Protein cereblon	Q96SW2	CRBN
DB00480	Lenalidomide	Tumor necrosis factor ligand superfamily member 11	O14788	TNFSF11
DB00480	Lenalidomide	Cadherin-5	P33151	CDH5
DB00480	Lenalidomide	Prostaglandin G/H synthase 2	P35354	PTGS2
DB00492	Fosinopril	Angiotensin-converting enzyme	P12821	ACE
DB00497	Oxycodone	Mu-type opioid receptor	P35372	OPRM1
DB00497	Oxycodone	Kappa-type opioid receptor	P41145	OPRK1
DB00497	Oxycodone	Delta-type opioid receptor	P41143	OPRD1
DB00503	Ritonavir	Nuclear receptor subfamily 1 group I member 2	O75469	NR1I2
DB00519	Trandolapril	Angiotensin-converting enzyme	P12821	ACE
DB00524	Metolazone	Solute carrier family 12 member 3	P55017	SLC12A3
DB00535	Cefdinir	Myeloperoxidase	P05164	MPO
DB00542	Benazepril	Angiotensin-converting enzyme	P12821	ACE
DB00545	Pyridostigmine	Acetylcholinesterase	P22303	ACHE
DB00545	Pyridostigmine	Cholinesterase	P06276	BCHE
DB00545	Pyridostigmine	Serum albumin	P02768	ALB
DB00559	Bosentan	Endothelin-1 receptor	P25101	EDNRA
DB00559	Bosentan	Endothelin B receptor	P24530	EDNRB
DB00563	Methotrexate	Dihydrofolate reductase	P00374	DHFR
DB00563	Methotrexate	Dihydrofolate reductase	P0ABQ4	folA
DB00563	Methotrexate	Dihydrofolate reductase	P9WNX1	folA
DB00563	Methotrexate	Dihydrofolate reductase	P22906	DFR1
DB00563	Methotrexate	Dihydrofolate reductase	P00381	folA
DB00563	Methotrexate	Dihydrofolate reductase	P00378	DHFR
DB00563	Methotrexate	Dihydrofolate reductase	A0A0M3KKX1	dfrB
DB00563	Methotrexate	Dihydrofolate reductase	P0A017	folA
DB00563	Methotrexate	Dihydrofolate reductase	Q81R22	dfrA
DB00563	Methotrexate	Thymidylate synthase	P04818	TYMS
DB00563	Methotrexate	Thymidylate synthase	P12461	TMP1
DB00563	Methotrexate	Thymidylate synthase	P00469	thyA
DB00563	Methotrexate	Thymidylate synthase	P0A884	thyA
DB00563	Methotrexate	Thymidylate synthase	P13100	THYA
DB00563	Methotrexate	Bifunctional purine biosynthesis protein PURH	P31939	ATIC
DB00569	Fondaparinux	Antithrombin-III	P01008	SERPINC1
DB00569	Fondaparinux	Coagulation factor X	P00742	F10
DB00571	Propranolol	Beta-1 adrenergic receptor	P08588	ADRB1
DB00571	Propranolol	Beta-2 adrenergic receptor	P07550	ADRB2
DB00571	Propranolol	Beta-3 adrenergic receptor	P13945	ADRB3
DB00571	Propranolol	5-hydroxytryptamine receptor 1A	P08908	HTR1A
DB00571	Propranolol	5-hydroxytryptamine receptor 1B	P28222	HTR1B
DB00575	Clonidine	Alpha-2A adrenergic receptor	P08913	ADRA2A
DB00575	Clonidine	Alpha-2B adrenergic receptor	P18089	ADRA2B
DB00575	Clonidine	Alpha-2C adrenergic receptor	P18825	ADRA2C
DB00575	Clonidine	Alpha-1A adrenergic receptor	P35348	ADRA1A
DB00575	Clonidine	Alpha-1B adrenergic receptor	P35368	ADRA1B
DB00575	Clonidine	Alpha-1D adrenergic receptor	P25100	ADRA1D
DB00584	Enalapril	Angiotensin-converting enzyme	P12821	ACE
DB00590	Doxazosin	Alpha-1A adrenergic receptor	P35348	ADRA1A
DB00590	Doxazosin	Alpha-1D adrenergic receptor	P25100	ADRA1D
DB00590	Doxazosin	Alpha-1B adrenergic receptor	P35368	ADRA1B
DB00594	Amiloride	Amiloride-sensitive sodium channel subunit alpha	P37088	SCNN1A
DB00594	Amiloride	Amiloride-sensitive sodium channel subunit beta	P51168	SCNN1B
DB00594	Amiloride	Amiloride-sensitive sodium channel subunit gamma	P51170	SCNN1G
DB00594	Amiloride	Amiloride-sensitive sodium channel subunit delta	P51172	SCNN1D
DB00594	Amiloride	Amiloride-sensitive amine oxidase [copper-containing]	P19801	AOC1
DB00594	Amiloride	Amiloride-sensitive amine oxidase [copper-containing]	Q9TRC7	AOC1
DB00594	Amiloride	Acid-sensing ion channel 2	Q16515	ASIC2
DB00594	Amiloride	Acid-sensing ion channel 1	P78348	ASIC1
DB00594	Amiloride	Sodium/hydrogen exchanger 1	P19634	SLC9A1
DB00594	Amiloride	Urokinase-type plasminogen activator	P00749	PLAU
DB00598	Labetalol	Beta-1 adrenergic receptor	P08588	ADRB1
DB00598	Labetalol	Beta-2 adrenergic receptor	P07550	ADRB2
DB00602	Ivermectin	Glycine receptor subunit alpha-3	O75311	GLRA3
DB00602	Ivermectin	Gamma-aminobutyric acid receptor subunit beta-3	P28472	GABRB3
DB00608	Chloroquine	Glutathione S-transferase A2	P09210	GSTA2
DB00608	Chloroquine	Tumor necrosis factor	P01375	TNF
DB00608	Chloroquine	Toll-like receptor 9	Q9NR96	TLR9
DB00608	Chloroquine	High mobility group protein B1	P09429	HMGB1
DB00608	Chloroquine	Glutathione S-transferase Mu 1	P09488	GSTM1
DB00608	Chloroquine	Angiotensin-converting enzyme 2	Q9BYF1	ACE2
DB00612	Bisoprolol	Beta-1 adrenergic receptor	P08588	ADRB1
DB00612	Bisoprolol	Beta-2 adrenergic receptor	P07550	ADRB2
DB00619	Imatinib	Breakpoint cluster region protein	P11274	BCR
DB00619	Imatinib	Mast/stem cell growth factor receptor Kit	P10721	KIT
DB00619	Imatinib	RET proto-oncogene	O43519	RET
DB00619	Imatinib	High affinity nerve growth factor receptor	P04629	NTRK1
DB00619	Imatinib	Macrophage colony-stimulating factor 1 receptor	P07333	CSF1R
DB00619	Imatinib	Platelet-derived growth factor receptor alpha	P16234	PDGFRA
DB00619	Imatinib	Epithelial discoidin domain-containing receptor 1	Q08345	DDR1
DB00619	Imatinib	Tyrosine-protein kinase ABL1	P00519	ABL1
DB00619	Imatinib	Platelet-derived growth factor receptor beta	P09619	PDGFRB
DB00622	Nicardipine	Voltage-dependent L-type calcium channel subunit alpha-1C	Q13936	CACNA1C
DB00622	Nicardipine	Voltage-dependent L-type calcium channel subunit beta-2	Q08289	CACNB2
DB00622	Nicardipine	Voltage-dependent calcium channel subunit alpha-2/delta-1	P54289	CACNA2D1
DB00622	Nicardipine	Voltage-dependent L-type calcium channel subunit alpha-1D	Q01668	CACNA1D
DB00622	Nicardipine	Calcium/calmodulin-dependent 3',5'-cyclic nucleotide phosphodiesterase 1A	P54750	PDE1A
DB00622	Nicardipine	Calcium/calmodulin-dependent 3',5'-cyclic nucleotide phosphodiesterase 1B	Q01064	PDE1B
DB00622	Nicardipine	Alpha-1A adrenergic receptor	P35348	ADRA1A
DB00622	Nicardipine	Alpha-1B adrenergic receptor	P35368	ADRA1B
DB00622	Nicardipine	Alpha-1D adrenergic receptor	P25100	ADRA1D
DB00622	Nicardipine	Muscarinic acetylcholine receptor M1	P11229	CHRM1
DB00622	Nicardipine	Muscarinic acetylcholine receptor M2	P08172	CHRM2
DB00622	Nicardipine	Muscarinic acetylcholine receptor M3	P20309	CHRM3
DB00622	Nicardipine	Muscarinic acetylcholine receptor M4	P08173	CHRM4
DB00622	Nicardipine	Muscarinic acetylcholine receptor M5	P08912	CHRM5
DB00622	Nicardipine	Calmodulin	P0DP23	CALM1
DB00629	Guanabenz	Alpha-2A adrenergic receptor	P08913	ADRA2A
DB00629	Guanabenz	Alpha-2B adrenergic receptor	P18089	ADRA2B
DB00633	Dexmedetomidine	Alpha-2A adrenergic receptor	P08913	ADRA2A
DB00635	Prednisone	Glucocorticoid receptor	P04150	NR3C1
DB00641	Simvastatin	3-hydroxy-3-methylglutaryl-coenzyme A reductase	P04035	HMGCR
DB00641	Simvastatin	3-hydroxy-3-methylglutaryl-coenzyme A reductase	P13702	mvaA
DB00641	Simvastatin	Integrin alpha-L	P20701	ITGAL
DB00641	Simvastatin	Histone deacetylase 2	Q92769	HDAC2
DB00661	Verapamil	Voltage-dependent L-type calcium channel subunit alpha-1C	Q13936	CACNA1C
DB00661	Verapamil	Voltage-dependent N-type calcium channel subunit alpha-1B	Q00975	CACNA1B
DB00661	Verapamil	Voltage-dependent P/Q-type calcium channel subunit alpha-1A	O00555	CACNA1A
DB00661	Verapamil	ATP-sensitive inward rectifier potassium channel 11	Q14654	KCNJ11
DB00661	Verapamil	Voltage-dependent T-type calcium channel subunit alpha-1G	O43497	CACNA1G
DB00661	Verapamil	Voltage-dependent T-type calcium channel subunit alpha-1H	O95180	CACNA1H
DB00661	Verapamil	Potassium voltage-gated channel subfamily H member 2	Q12809	KCNH2
DB00661	Verapamil	Sodium-dependent serotonin transporter	P31645	SLC6A4
DB00661	Verapamil	Alpha-1A adrenergic receptor	P35348	ADRA1A
DB00661	Verapamil	Alpha-1B adrenergic receptor	P35368	ADRA1B
DB00661	Verapamil	Alpha-1D adrenergic receptor	P25100	ADRA1D
DB00675	Tamoxifen	Estrogen receptor beta	Q92731	ESR2
DB00675	Tamoxifen	3-beta-hydroxysteroid-Delta(8),Delta(7)-isomerase	Q15125	EBP
DB00675	Tamoxifen	Androgen receptor	P10275	AR
DB00675	Tamoxifen	Potassium voltage-gated channel subfamily H member 2	Q12809	KCNH2
DB00675	Tamoxifen	Nuclear receptor subfamily 1 group I member 2	O75469	NR1I2
DB00675	Tamoxifen	Estrogen-related receptor gamma	P62508	ESRRG
DB00675	Tamoxifen	Sex hormone-binding globulin	P04278	SHBG
DB00675	Tamoxifen	Mitogen-activated protein kinase 8	P45983	MAPK8
DB00678	Losartan	Type-1 angiotensin II receptor	P30556	AGTR1
DB00691	Moexipril	Angiotensin-converting enzyme	P12821	ACE
DB00695	Furosemide	Solute carrier family 12 member 1	Q13621	SLC12A1
DB00695	Furosemide	Carbonic anhydrase 2	P00918	CA2
DB00695	Furosemide	G-protein coupled receptor 35	Q9HC97	GPR35
DB00700	Eplerenone	Mineralocorticoid receptor	P08235	NR3C2
DB00704	Naltrexone	Delta-type opioid receptor	P41143	OPRD1
DB00704	Naltrexone	Mu-type opioid receptor	P35372	OPRM1
DB00704	Naltrexone	Kappa-type opioid receptor	P41145	OPRK1
DB00704	Naltrexone	HCG20471, isoform CRA_c	Q5T1J1	SIGMAR1
DB00722	Lisinopril	Angiotensin-converting enzyme	P12821	ACE
DB00722	Lisinopril	Renin	P00797	REN
DB00734	Risperidone	5-hydroxytryptamine receptor 2A	P28223	HTR2A
DB00734	Risperidone	Alpha-1B adrenergic receptor	P35368	ADRA1B
DB00734	Risperidone	Alpha-2B adrenergic receptor	P18089	ADRA2B
DB00734	Risperidone	Alpha-1A adrenergic receptor	P35348	ADRA1A
DB00734	Risperidone	Alpha-2C adrenergic receptor	P18825	ADRA2C
DB00734	Risperidone	Histamine H1 receptor	P35367	HRH1
DB00734	Risperidone	Histamine H1 receptor	P70174	Hrh1
DB00734	Risperidone	5-hydroxytryptamine receptor 2C	P28335	HTR2C
DB00734	Risperidone	5-hydroxytryptamine receptor 2C	P08909	Htr2c
DB00734	Risperidone	5-hydroxytryptamine receptor 1D	P28221	HTR1D
DB00734	Risperidone	5-hydroxytryptamine receptor 1A	P08908	HTR1A
DB00734	Risperidone	5-hydroxytryptamine receptor 7	P34969	HTR7
DB00741	Hydrocortisone	Glucocorticoid receptor	P04150	NR3C1
DB00741	Hydrocortisone	Annexin A1	P04083	ANXA1
DB00746	Deferoxamine	Amyloid beta A4 protein	P05067	APP
DB00753	Isoflurane	Gamma-aminobutyric acid receptor subunit alpha-1	P14867	GABRA1
DB00753	Isoflurane	Calcium-transporting ATPase type 2C member 1	P98194	ATP2C1
DB00753	Isoflurane	Glycine receptor subunit alpha-1	P23415	GLRA1
DB00753	Isoflurane	Glutamate receptor 1	P42261	GRIA1
DB00753	Isoflurane	Potassium voltage-gated channel subfamily A member 1	Q09470	KCNA1
DB00753	Isoflurane	ATP synthase subunit delta, mitochondrial	P30049	ATP5D
DB00753	Isoflurane	Calmodulin	P0DP23	CALM1
DB00753	Isoflurane	Neuronal acetylcholine receptor subunit alpha-4	P43681	CHRNA4
DB00753	Isoflurane	Neuronal acetylcholine receptor subunit beta-2	P17787	CHRNB2
DB00755	Tretinoin	Retinoic acid receptor RXR-beta	P28702	RXRB
DB00755	Tretinoin	Retinoic acid receptor RXR-gamma	P48443	RXRG
DB00755	Tretinoin	Retinoic acid receptor gamma	P13631	RARG
DB00755	Tretinoin	Retinal dehydrogenase 1	P00352	ALDH1A1
DB00755	Tretinoin	Retinoic acid-induced protein 3	Q8NFJ5	GPRC5A
DB00755	Tretinoin	Retinal dehydrogenase 2	O94788	ALDH1A2
DB00755	Tretinoin	Retinoic acid receptor responder protein 1	P49788	RARRES1
DB00755	Tretinoin	Retinoic acid receptor alpha	P10276	RARA
DB00755	Tretinoin	Retinoic acid receptor beta	P10826	RARB
DB00755	Tretinoin	Lipocalin-1	P31025	LCN1
DB00755	Tretinoin	Odorant-binding protein 2a	Q9NY56	OBP2A
DB00755	Tretinoin	Retinol-binding protein 4	P02753	RBP4
DB00755	Tretinoin	Retinoic acid receptor RXR-alpha	P19793	RXRA
DB00755	Tretinoin	Cytochrome P450 26A1	O43174	CYP26A1
DB00755	Tretinoin	Cytochrome P450 26B1	Q9NR63	CYP26B1
DB00755	Tretinoin	Cytochrome P450 26C1	Q6V0L0	CYP26C1
DB00755	Tretinoin	Hematopoietic prostaglandin D synthase	O60760	HPGDS
DB00758	Clopidogrel	P2Y purinoceptor 12	Q9H244	P2RY12
DB00764	Mometasone	Glucocorticoid receptor	P04150	NR3C1
DB00764	Mometasone	Progesterone receptor	P06401	PGR
DB00773	Etoposide	DNA topoisomerase 2-alpha	P11388	TOP2A
DB00773	Etoposide	DNA topoisomerase 2-beta	Q02880	TOP2B
DB00775	Tirofiban	Integrin alpha-IIb	P08514	ITGA2B
DB00775	Tirofiban	Integrin beta-3	P05106	ITGB3
DB00783	Estradiol	Estrogen receptor beta	Q92731	ESR2
DB00783	Estradiol	Nuclear receptor subfamily 1 group I member 2	O75469	NR1I2
DB00783	Estradiol	Neuronal acetylcholine receptor subunit alpha-4	P43681	CHRNA4
DB00783	Estradiol	G-protein coupled estrogen receptor 1	Q99527	GPER1
DB00783	Estradiol	ATP synthase subunit a	P00846	MT-ATP6
DB00783	Estradiol	Beclin-1	Q14457	BECN1
DB00788	Naproxen	Prostaglandin G/H synthase 1	P23219	PTGS1
DB00788	Naproxen	Prostaglandin G/H synthase 2	P35354	PTGS2
DB00790	Perindopril	Angiotensin-converting enzyme	P12821	ACE
DB00790	Perindopril	Secreted frizzled-related protein 4	Q6FHJ7	SFRP4
DB00798	Gentamicin	Low-density lipoprotein receptor-related protein 2	P98164	LRP2
DB00798	Gentamicin	Dihydrofolate reductase	P00374	DHFR
DB00798	Gentamicin	Dihydrofolate reductase	P0ABQ4	folA
DB00798	Gentamicin	Dihydrofolate reductase	P9WNX1	folA
DB00798	Gentamicin	Dihydrofolate reductase	P22906	DFR1
DB00798	Gentamicin	Dihydrofolate reductase	P00381	folA
DB00798	Gentamicin	Dihydrofolate reductase	P00378	DHFR
DB00798	Gentamicin	Dihydrofolate reductase	A0A0M3KKX1	dfrB
DB00798	Gentamicin	Dihydrofolate reductase	P0A017	folA
DB00798	Gentamicin	Dihydrofolate reductase	Q81R22	dfrA
DB00806	Pentoxifylline	Adenosine receptor A1	P30542	ADORA1
DB00806	Pentoxifylline	Adenosine receptor A2a	P29274	ADORA2A
DB00806	Pentoxifylline	5'-nucleotidase	P21589	NT5E
DB00808	Indapamide	Solute carrier family 12 member 3	P55017	SLC12A3
DB00811	Ribavirin	Inosine-5'-monophosphate dehydrogenase 1	P20839	IMPDH1
DB00811	Ribavirin	Inosine-5'-monophosphate dehydrogenase 2	P12268	IMPDH2
DB00818	Propofol	Gamma-aminobutyric acid receptor subunit beta-2	P47870	GABRB2
DB00818	Propofol	Gamma-aminobutyric acid receptor subunit beta-3	P28472	GABRB3
DB00818	Propofol	Sodium channel protein type 4 subunit alpha	P35499	SCN4A
DB00818	Propofol	Sodium channel protein type 2 subunit alpha	Q99250	SCN2A
DB00822	Disulfiram	Aldehyde dehydrogenase, mitochondrial	P05091	ALDH2
DB00822	Disulfiram	Dopamine beta-hydroxylase	P09172	DBH
DB00844	Nalbuphine	Kappa-type opioid receptor	P41145	OPRK1
DB00844	Nalbuphine	Mu-type opioid receptor	P35372	OPRM1
DB00844	Nalbuphine	Delta-type opioid receptor	P41143	OPRD1
DB00845	Clofazimine	Peroxisome proliferator-activated receptor gamma	P37231	PPARG
DB00845	Clofazimine	Potassium voltage-gated channel subfamily A member 3	P22001	KCNA3
DB00848	Levamisole	Neuronal acetylcholine receptor subunit alpha-3	P32297	CHRNA3
DB00848	Levamisole	Alkaline phosphatase, placental-like	P10696	ALPPL2
DB00857	Terbinafine	Squalene monooxygenase	Q92206	ERG1
DB00857	Terbinafine	Squalene monooxygenase	Q14534	SQLE
DB00864	Tacrolimus	Peptidyl-prolyl cis-trans isomerase FKBP1A	P62942	FKBP1A
DB00871	Terbutaline	Beta-2 adrenergic receptor	P07550	ADRB2
DB00871	Terbutaline	Beta-3 adrenergic receptor	P13945	ADRB3
DB00871	Terbutaline	Beta-1 adrenergic receptor	P08588	ADRB1
DB00876	Eprosartan	Type-1 angiotensin II receptor	P30556	AGTR1
DB00877	Sirolimus	Serine/threonine-protein kinase mTOR	P42345	MTOR
DB00877	Sirolimus	Peptidyl-prolyl cis-trans isomerase FKBP1A	P62942	FKBP1A
DB00877	Sirolimus	Fibroblast growth factor 2	P09038	FGF2
DB00880	Chlorothiazide	Solute carrier family 12 member 3	P55017	SLC12A3
DB00880	Chlorothiazide	Carbonic anhydrase 1	P00915	CA1
DB00880	Chlorothiazide	Carbonic anhydrase 2	P00918	CA2
DB00881	Quinapril	Angiotensin-converting enzyme	P12821	ACE
DB00887	Bumetanide	Solute carrier family 12 member 1	Q13621	SLC12A1
DB00887	Bumetanide	Solute carrier family 12 member 2	P55011	SLC12A2
DB00887	Bumetanide	Solute carrier family 12 member 4	Q9UP95	SLC12A4
DB00887	Bumetanide	Solute carrier family 12 member 5	Q9H2X9	SLC12A5
DB00887	Bumetanide	Solute carrier family 12 member 5	Q91V14	Slc12a5
DB00887	Bumetanide	Cystic fibrosis transmembrane conductance regulator	P13569	CFTR
DB00898	Ethanol	Gamma-aminobutyric acid receptor subunit alpha-1	P14867	GABRA1
DB00898	Ethanol	Glutamate receptor ionotropic, NMDA 3A	Q8TCU5	GRIN3A
DB00898	Ethanol	Glycine receptor subunit alpha-1	P23415	GLRA1
DB00898	Ethanol	Glycine receptor subunit alpha-2	P23416	GLRA2
DB00898	Ethanol	Voltage-dependent L-type calcium channel subunit beta-1	Q02641	CACNB1
DB00898	Ethanol	5-hydroxytryptamine receptor 3A	P46098	HTR3A
DB00898	Ethanol	Gamma-aminobutyric acid receptor subunit alpha-2	P47869	GABRA2
DB00898	Ethanol	Neuronal acetylcholine receptor subunit alpha-10	Q9GZZ6	CHRNA10
DB00898	Ethanol	Voltage-dependent L-type calcium channel subunit alpha-1C	Q13936	CACNA1C
DB00898	Ethanol	Gamma-aminobutyric acid receptor subunit alpha-5	P31644	GABRA5
DB00898	Ethanol	Gamma-aminobutyric acid receptor subunit alpha-4	P48169	GABRA4
DB00898	Ethanol	Gamma-aminobutyric acid receptor subunit alpha-3	P34903	GABRA3
DB00898	Ethanol	Glutamate receptor 1	P42261	GRIA1
DB00898	Ethanol	Voltage-dependent calcium channel gamma-1 subunit	Q06432	CACNG1
DB00898	Ethanol	Neuronal acetylcholine receptor subunit alpha-2	Q15822	CHRNA2
DB00898	Ethanol	Gamma-aminobutyric acid receptor subunit alpha-6	Q16445	GABRA6
DB00898	Ethanol	Glutamate receptor 2	P42262	GRIA2
DB00898	Ethanol	Glutamate receptor 4	P48058	GRIA4
DB00898	Ethanol	Glutamate receptor 3	P42263	GRIA3
DB00898	Ethanol	Neuronal acetylcholine receptor subunit alpha-4	P43681	CHRNA4
DB00898	Ethanol	Neuronal acetylcholine receptor subunit beta-2	P17787	CHRNB2
DB00898	Ethanol	G protein-activated inward rectifier potassium channel 1	P48549	KCNJ3
DB00898	Ethanol	G protein-activated inward rectifier potassium channel 2	P48051	KCNJ6
DB00898	Ethanol	Vascular cell adhesion protein 1	P19320	VCAM1
DB00898	Ethanol	Equilibrative nucleoside transporter 1	Q99808	SLC29A1
DB00898	Ethanol	G protein-activated inward rectifier potassium channel 4	P48544	KCNJ5
DB00898	Ethanol	Neuronal acetylcholine receptor subunit alpha-7	P36544	CHRNA7
DB00898	Ethanol	Neuronal acetylcholine receptor subunit alpha-9	Q9UGM1	CHRNA9
DB00898	Ethanol	Gamma-aminobutyric acid receptor subunit beta-1	P18505	GABRB1
DB00898	Ethanol	Gamma-aminobutyric acid receptor subunit beta-3	P28472	GABRB3
DB00898	Ethanol	Gamma-aminobutyric acid receptor subunit beta-2	P47870	GABRB2
DB00898	Ethanol	Voltage-dependent L-type calcium channel subunit alpha-1S	Q13698	CACNA1S
DB00898	Ethanol	Voltage-dependent L-type calcium channel subunit alpha-1D	Q01668	CACNA1D
DB00898	Ethanol	Neuronal acetylcholine receptor subunit beta-4	P30926	CHRNB4
DB00898	Ethanol	Neuronal acetylcholine receptor subunit alpha-3	P32297	CHRNA3
DB00898	Ethanol	Neuronal acetylcholine receptor subunit alpha-5	P30532	CHRNA5
DB00898	Ethanol	Neuronal acetylcholine receptor subunit alpha-6	Q15825	CHRNA6
DB00898	Ethanol	Neuronal acetylcholine receptor subunit beta-3	Q05901	CHRNB3
DB00898	Ethanol	Gamma-aminobutyric acid receptor subunit gamma-1	Q8N1C3	GABRG1
DB00898	Ethanol	Gamma-aminobutyric acid receptor subunit gamma-3	Q99928	GABRG3
DB00898	Ethanol	Gamma-aminobutyric acid receptor subunit epsilon	P78334	GABRE
DB00898	Ethanol	Gamma-aminobutyric acid receptor subunit pi	O00591	GABRP
DB00898	Ethanol	Gamma-aminobutyric acid receptor subunit theta	Q9UN88	GABRQ
DB00898	Ethanol	Gamma-aminobutyric acid receptor subunit delta	O14764	GABRD
DB00898	Ethanol	Equilibrative nucleoside transporter 2	Q14542	SLC29A2
DB00898	Ethanol	5-hydroxytryptamine receptor 3E	A5X5Y0	HTR3E
DB00898	Ethanol	5-hydroxytryptamine receptor 3B	O95264	HTR3B
DB00898	Ethanol	5-hydroxytryptamine receptor 3D	Q70Z44	HTR3D
DB00898	Ethanol	5-hydroxytryptamine receptor 3C	Q8WXA8	HTR3C
DB00898	Ethanol	Voltage-dependent calcium channel gamma-2 subunit	Q9Y698	CACNG2
DB00898	Ethanol	G protein-activated inward rectifier potassium channel 3	Q92806	KCNJ9
DB00898	Ethanol	Neural cell adhesion molecule L1	P32004	L1CAM
DB00912	Repaglinide	ATP-binding cassette sub-family C member 8	Q09428	ABCC8
DB00912	Repaglinide	Peroxisome proliferator-activated receptor gamma	P37231	PPARG
DB00920	Ketotifen	Histamine H1 receptor	P35367	HRH1
DB00920	Ketotifen	Histamine H1 receptor	P70174	Hrh1
DB00920	Ketotifen	6-phosphogluconate dehydrogenase, decarboxylating	P52209	PGD
DB00927	Famotidine	Histamine H2 receptor	P25021	HRH2
DB00959	Methylprednisolone	Glucocorticoid receptor	P04150	NR3C1
DB00959	Methylprednisolone	Annexin A1	P04083	ANXA1
DB00960	Pindolol	Beta-1 adrenergic receptor	P08588	ADRB1
DB00960	Pindolol	Beta-2 adrenergic receptor	P07550	ADRB2
DB00960	Pindolol	5-hydroxytryptamine receptor 1A	P08908	HTR1A
DB00960	Pindolol	5-hydroxytryptamine receptor 1B	P28222	HTR1B
DB00960	Pindolol	Beta-3 adrenergic receptor	P13945	ADRB3
DB00966	Telmisartan	Type-1 angiotensin II receptor	P30556	AGTR1
DB00966	Telmisartan	Peroxisome proliferator-activated receptor gamma	P37231	PPARG
DB00968	Methyldopa	Alpha-2A adrenergic receptor	P08913	ADRA2A
DB00968	Methyldopa	Aromatic-L-amino-acid decarboxylase	P20711	DDC
DB00973	Ezetimibe	Niemann-Pick C1-like protein 1	Q9UHC9	NPC1L1
DB00973	Ezetimibe	Sterol O-acyltransferase 1	P35610	SOAT1
DB00973	Ezetimibe	Aminopeptidase N	P15144	ANPEP
DB00973	Ezetimibe	Aminopeptidase N	P04825	pepN
DB00975	Dipyridamole	cAMP and cAMP-inhibited cGMP 3',5'-cyclic phosphodiesterase 10A	Q9Y233	PDE10A
DB00975	Dipyridamole	Adenosine deaminase	P00813	ADA
DB00975	Dipyridamole	cGMP-specific 3',5'-cyclic phosphodiesterase	O76074	PDE5A
DB00975	Dipyridamole	cAMP-specific 3',5'-cyclic phosphodiesterase 4A	P27815	PDE4A
DB00975	Dipyridamole	Calcipressin-1	P53805	RCAN1
DB00975	Dipyridamole	Alpha-1-acid glycoprotein 1	P02763	ORM1
DB00980	Ramelteon	Melatonin receptor type 1A	P48039	MTNR1A
DB00980	Ramelteon	Melatonin receptor type 1B	P49286	MTNR1B
DB00982	Isotretinoin	Retinoic acid receptor alpha	P10276	RARA
DB00982	Isotretinoin	Retinoic acid receptor gamma	P13631	RARG
DB00983	Formoterol	Beta-2 adrenergic receptor	P07550	ADRB2
DB00983	Formoterol	Beta-1 adrenergic receptor	P08588	ADRB1
DB00983	Formoterol	Beta-3 adrenergic receptor	P13945	ADRB3
DB00986	Glycopyrronium	Muscarinic acetylcholine receptor M1	P11229	CHRM1
DB00986	Glycopyrronium	Muscarinic acetylcholine receptor M3	P20309	CHRM3
DB00986	Glycopyrronium	Muscarinic acetylcholine receptor M2	P08172	CHRM2
DB00996	Gabapentin	Voltage-dependent calcium channel subunit alpha-2/delta-1	P54289	CACNA2D1
DB00996	Gabapentin	Voltage-dependent calcium channel subunit alpha-2/delta-2	Q9NY47	CACNA2D2
DB00996	Gabapentin	Adenosine receptor A1	P30542	ADORA1
DB00996	Gabapentin	Potassium voltage-gated channel subfamily KQT member 3	O43525	KCNQ3
DB00996	Gabapentin	Potassium voltage-gated channel subfamily KQT member 5	Q9NR82	KCNQ5
DB00999	Hydrochlorothiazide	Solute carrier family 12 member 3	P55017	SLC12A3
DB00999	Hydrochlorothiazide	Calcium-activated potassium channel subunit alpha-1	Q12791	KCNMA1
DB00999	Hydrochlorothiazide	Calcium-activated potassium channel subunit alpha-1	Q08460	Kcnma1
DB01016	Glyburide	ATP-binding cassette sub-family C member 9	O60706	ABCC9
DB01016	Glyburide	Bile salt export pump	O95342	ABCB11
DB01016	Glyburide	ATP-binding cassette sub-family A member 1	O95477	ABCA1
DB01016	Glyburide	Carnitine O-palmitoyltransferase 1, liver isoform	P50416	CPT1A
DB01016	Glyburide	Cystic fibrosis transmembrane conductance regulator	P13569	CFTR
DB01016	Glyburide	Transient receptor potential cation channel subfamily M member 4	Q8TD43	TRPM4
DB01018	Guanfacine	Alpha-2A adrenergic receptor	P08913	ADRA2A
DB01018	Guanfacine	Alpha-2B adrenergic receptor	P18089	ADRA2B
DB01023	Felodipine	Voltage-dependent L-type calcium channel subunit alpha-1C	Q13936	CACNA1C
DB01023	Felodipine	Voltage-dependent calcium channel subunit alpha-2/delta-1	P54289	CACNA2D1
DB01023	Felodipine	Voltage-dependent L-type calcium channel subunit beta-2	Q08289	CACNB2
DB01023	Felodipine	Voltage-dependent L-type calcium channel subunit alpha-1D	Q01668	CACNA1D
DB01023	Felodipine	Voltage-dependent L-type calcium channel subunit alpha-1S	Q13698	CACNA1S
DB01023	Felodipine	Voltage-dependent T-type calcium channel subunit alpha-1H	O95180	CACNA1H
DB01023	Felodipine	Voltage-dependent calcium channel subunit alpha-2/delta-2	Q9NY47	CACNA2D2
DB01023	Felodipine	Calmodulin	P0DP23	CALM1
DB01023	Felodipine	Calcium/calmodulin-dependent 3',5'-cyclic nucleotide phosphodiesterase 1B	Q01064	PDE1B
DB01023	Felodipine	Calcium/calmodulin-dependent 3',5'-cyclic nucleotide phosphodiesterase 1A	P54750	PDE1A
DB01023	Felodipine	Mineralocorticoid receptor	P08235	NR3C2
DB01023	Felodipine	Troponin C, skeletal muscle	P02585	TNNC2
DB01023	Felodipine	Troponin C, slow skeletal and cardiac muscles	P63316	TNNC1
DB01029	Irbesartan	Type-1 angiotensin II receptor	P30556	AGTR1
DB01029	Irbesartan	Transcription factor AP-1	P05412	JUN
DB01041	Thalidomide	Protein cereblon	Q96SW2	CRBN
DB01041	Thalidomide	Tumor necrosis factor	P01375	TNF
DB01041	Thalidomide	Nuclear factor NF-kappa-B p105 subunit	P19838	NFKB1
DB01041	Thalidomide	Fibroblast growth factor receptor 2	P21802	FGFR2
DB01041	Thalidomide	Prostaglandin G/H synthase 2	P35354	PTGS2
DB01050	Ibuprofen	Prostaglandin G/H synthase 2	P35354	PTGS2
DB01050	Ibuprofen	Prostaglandin G/H synthase 1	P23219	PTGS1
DB01050	Ibuprofen	Apoptosis regulator Bcl-2	P10415	BCL2
DB01050	Ibuprofen	Thrombomodulin	P07204	THBD
DB01050	Ibuprofen	Fatty acid-binding protein, intestinal	P12104	FABP2
DB01050	Ibuprofen	Peroxisome proliferator-activated receptor gamma	P37231	PPARG
DB01050	Ibuprofen	Cystic fibrosis transmembrane conductance regulator	P13569	CFTR
DB01050	Ibuprofen	Peroxisome proliferator-activated receptor alpha	Q07869	PPARA
DB01050	Ibuprofen	Platelet glycoprotein Ib alpha chain	P07359	GP1BA
DB01050	Ibuprofen	Protein S100-A7	P31151	S100A7
DB01054	Nitrendipine	Voltage-dependent L-type calcium channel subunit alpha-1C	Q13936	CACNA1C
DB01054	Nitrendipine	Voltage-dependent calcium channel subunit alpha-2/delta-1	P54289	CACNA2D1
DB01054	Nitrendipine	Voltage-dependent L-type calcium channel subunit beta-2	Q08289	CACNB2
DB01054	Nitrendipine	Voltage-dependent L-type calcium channel subunit alpha-1D	Q01668	CACNA1D
DB01054	Nitrendipine	Voltage-dependent L-type calcium channel subunit alpha-1S	Q13698	CACNA1S
DB01054	Nitrendipine	Voltage-dependent calcium channel subunit alpha-2/delta-2	Q9NY47	CACNA2D2
DB01054	Nitrendipine	Voltage-dependent T-type calcium channel subunit alpha-1H	O95180	CACNA1H
DB01065	Melatonin	Melatonin receptor type 1A	P48039	MTNR1A
DB01065	Melatonin	Melatonin receptor type 1B	P49286	MTNR1B
DB01065	Melatonin	Nuclear receptor ROR-beta	Q92753	RORB
DB01065	Melatonin	Calmodulin	P0DP23	CALM1
DB01065	Melatonin	Myeloperoxidase	P05164	MPO
DB01065	Melatonin	Eosinophil peroxidase	P11678	EPX
DB01065	Melatonin	Calreticulin	P27797	CALR
DB01065	Melatonin	Acetylserotonin O-methyltransferase	P46597	ASMT
DB01065	Melatonin	Ribosyldihydronicotinamide dehydrogenase [quinone]	P16083	NQO2
DB01067	Glipizide	ATP-binding cassette sub-family C member 8	Q09428	ABCC8
DB01067	Glipizide	Peroxisome proliferator-activated receptor gamma	P37231	PPARG
DB01075	Diphenhydramine	Histamine H1 receptor	P35367	HRH1
DB01075	Diphenhydramine	Histamine H1 receptor	P70174	Hrh1
DB01075	Diphenhydramine	Muscarinic acetylcholine receptor M2	P08172	CHRM2
DB01076	Atorvastatin	3-hydroxy-3-methylglutaryl-coenzyme A reductase	P04035	HMGCR
DB01076	Atorvastatin	3-hydroxy-3-methylglutaryl-coenzyme A reductase	P13702	mvaA
DB01076	Atorvastatin	Dipeptidyl peptidase 4	P27487	DPP4
DB01076	Atorvastatin	Aryl hydrocarbon receptor	P35869	AHR
DB01076	Atorvastatin	Histone deacetylase 2	Q92769	HDAC2
DB01076	Atorvastatin	Nuclear receptor subfamily 1 group I member 3	Q14994	NR1I3
DB01087	Primaquine	Keratin, type II cytoskeletal 7	P08729	KRT7
DB01087	Primaquine	Ribosyldihydronicotinamide dehydrogenase [quinone]	P16083	NQO2
DB01088	Iloprost	Prostacyclin receptor	P43119	PTGIR
DB01088	Iloprost	Prostaglandin E2 receptor EP1 subtype	P34995	PTGER1
DB01088	Iloprost	cAMP-specific 3',5'-cyclic phosphodiesterase 4A	P27815	PDE4A
DB01088	Iloprost	cAMP-specific 3',5'-cyclic phosphodiesterase 4B	Q07343	PDE4B
DB01088	Iloprost	cAMP-specific 3',5'-cyclic phosphodiesterase 4C	Q08493	PDE4C
DB01088	Iloprost	cAMP-specific 3',5'-cyclic phosphodiesterase 4D	Q08499	PDE4D
DB01088	Iloprost	Tissue-type plasminogen activator	P00750	PLAT
DB01088	Iloprost	Prostaglandin D2 receptor 2	Q9Y5Y4	PTGDR2
DB01097	Leflunomide	Dihydroorotate dehydrogenase (quinone), mitochondrial	Q02127	DHODH
DB01097	Leflunomide	Aryl hydrocarbon receptor	P35869	AHR
DB01097	Leflunomide	Protein-tyrosine kinase 2-beta	Q14289	PTK2B
DB01098	Rosuvastatin	3-hydroxy-3-methylglutaryl-coenzyme A reductase	P04035	HMGCR
DB01098	Rosuvastatin	3-hydroxy-3-methylglutaryl-coenzyme A reductase	P13702	mvaA
DB01098	Rosuvastatin	Integrin alpha-L	P20701	ITGAL
DB01104	Sertraline	Sodium-dependent serotonin transporter	P31645	SLC6A4
DB01104	Sertraline	Sodium-dependent dopamine transporter	Q01959	SLC6A3
DB01104	Sertraline	Sodium-dependent dopamine transporter	Q61327	Slc6a3
DB01104	Sertraline	Sodium-dependent noradrenaline transporter	P23975	SLC6A2
DB01104	Sertraline	Equilibrative nucleoside transporter 4	Q7RTT9	SLC29A4
DB01109	Heparin	Antithrombin-III	P01008	SERPINC1
DB01109	Heparin	Coagulation factor X	P00742	F10
DB01109	Heparin	P-selectin	P16109	SELP
DB01109	Heparin	Fibroblast growth factor receptor 4	P22455	FGFR4
DB01109	Heparin	Fibroblast growth factor 4	P08620	FGF4
DB01109	Heparin	Fibroblast growth factor 19	O95750	FGF19
DB01109	Heparin	Fibroblast growth factor receptor 1	P11362	FGFR1
DB01109	Heparin	Fibroblast growth factor 1	P05230	FGF1
DB01109	Heparin	Fibroblast growth factor receptor 2	P21802	FGFR2
DB01109	Heparin	Fibroblast growth factor 2	P09038	FGF2
DB01109	Heparin	Platelet factor 4	P02776	PF4
DB01109	Heparin	Hepatocyte growth factor	P14210	HGF
DB01110	Miconazole	Nitric oxide synthase, endothelial	P29474	NOS3
DB01110	Miconazole	Nitric oxide synthase, inducible	P35228	NOS2
DB01110	Miconazole	Nuclear receptor subfamily 1 group I member 2	O75469	NR1I2
DB01115	Nifedipine	Voltage-dependent L-type calcium channel subunit alpha-1C	Q13936	CACNA1C
DB01115	Nifedipine	Nuclear receptor subfamily 1 group I member 2	O75469	NR1I2
DB01115	Nifedipine	Calmodulin	P0DP23	CALM1
DB01115	Nifedipine	Voltage-dependent L-type calcium channel subunit alpha-1D	Q01668	CACNA1D
DB01115	Nifedipine	Voltage-dependent L-type calcium channel subunit alpha-1S	Q13698	CACNA1S
DB01115	Nifedipine	Voltage-dependent L-type calcium channel subunit beta-2	Q08289	CACNB2
DB01115	Nifedipine	Potassium voltage-gated channel subfamily D member 3	Q9UK17	KCND3
DB01117	Atovaquone	Dihydroorotate dehydrogenase (quinone), mitochondrial	Q02127	DHODH
DB01118	Amiodarone	Voltage-dependent T-type calcium channel subunit alpha-1I	Q9P0X4	CACNA1I
DB01118	Amiodarone	Peroxisome proliferator-activated receptor gamma	P37231	PPARG
DB01118	Amiodarone	Peroxisome proliferator-activated receptor alpha	Q07869	PPARA
DB01118	Amiodarone	Peroxisome proliferator-activated receptor gamma coactivator 1-beta	Q86YN6	PPARGC1B
DB01126	Dutasteride	3-oxo-5-alpha-steroid 4-dehydrogenase 2	P31213	SRD5A2
DB01126	Dutasteride	3-oxo-5-alpha-steroid 4-dehydrogenase 1	P18405	SRD5A1
DB01128	Bicalutamide	Androgen receptor	P10275	AR
DB01132	Pioglitazone	Peroxisome proliferator-activated receptor gamma	P37231	PPARG
DB01132	Pioglitazone	Amine oxidase [flavin-containing] B	P27338	MAOB
DB01136	Carvedilol	Beta-1 adrenergic receptor	P08588	ADRB1
DB01136	Carvedilol	Alpha-1A adrenergic receptor	P35348	ADRA1A
DB01136	Carvedilol	NADH dehydrogenase [ubiquinone] 1 subunit C2	O95298	NDUFC2
DB01136	Carvedilol	Beta-2 adrenergic receptor	P07550	ADRB2
DB01136	Carvedilol	Vascular endothelial growth factor A	P15692	VEGFA
DB01136	Carvedilol	Natriuretic peptides B	P16860	NPPB
DB01136	Carvedilol	Gap junction alpha-1 protein	P17302	GJA1
DB01136	Carvedilol	Potassium voltage-gated channel subfamily H member 2	Q12809	KCNH2
DB01136	Carvedilol	Vascular cell adhesion protein 1	P19320	VCAM1
DB01136	Carvedilol	Alpha-1D adrenergic receptor	P25100	ADRA1D
DB01136	Carvedilol	Alpha-1B adrenergic receptor	P35368	ADRA1B
DB01136	Carvedilol	Alpha-2C adrenergic receptor	P18825	ADRA2C
DB01136	Carvedilol	Alpha-2B adrenergic receptor	P18089	ADRA2B
DB01136	Carvedilol	Alpha-2A adrenergic receptor	P08913	ADRA2A
DB01136	Carvedilol	E-selectin	P16581	SELE
DB01136	Carvedilol	Hypoxia-inducible factor 1-alpha	Q16665	HIF1A
DB01136	Carvedilol	Inward rectifier potassium channel 4	P48050	KCNJ4
DB01136	Carvedilol	Inward rectifier potassium channel 2	P63252	KCNJ2
DB01156	Bupropion	Sodium-dependent dopamine transporter	Q01959	SLC6A3
DB01156	Bupropion	Sodium-dependent dopamine transporter	Q61327	Slc6a3
DB01156	Bupropion	Sodium-dependent noradrenaline transporter	P23975	SLC6A2
DB01156	Bupropion	Neuronal acetylcholine receptor subunit alpha-3	P32297	CHRNA3
DB01156	Bupropion	5-hydroxytryptamine receptor 3A	P46098	HTR3A
DB01162	Terazosin	Alpha-1A adrenergic receptor	P35348	ADRA1A
DB01162	Terazosin	Alpha-1B adrenergic receptor	P35368	ADRA1B
DB01162	Terazosin	Alpha-1D adrenergic receptor	P25100	ADRA1D
DB01162	Terazosin	Potassium voltage-gated channel subfamily H member 2	Q12809	KCNH2
DB01162	Terazosin	Potassium voltage-gated channel subfamily H member 6	Q9H252	KCNH6
DB01162	Terazosin	Potassium voltage-gated channel subfamily H member 7	Q9NS40	KCNH7
DB01162	Terazosin	Transforming growth factor beta-1	P01137	TGFB1
DB01193	Acebutolol	Beta-1 adrenergic receptor	P08588	ADRB1
DB01193	Acebutolol	Beta-2 adrenergic receptor	P07550	ADRB2
DB01197	Captopril	Angiotensin-converting enzyme	P12821	ACE
DB01197	Captopril	72 kDa type IV collagenase	P08253	MMP2
DB01197	Captopril	Matrix metalloproteinase-9	P14780	MMP9
DB01197	Captopril	Leukotriene A-4 hydrolase	P09960	LTA4H
DB01197	Captopril	B1 bradykinin receptor	P46663	BDKRB1
DB01203	Nadolol	Beta-1 adrenergic receptor	P08588	ADRB1
DB01203	Nadolol	Beta-2 adrenergic receptor	P07550	ADRB2
DB01211	Clarithromycin	Potassium voltage-gated channel subfamily H member 2	Q12809	KCNH2
DB01211	Clarithromycin	Solute carrier organic anion transporter family member 1B1	Q9Y6L6	SLCO1B1
DB01211	Clarithromycin	Solute carrier organic anion transporter family member 1B3	Q9NPD5	SLCO1B3
DB01212	Ceftriaxone	Solute carrier family 22 member 11	Q9NSA0	SLC22A11
DB01212	Ceftriaxone	Solute carrier family 22 member 6	Q4U2R8	SLC22A6
DB01212	Ceftriaxone	Solute carrier family 22 member 8	Q8TCC7	SLC22A8
DB01212	Ceftriaxone	Solute carrier family 15 member 1	P46059	SLC15A1
DB01221	Ketamine	Glutamate receptor ionotropic, NMDA 3A	Q8TCU5	GRIN3A
DB01221	Ketamine	Delta-type opioid receptor	P41143	OPRD1
DB01221	Ketamine	Sodium-dependent noradrenaline transporter	P23975	SLC6A2
DB01221	Ketamine	Kappa-type opioid receptor	P41145	OPRK1
DB01221	Ketamine	Mu-type opioid receptor	P35372	OPRM1
DB01221	Ketamine	5-hydroxytryptamine receptor 3A	P46098	HTR3A
DB01221	Ketamine	Alpha-7 nicotinic cholinergic receptor subunit	Q693P7	CHRNA7
DB01221	Ketamine	Cholinesterase	P06276	BCHE
DB01221	Ketamine	Nitric oxide synthase, brain	P29475	NOS1
DB01222	Budesonide	Glucocorticoid receptor	P04150	NR3C1
DB01222	Budesonide	Annexin A1	P04083	ANXA1
DB01225	Enoxaparin	Antithrombin-III	P01008	SERPINC1
DB01225	Enoxaparin	Coagulation factor X	P00742	F10
DB01234	Dexamethasone	Glucocorticoid receptor	P04150	NR3C1
DB01234	Dexamethasone	Nuclear receptor subfamily 0 group B member 1	P51843	NR0B1
DB01234	Dexamethasone	Annexin A1	P04083	ANXA1
DB01234	Dexamethasone	Nitric oxide synthase, inducible	P35228	NOS2
DB01234	Dexamethasone	Nuclear receptor subfamily 1 group I member 2	O75469	NR1I2
DB01236	Sevoflurane	Gamma-aminobutyric acid receptor subunit alpha-1	P14867	GABRA1
DB01236	Sevoflurane	Glycine receptor subunit alpha-1	P23415	GLRA1
DB01236	Sevoflurane	Glutamate receptor 1	P42261	GRIA1
DB01236	Sevoflurane	Calcium-transporting ATPase type 2C member 1	P98194	ATP2C1
DB01236	Sevoflurane	NADH-ubiquinone oxidoreductase chain 1	P03886	MT-ND1
DB01236	Sevoflurane	Mitochondrial potassium channel	Q96ER9	CCDC51
DB01240	Epoprostenol	P2Y purinoceptor 12	Q9H244	P2RY12
DB01240	Epoprostenol	Prostacyclin receptor	P43119	PTGIR
DB01240	Epoprostenol	Prostacyclin synthase	Q16647	PTGIS
DB01257	Eculizumab	Complement C5	P01031	C5
DB01261	Sitagliptin	Dipeptidyl peptidase 4	P27487	DPP4
DB01262	Decitabine	DNA (cytosine-5)-methyltransferase 1	P26358	DNMT1
DB01275	Hydralazine	Membrane primary amine oxidase	Q16853	AOC3
DB01275	Hydralazine	Prolyl 4-hydroxylase subunit alpha-1	P13674	P4HA1
DB01275	Hydralazine	Hypoxia-inducible factor 1-alpha	Q16665	HIF1A
DB01281	Abatacept	T-lymphocyte activation antigen CD80	P33681	CD80
DB01281	Abatacept	T-lymphocyte activation antigen CD86	P42081	CD86
DB01359	Penbutolol	Beta-1 adrenergic receptor	P08588	ADRB1
DB01359	Penbutolol	Beta-2 adrenergic receptor	P07550	ADRB2
DB01359	Penbutolol	5-hydroxytryptamine receptor 1A	P08908	HTR1A
DB01359	Penbutolol	5-hydroxytryptamine receptor 1B	P28222	HTR1B
DB01373	Calcium	Voltage-dependent L-type calcium channel subunit alpha-1C	Q13936	CACNA1C
DB01373	Calcium	Calcium-transporting ATPase type 2C member 1	P98194	ATP2C1
DB01373	Calcium	Troponin C, skeletal muscle	P02585	TNNC2
DB01373	Calcium	Troponin C, slow skeletal and cardiac muscles	P63316	TNNC1
DB01373	Calcium	Spectrin beta chain, non-erythrocytic 1	Q01082	SPTBN1
DB01373	Calcium	Protein S100-B	P04271	S100B
DB01373	Calcium	Calpastatin	P20810	CAST
DB01373	Calcium	Cartilage oligomeric matrix protein	P49747	COMP
DB01373	Calcium	Calmodulin	P0DP23	CALM1
DB01373	Calcium	Amiloride-sensitive amine oxidase [copper-containing]	P19801	AOC1
DB01373	Calcium	Amiloride-sensitive amine oxidase [copper-containing]	Q9TRC7	AOC1
DB01373	Calcium	Protein S100-A13	Q99584	S100A13
DB01373	Calcium	Alkaline phosphatase, placental type	P05187	ALPP
DB01373	Calcium	Protein S100-A8	P05109	S100A8
DB01373	Calcium	Protein S100-A9	P06702	S100A9
DB01373	Calcium	Protein S100-A2	P29034	S100A2
DB01373	Calcium	Ceruloplasmin	P00450	CP
DB01373	Calcium	Bone morphogenetic protein 4	P12644	BMP4
DB01373	Calcium	Matrix Gla protein	P08493	MGP
DB01373	Calcium	Protocadherin-19	Q8TAB3	PCDH19
DB01373	Calcium	Programmed cell death protein 6	O75340	PDCD6
DB01394	Colchicine	Tubulin beta chain	P07437	TUBB
DB01394	Colchicine	Tubulin beta chain	P10875	TUB2
DB01410	Ciclesonide	Glucocorticoid receptor	P04150	NR3C1
DB01430	Almitrine	Sodium/potassium-transporting ATPase subunit alpha-1	P05023	ATP1A1
DB01576	Dextroamphetamine	Synaptic vesicular amine transporter	Q05940	SLC18A2
DB01576	Dextroamphetamine	Synaptic vesicular amine transporter	Q8BRU6	Slc18a2
DB01576	Dextroamphetamine	Sodium-dependent noradrenaline transporter	P23975	SLC6A2
DB01576	Dextroamphetamine	Sodium-dependent dopamine transporter	Q01959	SLC6A3
DB01576	Dextroamphetamine	Sodium-dependent dopamine transporter	Q61327	Slc6a3
DB01576	Dextroamphetamine	Trace amine-associated receptor 1	Q96RJ0	TAAR1
DB01576	Dextroamphetamine	Alpha-1B adrenergic receptor	P35368	ADRA1B
DB01593	Zinc	B1 bradykinin receptor	P46663	BDKRB1
DB01593	Zinc	Fructose-bisphosphate aldolase A	P04075	ALDOA
DB01593	Zinc	Elongation factor 1-alpha 1	P68104	EEF1A1
DB01593	Zinc	Alpha-enolase	P06733	ENO1
DB01593	Zinc	Glyceraldehyde-3-phosphate dehydrogenase, testis-specific	O14556	GAPDHS
DB01593	Zinc	Nucleoside diphosphate kinase A	P15531	NME1
DB01593	Zinc	Protein disulfide-isomerase	P07237	P4HB
DB01593	Zinc	Protein disulfide-isomerase A3	P30101	PDIA3
DB01593	Zinc	Peroxiredoxin-1	Q06830	PRDX1
DB01593	Zinc	Phosphoserine phosphatase	P78330	PSPH
DB01593	Zinc	Triosephosphate isomerase	P60174	TPI1
DB01593	Zinc	Triosephosphate isomerase	Q07412	TPI
DB01593	Zinc	Triosephosphate isomerase	P00943	tpiA
DB01593	Zinc	Triosephosphate isomerase	P50921	tpiA
DB01593	Zinc	Elongation factor Tu, mitochondrial	P49411	TUFM
DB01593	Zinc	Interleukin-3	P08700	IL3
DB01593	Zinc	Metallothionein-2	P02795	MT2A
DB01593	Zinc	Copper chaperone for superoxide dismutase	O14618	CCS
DB01593	Zinc	Histone deacetylase 1	Q13547	HDAC1
DB01593	Zinc	Histone deacetylase 4	P56524	HDAC4
DB01593	Zinc	DNA-3-methyladenine glycosylase	P29372	MPG
DB01593	Zinc	Semenogelin-1	P04279	SEMG1
DB01593	Zinc	Superoxide dismutase [Cu-Zn]	P00441	SOD1
DB01593	Zinc	Histone deacetylase 8	Q9BY41	HDAC8
DB01593	Zinc	Apoptosis regulatory protein Siva	O15304	SIVA1
DB01593	Zinc	Glycine receptor subunit alpha-1	P23415	GLRA1
DB01593	Zinc	E3 ubiquitin-protein ligase Mdm2	Q00987	MDM2
DB01593	Zinc	Insulin	P01308	INS
DB01593	Zinc	Utrophin	P46939	UTRN
DB01593	Zinc	Aspartoacylase	P45381	ASPA
DB01593	Zinc	Protein S100-A8	P05109	S100A8
DB01593	Zinc	Protein S100-A9	P06702	S100A9
DB01593	Zinc	Matrix metalloproteinase-9	P14780	MMP9
DB01593	Zinc	Tumor protein p73	O15350	TP73
DB01593	Zinc	Protein S100-A2	P29034	S100A2
DB01593	Zinc	Cellular tumor antigen p53	P04637	TP53
DB01593	Zinc	Metallothionein-3	P25713	MT3
DB01593	Zinc	Programmed cell death protein 6	O75340	PDCD6
DB01593	Zinc	DAN domain family member 5	Q8N907	DAND5
DB01593	Zinc	Metallothionein-1A	P04731	MT1A
DB01593	Zinc	Alpha-1B-glycoprotein	P04217	A1BG
DB01593	Zinc	Alpha-2-macroglobulin	P01023	A2M
DB01593	Zinc	Angiotensinogen	P01019	AGT
DB01593	Zinc	Alpha-2-HS-glycoprotein	P02765	AHSG
DB01593	Zinc	Serum amyloid P-component	P02743	APCS
DB01593	Zinc	Apolipoprotein A-I	P02647	APOA1
DB01593	Zinc	Apolipoprotein A-II	P02652	APOA2
DB01593	Zinc	Apolipoprotein A-IV	P06727	APOA4
DB01593	Zinc	Apolipoprotein B receptor	Q0VD83	APOBR
DB01593	Zinc	Apolipoprotein E	P02649	APOE
DB01593	Zinc	Apolipoprotein L1	O14791	APOL1
DB01593	Zinc	Complement C1q subcomponent subunit B	P02746	C1QB
DB01593	Zinc	Complement C1q subcomponent subunit C	P02747	C1QC
DB01593	Zinc	Complement C1r subcomponent	P00736	C1R
DB01593	Zinc	Complement C1s subcomponent	P09871	C1S
DB01593	Zinc	Complement C3	P01024	C3
DB01593	Zinc	Complement C4-B	P0C0L5	C4B
DB01593	Zinc	C4b-binding protein alpha chain	P04003	C4BPA
DB01593	Zinc	C4b-binding protein beta chain	P20851	C4BPB
DB01593	Zinc	Complement C5	P01031	C5
DB01593	Zinc	Lys-63-specific deubiquitinase BRCC36	P46736	BRCC3
DB01593	Zinc	Complement component C8 alpha chain	P07357	C8A
DB01593	Zinc	Complement component C8 beta chain	P07358	C8B
DB01593	Zinc	Complement component C8 gamma chain	P07360	C8G
DB01593	Zinc	Complement factor B	P00751	CFB
DB01593	Zinc	Complement factor H	P08603	CFH
DB01593	Zinc	Complement factor I	P05156	CFI
DB01593	Zinc	Clusterin	P10909	CLU
DB01593	Zinc	Ceruloplasmin	P00450	CP
DB01593	Zinc	Carboxypeptidase N catalytic chain	P15169	CPN1
DB01593	Zinc	Carboxypeptidase N subunit 2	P22792	CPN2
DB01593	Zinc	Dermcidin	P81605	DCD
DB01593	Zinc	Desmoplakin	P15924	DSP
DB01593	Zinc	Coagulation factor XII	P00748	F12
DB01593	Zinc	Coagulation factor XIII B chain	P05160	F13B
DB01593	Zinc	Prothrombin	P00734	F2
DB01593	Zinc	Ficolin-3	O75636	FCN3
DB01593	Zinc	Fibrinogen alpha chain	P02671	FGA
DB01593	Zinc	Fibronectin	P02751	FN1
DB01593	Zinc	Gelsolin	P06396	GSN
DB01593	Zinc	Hemoglobin subunit alpha	P69905	HBA1
DB01593	Zinc	Hemoglobin subunit beta	P68871	HBB
DB01593	Zinc	Haptoglobin-related protein	P00739	HPR
DB01593	Zinc	Hornerin	Q86YZ3	HRNR
DB01593	Zinc	Insulin-like growth factor-binding protein complex acid labile subunit	P35858	IGFALS
DB01593	Zinc	Ig alpha-1 chain C region	P01876	IGHA1
DB01593	Zinc	Ig mu chain C region	P01871	IGHM
DB01593	Zinc	Immunoglobulin kappa variable 1-17	P01599	IGKV1-17
DB01593	Zinc	Immunoglobulin lambda variable 3-21	P80748	IGLV3-21
DB01593	Zinc	Inter-alpha-trypsin inhibitor heavy chain H1	P19827	ITIH1
DB01593	Zinc	Inter-alpha-trypsin inhibitor heavy chain H2	P19823	ITIH2
DB01593	Zinc	Inter-alpha-trypsin inhibitor heavy chain H3	Q06033	ITIH3
DB01593	Zinc	Inter-alpha-trypsin inhibitor heavy chain H4	Q14624	ITIH4
DB01593	Zinc	Immunoglobulin J chain	P01591	JCHAIN
DB01593	Zinc	Junction plakoglobin	P14923	JUP
DB01593	Zinc	Plasma kallikrein	P03952	KLKB1
DB01593	Zinc	Kininogen-1	P01042	KNG1
DB01593	Zinc	Keratin, type II cytoskeletal 1	P04264	KRT1
DB01593	Zinc	Keratin, type I cytoskeletal 10	P13645	KRT10
DB01593	Zinc	Keratin, type I cytoskeletal 14	P02533	KRT14
DB01593	Zinc	Keratin, type I cytoskeletal 16	P08779	KRT16
DB01593	Zinc	Keratin, type II cytoskeletal 2 epidermal	P35908	KRT2
DB01593	Zinc	Keratin, type II cytoskeletal 5	P13647	KRT5
DB01593	Zinc	Keratin, type II cytoskeletal 6A	P02538	KRT6A
DB01593	Zinc	Keratin, type I cytoskeletal 9	P35527	KRT9
DB01593	Zinc	Alpha-1-acid glycoprotein 2	P19652	ORM2
DB01593	Zinc	N-acetylmuramoyl-L-alanine amidase	Q96PD5	PGLYRP2
DB01593	Zinc	Serum paraoxonase/arylesterase 1	P27169	PON1
DB01593	Zinc	Pregnancy zone protein	P20742	PZP
DB01593	Zinc	Protein S100-A7	P31151	S100A7
DB01593	Zinc	Selenoprotein P	P49908	SEPP1
DB01593	Zinc	Alpha-1-antitrypsin	P01009	SERPINA1
DB01593	Zinc	Alpha-1-antichymotrypsin	P01011	SERPINA3
DB01593	Zinc	Kallistatin	P29622	SERPINA4
DB01593	Zinc	Corticosteroid-binding globulin	P08185	SERPINA6
DB01593	Zinc	Heparin cofactor 2	P05546	SERPIND1
DB01593	Zinc	Sex hormone-binding globulin	P04278	SHBG
DB01593	Zinc	Serotransferrin	P02787	TF
DB01593	Zinc	Transthyretin	P02766	TTR
DB01593	Zinc	Vitronectin	P04004	VTN
DB01593	Zinc	Amyloid-like protein 1	P51693	APLP1
DB01593	Zinc	Amyloid-like protein 2	Q06481	APLP2
DB01593	Zinc	Amyloid beta A4 protein	P05067	APP
DB01593	Zinc	Poly [ADP-ribose] polymerase 1	P09874	PARP1
DB01611	Hydroxychloroquine	Toll-like receptor 7	Q9NYK1	TLR7
DB01611	Hydroxychloroquine	Toll-like receptor 9	Q9NR96	TLR9
DB01611	Hydroxychloroquine	Angiotensin-converting enzyme 2	Q9BYF1	ACE2
DB02709	Resveratrol	Ribosyldihydronicotinamide dehydrogenase [quinone]	P16083	NQO2
DB02709	Resveratrol	Casein kinase II subunit alpha	P68400	CSNK2A1
DB02709	Resveratrol	Prostaglandin G/H synthase 1	P23219	PTGS1
DB02709	Resveratrol	Prostaglandin G/H synthase 2	P35354	PTGS2
DB02709	Resveratrol	Arachidonate 15-lipoxygenase	P16050	ALOX15
DB02709	Resveratrol	Arachidonate 5-lipoxygenase	P09917	ALOX5
DB02709	Resveratrol	Aryl hydrocarbon receptor	P35869	AHR
DB02709	Resveratrol	Phosphatidylinositol 4-kinase type 2-beta	Q8TCG2	PI4K2B
DB02709	Resveratrol	Integrin alpha-5	P08648	ITGA5
DB02709	Resveratrol	Integrin beta-3	P05106	ITGB3
DB02709	Resveratrol	Amyloid beta A4 protein	P05067	APP
DB02709	Resveratrol	Alpha-synuclein	P37840	SNCA
DB02709	Resveratrol	NAD-dependent protein deacetylase sirtuin-1	Q96EB6	SIRT1
DB02709	Resveratrol	Melatonin receptor type 1A	P48039	MTNR1A
DB02709	Resveratrol	Melatonin receptor type 1B	P49286	MTNR1B
DB02709	Resveratrol	C-type lectin domain family 14 member A	Q86T13	CLEC14A
DB02709	Resveratrol	Nuclear receptor subfamily 1 group I member 2	O75469	NR1I2
DB02709	Resveratrol	Nuclear receptor subfamily 1 group I member 3	Q14994	NR1I3
DB02709	Resveratrol	Solute carrier family 2, facilitated glucose transporter member 1	P11166	SLC2A1
DB02709	Resveratrol	Carbonyl reductase [NADPH] 1	P16152	CBR1
DB02709	Resveratrol	Peroxisome proliferator-activated receptor alpha	Q07869	PPARA
DB02709	Resveratrol	Peroxisome proliferator-activated receptor gamma	P37231	PPARG
DB02709	Resveratrol	RAC-alpha serine/threonine-protein kinase	P31749	AKT1
DB02709	Resveratrol	Far upstream element-binding protein 2	Q92945	KHSRP
DB04115	Berberine	Baculoviral IAP repeat-containing protein 5	O15392	BIRC5
DB04216	Quercetin	Tyrosine-protein kinase HCK	P08631	HCK
DB04216	Quercetin	Phosphatidylinositol 4,5-bisphosphate 3-kinase catalytic subunit gamma isoform	P48736	PIK3CG
DB04216	Quercetin	UDP-glucuronosyltransferase 3A1	Q6NUS8	UGT3A1
DB04216	Quercetin	ATP synthase subunit alpha, mitochondrial	P25705	ATP5A1
DB04216	Quercetin	ATP synthase subunit beta, mitochondrial	P06576	ATP5B
DB04216	Quercetin	ATP synthase subunit gamma, mitochondrial	P36542	ATP5C1
DB04216	Quercetin	Serine/threonine-protein kinase pim-1	P11309	PIM1
DB04216	Quercetin	3-hydroxyisobutyryl-CoA hydrolase, mitochondrial	Q6NVY1	HIBCH
DB04216	Quercetin	Serine/threonine-protein kinase 17B	O94768	STK17B
DB04216	Quercetin	Estrogen receptor beta	Q92731	ESR2
DB04216	Quercetin	Ribosyldihydronicotinamide dehydrogenase [quinone]	P16083	NQO2
DB04216	Quercetin	Aryl hydrocarbon receptor	P35869	AHR
DB04216	Quercetin	Cytochrome P450 1B1	Q16678	CYP1B1
DB04216	Quercetin	Actin, cytoplasmic 1	P60709	ACTB
DB04216	Quercetin	Casein kinase II subunit alpha	P68400	CSNK2A1
DB04216	Quercetin	Casein kinase II subunit beta	P67870	CSNK2B
DB04216	Quercetin	Eukaryotic translation initiation factor 3 subunit F	O00303	EIF3F
DB04216	Quercetin	Heat shock protein HSP 90-alpha	P07900	HSP90AA1
DB04216	Quercetin	Heat shock-related 70 kDa protein 2	P54652	HSPA2
DB04216	Quercetin	RuvB-like 2	Q9Y230	RUVBL2
DB04216	Quercetin	Splicing factor 3B subunit 3	Q15393	SF3B3
DB04216	Quercetin	Ubiquitin-like modifier-activating enzyme 1	P22314	UBA1
DB04216	Quercetin	Sex hormone-binding globulin	P04278	SHBG
DB04216	Quercetin	Carbonyl reductase [NADPH] 1	P16152	CBR1
DB04216	Quercetin	CCAAT/enhancer-binding protein beta	P17676	CEBPB
DB04216	Quercetin	Nuclear receptor subfamily 1 group I member 2	O75469	NR1I2
DB04703	Hesperidin	Aurora kinase B	Q96GD4	AURKB
DB04835	Maraviroc	C-C chemokine receptor type 5	P51681	CCR5
DB04861	Nebivolol	Beta-1 adrenergic receptor	P08588	ADRB1
DB04861	Nebivolol	Beta-2 adrenergic receptor	P07550	ADRB2
DB04861	Nebivolol	Beta-3 adrenergic receptor	P13945	ADRB3
DB04899	Nesiritide	Atrial natriuretic peptide receptor 1	P16066	NPR1
DB04899	Nesiritide	Atrial natriuretic peptide receptor 2	P20594	NPR2
DB04899	Nesiritide	Atrial natriuretic peptide receptor 3	P17342	NPR3
DB04932	Defibrotide	Adenosine receptor A1	P30542	ADORA1
DB04932	Defibrotide	Adenosine receptor A2a	P29274	ADORA2A
DB04932	Defibrotide	Adenosine receptor A2b	P29275	ADORA2B
DB05039	Indacaterol	Beta-2 adrenergic receptor	P07550	ADRB2
DB05382	Iodine	Sodium/iodide cotransporter	Q92911	SLC5A5
DB05676	Apremilast	Phosphodiesterase isozyme 4	Q86V67	PDE4
DB05941	Leronlimab	C-C chemokine receptor type 5	P51681	CCR5
DB06151	Acetylcysteine	Glutathione synthetase	P48637	GSS
DB06151	Acetylcysteine	Cystine/glutamate transporter	Q9UPY5	SLC7A11
DB06151	Acetylcysteine	Aminoacylase-1	Q03154	ACY1
DB06151	Acetylcysteine	Inhibitor of nuclear factor kappa-B kinase subunit beta	O14920	IKBKB
DB06151	Acetylcysteine	Inhibitor of nuclear factor kappa-B kinase subunit alpha	O15111	CHUK
DB06151	Acetylcysteine	Glutamate receptor ionotropic, NMDA 2B	Q13224	GRIN2B
DB06151	Acetylcysteine	Glutamate receptor ionotropic, NMDA 1	Q05586	GRIN1
DB06151	Acetylcysteine	Glutamate receptor ionotropic, NMDA 2A	Q12879	GRIN2A
DB06151	Acetylcysteine	Glutamate receptor ionotropic, NMDA 2D	O15399	GRIN2D
DB06151	Acetylcysteine	Glutamate receptor ionotropic, NMDA 3A	Q8TCU5	GRIN3A
DB06168	Canakinumab	Interleukin-1 beta	P01584	IL1B
DB06196	Icatibant	B2 bradykinin receptor	P30411	BDKRB2
DB06196	Icatibant	Aminopeptidase N	P15144	ANPEP
DB06196	Icatibant	Aminopeptidase N	P04825	pepN
DB06203	Alogliptin	Dipeptidyl peptidase 4	P27487	DPP4
DB06209	Prasugrel	P2Y purinoceptor 12	Q9H244	P2RY12
DB06228	Rivaroxaban	Coagulation factor X	P00742	F10
DB06273	Tocilizumab	Interleukin-6 receptor subunit alpha	P08887	IL6R
DB06292	Dapagliflozin	Sodium/glucose cotransporter 2	P31639	SLC5A2
DB06335	Saxagliptin	Dipeptidyl peptidase 4	P27487	DPP4
DB06366	Pertuzumab	Receptor tyrosine-protein kinase erbB-2	P04626	ERBB2
DB06403	Ambrisentan	Endothelin-1 receptor	P25101	EDNRA
DB06403	Ambrisentan	Endothelin B receptor	P24530	EDNRB
DB06605	Apixaban	Coagulation factor X	P00742	F10
DB06699	Degarelix	Gonadotropin-releasing hormone receptor	P30968	GNRHR
DB06779	Dalteparin	Antithrombin-III	P01008	SERPINC1
DB06779	Dalteparin	Vascular endothelial growth factor A	P15692	VEGFA
DB06779	Dalteparin	Tissue factor pathway inhibitor	P10646	TFPI
DB06779	Dalteparin	P-selectin	P16109	SELP
DB06822	Tinzaparin	Antithrombin-III	P01008	SERPINC1
DB06822	Tinzaparin	Integrin alpha-4	P13612	ITGA4
DB06822	Tinzaparin	Stromal cell-derived factor 1	P48061	CXCL12
DB08813	Nadroparin	Antithrombin-III	P01008	SERPINC1
DB08813	Nadroparin	P-selectin	P16109	SELP
DB08813	Nadroparin	Proto-oncogene c-Fos	P01100	FOS
DB08813	Nadroparin	Myc proto-oncogene protein	P01106	MYC
DB08868	Fingolimod	Sphingosine 1-phosphate receptor 5	Q9H228	S1PR5
DB08868	Fingolimod	Histone deacetylase 1	Q13547	HDAC1
DB08868	Fingolimod	Sphingosine 1-phosphate receptor 1	P21453	S1PR1
DB08868	Fingolimod	Sphingosine 1-phosphate receptor 4	O95977	S1PR4
DB08868	Fingolimod	Sphingosine 1-phosphate receptor 3	Q99500	S1PR3
DB08877	Ruxolitinib	Tyrosine-protein kinase JAK1	P23458	JAK1
DB08877	Ruxolitinib	Tyrosine-protein kinase JAK2	O60674	JAK2
DB08882	Linagliptin	Dipeptidyl peptidase 4	P27487	DPP4
DB08895	Tofacitinib	Tyrosine-protein kinase JAK1	P23458	JAK1
DB08895	Tofacitinib	Tyrosine-protein kinase JAK2	O60674	JAK2
DB08895	Tofacitinib	Tyrosine-protein kinase JAK3	P52333	JAK3
DB08895	Tofacitinib	Non-receptor tyrosine-protein kinase TYK2	P29597	TYK2
DB08897	Aclidinium	Muscarinic acetylcholine receptor M1	P11229	CHRM1
DB08897	Aclidinium	Muscarinic acetylcholine receptor M2	P08172	CHRM2
DB08897	Aclidinium	Muscarinic acetylcholine receptor M3	P20309	CHRM3
DB08897	Aclidinium	Muscarinic acetylcholine receptor M4	P08173	CHRM4
DB08897	Aclidinium	Muscarinic acetylcholine receptor M5	P08912	CHRM5
DB08899	Enzalutamide	Androgen receptor	P10275	AR
DB08907	Canagliflozin	Sodium/glucose cotransporter 2	P31639	SLC5A2
DB08954	Ifenprodil	Glutamate receptor ionotropic, NMDA 1	Q05586	GRIN1
DB08954	Ifenprodil	Glutamate receptor ionotropic, NMDA 2B	Q13224	GRIN2B
DB08995	Diosmin	Aryl hydrocarbon receptor	P35869	AHR
DB09026	Aliskiren	Renin	P00797	REN
DB09029	Secukinumab	Interleukin-17A	Q16552	IL17A
DB09035	Nivolumab	Programmed cell death protein 1	Q15116	PDCD1
DB09036	Siltuximab	Interleukin-6	P05231	IL6
DB09037	Pembrolizumab	Programmed cell death protein 1	Q15116	PDCD1
DB09038	Empagliflozin	Sodium/glucose cotransporter 2	P31639	SLC5A2
DB09053	Ibrutinib	Tyrosine-protein kinase BTK	Q06187	BTK
DB09061	Cannabidiol	Cannabinoid receptor 1	P21554	CNR1
DB09061	Cannabidiol	Cannabinoid receptor 2	P34972	CNR2
DB09061	Cannabidiol	G-protein coupled receptor 12	P47775	GPR12
DB09061	Cannabidiol	Glycine receptor subunit alpha-1	P23415	GLRA1
DB09061	Cannabidiol	Glycine receptor subunit alpha-3	O75311	GLRA3
DB09061	Cannabidiol	N-arachidonyl glycine receptor	Q14330	GPR18
DB09061	Cannabidiol	G-protein coupled receptor 55	Q9Y2T6	GPR55
DB09061	Cannabidiol	5-hydroxytryptamine receptor 1A	P08908	HTR1A
DB09061	Cannabidiol	5-hydroxytryptamine receptor 2A	P28223	HTR2A
DB09061	Cannabidiol	Neuronal acetylcholine receptor subunit alpha-7	P36544	CHRNA7
DB09061	Cannabidiol	Delta-type opioid receptor	P41143	OPRD1
DB09061	Cannabidiol	Mu-type opioid receptor	P35372	OPRM1
DB09061	Cannabidiol	Peroxisome proliferator-activated receptor gamma	P37231	PPARG
DB09061	Cannabidiol	Transient receptor potential cation channel subfamily V member 1	Q8NER1	TRPV1
DB09061	Cannabidiol	Voltage-dependent T-type calcium channel subunit alpha-1G	O43497	CACNA1G
DB09061	Cannabidiol	Voltage-dependent T-type calcium channel subunit alpha-1H	O95180	CACNA1H
DB09061	Cannabidiol	Voltage-dependent T-type calcium channel subunit alpha-1I	Q9P0X4	CACNA1I
DB09061	Cannabidiol	Transient receptor potential cation channel subfamily A member 1	O75762	TRPA1
DB09061	Cannabidiol	Transient receptor potential cation channel subfamily M member 8	Q7Z2W7	TRPM8
DB09061	Cannabidiol	Transient receptor potential cation channel subfamily V member 2	Q9Y5S1	TRPV2
DB09061	Cannabidiol	Transient receptor potential cation channel subfamily V member 3	Q8NET8	TRPV3
DB09061	Cannabidiol	Transient receptor potential cation channel subfamily V member 4	Q9HBA0	TRPV4
DB09061	Cannabidiol	Voltage-dependent anion-selective channel protein 1	P21796	VDAC1
DB09061	Cannabidiol	5-hydroxytryptamine receptor 3A	P46098	HTR3A
DB09061	Cannabidiol	Adenosine receptor A1	P30542	ADORA1
DB09061	Cannabidiol	Prostaglandin G/H synthase 1	P23219	PTGS1
DB09061	Cannabidiol	Prostaglandin G/H synthase 2	P35354	PTGS2
DB09061	Cannabidiol	Acetyl-CoA acetyltransferase, mitochondrial	P24752	ACAT1
DB09061	Cannabidiol	Steroid 17-alpha-hydroxylase/17,20 lyase	P05093	CYP17A1
DB09061	Cannabidiol	3-hydroxy-3-methylglutaryl-coenzyme A reductase	P04035	HMGCR
DB09061	Cannabidiol	3-hydroxy-3-methylglutaryl-coenzyme A reductase	P13702	mvaA
DB09061	Cannabidiol	Glutathione reductase, mitochondrial	P00390	GSR
DB09061	Cannabidiol	Glutathione peroxidase 1	P07203	GPX1
DB09061	Cannabidiol	Indoleamine 2,3-dioxygenase 1	P14902	IDO1
DB09061	Cannabidiol	Cytochrome P450 1B1	Q16678	CYP1B1
DB09061	Cannabidiol	NAD(P)H dehydrogenase [quinone] 1	P15559	NQO1
DB09061	Cannabidiol	Catalase	P04040	CAT
DB09061	Cannabidiol	Catalase	P42321	katA
DB09061	Cannabidiol	Catalase	P77872	katA
DB09061	Cannabidiol	Catalase	P29422	katA
DB09061	Cannabidiol	Cytochrome P450 3A5	P20815	CYP3A5
DB09061	Cannabidiol	Cytochrome P450 2D6	P10635	CYP2D6
DB09061	Cannabidiol	Superoxide dismutase [Cu-Zn]	P00441	SOD1
DB09061	Cannabidiol	Cytochrome P450 1A2	P05177	CYP1A2
DB09061	Cannabidiol	Cytochrome P450 3A7	P24462	CYP3A7
DB09061	Cannabidiol	Arylalkylamine N-acetyltransferase	F1T0I5	AANAT
DB09061	Cannabidiol	N-acylethanolamine-hydrolyzing acid amidase	Q02083	NAAA
DB09079	Nintedanib	Vascular endothelial growth factor receptor 1	P17948	FLT1
DB09079	Nintedanib	Vascular endothelial growth factor receptor 2	P35968	KDR
DB09079	Nintedanib	Vascular endothelial growth factor receptor 3	P35916	FLT4
DB09079	Nintedanib	Platelet-derived growth factor receptor alpha	P16234	PDGFRA
DB09079	Nintedanib	Platelet-derived growth factor receptor beta	P09619	PDGFRB
DB09079	Nintedanib	Fibroblast growth factor receptor 1	P11362	FGFR1
DB09079	Nintedanib	Fibroblast growth factor receptor 2	P21802	FGFR2
DB09079	Nintedanib	Fibroblast growth factor receptor 3	P22607	FGFR3
DB09079	Nintedanib	Receptor-type tyrosine-protein kinase FLT3	P36888	FLT3
DB09079	Nintedanib	Tyrosine-protein kinase Lck	P06239	LCK
DB09079	Nintedanib	Tyrosine-protein kinase Lyn	P07948	LYN
DB09079	Nintedanib	Proto-oncogene tyrosine-protein kinase Src	P12931	SRC
DB09140	Oxygen	Cytochrome c oxidase subunit 1	Q5SJ79	cbaA
DB09140	Oxygen	Cytochrome c oxidase subunit 1	Q56408	cbaA
DB09140	Oxygen	Cytochrome c oxidase subunit 1	P00395	MT-CO1
DB09140	Oxygen	Cytochrome c oxidase subunit 1	P33517	ctaD
DB09140	Oxygen	NADPH oxidase 1	Q9Y5S8	NOX1
DB09241	Methylene blue	Guanylate cyclase soluble subunit alpha-2	P33402	GUCY1A2
DB09241	Methylene blue	Nitric oxide synthase, brain	P29475	NOS1
DB09258	Bemiparin	Coagulation factor X	P00742	F10
DB09258	Bemiparin	Antithrombin-III	P01008	SERPINC1
DB09258	Bemiparin	Heparin cofactor 2	P05546	SERPIND1
DB11093	Calcium citrate	Extracellular calcium-sensing receptor	P41180	CASR
DB11093	Calcium citrate	Calreticulin	P27797	CALR
DB11093	Calcium citrate	Calcium and integrin-binding protein 1	Q99828	CIB1
DB11093	Calcium citrate	Programmed cell death protein 6	O75340	PDCD6
DB11093	Calcium citrate	Sorcin	P30626	SRI
DB11093	Calcium citrate	Calcineurin B homologous protein 1	Q99653	CHP1
DB11093	Calcium citrate	SPARC	P09486	SPARC
DB11093	Calcium citrate	Calnexin	P27824	CANX
DB11093	Calcium citrate	Fibrillin-2	P35556	FBN2
DB11093	Calcium citrate	Protein S100-B	P04271	S100B
DB11093	Calcium citrate	Calsequestrin-2	O14958	CASQ2
DB11093	Calcium citrate	Regucalcin	Q15493	RGN
DB11093	Calcium citrate	Peflin	Q9UBV8	PEF1
DB11093	Calcium citrate	Protein S100-A6	P06703	S100A6
DB11093	Calcium citrate	Translationally-controlled tumor protein	P13693	TPT1
DB11093	Calcium citrate	Calcium and integrin-binding family member 2	O75838	CIB2
DB11093	Calcium citrate	Protein S100-A13	Q99584	S100A13
DB11093	Calcium citrate	Calsequestrin-1	P31415	CASQ1
DB11093	Calcium citrate	Nucleobindin-1	Q02818	NUCB1
DB11093	Calcium citrate	Nucleobindin-2	P80303	NUCB2
DB11093	Calcium citrate	Calmodulin	P0DP23	CALM1
DB11093	Calcium citrate	Fibrillin-3	Q75N90	FBN3
DB11093	Calcium citrate	Grancalcin	P28676	GCA
DB11093	Calcium citrate	Calcium-dependent secretion activator 1	Q9ULU8	CADPS
DB11093	Calcium citrate	Calmodulin-2	P0DP24	CALM2
DB11093	Calcium citrate	Calmodulin-3	P0DP25	CALM3
DB11093	Calcium citrate	Protein S100-A16	Q96FQ6	S100A16
DB11093	Calcium citrate	Calretinin	P22676	CALB2
DB11093	Calcium citrate	Calcyphosin	Q13938	CAPS
DB11093	Calcium citrate	Calcium-dependent secretion activator 2	Q86UW7	CADPS2
DB11093	Calcium citrate	Calreticulin-3	Q96L12	CALR3
DB11093	Calcium citrate	Neurexin-1	Q9ULB1	NRXN1
DB11093	Calcium citrate	Neuronal calcium sensor 1	P62166	NCS1
DB11094	Vitamin D	Vitamin D3 receptor	P11473	VDR
DB11094	Vitamin D	Vitamin D-binding protein	P02774	GC
DB11133	Omega-3 fatty acids	Peroxisome proliferator-activated receptor gamma	P37231	PPARG
DB11133	Omega-3 fatty acids	Peroxisome proliferator-activated receptor alpha	Q07869	PPARA
DB11133	Omega-3 fatty acids	Sterol regulatory element-binding protein 1	P36956	SREBF1
DB11300	Thrombin	Proteinase-activated receptor 1	P25116	F2R
DB11300	Thrombin	Proteinase-activated receptor 4	Q96RI0	F2RL3
DB11300	Thrombin	Coagulation factor XI	P03951	F11
DB11300	Thrombin	Coagulation factor XIII A chain	P00488	F13A1
DB11300	Thrombin	Coagulation factor XIII B chain	P05160	F13B
DB11300	Thrombin	Fibrinogen alpha chain	P02671	FGA
DB11300	Thrombin	Fibrinogen beta chain	P02675	FGB
DB11300	Thrombin	Fibrinogen gamma chain	P02679	FGG
DB11300	Thrombin	Coagulation factor V	P12259	F5
DB11300	Thrombin	Coagulation factor VIII	P00451	F8
DB11580	Ravulizumab	Complement C5	P01031	C5
DB11703	Acalabrutinib	Tyrosine-protein kinase BTK	Q06187	BTK
DB11767	Sarilumab	Interleukin-6 receptor subunit alpha	P08887	IL6R
DB11767	Sarilumab	High affinity immunoglobulin gamma Fc receptor I	P12314	FCGR1A
DB11767	Sarilumab	Low affinity immunoglobulin gamma Fc region receptor II-a	P12318	FCGR2A
DB11767	Sarilumab	Low affinity immunoglobulin gamma Fc region receptor II-b	P31994	FCGR2B
DB11767	Sarilumab	Low affinity immunoglobulin gamma Fc region receptor III-A	P08637	FCGR3A
DB11767	Sarilumab	Low affinity immunoglobulin gamma Fc region receptor III-B	O75015	FCGR3B
DB11817	Baricitinib	Tyrosine-protein kinase JAK1	P23458	JAK1
DB11817	Baricitinib	Tyrosine-protein kinase JAK2	O60674	JAK2
DB11817	Baricitinib	Protein-tyrosine kinase 2-beta	Q14289	PTK2B
DB11817	Baricitinib	Tyrosine-protein kinase JAK3	P52333	JAK3
DB11827	Ertugliflozin	Sodium/glucose cotransporter 2	P31639	SLC5A2
DB11842	Angiotensin II	Type-1 angiotensin II receptor	P30556	AGTR1
DB11942	Selinexor	Exportin-1	O14980	XPO1
DB11952	Duvelisib	Phosphatidylinositol 4,5-bisphosphate 3-kinase catalytic subunit gamma isoform	P48736	PIK3CG
DB11952	Duvelisib	Phosphatidylinositol 4,5-bisphosphate 3-kinase catalytic subunit delta isoform	O00329	PIK3CD
DB12116	Epigallocatechin gallate	Aryl hydrocarbon receptor	P35869	AHR
DB12116	Epigallocatechin gallate	DNA (cytosine-5)-methyltransferase 1	P26358	DNMT1
DB12116	Epigallocatechin gallate	Dihydrofolate reductase, mitochondrial	Q86XF0	DHFRL1
DB12612	Ozanimod	Sphingosine 1-phosphate receptor 1	P21453	S1PR1
DB12612	Ozanimod	Sphingosine 1-phosphate receptor 5	Q9H228	S1PR5
DB12668	Metenkefalin	Delta-type opioid receptor	P41143	OPRD1
DB12668	Metenkefalin	Mu-type opioid receptor	P35372	OPRM1
DB13919	Candesartan	Type-1 angiotensin II receptor	P30556	AGTR1
DB14491	Ferrous fumarate	Transferrin receptor protein 1	P02786	TFRC
DB14491	Ferrous fumarate	Egl nine homolog 1	Q9GZT9	EGLN1
DB14491	Ferrous fumarate	Histone deacetylase 8	Q9BY41	HDAC8
DB14491	Ferrous fumarate	Alpha-hemoglobin-stabilizing protein	Q9NZD4	AHSP
DB14491	Ferrous fumarate	Hemoglobin subunit alpha	P69905	HBA1
DB14491	Ferrous fumarate	Frataxin, mitochondrial	Q16595	FXN
DB14491	Ferrous fumarate	Ferritin heavy chain	P02794	FTH1
DB14491	Ferrous fumarate	Flap endonuclease 1	P39748	FEN1
DB14491	Ferrous fumarate	Endonuclease 8-like 1	Q96FI4	NEIL1
DB14491	Ferrous fumarate	Endonuclease 8-like 2	Q969S2	NEIL2
DB14491	Ferrous fumarate	DNA polymerase beta	P06746	POLB
DB14491	Ferrous fumarate	Ceruloplasmin	P00450	CP
DB14491	Ferrous fumarate	Serotransferrin	P02787	TF
DB14597	Lanadelumab	Plasma kallikrein	P03952	KLKB1
DB14724	Emapalumab	Interferon gamma	P01579	IFNG
DB14740	Hyaluronidase	Transforming growth factor beta-1	P01137	TGFB1
DB15035	Zanubrutinib	Tyrosine-protein kinase BTK	Q06187	BTK
DB15035	Zanubrutinib	Epidermal growth factor receptor	P00533	EGFR
DB15035	Zanubrutinib	Receptor tyrosine-protein kinase erbB-2	P04626	ERBB2
DB15035	Zanubrutinib	Receptor tyrosine-protein kinase erbB-4	Q15303	ERBB4
DB15035	Zanubrutinib	Tyrosine-protein kinase ITK/TSK	Q08881	ITK
DB15035	Zanubrutinib	Cytoplasmic tyrosine-protein kinase BMX	P51813	BMX
DB15035	Zanubrutinib	Tyrosine-protein kinase JAK2	O60674	JAK2
DB15035	Zanubrutinib	Tyrosine-protein kinase Tec	P42680	TEC
DB15035	Zanubrutinib	Tyrosine-protein kinase Blk	P51451	BLK
DB15035	Zanubrutinib	Tyrosine-protein kinase JAK3	P52333	JAK3
DB15035	Zanubrutinib	Protein-tyrosine kinase 6	Q13882	PTK6
DB15035	Zanubrutinib	Tyrosine-protein kinase Fgr	P09769	FGR
DB15035	Zanubrutinib	Tyrosine-protein kinase FRK	P42685	FRK
DB15035	Zanubrutinib	Tyrosine-protein kinase Lck	P06239	LCK
DB15035	Zanubrutinib	Tyrosine-protein kinase TXK	P42681	TXK
DB15271	Crizanlizumab	P-selectin	P16109	SELP
