# Supplementary material for: Abnormal global alternative RNA splicing in COVID-19 patients
Source: PLoS Genet. 2022 Apr 14;18(4):e1010137. doi: 10.1371/journal.pgen.1010137 (PMC9089920; doi:10.1371/journal.pgen.1010137)
Supplement: S6 Table — (XLSX) [file pgen.1010137.s015.xlsx]

## Sheet: S6A_Splicing Validations
Gene	LeafCutter cluster ID	Cluster chr: start-ent	Forward Primer	Reverse Primer	Skip size (bp)	Inclusion size (bp)	DNA Polymerase	PCR conditions (annealing; cycles)
CD74	clu_15622	5: 149782188-149784243	CTGGAGGACCCGTCTTCTG	AATGGTGCATCCAGCTCTCA	53	92	Choice-Taq Blue	TM= 60C; 30 cycles
LRRFIP1	clu_2593	2: 238657967-238661952	CATCTCCATCGACACCGAG	CAGCCAGCTGTTCTTCAAGC	67	187	Choice-Taq Blue	TM= 60C; 31 cycles
MACF1	clu_3332	1: 39766034-39775242	AGCTAAAACCACGCAGTCCA	GATGCCAAAGGGCCATAAC	128	278	Choice-Taq Blue	TM= 60C; 32 cycles
SH3GLB1	clu_3950	1: 87190088-87200285	TGGATGCTGCAAAAACGAGAC	ACTGCTGATTCCCTCTAGCA	61	138	Choice-Taq Blue	TM= 60C; 33 cycles
RPS24	clu_6852	10: 79797062-79800373	CCAATGTTGGTGCTGGCAAA	TCAAACAACCAGACACATGAAGT	129	147	Choice-Taq Blue	TM= 60C; 34 cycles
PDLIM5	clu_23229	4: 95497185-95506716	CTCAGGAGCTAGCAGAGGGA	CTTGGACGCCAGTCTTCAGT	84	184	Choice-Taq Blue	TM= 60C; 35 cycles

## Sheet: S6B_DTE validations
Transcripts	Forward Primer	Reverse Primer	Amplicon Size (bp)	DNA Polymerase	PCR conditions (annealing; cycles)
CD74-001	AGAATGCTGACCCCCTGAAG	AGCAAGAAAGCTGTAGCTGTGTG	319	LongAmp Hot Taq	TM= 55C; 30 cycles
CD74-002	TGCACCTGCTCCAGAGTCA	AGCAAGAAAGCTGTAGCTGTGTG	48	LongAmp Hot Taq	TM= 55C; 30 cycles
LRRFIP1-011	ATGCAGAGGTGAAACACGGT	CTGTGATGTCTGGGCCTTGT	306	LongAmp Hot Taq	TM= 55C; 30 cycles
LRRFIP1-005	ACTTAGCGGCGAGTGGCT	TTCAGGGACTGTGATCCATACAA	187	LongAmp Hot Taq	TM= 55C; 30 cycles
